# Supplementary material for: Return of warm conditions in the southeastern Bering Sea: Physics to fluorescence
Source: PLoS One. 2017 Sep 28;12(9):e0185464. doi: 10.1371/journal.pone.0185464 (PMC5619787; doi:10.1371/journal.pone.0185464)
Supplement: S1 Data — Moored temperature data presented from 2014–2016. (ZIP) [file pone.0185464.s001.zip]

Archive with 16 entries (16 files):
- NOAAEcoFOCI_2016bsm2_temperature_60m.xlsx
- NOAAEcoFOCI_2013bs4b_temperature_15.csv
- NOAAEcoFOCI_2013bs4b_temperature_60m.csv
- NOAAEcoFOCI_2014bs2c_temperature_12m.csv
- NOAAEcoFOCI_2014bs2c_temperature_60m.csv
- NOAAEcoFOCI_2014bs4b_temperature_13m.csv
- NOAAEcoFOCI_2014bs4b_temperature_60m.csv
- NOAAEcoFOCI_2014bsm2a_temperature_04m.csv
- NOAAEcoFOCI_2014bsm2a_temperature_60m.csv
- NOAAEcoFOCI_2015bs2c_temperature_11m.xlsx
- NOAAEcoFOCI_2015bs2c_temperature_60m.xlsx
- NOAAEcoFOCI_2015bs4_temperature_11m.xlsx
- NOAAEcoFOCI_2015bs4_temperature_60m.xlsx
- NOAAEcoFOCI_2015bsm2a_temperature_04m.csv
- NOAAEcoFOCI_2015bsm2a_temperature_55m.csv
- NOAAEcoFOCI_2016bsm2_temperature_4m_11m.xlsx
