# Supplementary material for: Return of warm conditions in the southeastern Bering Sea: Physics to fluorescence
Source: PLoS One. 2017 Sep 28;12(9):e0185464. doi: 10.1371/journal.pone.0185464 (PMC5619787; doi:10.1371/journal.pone.0185464)
Supplement: S1 Data — Moored temperature data presented from 2014–2016. (ZIP) [file pone.0185464.s001.zip › NOAAEcoFOCI_2016bsm2_temperature_60m.xlsx]

## Sheet: Sheet1
M2 60 m temperature C
	date	time	temperature
	2016-05-08	00:00:00	4.26391
	2016-05-08	06:00:00	4.26944
	2016-05-08	12:00:00	4.27665
	2016-05-08	18:00:00	4.28516
	2016-05-09	00:00:00	4.29202
	2016-05-09	06:00:00	4.29668
	2016-05-09	12:00:00	4.30118
	2016-05-09	18:00:00	4.30741
	2016-05-10	00:00:00	4.31552
	2016-05-10	06:00:00	4.32707
	2016-05-10	12:00:00	4.34383
	2016-05-10	18:00:00	4.36427
	2016-05-11	00:00:00	4.38223
	2016-05-11	06:00:00	4.39287
	2016-05-11	12:00:00	4.39633
	2016-05-11	18:00:00	4.39723
	2016-05-12	00:00:00	4.39978
	2016-05-12	06:00:00	4.40559
	2016-05-12	12:00:00	4.4139
	2016-05-12	18:00:00	4.42477
	2016-05-13	00:00:00	4.43921
	2016-05-13	06:00:00	4.45646
	2016-05-13	12:00:00	4.47262
	2016-05-13	18:00:00	4.48412
	2016-05-14	00:00:00	4.49328
	2016-05-14	06:00:00	4.50665
	2016-05-14	12:00:00	4.52453
	2016-05-14	18:00:00	4.53796
	2016-05-15	00:00:00	4.53834
	2016-05-15	06:00:00	4.52726
	2016-05-15	12:00:00	4.51289
	2016-05-15	18:00:00	4.50129
	2016-05-16	00:00:00	4.49482
	2016-05-16	06:00:00	4.4949
	2016-05-16	12:00:00	4.50104
	2016-05-16	18:00:00	4.50999
	2016-05-17	00:00:00	4.51785
	2016-05-17	06:00:00	4.52262
	2016-05-17	12:00:00	4.52339
	2016-05-17	18:00:00	4.51941
	2016-05-18	00:00:00	4.51175
	2016-05-18	06:00:00	4.50492
	2016-05-18	12:00:00	4.50452
	2016-05-18	18:00:00	4.51238
	2016-05-19	00:00:00	4.52582
	2016-05-19	06:00:00	4.5397
	2016-05-19	12:00:00	4.54969
	2016-05-19	18:00:00	4.55376
	2016-05-20	00:00:00	4.55331
	2016-05-20	06:00:00	4.551
	2016-05-20	12:00:00	4.54897
	2016-05-20	18:00:00	4.54785
	2016-05-21	00:00:00	4.54862
	2016-05-21	06:00:00	4.55143
	2016-05-21	12:00:00	4.55502
	2016-05-21	18:00:00	4.55757
	2016-05-22	00:00:00	4.55905
	2016-05-22	06:00:00	4.56053
	2016-05-22	12:00:00	4.56252
	2016-05-22	18:00:00	4.56432
	2016-05-23	00:00:00	4.56543
	2016-05-23	06:00:00	4.56597
	2016-05-23	12:00:00	4.56633
	2016-05-23	18:00:00	4.5666
	2016-05-24	00:00:00	4.56709
	2016-05-24	06:00:00	4.56795
	2016-05-24	12:00:00	4.5688
	2016-05-24	18:00:00	4.56908
	2016-05-25	00:00:00	4.56891
	2016-05-25	06:00:00	4.56885
	2016-05-25	12:00:00	4.56917
	2016-05-25	18:00:00	4.56961
	2016-05-26	00:00:00	4.56967
	2016-05-26	06:00:00	4.569
	2016-05-26	12:00:00	4.56782
	2016-05-26	18:00:00	4.56684
	2016-05-27	00:00:00	4.56676
	2016-05-27	06:00:00	4.56746
	2016-05-27	12:00:00	4.56817
	2016-05-27	18:00:00	4.56829
	2016-05-28	00:00:00	4.56801
	2016-05-28	06:00:00	4.56815
	2016-05-28	12:00:00	4.5692
	2016-05-28	18:00:00	4.57069
	2016-05-29	00:00:00	4.57155
	2016-05-29	06:00:00	4.57106
	2016-05-29	12:00:00	4.56953
	2016-05-29	18:00:00	4.56773
	2016-05-30	00:00:00	4.56632
	2016-05-30	06:00:00	4.5656
	2016-05-30	12:00:00	4.56573
	2016-05-30	18:00:00	4.56679
	2016-05-31	00:00:00	4.56853
	2016-05-31	06:00:00	4.57013
	2016-05-31	12:00:00	4.57088
	2016-05-31	18:00:00	4.57051
	2016-06-01	00:00:00	4.56926
	2016-06-01	06:00:00	4.56754
	2016-06-01	12:00:00	4.56608
	2016-06-01	18:00:00	4.56584
	2016-06-02	00:00:00	4.56715
	2016-06-02	06:00:00	4.56932
	2016-06-02	12:00:00	4.57134
	2016-06-02	18:00:00	4.57271
	2016-06-03	00:00:00	4.57373
	2016-06-03	06:00:00	4.57508
	2016-06-03	12:00:00	4.57735
	2016-06-03	18:00:00	4.58066
	2016-06-04	00:00:00	4.58465
	2016-06-04	06:00:00	4.58851
	2016-06-04	12:00:00	4.59153
	2016-06-04	18:00:00	4.59369
	2016-06-05	00:00:00	4.59561
	2016-06-05	06:00:00	4.59779
	2016-06-05	12:00:00	4.60031
	2016-06-05	18:00:00	4.60298
	2016-06-06	00:00:00	4.60557
	2016-06-06	06:00:00	4.60787
	2016-06-06	12:00:00	4.60989
	2016-06-06	18:00:00	4.61197
	2016-06-07	00:00:00	4.61432
	2016-06-07	06:00:00	4.61686
	2016-06-07	12:00:00	4.61951
	2016-06-07	18:00:00	4.62236
	2016-06-08	00:00:00	4.62543
	2016-06-08	06:00:00	4.6285
	2016-06-08	12:00:00	4.63141
	2016-06-08	18:00:00	4.63403
	2016-06-09	00:00:00	4.63633
	2016-06-09	06:00:00	4.63869
	2016-06-09	12:00:00	4.64159
	2016-06-09	18:00:00	4.64497
	2016-06-10	00:00:00	4.64792
	2016-06-10	06:00:00	4.64976
	2016-06-10	12:00:00	4.65094
	2016-06-10	18:00:00	4.65256
	2016-06-11	00:00:00	4.65508
	2016-06-11	06:00:00	4.6578
	2016-06-11	12:00:00	4.65982
	2016-06-11	18:00:00	4.66106
	2016-06-12	00:00:00	4.66232
	2016-06-12	06:00:00	4.66425
	2016-06-12	12:00:00	4.66668
	2016-06-12	18:00:00	4.66886
	2016-06-13	00:00:00	4.67039
	2016-06-13	06:00:00	4.67175
	2016-06-13	12:00:00	4.67373
	2016-06-13	18:00:00	4.67649
	2016-06-14	00:00:00	4.67922
	2016-06-14	06:00:00	4.68123
	2016-06-14	12:00:00	4.68254
	2016-06-14	18:00:00	4.68368
	2016-06-15	00:00:00	4.68483
	2016-06-15	06:00:00	4.6855
	2016-06-15	12:00:00	4.68521
	2016-06-15	18:00:00	4.68422
	2016-06-16	00:00:00	4.68342
	2016-06-16	06:00:00	4.68362
	2016-06-16	12:00:00	4.68471
	2016-06-16	18:00:00	4.68607
	2016-06-17	00:00:00	4.68747
	2016-06-17	06:00:00	4.6892
	2016-06-17	12:00:00	4.69146
	2016-06-17	18:00:00	4.69386
	2016-06-18	00:00:00	4.69595
	2016-06-18	06:00:00	4.69771
	2016-06-18	12:00:00	4.69909
	2016-06-18	18:00:00	4.69991
	2016-06-19	00:00:00	4.70059
	2016-06-19	06:00:00	4.70233
	2016-06-19	12:00:00	4.70563
	2016-06-19	18:00:00	4.70931
	2016-06-20	00:00:00	4.71167
	2016-06-20	06:00:00	4.71251
	2016-06-20	12:00:00	4.71317
	2016-06-20	18:00:00	4.7148
	2016-06-21	00:00:00	4.71711
	2016-06-21	06:00:00	4.71911
	2016-06-21	12:00:00	4.72026
	2016-06-21	18:00:00	4.72125
	2016-06-22	00:00:00	4.72257
	2016-06-22	06:00:00	4.72329
	2016-06-22	12:00:00	4.723
	2016-06-22	18:00:00	4.72371
	2016-06-23	00:00:00	4.72831
	2016-06-23	06:00:00	4.73684
	2016-06-23	12:00:00	4.74629
	2016-06-23	18:00:00	4.75391
	2016-06-24	00:00:00	4.75992
	2016-06-24	06:00:00	4.76594
	2016-06-24	12:00:00	4.7721
	2016-06-24	18:00:00	4.77678
	2016-06-25	00:00:00	4.77889
	2016-06-25	06:00:00	4.77953
	2016-06-25	12:00:00	4.78032
	2016-06-25	18:00:00	4.78162
	2016-06-26	00:00:00	4.78243
	2016-06-26	06:00:00	4.78224
	2016-06-26	12:00:00	4.7817
	2016-06-26	18:00:00	4.78237
	2016-06-27	00:00:00	4.78489
	2016-06-27	06:00:00	4.78817
	2016-06-27	12:00:00	4.79092
	2016-06-27	18:00:00	4.79247
	2016-06-28	00:00:00	4.79298
	2016-06-28	06:00:00	4.79302
	2016-06-28	12:00:00	4.79354
	2016-06-28	18:00:00	4.79478
	2016-06-29	00:00:00	4.79605
	2016-06-29	06:00:00	4.79665
	2016-06-29	12:00:00	4.79651
	2016-06-29	18:00:00	4.7957
	2016-06-30	00:00:00	4.7942
	2016-06-30	06:00:00	4.79275
	2016-06-30	12:00:00	4.79233
	2016-06-30	18:00:00	4.79321
	2016-07-01	00:00:00	4.79445
	2016-07-01	06:00:00	4.79527
	2016-07-01	12:00:00	4.79593
	2016-07-01	18:00:00	4.79738
	2016-07-02	00:00:00	4.79933
	2016-07-02	06:00:00	4.80035
	2016-07-02	12:00:00	4.80014
	2016-07-02	18:00:00	4.80077
	2016-07-03	00:00:00	4.80419
	2016-07-03	06:00:00	4.80905
	2016-07-03	12:00:00	4.81153
	2016-07-03	18:00:00	4.80968
	2016-07-04	00:00:00	4.80593
	2016-07-04	06:00:00	4.8045
	2016-07-04	12:00:00	4.80654
	2016-07-04	18:00:00	4.80954
	2016-07-05	00:00:00	4.81071
	2016-07-05	06:00:00	4.80995
	2016-07-05	12:00:00	4.80933
	2016-07-05	18:00:00	4.81048
	2016-07-06	00:00:00	4.8132
	2016-07-06	06:00:00	4.8164
	2016-07-06	12:00:00	4.82003
	2016-07-06	18:00:00	4.8251
	2016-07-07	00:00:00	4.83185
	2016-07-07	06:00:00	4.83861
	2016-07-07	12:00:00	4.84346
	2016-07-07	18:00:00	4.84599
	2016-07-08	00:00:00	4.84736
	2016-07-08	06:00:00	4.84896
	2016-07-08	12:00:00	4.85144
	2016-07-08	18:00:00	4.85434
	2016-07-09	00:00:00	4.85663
	2016-07-09	06:00:00	4.85778
	2016-07-09	12:00:00	4.85816
	2016-07-09	18:00:00	4.85838
	2016-07-10	00:00:00	4.85832
	2016-07-10	06:00:00	4.85746
	2016-07-10	12:00:00	4.85616
	2016-07-10	18:00:00	4.85533
	2016-07-11	00:00:00	4.85522
	2016-07-11	06:00:00	4.85517
	2016-07-11	12:00:00	4.85489
	2016-07-11	18:00:00	4.85489
	2016-07-12	00:00:00	4.85551
	2016-07-12	06:00:00	4.85618
	2016-07-12	12:00:00	4.85653
	2016-07-12	18:00:00	4.85705
	2016-07-13	00:00:00	4.85834
	2016-07-13	06:00:00	4.86024
	2016-07-13	12:00:00	4.86214
	2016-07-13	18:00:00	4.86355
	2016-07-14	00:00:00	4.86442
	2016-07-14	06:00:00	4.865
	2016-07-14	12:00:00	4.86568
	2016-07-14	18:00:00	4.8666
	2016-07-15	00:00:00	4.86744
	2016-07-15	06:00:00	4.86792
	2016-07-15	12:00:00	4.86833
	2016-07-15	18:00:00	4.8692
	2016-07-16	00:00:00	4.87037
	2016-07-16	06:00:00	4.87074
	2016-07-16	12:00:00	4.86926
	2016-07-16	18:00:00	4.86623
	2016-07-17	00:00:00	4.86327
	2016-07-17	06:00:00	4.86214
	2016-07-17	12:00:00	4.86324
	2016-07-17	18:00:00	4.86527
	2016-07-18	00:00:00	4.86635
	2016-07-18	06:00:00	4.866
	2016-07-18	12:00:00	4.86543
	2016-07-18	18:00:00	4.86607
	2016-07-19	00:00:00	4.86789
	2016-07-19	06:00:00	4.86957
	2016-07-19	12:00:00	4.87016
	2016-07-19	18:00:00	4.86996
	2016-07-20	00:00:00	4.87
	2016-07-20	06:00:00	4.87097
	2016-07-20	12:00:00	4.87266
	2016-07-20	18:00:00	4.87425
	2016-07-21	00:00:00	4.87532
	2016-07-21	06:00:00	4.87626
	2016-07-21	12:00:00	4.87748
	2016-07-21	18:00:00	4.87864
	2016-07-22	00:00:00	4.87887
	2016-07-22	06:00:00	4.87814
	2016-07-22	12:00:00	4.87769
	2016-07-22	18:00:00	4.87907
	2016-07-23	00:00:00	4.88263
	2016-07-23	06:00:00	4.88734
	2016-07-23	12:00:00	4.89156
	2016-07-23	18:00:00	4.89439
	2016-07-24	00:00:00	4.89581
	2016-07-24	06:00:00	4.8964
	2016-07-24	12:00:00	4.89683
	2016-07-24	18:00:00	4.89759
	2016-07-25	00:00:00	4.89893
	2016-07-25	06:00:00	4.90055
	2016-07-25	12:00:00	4.90146
	2016-07-25	18:00:00	4.90123
	2016-07-26	00:00:00	4.90072
	2016-07-26	06:00:00	4.90154
	2016-07-26	12:00:00	4.90422
	2016-07-26	18:00:00	4.90749
	2016-07-27	00:00:00	4.90943
	2016-07-27	06:00:00	4.90908
	2016-07-27	12:00:00	4.90689
	2016-07-27	18:00:00	4.90432
	2016-07-28	00:00:00	4.90287
	2016-07-28	06:00:00	4.90329
	2016-07-28	12:00:00	4.90502
	2016-07-28	18:00:00	4.90698
	2016-07-29	00:00:00	4.90864
	2016-07-29	06:00:00	4.91024
	2016-07-29	12:00:00	4.91213
	2016-07-29	18:00:00	4.91429
	2016-07-30	00:00:00	4.91675
	2016-07-30	06:00:00	4.91961
	2016-07-30	12:00:00	4.92264
	2016-07-30	18:00:00	4.92524
	2016-07-31	00:00:00	4.92695
	2016-07-31	06:00:00	4.92795
	2016-07-31	12:00:00	4.92881
	2016-07-31	18:00:00	4.92983
	2016-08-01	00:00:00	4.93087
	2016-08-01	06:00:00	4.93173
	2016-08-01	12:00:00	4.93241
	2016-08-01	18:00:00	4.93307
	2016-08-02	00:00:00	4.93384
	2016-08-02	06:00:00	4.93487
	2016-08-02	12:00:00	4.93661
	2016-08-02	18:00:00	4.93933
	2016-08-03	00:00:00	4.9429
	2016-08-03	06:00:00	4.94677
	2016-08-03	12:00:00	4.9503
	2016-08-03	18:00:00	4.95333
	2016-08-04	00:00:00	4.95615
	2016-08-04	06:00:00	4.9585
	2016-08-04	12:00:00	4.95895
	2016-08-04	18:00:00	4.95622
	2016-08-05	00:00:00	4.95091
	2016-08-05	06:00:00	4.94563
	2016-08-05	12:00:00	4.94287
	2016-08-05	18:00:00	4.94329
	2016-08-06	00:00:00	4.9458
	2016-08-06	06:00:00	4.94891
	2016-08-06	12:00:00	4.95164
	2016-08-06	18:00:00	4.95391
	2016-08-07	00:00:00	4.9561
	2016-08-07	06:00:00	4.95858
	2016-08-07	12:00:00	4.96104
	2016-08-07	18:00:00	4.96281
	2016-08-08	00:00:00	4.96384
	2016-08-08	06:00:00	4.96504
	2016-08-08	12:00:00	4.96709
	2016-08-08	18:00:00	4.97008
	2016-08-09	00:00:00	4.97375
	2016-08-09	06:00:00	4.97811
	2016-08-09	12:00:00	4.98272
	2016-08-09	18:00:00	4.9866
	2016-08-10	00:00:00	4.98883
	2016-08-10	06:00:00	4.98931
	2016-08-10	12:00:00	4.98886
	2016-08-10	18:00:00	4.98863
	2016-08-11	00:00:00	4.98921
	2016-08-11	06:00:00	4.99016
	2016-08-11	12:00:00	4.99065
	2016-08-11	18:00:00	4.99056
	2016-08-12	00:00:00	4.99089
	2016-08-12	06:00:00	4.99244
	2016-08-12	12:00:00	4.99415
	2016-08-12	18:00:00	4.99439
	2016-08-13	00:00:00	4.99317
	2016-08-13	06:00:00	4.99207
	2016-08-13	12:00:00	4.99195
	2016-08-13	18:00:00	4.99206
	2016-08-14	00:00:00	4.99131
	2016-08-14	06:00:00	4.98966
	2016-08-14	12:00:00	4.98733
	2016-08-14	18:00:00	4.98371
	2016-08-15	00:00:00	4.97777
	2016-08-15	06:00:00	4.96954
	2016-08-15	12:00:00	4.96098
	2016-08-15	18:00:00	4.95471
	2016-08-16	00:00:00	4.95201
	2016-08-16	06:00:00	4.95159
	2016-08-16	12:00:00	4.95093
	2016-08-16	18:00:00	4.94852
	2016-08-17	00:00:00	4.94554
	2016-08-17	06:00:00	4.94445
	2016-08-17	12:00:00	4.94668
	2016-08-17	18:00:00	4.95177
	2016-08-18	00:00:00	4.95819
	2016-08-18	06:00:00	4.96383
	2016-08-18	12:00:00	4.96697
	2016-08-18	18:00:00	4.96673
	2016-08-19	00:00:00	4.96338
	2016-08-19	06:00:00	4.95768
	2016-08-19	12:00:00	4.95091
	2016-08-19	18:00:00	4.94488
	2016-08-20	00:00:00	4.94163
	2016-08-20	06:00:00	4.94186
	2016-08-20	12:00:00	4.94421
	2016-08-20	18:00:00	4.94609
	2016-08-21	00:00:00	4.94571
	2016-08-21	06:00:00	4.94278
	2016-08-21	12:00:00	4.93832
	2016-08-21	18:00:00	4.93372
	2016-08-22	00:00:00	4.93048
	2016-08-22	06:00:00	4.92952
	2016-08-22	12:00:00	4.93065
	2016-08-22	18:00:00	4.93264
	2016-08-23	00:00:00	4.93426
	2016-08-23	06:00:00	4.93503
	2016-08-23	12:00:00	4.93536
	2016-08-23	18:00:00	4.93585
	2016-08-24	00:00:00	4.93675
	2016-08-24	06:00:00	4.93825
	2016-08-24	12:00:00	4.94076
	2016-08-24	18:00:00	4.94442
	2016-08-25	00:00:00	4.94843
	2016-08-25	06:00:00	4.9514
	2016-08-25	12:00:00	4.95269
	2016-08-25	18:00:00	4.95283
	2016-08-26	00:00:00	4.95287
	2016-08-26	06:00:00	4.95338
	2016-08-26	12:00:00	4.95451
	2016-08-26	18:00:00	4.95648
	2016-08-27	00:00:00	4.95944
	2016-08-27	06:00:00	4.96279
	2016-08-27	12:00:00	4.96541
	2016-08-27	18:00:00	4.9667
	2016-08-28	00:00:00	4.96707
	2016-08-28	06:00:00	4.96762
	2016-08-28	12:00:00	4.96923
	2016-08-28	18:00:00	4.97186
	2016-08-29	00:00:00	4.975
	2016-08-29	06:00:00	4.97861
	2016-08-29	12:00:00	4.98314
	2016-08-29	18:00:00	4.98851
	2016-08-30	00:00:00	4.99372
	2016-08-30	06:00:00	4.99777
	2016-08-30	12:00:00	5.00054
	2016-08-30	18:00:00	5.00261
	2016-08-31	00:00:00	5.00456
	2016-08-31	06:00:00	5.00654
	2016-08-31	12:00:00	5.00851
	2016-08-31	18:00:00	5.01032
	2016-09-01	00:00:00	5.01183
	2016-09-01	06:00:00	5.01301
	2016-09-01	12:00:00	5.0141
	2016-09-01	18:00:00	5.01521
	2016-09-02	00:00:00	5.01604
	2016-09-02	06:00:00	5.01638
	2016-09-02	12:00:00	5.01662
	2016-09-02	18:00:00	5.01724
	2016-09-03	00:00:00	5.01823
	2016-09-03	06:00:00	5.01895
	2016-09-03	12:00:00	5.0191
	2016-09-03	18:00:00	5.01877
	2016-09-04	00:00:00	5.01841
	2016-09-04	06:00:00	5.01814
	2016-09-04	12:00:00	5.01734
	2016-09-04	18:00:00	5.01504
	2016-09-05	00:00:00	5.01085
	2016-09-05	06:00:00	5.00536
	2016-09-05	12:00:00	4.9997
	2016-09-05	18:00:00	4.99456
	2016-09-06	00:00:00	4.99007
	2016-09-06	06:00:00	4.98626
	2016-09-06	12:00:00	4.98359
	2016-09-06	18:00:00	4.98237
	2016-09-07	00:00:00	4.9822
	2016-09-07	06:00:00	4.98224
	2016-09-07	12:00:00	4.982
	2016-09-07	18:00:00	4.98154
	2016-09-08	00:00:00	4.98114
	2016-09-08	06:00:00	4.98088
	2016-09-08	12:00:00	4.98104
	2016-09-08	18:00:00	4.98152
	2016-09-09	00:00:00	4.98204
	2016-09-09	06:00:00	4.98247
	2016-09-09	12:00:00	4.98322
	2016-09-09	18:00:00	4.985
	2016-09-10	00:00:00	4.98775
	2016-09-10	06:00:00	4.99036
	2016-09-10	12:00:00	4.99175
	2016-09-10	18:00:00	4.99168
	2016-09-11	00:00:00	4.99076
	2016-09-11	06:00:00	4.98976
	2016-09-11	12:00:00	4.98898
	2016-09-11	18:00:00	4.98842
	2016-09-12	00:00:00	4.98827
	2016-09-12	06:00:00	4.98876
	2016-09-12	12:00:00	4.98968
	2016-09-12	18:00:00	4.99021
	2016-09-13	00:00:00	4.98994
	2016-09-13	06:00:00	4.98965
	2016-09-13	12:00:00	4.99045
	2016-09-13	18:00:00	4.99227
	2016-09-14	00:00:00	4.99331
	2016-09-14	06:00:00	4.99218
	2016-09-14	12:00:00	4.98977
	2016-09-14	18:00:00	4.98833
	2016-09-15	00:00:00	4.98905
	2016-09-15	06:00:00	4.9909
	2016-09-15	12:00:00	4.99215
	2016-09-15	18:00:00	4.99202
	2016-09-16	00:00:00	4.99122
	2016-09-16	06:00:00	4.99074
	2016-09-16	12:00:00	4.99073
	2016-09-16	18:00:00	4.99063
	2016-09-17	00:00:00	4.99028
	2016-09-17	06:00:00	4.99017
	2016-09-17	12:00:00	4.99101
	2016-09-17	18:00:00	4.99283
	2016-09-18	00:00:00	4.99539
	2016-09-18	06:00:00	4.99845
	2016-09-18	12:00:00	5.00214
	2016-09-18	18:00:00	5.00636
	2016-09-19	00:00:00	5.01002
	2016-09-19	06:00:00	5.0119
	2016-09-19	12:00:00	5.01154
	2016-09-19	18:00:00	5.00957
	2016-09-20	00:00:00	5.0073
	2016-09-20	06:00:00	5.00626
	2016-09-20	12:00:00	5.00762
	2016-09-20	18:00:00	5.01158
	2016-09-21	00:00:00	5.01692
	2016-09-21	06:00:00	5.02151
	2016-09-21	12:00:00	5.02376
	2016-09-21	18:00:00	5.02321
	2016-09-22	00:00:00	5.02055
	2016-09-22	06:00:00	5.01726
	2016-09-22	12:00:00	5.01486
	2016-09-22	18:00:00	5.01425
	2016-09-23	00:00:00	5.01574
	2016-09-23	06:00:00	5.01882
	2016-09-23	12:00:00	5.02239
	2016-09-23	18:00:00	5.02537
	2016-09-24	00:00:00	5.02717
	2016-09-24	06:00:00	5.02804
	2016-09-24	12:00:00	5.02867
	2016-09-24	18:00:00	5.02956
	2016-09-25	00:00:00	5.03113
	2016-09-25	06:00:00	5.03378
	2016-09-25	12:00:00	5.03752
	2016-09-25	18:00:00	5.04175
	2016-09-26	00:00:00	5.04521
	2016-09-26	06:00:00	5.04705
	2016-09-26	12:00:00	5.04737
