# Supplementary material for: Return of warm conditions in the southeastern Bering Sea: Physics to fluorescence
Source: PLoS One. 2017 Sep 28;12(9):e0185464. doi: 10.1371/journal.pone.0185464 (PMC5619787; doi:10.1371/journal.pone.0185464)
Supplement: S1 Data — Moored temperature data presented from 2014–2016. (ZIP) [file pone.0185464.s001.zip › NOAAEcoFOCI_2013bs4b_temperature_15.csv]

Global Attributes: for file 13bs4b_s56_0015m.nc
DATA_CMNT: 13bs4b_sbe56_2455_0005.csv
COMPOSITE: 1
PROG_CMNT01:
CREATION_DATE: January 30	2015 15:15 UTC
PROJECT: EXPERIMENT
EXPERIMENT: EXPERIMENT
MOORING: 13BS-4B
WATER_MASS: B
EDIT_CMNT01:
WATER_DEPTH: 71.0
EPIC_FILE_GENERATOR: trim_netcdf.py V0.1.0
INST_TYPE: SBE56
time		depth	lat	lon	T_20	P_1
					TEMPERATURE (C)	PRESSURE (db)
time		dbar	degree_north	degree_west	C	db
2013-09-12 23:50:00		15.0	57.8805	168.859	1e+35	1e+35
2013-09-13 00:00:00		15.0	57.8805	168.859	8.6059	-9999.0
2013-09-13 00:10:00		15.0	57.8805	168.859	8.6272	-9999.0
2013-09-13 00:20:00		15.0	57.8805	168.859	8.6351	-9999.0
2013-09-13 00:30:00		15.0	57.8805	168.859	8.6173	-9999.0
2013-09-13 00:40:00		15.0	57.8805	168.859	8.6183	-9999.0
2013-09-13 00:50:00		15.0	57.8805	168.859	8.6467	-9999.0
2013-09-13 01:00:00		15.0	57.8805	168.859	8.6448	-9999.0
2013-09-13 01:10:00		15.0	57.8805	168.859	8.6356	-9999.0
2013-09-13 01:20:00		15.0	57.8805	168.859	8.6629	-9999.0
2013-09-13 01:30:00		15.0	57.8805	168.859	8.6753	-9999.0
2013-09-13 01:40:00		15.0	57.8805	168.859	8.665	-9999.0
2013-09-13 01:50:00		15.0	57.8805	168.859	8.6832	-9999.0
2013-09-13 02:00:00		15.0	57.8805	168.859	8.6787	-9999.0
2013-09-13 02:10:00		15.0	57.8805	168.859	8.6922	-9999.0
2013-09-13 02:20:00		15.0	57.8805	168.859	8.6924	-9999.0
2013-09-13 02:30:00		15.0	57.8805	168.859	8.6786	-9999.0
2013-09-13 02:40:00		15.0	57.8805	168.859	8.7169	-9999.0
2013-09-13 02:50:00		15.0	57.8805	168.859	8.7128	-9999.0
2013-09-13 03:00:00		15.0	57.8805	168.859	8.7133	-9999.0
2013-09-13 03:10:00		15.0	57.8805	168.859	8.735	-9999.0
2013-09-13 03:20:00		15.0	57.8805	168.859	8.732	-9999.0
2013-09-13 03:30:00		15.0	57.8805	168.859	8.7558	-9999.0
2013-09-13 03:40:00		15.0	57.8805	168.859	8.7655	-9999.0
2013-09-13 03:50:00		15.0	57.8805	168.859	8.7689	-9999.0
2013-09-13 04:00:00		15.0	57.8805	168.859	8.772	-9999.0
2013-09-13 04:10:00		15.0	57.8805	168.859	8.7807	-9999.0
2013-09-13 04:20:00		15.0	57.8805	168.859	8.7872	-9999.0
2013-09-13 04:30:00		15.0	57.8805	168.859	8.7819	-9999.0
2013-09-13 04:40:00		15.0	57.8805	168.859	8.7873	-9999.0
2013-09-13 04:50:00		15.0	57.8805	168.859	8.7824	-9999.0
2013-09-13 05:00:00		15.0	57.8805	168.859	8.7827	-9999.0
2013-09-13 05:10:00		15.0	57.8805	168.859	8.7734	-9999.0
2013-09-13 05:20:00		15.0	57.8805	168.859	8.7771	-9999.0
2013-09-13 05:30:00		15.0	57.8805	168.859	8.763	-9999.0
2013-09-13 05:40:00		15.0	57.8805	168.859	8.7651	-9999.0
2013-09-13 05:50:00		15.0	57.8805	168.859	8.7644	-9999.0
2013-09-13 06:00:00		15.0	57.8805	168.859	8.7629	-9999.0
2013-09-13 06:10:00		15.0	57.8805	168.859	8.7577	-9999.0
2013-09-13 06:20:00		15.0	57.8805	168.859	8.7416	-9999.0
2013-09-13 06:30:00		15.0	57.8805	168.859	8.7527	-9999.0
2013-09-13 06:40:00		15.0	57.8805	168.859	8.7461	-9999.0
2013-09-13 06:50:00		15.0	57.8805	168.859	8.7311	-9999.0
2013-09-13 07:00:00		15.0	57.8805	168.859	8.7342	-9999.0
2013-09-13 07:10:00		15.0	57.8805	168.859	8.7319	-9999.0
2013-09-13 07:20:00		15.0	57.8805	168.859	8.728	-9999.0
2013-09-13 07:30:00		15.0	57.8805	168.859	8.7152	-9999.0
2013-09-13 07:40:00		15.0	57.8805	168.859	8.7154	-9999.0
2013-09-13 07:50:00		15.0	57.8805	168.859	8.7186	-9999.0
2013-09-13 08:00:00		15.0	57.8805	168.859	8.7102	-9999.0
2013-09-13 08:10:00		15.0	57.8805	168.859	8.7106	-9999.0
2013-09-13 08:20:00		15.0	57.8805	168.859	8.6893	-9999.0
2013-09-13 08:30:00		15.0	57.8805	168.859	8.7075	-9999.0
2013-09-13 08:40:00		15.0	57.8805	168.859	8.7005	-9999.0
2013-09-13 08:50:00		15.0	57.8805	168.859	8.691	-9999.0
2013-09-13 09:00:00		15.0	57.8805	168.859	8.694	-9999.0
2013-09-13 09:10:00		15.0	57.8805	168.859	8.6847	-9999.0
2013-09-13 09:20:00		15.0	57.8805	168.859	8.6914	-9999.0
2013-09-13 09:30:00		15.0	57.8805	168.859	8.6773	-9999.0
2013-09-13 09:40:00		15.0	57.8805	168.859	8.6773	-9999.0
2013-09-13 09:50:00		15.0	57.8805	168.859	8.6715	-9999.0
2013-09-13 10:00:00		15.0	57.8805	168.859	8.6717	-9999.0
2013-09-13 10:10:00		15.0	57.8805	168.859	8.6696	-9999.0
2013-09-13 10:20:00		15.0	57.8805	168.859	8.6705	-9999.0
2013-09-13 10:30:00		15.0	57.8805	168.859	8.6696	-9999.0
2013-09-13 10:40:00		15.0	57.8805	168.859	8.6642	-9999.0
2013-09-13 10:50:00		15.0	57.8805	168.859	8.6589	-9999.0
2013-09-13 11:00:00		15.0	57.8805	168.859	8.6599	-9999.0
2013-09-13 11:10:00		15.0	57.8805	168.859	8.6531	-9999.0
2013-09-13 11:20:00		15.0	57.8805	168.859	8.6558	-9999.0
2013-09-13 11:30:00		15.0	57.8805	168.859	8.6528	-9999.0
2013-09-13 11:40:00		15.0	57.8805	168.859	8.6503	-9999.0
2013-09-13 11:50:00		15.0	57.8805	168.859	8.6526	-9999.0
2013-09-13 12:00:00		15.0	57.8805	168.859	8.6488	-9999.0
2013-09-13 12:10:00		15.0	57.8805	168.859	8.6411	-9999.0
2013-09-13 12:20:00		15.0	57.8805	168.859	8.6478	-9999.0
2013-09-13 12:30:00		15.0	57.8805	168.859	8.6429	-9999.0
2013-09-13 12:40:00		15.0	57.8805	168.859	8.6413	-9999.0
2013-09-13 12:50:00		15.0	57.8805	168.859	8.6356	-9999.0
2013-09-13 13:00:00		15.0	57.8805	168.859	8.6305	-9999.0
2013-09-13 13:10:00		15.0	57.8805	168.859	8.6349	-9999.0
2013-09-13 13:20:00		15.0	57.8805	168.859	8.6308	-9999.0
2013-09-13 13:30:00		15.0	57.8805	168.859	8.6324	-9999.0
2013-09-13 13:40:00		15.0	57.8805	168.859	8.6286	-9999.0
2013-09-13 13:50:00		15.0	57.8805	168.859	8.6205	-9999.0
2013-09-13 14:00:00		15.0	57.8805	168.859	8.6211	-9999.0
2013-09-13 14:10:00		15.0	57.8805	168.859	8.6167	-9999.0
2013-09-13 14:20:00		15.0	57.8805	168.859	8.6146	-9999.0
2013-09-13 14:30:00		15.0	57.8805	168.859	8.6068	-9999.0
2013-09-13 14:40:00		15.0	57.8805	168.859	8.5997	-9999.0
2013-09-13 14:50:00		15.0	57.8805	168.859	8.5934	-9999.0
2013-09-13 15:00:00		15.0	57.8805	168.859	8.5867	-9999.0
2013-09-13 15:10:00		15.0	57.8805	168.859	8.5812	-9999.0
2013-09-13 15:20:00		15.0	57.8805	168.859	8.5757	-9999.0
2013-09-13 15:30:00		15.0	57.8805	168.859	8.573	-9999.0
2013-09-13 15:40:00		15.0	57.8805	168.859	8.5704	-9999.0
2013-09-13 15:50:00		15.0	57.8805	168.859	8.5637	-9999.0
2013-09-13 16:00:00		15.0	57.8805	168.859	8.5595	-9999.0
2013-09-13 16:10:00		15.0	57.8805	168.859	8.5573	-9999.0
2013-09-13 16:20:00		15.0	57.8805	168.859	8.5552	-9999.0
2013-09-13 16:30:00		15.0	57.8805	168.859	8.5455	-9999.0
2013-09-13 16:40:00		15.0	57.8805	168.859	8.5363	-9999.0
2013-09-13 16:50:00		15.0	57.8805	168.859	8.5251	-9999.0
2013-09-13 17:00:00		15.0	57.8805	168.859	8.5196	-9999.0
2013-09-13 17:10:00		15.0	57.8805	168.859	8.5122	-9999.0
2013-09-13 17:20:00		15.0	57.8805	168.859	8.512	-9999.0
2013-09-13 17:30:00		15.0	57.8805	168.859	8.5099	-9999.0
2013-09-13 17:40:00		15.0	57.8805	168.859	8.5083	-9999.0
2013-09-13 17:50:00		15.0	57.8805	168.859	8.4999	-9999.0
2013-09-13 18:00:00		15.0	57.8805	168.859	8.4963	-9999.0
2013-09-13 18:10:00		15.0	57.8805	168.859	8.4953	-9999.0
2013-09-13 18:20:00		15.0	57.8805	168.859	8.4961	-9999.0
2013-09-13 18:30:00		15.0	57.8805	168.859	8.4955	-9999.0
2013-09-13 18:40:00		15.0	57.8805	168.859	8.4891	-9999.0
2013-09-13 18:50:00		15.0	57.8805	168.859	8.4861	-9999.0
2013-09-13 19:00:00		15.0	57.8805	168.859	8.4853	-9999.0
2013-09-13 19:10:00		15.0	57.8805	168.859	8.4849	-9999.0
2013-09-13 19:20:00		15.0	57.8805	168.859	8.4855	-9999.0
2013-09-13 19:30:00		15.0	57.8805	168.859	8.4865	-9999.0
2013-09-13 19:40:00		15.0	57.8805	168.859	8.4855	-9999.0
2013-09-13 19:50:00		15.0	57.8805	168.859	8.4857	-9999.0
2013-09-13 20:00:00		15.0	57.8805	168.859	8.4896	-9999.0
2013-09-13 20:10:00		15.0	57.8805	168.859	8.4925	-9999.0
2013-09-13 20:20:00		15.0	57.8805	168.859	8.492	-9999.0
2013-09-13 20:30:00		15.0	57.8805	168.859	8.4968	-9999.0
2013-09-13 20:40:00		15.0	57.8805	168.859	8.4994	-9999.0
2013-09-13 20:50:00		15.0	57.8805	168.859	8.5072	-9999.0
2013-09-13 21:00:00		15.0	57.8805	168.859	8.5109	-9999.0
2013-09-13 21:10:00		15.0	57.8805	168.859	8.5105	-9999.0
2013-09-13 21:20:00		15.0	57.8805	168.859	8.5091	-9999.0
2013-09-13 21:30:00		15.0	57.8805	168.859	8.5135	-9999.0
2013-09-13 21:40:00		15.0	57.8805	168.859	8.5175	-9999.0
2013-09-13 21:50:00		15.0	57.8805	168.859	8.5216	-9999.0
2013-09-13 22:00:00		15.0	57.8805	168.859	8.5255	-9999.0
2013-09-13 22:10:00		15.0	57.8805	168.859	8.5249	-9999.0
2013-09-13 22:20:00		15.0	57.8805	168.859	8.5258	-9999.0
2013-09-13 22:30:00		15.0	57.8805	168.859	8.5307	-9999.0
2013-09-13 22:40:00		15.0	57.8805	168.859	8.5317	-9999.0
2013-09-13 22:50:00		15.0	57.8805	168.859	8.5305	-9999.0
2013-09-13 23:00:00		15.0	57.8805	168.859	8.5308	-9999.0
2013-09-13 23:10:00		15.0	57.8805	168.859	8.5393	-9999.0
2013-09-13 23:20:00		15.0	57.8805	168.859	8.5429	-9999.0
2013-09-13 23:30:00		15.0	57.8805	168.859	8.5415	-9999.0
2013-09-13 23:40:00		15.0	57.8805	168.859	8.5424	-9999.0
2013-09-13 23:50:00		15.0	57.8805	168.859	8.5432	-9999.0
2013-09-14 00:00:00		15.0	57.8805	168.859	8.5462	-9999.0
2013-09-14 00:10:00		15.0	57.8805	168.859	8.5515	-9999.0
2013-09-14 00:20:00		15.0	57.8805	168.859	8.546	-9999.0
2013-09-14 00:30:00		15.0	57.8805	168.859	8.5465	-9999.0
2013-09-14 00:40:00		15.0	57.8805	168.859	8.5669	-9999.0
2013-09-14 00:50:00		15.0	57.8805	168.859	8.5564	-9999.0
2013-09-14 01:00:00		15.0	57.8805	168.859	8.581	-9999.0
2013-09-14 01:10:00		15.0	57.8805	168.859	8.5896	-9999.0
2013-09-14 01:20:00		15.0	57.8805	168.859	8.5855	-9999.0
2013-09-14 01:30:00		15.0	57.8805	168.859	8.5887	-9999.0
2013-09-14 01:40:00		15.0	57.8805	168.859	8.6201	-9999.0
2013-09-14 01:50:00		15.0	57.8805	168.859	8.6403	-9999.0
2013-09-14 02:00:00		15.0	57.8805	168.859	8.6067	-9999.0
2013-09-14 02:10:00		15.0	57.8805	168.859	8.6265	-9999.0
2013-09-14 02:20:00		15.0	57.8805	168.859	8.6027	-9999.0
2013-09-14 02:30:00		15.0	57.8805	168.859	8.6209	-9999.0
2013-09-14 02:40:00		15.0	57.8805	168.859	8.6007	-9999.0
2013-09-14 02:50:00		15.0	57.8805	168.859	8.6001	-9999.0
2013-09-14 03:00:00		15.0	57.8805	168.859	8.6083	-9999.0
2013-09-14 03:10:00		15.0	57.8805	168.859	8.5946	-9999.0
2013-09-14 03:20:00		15.0	57.8805	168.859	8.589	-9999.0
2013-09-14 03:30:00		15.0	57.8805	168.859	8.5912	-9999.0
2013-09-14 03:40:00		15.0	57.8805	168.859	8.5789	-9999.0
2013-09-14 03:50:00		15.0	57.8805	168.859	8.5763	-9999.0
2013-09-14 04:00:00		15.0	57.8805	168.859	8.5797	-9999.0
2013-09-14 04:10:00		15.0	57.8805	168.859	8.5753	-9999.0
2013-09-14 04:20:00		15.0	57.8805	168.859	8.5711	-9999.0
2013-09-14 04:30:00		15.0	57.8805	168.859	8.558	-9999.0
2013-09-14 04:40:00		15.0	57.8805	168.859	8.5507	-9999.0
2013-09-14 04:50:00		15.0	57.8805	168.859	8.5569	-9999.0
2013-09-14 05:00:00		15.0	57.8805	168.859	8.5539	-9999.0
2013-09-14 05:10:00		15.0	57.8805	168.859	8.5514	-9999.0
2013-09-14 05:20:00		15.0	57.8805	168.859	8.5587	-9999.0
2013-09-14 05:30:00		15.0	57.8805	168.859	8.5476	-9999.0
2013-09-14 05:40:00		15.0	57.8805	168.859	8.5376	-9999.0
2013-09-14 05:50:00		15.0	57.8805	168.859	8.545	-9999.0
2013-09-14 06:00:00		15.0	57.8805	168.859	8.54	-9999.0
2013-09-14 06:10:00		15.0	57.8805	168.859	8.5496	-9999.0
2013-09-14 06:20:00		15.0	57.8805	168.859	8.5385	-9999.0
2013-09-14 06:30:00		15.0	57.8805	168.859	8.5541	-9999.0
2013-09-14 06:40:00		15.0	57.8805	168.859	8.5422	-9999.0
2013-09-14 06:50:00		15.0	57.8805	168.859	8.5482	-9999.0
2013-09-14 07:00:00		15.0	57.8805	168.859	8.5388	-9999.0
2013-09-14 07:10:00		15.0	57.8805	168.859	8.5368	-9999.0
2013-09-14 07:20:00		15.0	57.8805	168.859	8.532	-9999.0
2013-09-14 07:30:00		15.0	57.8805	168.859	8.5329	-9999.0
2013-09-14 07:40:00		15.0	57.8805	168.859	8.5177	-9999.0
2013-09-14 07:50:00		15.0	57.8805	168.859	8.5323	-9999.0
2013-09-14 08:00:00		15.0	57.8805	168.859	8.5277	-9999.0
2013-09-14 08:10:00		15.0	57.8805	168.859	8.5362	-9999.0
2013-09-14 08:20:00		15.0	57.8805	168.859	8.5402	-9999.0
2013-09-14 08:30:00		15.0	57.8805	168.859	8.5269	-9999.0
2013-09-14 08:40:00		15.0	57.8805	168.859	8.5387	-9999.0
2013-09-14 08:50:00		15.0	57.8805	168.859	8.5281	-9999.0
2013-09-14 09:00:00		15.0	57.8805	168.859	8.5367	-9999.0
2013-09-14 09:10:00		15.0	57.8805	168.859	8.5369	-9999.0
2013-09-14 09:20:00		15.0	57.8805	168.859	8.5323	-9999.0
2013-09-14 09:30:00		15.0	57.8805	168.859	8.5376	-9999.0
2013-09-14 09:40:00		15.0	57.8805	168.859	8.5372	-9999.0
2013-09-14 09:50:00		15.0	57.8805	168.859	8.5298	-9999.0
2013-09-14 10:00:00		15.0	57.8805	168.859	8.5394	-9999.0
2013-09-14 10:10:00		15.0	57.8805	168.859	8.5389	-9999.0
2013-09-14 10:20:00		15.0	57.8805	168.859	8.5401	-9999.0
2013-09-14 10:30:00		15.0	57.8805	168.859	8.5457	-9999.0
2013-09-14 10:40:00		15.0	57.8805	168.859	8.5482	-9999.0
2013-09-14 10:50:00		15.0	57.8805	168.859	8.5489	-9999.0
2013-09-14 11:00:00		15.0	57.8805	168.859	8.5531	-9999.0
2013-09-14 11:10:00		15.0	57.8805	168.859	8.5549	-9999.0
2013-09-14 11:20:00		15.0	57.8805	168.859	8.5595	-9999.0
2013-09-14 11:30:00		15.0	57.8805	168.859	8.5613	-9999.0
2013-09-14 11:40:00		15.0	57.8805	168.859	8.5635	-9999.0
2013-09-14 11:50:00		15.0	57.8805	168.859	8.5629	-9999.0
2013-09-14 12:00:00		15.0	57.8805	168.859	8.5812	-9999.0
2013-09-14 12:10:00		15.0	57.8805	168.859	8.5824	-9999.0
2013-09-14 12:20:00		15.0	57.8805	168.859	8.5843	-9999.0
2013-09-14 12:30:00		15.0	57.8805	168.859	8.5833	-9999.0
2013-09-14 12:40:00		15.0	57.8805	168.859	8.6044	-9999.0
2013-09-14 12:50:00		15.0	57.8805	168.859	8.6002	-9999.0
2013-09-14 13:00:00		15.0	57.8805	168.859	8.6158	-9999.0
2013-09-14 13:10:00		15.0	57.8805	168.859	8.6186	-9999.0
2013-09-14 13:20:00		15.0	57.8805	168.859	8.6158	-9999.0
2013-09-14 13:30:00		15.0	57.8805	168.859	8.6261	-9999.0
2013-09-14 13:40:00		15.0	57.8805	168.859	8.6297	-9999.0
2013-09-14 13:50:00		15.0	57.8805	168.859	8.6372	-9999.0
2013-09-14 14:00:00		15.0	57.8805	168.859	8.6369	-9999.0
2013-09-14 14:10:00		15.0	57.8805	168.859	8.6457	-9999.0
2013-09-14 14:20:00		15.0	57.8805	168.859	8.6515	-9999.0
2013-09-14 14:30:00		15.0	57.8805	168.859	8.6537	-9999.0
2013-09-14 14:40:00		15.0	57.8805	168.859	8.6586	-9999.0
2013-09-14 14:50:00		15.0	57.8805	168.859	8.6622	-9999.0
2013-09-14 15:00:00		15.0	57.8805	168.859	8.666	-9999.0
2013-09-14 15:10:00		15.0	57.8805	168.859	8.6666	-9999.0
2013-09-14 15:20:00		15.0	57.8805	168.859	8.6693	-9999.0
2013-09-14 15:30:00		15.0	57.8805	168.859	8.6716	-9999.0
2013-09-14 15:40:00		15.0	57.8805	168.859	8.6681	-9999.0
2013-09-14 15:50:00		15.0	57.8805	168.859	8.6715	-9999.0
2013-09-14 16:00:00		15.0	57.8805	168.859	8.6641	-9999.0
2013-09-14 16:10:00		15.0	57.8805	168.859	8.6665	-9999.0
2013-09-14 16:20:00		15.0	57.8805	168.859	8.6656	-9999.0
2013-09-14 16:30:00		15.0	57.8805	168.859	8.6575	-9999.0
2013-09-14 16:40:00		15.0	57.8805	168.859	8.6528	-9999.0
2013-09-14 16:50:00		15.0	57.8805	168.859	8.6419	-9999.0
2013-09-14 17:00:00		15.0	57.8805	168.859	8.6349	-9999.0
2013-09-14 17:10:00		15.0	57.8805	168.859	8.6273	-9999.0
2013-09-14 17:20:00		15.0	57.8805	168.859	8.6182	-9999.0
2013-09-14 17:30:00		15.0	57.8805	168.859	8.6091	-9999.0
2013-09-14 17:40:00		15.0	57.8805	168.859	8.5948	-9999.0
2013-09-14 17:50:00		15.0	57.8805	168.859	8.5771	-9999.0
2013-09-14 18:00:00		15.0	57.8805	168.859	8.5721	-9999.0
2013-09-14 18:10:00		15.0	57.8805	168.859	8.5567	-9999.0
2013-09-14 18:20:00		15.0	57.8805	168.859	8.5467	-9999.0
2013-09-14 18:30:00		15.0	57.8805	168.859	8.53	-9999.0
2013-09-14 18:40:00		15.0	57.8805	168.859	8.5319	-9999.0
2013-09-14 18:50:00		15.0	57.8805	168.859	8.5258	-9999.0
2013-09-14 19:00:00		15.0	57.8805	168.859	8.5138	-9999.0
2013-09-14 19:10:00		15.0	57.8805	168.859	8.5108	-9999.0
2013-09-14 19:20:00		15.0	57.8805	168.859	8.5105	-9999.0
2013-09-14 19:30:00		15.0	57.8805	168.859	8.5054	-9999.0
2013-09-14 19:40:00		15.0	57.8805	168.859	8.4987	-9999.0
2013-09-14 19:50:00		15.0	57.8805	168.859	8.4986	-9999.0
2013-09-14 20:00:00		15.0	57.8805	168.859	8.4933	-9999.0
2013-09-14 20:10:00		15.0	57.8805	168.859	8.4943	-9999.0
2013-09-14 20:20:00		15.0	57.8805	168.859	8.491	-9999.0
2013-09-14 20:30:00		15.0	57.8805	168.859	8.493	-9999.0
2013-09-14 20:40:00		15.0	57.8805	168.859	8.4952	-9999.0
2013-09-14 20:50:00		15.0	57.8805	168.859	8.4948	-9999.0
2013-09-14 21:00:00		15.0	57.8805	168.859	8.4958	-9999.0
2013-09-14 21:10:00		15.0	57.8805	168.859	8.501	-9999.0
2013-09-14 21:20:00		15.0	57.8805	168.859	8.5007	-9999.0
2013-09-14 21:30:00		15.0	57.8805	168.859	8.4989	-9999.0
2013-09-14 21:40:00		15.0	57.8805	168.859	8.5074	-9999.0
2013-09-14 21:50:00		15.0	57.8805	168.859	8.5029	-9999.0
2013-09-14 22:00:00		15.0	57.8805	168.859	8.5107	-9999.0
2013-09-14 22:10:00		15.0	57.8805	168.859	8.5104	-9999.0
2013-09-14 22:20:00		15.0	57.8805	168.859	8.5147	-9999.0
2013-09-14 22:30:00		15.0	57.8805	168.859	8.5297	-9999.0
2013-09-14 22:40:00		15.0	57.8805	168.859	8.5251	-9999.0
2013-09-14 22:50:00		15.0	57.8805	168.859	8.5389	-9999.0
2013-09-14 23:00:00		15.0	57.8805	168.859	8.5311	-9999.0
2013-09-14 23:10:00		15.0	57.8805	168.859	8.5472	-9999.0
2013-09-14 23:20:00		15.0	57.8805	168.859	8.5347	-9999.0
2013-09-14 23:30:00		15.0	57.8805	168.859	8.5294	-9999.0
2013-09-14 23:40:00		15.0	57.8805	168.859	8.5263	-9999.0
2013-09-14 23:50:00		15.0	57.8805	168.859	8.5293	-9999.0
2013-09-15 00:00:00		15.0	57.8805	168.859	8.5447	-9999.0
2013-09-15 00:10:00		15.0	57.8805	168.859	8.5398	-9999.0
2013-09-15 00:20:00		15.0	57.8805	168.859	8.5638	-9999.0
2013-09-15 00:30:00		15.0	57.8805	168.859	8.5759	-9999.0
2013-09-15 00:40:00		15.0	57.8805	168.859	8.5969	-9999.0
2013-09-15 00:50:00		15.0	57.8805	168.859	8.5578	-9999.0
2013-09-15 01:00:00		15.0	57.8805	168.859	8.6026	-9999.0
2013-09-15 01:10:00		15.0	57.8805	168.859	8.5935	-9999.0
2013-09-15 01:20:00		15.0	57.8805	168.859	8.5735	-9999.0
2013-09-15 01:30:00		15.0	57.8805	168.859	8.5856	-9999.0
2013-09-15 01:40:00		15.0	57.8805	168.859	8.592	-9999.0
2013-09-15 01:50:00		15.0	57.8805	168.859	8.6013	-9999.0
2013-09-15 02:00:00		15.0	57.8805	168.859	8.6057	-9999.0
2013-09-15 02:10:00		15.0	57.8805	168.859	8.6268	-9999.0
2013-09-15 02:20:00		15.0	57.8805	168.859	8.6068	-9999.0
2013-09-15 02:30:00		15.0	57.8805	168.859	8.6168	-9999.0
2013-09-15 02:40:00		15.0	57.8805	168.859	8.5959	-9999.0
2013-09-15 02:50:00		15.0	57.8805	168.859	8.5887	-9999.0
2013-09-15 03:00:00		15.0	57.8805	168.859	8.6036	-9999.0
2013-09-15 03:10:00		15.0	57.8805	168.859	8.6072	-9999.0
2013-09-15 03:20:00		15.0	57.8805	168.859	8.6043	-9999.0
2013-09-15 03:30:00		15.0	57.8805	168.859	8.6096	-9999.0
2013-09-15 03:40:00		15.0	57.8805	168.859	8.5929	-9999.0
2013-09-15 03:50:00		15.0	57.8805	168.859	8.6192	-9999.0
2013-09-15 04:00:00		15.0	57.8805	168.859	8.6104	-9999.0
2013-09-15 04:10:00		15.0	57.8805	168.859	8.6495	-9999.0
2013-09-15 04:20:00		15.0	57.8805	168.859	8.6093	-9999.0
2013-09-15 04:30:00		15.0	57.8805	168.859	8.6637	-9999.0
2013-09-15 04:40:00		15.0	57.8805	168.859	8.6685	-9999.0
2013-09-15 04:50:00		15.0	57.8805	168.859	8.6439	-9999.0
2013-09-15 05:00:00		15.0	57.8805	168.859	8.6554	-9999.0
2013-09-15 05:10:00		15.0	57.8805	168.859	8.6939	-9999.0
2013-09-15 05:20:00		15.0	57.8805	168.859	8.6908	-9999.0
2013-09-15 05:30:00		15.0	57.8805	168.859	8.6627	-9999.0
2013-09-15 05:40:00		15.0	57.8805	168.859	8.7002	-9999.0
2013-09-15 05:50:00		15.0	57.8805	168.859	8.6936	-9999.0
2013-09-15 06:00:00		15.0	57.8805	168.859	8.7165	-9999.0
2013-09-15 06:10:00		15.0	57.8805	168.859	8.7159	-9999.0
2013-09-15 06:20:00		15.0	57.8805	168.859	8.7187	-9999.0
2013-09-15 06:30:00		15.0	57.8805	168.859	8.7091	-9999.0
2013-09-15 06:40:00		15.0	57.8805	168.859	8.7144	-9999.0
2013-09-15 06:50:00		15.0	57.8805	168.859	8.7177	-9999.0
2013-09-15 07:00:00		15.0	57.8805	168.859	8.7122	-9999.0
2013-09-15 07:10:00		15.0	57.8805	168.859	8.7193	-9999.0
2013-09-15 07:20:00		15.0	57.8805	168.859	8.6971	-9999.0
2013-09-15 07:30:00		15.0	57.8805	168.859	8.7082	-9999.0
2013-09-15 07:40:00		15.0	57.8805	168.859	8.6886	-9999.0
2013-09-15 07:50:00		15.0	57.8805	168.859	8.6963	-9999.0
2013-09-15 08:00:00		15.0	57.8805	168.859	8.7029	-9999.0
2013-09-15 08:10:00		15.0	57.8805	168.859	8.7004	-9999.0
2013-09-15 08:20:00		15.0	57.8805	168.859	8.6853	-9999.0
2013-09-15 08:30:00		15.0	57.8805	168.859	8.6998	-9999.0
2013-09-15 08:40:00		15.0	57.8805	168.859	8.6759	-9999.0
2013-09-15 08:50:00		15.0	57.8805	168.859	8.6977	-9999.0
2013-09-15 09:00:00		15.0	57.8805	168.859	8.6756	-9999.0
2013-09-15 09:10:00		15.0	57.8805	168.859	8.6798	-9999.0
2013-09-15 09:20:00		15.0	57.8805	168.859	8.6812	-9999.0
2013-09-15 09:30:00		15.0	57.8805	168.859	8.6732	-9999.0
2013-09-15 09:40:00		15.0	57.8805	168.859	8.6636	-9999.0
2013-09-15 09:50:00		15.0	57.8805	168.859	8.658	-9999.0
2013-09-15 10:00:00		15.0	57.8805	168.859	8.6674	-9999.0
2013-09-15 10:10:00		15.0	57.8805	168.859	8.6641	-9999.0
2013-09-15 10:20:00		15.0	57.8805	168.859	8.6666	-9999.0
2013-09-15 10:30:00		15.0	57.8805	168.859	8.6663	-9999.0
2013-09-15 10:40:00		15.0	57.8805	168.859	8.6602	-9999.0
2013-09-15 10:50:00		15.0	57.8805	168.859	8.657	-9999.0
2013-09-15 11:00:00		15.0	57.8805	168.859	8.6541	-9999.0
2013-09-15 11:10:00		15.0	57.8805	168.859	8.6371	-9999.0
2013-09-15 11:20:00		15.0	57.8805	168.859	8.6514	-9999.0
2013-09-15 11:30:00		15.0	57.8805	168.859	8.6423	-9999.0
2013-09-15 11:40:00		15.0	57.8805	168.859	8.6396	-9999.0
2013-09-15 11:50:00		15.0	57.8805	168.859	8.6444	-9999.0
2013-09-15 12:00:00		15.0	57.8805	168.859	8.6383	-9999.0
2013-09-15 12:10:00		15.0	57.8805	168.859	8.6254	-9999.0
2013-09-15 12:20:00		15.0	57.8805	168.859	8.6317	-9999.0
2013-09-15 12:30:00		15.0	57.8805	168.859	8.6332	-9999.0
2013-09-15 12:40:00		15.0	57.8805	168.859	8.6319	-9999.0
2013-09-15 12:50:00		15.0	57.8805	168.859	8.6343	-9999.0
2013-09-15 13:00:00		15.0	57.8805	168.859	8.6257	-9999.0
2013-09-15 13:10:00		15.0	57.8805	168.859	8.6341	-9999.0
2013-09-15 13:20:00		15.0	57.8805	168.859	8.6381	-9999.0
2013-09-15 13:30:00		15.0	57.8805	168.859	8.6385	-9999.0
2013-09-15 13:40:00		15.0	57.8805	168.859	8.6418	-9999.0
2013-09-15 13:50:00		15.0	57.8805	168.859	8.6454	-9999.0
2013-09-15 14:00:00		15.0	57.8805	168.859	8.6489	-9999.0
2013-09-15 14:10:00		15.0	57.8805	168.859	8.6541	-9999.0
2013-09-15 14:20:00		15.0	57.8805	168.859	8.6569	-9999.0
2013-09-15 14:30:00		15.0	57.8805	168.859	8.663	-9999.0
2013-09-15 14:40:00		15.0	57.8805	168.859	8.6591	-9999.0
2013-09-15 14:50:00		15.0	57.8805	168.859	8.6709	-9999.0
2013-09-15 15:00:00		15.0	57.8805	168.859	8.6763	-9999.0
2013-09-15 15:10:00		15.0	57.8805	168.859	8.681	-9999.0
2013-09-15 15:20:00		15.0	57.8805	168.859	8.6853	-9999.0
2013-09-15 15:30:00		15.0	57.8805	168.859	8.6844	-9999.0
2013-09-15 15:40:00		15.0	57.8805	168.859	8.6862	-9999.0
2013-09-15 15:50:00		15.0	57.8805	168.859	8.6885	-9999.0
2013-09-15 16:00:00		15.0	57.8805	168.859	8.6909	-9999.0
2013-09-15 16:10:00		15.0	57.8805	168.859	8.693	-9999.0
2013-09-15 16:20:00		15.0	57.8805	168.859	8.6919	-9999.0
2013-09-15 16:30:00		15.0	57.8805	168.859	8.6959	-9999.0
2013-09-15 16:40:00		15.0	57.8805	168.859	8.698	-9999.0
2013-09-15 16:50:00		15.0	57.8805	168.859	8.6956	-9999.0
2013-09-15 17:00:00		15.0	57.8805	168.859	8.701	-9999.0
2013-09-15 17:10:00		15.0	57.8805	168.859	8.7032	-9999.0
2013-09-15 17:20:00		15.0	57.8805	168.859	8.7053	-9999.0
2013-09-15 17:30:00		15.0	57.8805	168.859	8.7049	-9999.0
2013-09-15 17:40:00		15.0	57.8805	168.859	8.7083	-9999.0
2013-09-15 17:50:00		15.0	57.8805	168.859	8.7097	-9999.0
2013-09-15 18:00:00		15.0	57.8805	168.859	8.7102	-9999.0
2013-09-15 18:10:00		15.0	57.8805	168.859	8.7126	-9999.0
2013-09-15 18:20:00		15.0	57.8805	168.859	8.7112	-9999.0
2013-09-15 18:30:00		15.0	57.8805	168.859	8.711	-9999.0
2013-09-15 18:40:00		15.0	57.8805	168.859	8.7091	-9999.0
2013-09-15 18:50:00		15.0	57.8805	168.859	8.7144	-9999.0
2013-09-15 19:00:00		15.0	57.8805	168.859	8.7088	-9999.0
2013-09-15 19:10:00		15.0	57.8805	168.859	8.7132	-9999.0
2013-09-15 19:20:00		15.0	57.8805	168.859	8.7137	-9999.0
2013-09-15 19:30:00		15.0	57.8805	168.859	8.7146	-9999.0
2013-09-15 19:40:00		15.0	57.8805	168.859	8.7119	-9999.0
2013-09-15 19:50:00		15.0	57.8805	168.859	8.7033	-9999.0
2013-09-15 20:00:00		15.0	57.8805	168.859	8.7036	-9999.0
2013-09-15 20:10:00		15.0	57.8805	168.859	8.6992	-9999.0
2013-09-15 20:20:00		15.0	57.8805	168.859	8.6971	-9999.0
2013-09-15 20:30:00		15.0	57.8805	168.859	8.6937	-9999.0
2013-09-15 20:40:00		15.0	57.8805	168.859	8.6878	-9999.0
2013-09-15 20:50:00		15.0	57.8805	168.859	8.6827	-9999.0
2013-09-15 21:00:00		15.0	57.8805	168.859	8.6765	-9999.0
2013-09-15 21:10:00		15.0	57.8805	168.859	8.6684	-9999.0
2013-09-15 21:20:00		15.0	57.8805	168.859	8.6646	-9999.0
2013-09-15 21:30:00		15.0	57.8805	168.859	8.6553	-9999.0
2013-09-15 21:40:00		15.0	57.8805	168.859	8.6449	-9999.0
2013-09-15 21:50:00		15.0	57.8805	168.859	8.6453	-9999.0
2013-09-15 22:00:00		15.0	57.8805	168.859	8.6335	-9999.0
2013-09-15 22:10:00		15.0	57.8805	168.859	8.6234	-9999.0
2013-09-15 22:20:00		15.0	57.8805	168.859	8.6244	-9999.0
2013-09-15 22:30:00		15.0	57.8805	168.859	8.612	-9999.0
2013-09-15 22:40:00		15.0	57.8805	168.859	8.594	-9999.0
2013-09-15 22:50:00		15.0	57.8805	168.859	8.5833	-9999.0
2013-09-15 23:00:00		15.0	57.8805	168.859	8.5703	-9999.0
2013-09-15 23:10:00		15.0	57.8805	168.859	8.5587	-9999.0
2013-09-15 23:20:00		15.0	57.8805	168.859	8.5502	-9999.0
2013-09-15 23:30:00		15.0	57.8805	168.859	8.5518	-9999.0
2013-09-15 23:40:00		15.0	57.8805	168.859	8.5563	-9999.0
2013-09-15 23:50:00		15.0	57.8805	168.859	8.5549	-9999.0
2013-09-16 00:00:00		15.0	57.8805	168.859	8.5603	-9999.0
2013-09-16 00:10:00		15.0	57.8805	168.859	8.5549	-9999.0
2013-09-16 00:20:00		15.0	57.8805	168.859	8.5515	-9999.0
2013-09-16 00:30:00		15.0	57.8805	168.859	8.5638	-9999.0
2013-09-16 00:40:00		15.0	57.8805	168.859	8.5729	-9999.0
2013-09-16 00:50:00		15.0	57.8805	168.859	8.582	-9999.0
2013-09-16 01:00:00		15.0	57.8805	168.859	8.5847	-9999.0
2013-09-16 01:10:00		15.0	57.8805	168.859	8.5806	-9999.0
2013-09-16 01:20:00		15.0	57.8805	168.859	8.5964	-9999.0
2013-09-16 01:30:00		15.0	57.8805	168.859	8.5992	-9999.0
2013-09-16 01:40:00		15.0	57.8805	168.859	8.613	-9999.0
2013-09-16 01:50:00		15.0	57.8805	168.859	8.6173	-9999.0
2013-09-16 02:00:00		15.0	57.8805	168.859	8.6138	-9999.0
2013-09-16 02:10:00		15.0	57.8805	168.859	8.6296	-9999.0
2013-09-16 02:20:00		15.0	57.8805	168.859	8.6271	-9999.0
2013-09-16 02:30:00		15.0	57.8805	168.859	8.6377	-9999.0
2013-09-16 02:40:00		15.0	57.8805	168.859	8.6355	-9999.0
2013-09-16 02:50:00		15.0	57.8805	168.859	8.639	-9999.0
2013-09-16 03:00:00		15.0	57.8805	168.859	8.652	-9999.0
2013-09-16 03:10:00		15.0	57.8805	168.859	8.6582	-9999.0
2013-09-16 03:20:00		15.0	57.8805	168.859	8.6669	-9999.0
2013-09-16 03:30:00		15.0	57.8805	168.859	8.6751	-9999.0
2013-09-16 03:40:00		15.0	57.8805	168.859	8.6813	-9999.0
2013-09-16 03:50:00		15.0	57.8805	168.859	8.6848	-9999.0
2013-09-16 04:00:00		15.0	57.8805	168.859	8.6927	-9999.0
2013-09-16 04:10:00		15.0	57.8805	168.859	8.6844	-9999.0
2013-09-16 04:20:00		15.0	57.8805	168.859	8.6967	-9999.0
2013-09-16 04:30:00		15.0	57.8805	168.859	8.6898	-9999.0
2013-09-16 04:40:00		15.0	57.8805	168.859	8.7011	-9999.0
2013-09-16 04:50:00		15.0	57.8805	168.859	8.6972	-9999.0
2013-09-16 05:00:00		15.0	57.8805	168.859	8.7018	-9999.0
2013-09-16 05:10:00		15.0	57.8805	168.859	8.7035	-9999.0
2013-09-16 05:20:00		15.0	57.8805	168.859	8.707	-9999.0
2013-09-16 05:30:00		15.0	57.8805	168.859	8.7116	-9999.0
2013-09-16 05:40:00		15.0	57.8805	168.859	8.706	-9999.0
2013-09-16 05:50:00		15.0	57.8805	168.859	8.7092	-9999.0
2013-09-16 06:00:00		15.0	57.8805	168.859	8.7077	-9999.0
2013-09-16 06:10:00		15.0	57.8805	168.859	8.7135	-9999.0
2013-09-16 06:20:00		15.0	57.8805	168.859	8.7151	-9999.0
2013-09-16 06:30:00		15.0	57.8805	168.859	8.713	-9999.0
2013-09-16 06:40:00		15.0	57.8805	168.859	8.7183	-9999.0
2013-09-16 06:50:00		15.0	57.8805	168.859	8.7159	-9999.0
2013-09-16 07:00:00		15.0	57.8805	168.859	8.7206	-9999.0
2013-09-16 07:10:00		15.0	57.8805	168.859	8.7205	-9999.0
2013-09-16 07:20:00		15.0	57.8805	168.859	8.7221	-9999.0
2013-09-16 07:30:00		15.0	57.8805	168.859	8.7208	-9999.0
2013-09-16 07:40:00		15.0	57.8805	168.859	8.72	-9999.0
2013-09-16 07:50:00		15.0	57.8805	168.859	8.7214	-9999.0
2013-09-16 08:00:00		15.0	57.8805	168.859	8.7195	-9999.0
2013-09-16 08:10:00		15.0	57.8805	168.859	8.7195	-9999.0
2013-09-16 08:20:00		15.0	57.8805	168.859	8.7187	-9999.0
2013-09-16 08:30:00		15.0	57.8805	168.859	8.7197	-9999.0
2013-09-16 08:40:00		15.0	57.8805	168.859	8.7171	-9999.0
2013-09-16 08:50:00		15.0	57.8805	168.859	8.7196	-9999.0
2013-09-16 09:00:00		15.0	57.8805	168.859	8.7177	-9999.0
2013-09-16 09:10:00		15.0	57.8805	168.859	8.7184	-9999.0
2013-09-16 09:20:00		15.0	57.8805	168.859	8.7193	-9999.0
2013-09-16 09:30:00		15.0	57.8805	168.859	8.7213	-9999.0
2013-09-16 09:40:00		15.0	57.8805	168.859	8.7199	-9999.0
2013-09-16 09:50:00		15.0	57.8805	168.859	8.7202	-9999.0
2013-09-16 10:00:00		15.0	57.8805	168.859	8.7187	-9999.0
2013-09-16 10:10:00		15.0	57.8805	168.859	8.716	-9999.0
2013-09-16 10:20:00		15.0	57.8805	168.859	8.7158	-9999.0
2013-09-16 10:30:00		15.0	57.8805	168.859	8.7165	-9999.0
2013-09-16 10:40:00		15.0	57.8805	168.859	8.714	-9999.0
2013-09-16 10:50:00		15.0	57.8805	168.859	8.7138	-9999.0
2013-09-16 11:00:00		15.0	57.8805	168.859	8.7101	-9999.0
2013-09-16 11:10:00		15.0	57.8805	168.859	8.7103	-9999.0
2013-09-16 11:20:00		15.0	57.8805	168.859	8.7082	-9999.0
2013-09-16 11:30:00		15.0	57.8805	168.859	8.706	-9999.0
2013-09-16 11:40:00		15.0	57.8805	168.859	8.7026	-9999.0
2013-09-16 11:50:00		15.0	57.8805	168.859	8.6983	-9999.0
2013-09-16 12:00:00		15.0	57.8805	168.859	8.6964	-9999.0
2013-09-16 12:10:00		15.0	57.8805	168.859	8.695	-9999.0
2013-09-16 12:20:00		15.0	57.8805	168.859	8.6916	-9999.0
2013-09-16 12:30:00		15.0	57.8805	168.859	8.6885	-9999.0
2013-09-16 12:40:00		15.0	57.8805	168.859	8.6866	-9999.0
2013-09-16 12:50:00		15.0	57.8805	168.859	8.6855	-9999.0
2013-09-16 13:00:00		15.0	57.8805	168.859	8.6826	-9999.0
2013-09-16 13:10:00		15.0	57.8805	168.859	8.6819	-9999.0
2013-09-16 13:20:00		15.0	57.8805	168.859	8.6811	-9999.0
2013-09-16 13:30:00		15.0	57.8805	168.859	8.682	-9999.0
2013-09-16 13:40:00		15.0	57.8805	168.859	8.6828	-9999.0
2013-09-16 13:50:00		15.0	57.8805	168.859	8.6835	-9999.0
2013-09-16 14:00:00		15.0	57.8805	168.859	8.6848	-9999.0
2013-09-16 14:10:00		15.0	57.8805	168.859	8.6864	-9999.0
2013-09-16 14:20:00		15.0	57.8805	168.859	8.6881	-9999.0
2013-09-16 14:30:00		15.0	57.8805	168.859	8.691	-9999.0
2013-09-16 14:40:00		15.0	57.8805	168.859	8.6938	-9999.0
2013-09-16 14:50:00		15.0	57.8805	168.859	8.6957	-9999.0
2013-09-16 15:00:00		15.0	57.8805	168.859	8.6973	-9999.0
2013-09-16 15:10:00		15.0	57.8805	168.859	8.6978	-9999.0
2013-09-16 15:20:00		15.0	57.8805	168.859	8.6999	-9999.0
2013-09-16 15:30:00		15.0	57.8805	168.859	8.7005	-9999.0
2013-09-16 15:40:00		15.0	57.8805	168.859	8.701	-9999.0
2013-09-16 15:50:00		15.0	57.8805	168.859	8.7001	-9999.0
2013-09-16 16:00:00		15.0	57.8805	168.859	8.701	-9999.0
2013-09-16 16:10:00		15.0	57.8805	168.859	8.7016	-9999.0
2013-09-16 16:20:00		15.0	57.8805	168.859	8.7018	-9999.0
2013-09-16 16:30:00		15.0	57.8805	168.859	8.7009	-9999.0
2013-09-16 16:40:00		15.0	57.8805	168.859	8.7024	-9999.0
2013-09-16 16:50:00		15.0	57.8805	168.859	8.7022	-9999.0
2013-09-16 17:00:00		15.0	57.8805	168.859	8.7031	-9999.0
2013-09-16 17:10:00		15.0	57.8805	168.859	8.7029	-9999.0
2013-09-16 17:20:00		15.0	57.8805	168.859	8.7034	-9999.0
2013-09-16 17:30:00		15.0	57.8805	168.859	8.702	-9999.0
2013-09-16 17:40:00		15.0	57.8805	168.859	8.7028	-9999.0
2013-09-16 17:50:00		15.0	57.8805	168.859	8.7054	-9999.0
2013-09-16 18:00:00		15.0	57.8805	168.859	8.7053	-9999.0
2013-09-16 18:10:00		15.0	57.8805	168.859	8.7054	-9999.0
2013-09-16 18:20:00		15.0	57.8805	168.859	8.7074	-9999.0
2013-09-16 18:30:00		15.0	57.8805	168.859	8.7074	-9999.0
2013-09-16 18:40:00		15.0	57.8805	168.859	8.7074	-9999.0
2013-09-16 18:50:00		15.0	57.8805	168.859	8.7081	-9999.0
2013-09-16 19:00:00		15.0	57.8805	168.859	8.7087	-9999.0
2013-09-16 19:10:00		15.0	57.8805	168.859	8.7077	-9999.0
2013-09-16 19:20:00		15.0	57.8805	168.859	8.7085	-9999.0
2013-09-16 19:30:00		15.0	57.8805	168.859	8.7069	-9999.0
2013-09-16 19:40:00		15.0	57.8805	168.859	8.7101	-9999.0
2013-09-16 19:50:00		15.0	57.8805	168.859	8.7084	-9999.0
2013-09-16 20:00:00		15.0	57.8805	168.859	8.7039	-9999.0
2013-09-16 20:10:00		15.0	57.8805	168.859	8.7035	-9999.0
2013-09-16 20:20:00		15.0	57.8805	168.859	8.7038	-9999.0
2013-09-16 20:30:00		15.0	57.8805	168.859	8.705	-9999.0
2013-09-16 20:40:00		15.0	57.8805	168.859	8.7064	-9999.0
2013-09-16 20:50:00		15.0	57.8805	168.859	8.7069	-9999.0
2013-09-16 21:00:00		15.0	57.8805	168.859	8.7097	-9999.0
2013-09-16 21:10:00		15.0	57.8805	168.859	8.7112	-9999.0
2013-09-16 21:20:00		15.0	57.8805	168.859	8.7128	-9999.0
2013-09-16 21:30:00		15.0	57.8805	168.859	8.7148	-9999.0
2013-09-16 21:40:00		15.0	57.8805	168.859	8.7166	-9999.0
2013-09-16 21:50:00		15.0	57.8805	168.859	8.7169	-9999.0
2013-09-16 22:00:00		15.0	57.8805	168.859	8.718	-9999.0
2013-09-16 22:10:00		15.0	57.8805	168.859	8.7184	-9999.0
2013-09-16 22:20:00		15.0	57.8805	168.859	8.7188	-9999.0
2013-09-16 22:30:00		15.0	57.8805	168.859	8.7174	-9999.0
2013-09-16 22:40:00		15.0	57.8805	168.859	8.715	-9999.0
2013-09-16 22:50:00		15.0	57.8805	168.859	8.714	-9999.0
2013-09-16 23:00:00		15.0	57.8805	168.859	8.7116	-9999.0
2013-09-16 23:10:00		15.0	57.8805	168.859	8.7098	-9999.0
2013-09-16 23:20:00		15.0	57.8805	168.859	8.7092	-9999.0
2013-09-16 23:30:00		15.0	57.8805	168.859	8.7049	-9999.0
2013-09-16 23:40:00		15.0	57.8805	168.859	8.6991	-9999.0
2013-09-16 23:50:00		15.0	57.8805	168.859	8.6964	-9999.0
2013-09-17 00:00:00		15.0	57.8805	168.859	8.691	-9999.0
2013-09-17 00:10:00		15.0	57.8805	168.859	8.6858	-9999.0
2013-09-17 00:20:00		15.0	57.8805	168.859	8.6816	-9999.0
2013-09-17 00:30:00		15.0	57.8805	168.859	8.6755	-9999.0
2013-09-17 00:40:00		15.0	57.8805	168.859	8.6689	-9999.0
2013-09-17 00:50:00		15.0	57.8805	168.859	8.6623	-9999.0
2013-09-17 01:00:00		15.0	57.8805	168.859	8.657	-9999.0
2013-09-17 01:10:00		15.0	57.8805	168.859	8.6509	-9999.0
2013-09-17 01:20:00		15.0	57.8805	168.859	8.6466	-9999.0
2013-09-17 01:30:00		15.0	57.8805	168.859	8.6422	-9999.0
2013-09-17 01:40:00		15.0	57.8805	168.859	8.637	-9999.0
2013-09-17 01:50:00		15.0	57.8805	168.859	8.6336	-9999.0
2013-09-17 02:00:00		15.0	57.8805	168.859	8.6298	-9999.0
2013-09-17 02:10:00		15.0	57.8805	168.859	8.627	-9999.0
2013-09-17 02:20:00		15.0	57.8805	168.859	8.6312	-9999.0
2013-09-17 02:30:00		15.0	57.8805	168.859	8.6335	-9999.0
2013-09-17 02:40:00		15.0	57.8805	168.859	8.6391	-9999.0
2013-09-17 02:50:00		15.0	57.8805	168.859	8.6458	-9999.0
2013-09-17 03:00:00		15.0	57.8805	168.859	8.6589	-9999.0
2013-09-17 03:10:00		15.0	57.8805	168.859	8.6653	-9999.0
2013-09-17 03:20:00		15.0	57.8805	168.859	8.6743	-9999.0
2013-09-17 03:30:00		15.0	57.8805	168.859	8.6858	-9999.0
2013-09-17 03:40:00		15.0	57.8805	168.859	8.6918	-9999.0
2013-09-17 03:50:00		15.0	57.8805	168.859	8.7114	-9999.0
2013-09-17 04:00:00		15.0	57.8805	168.859	8.7149	-9999.0
2013-09-17 04:10:00		15.0	57.8805	168.859	8.7089	-9999.0
2013-09-17 04:20:00		15.0	57.8805	168.859	8.7117	-9999.0
2013-09-17 04:30:00		15.0	57.8805	168.859	8.7364	-9999.0
2013-09-17 04:40:00		15.0	57.8805	168.859	8.7296	-9999.0
2013-09-17 04:50:00		15.0	57.8805	168.859	8.7172	-9999.0
2013-09-17 05:00:00		15.0	57.8805	168.859	8.7197	-9999.0
2013-09-17 05:10:00		15.0	57.8805	168.859	8.7182	-9999.0
2013-09-17 05:20:00		15.0	57.8805	168.859	8.7177	-9999.0
2013-09-17 05:30:00		15.0	57.8805	168.859	8.7281	-9999.0
2013-09-17 05:40:00		15.0	57.8805	168.859	8.7455	-9999.0
2013-09-17 05:50:00		15.0	57.8805	168.859	8.7195	-9999.0
2013-09-17 06:00:00		15.0	57.8805	168.859	8.7703	-9999.0
2013-09-17 06:10:00		15.0	57.8805	168.859	8.7867	-9999.0
2013-09-17 06:20:00		15.0	57.8805	168.859	8.7236	-9999.0
2013-09-17 06:30:00		15.0	57.8805	168.859	8.7978	-9999.0
2013-09-17 06:40:00		15.0	57.8805	168.859	8.7196	-9999.0
2013-09-17 06:50:00		15.0	57.8805	168.859	8.7729	-9999.0
2013-09-17 07:00:00		15.0	57.8805	168.859	8.7164	-9999.0
2013-09-17 07:10:00		15.0	57.8805	168.859	8.7657	-9999.0
2013-09-17 07:20:00		15.0	57.8805	168.859	8.7769	-9999.0
2013-09-17 07:30:00		15.0	57.8805	168.859	8.7901	-9999.0
2013-09-17 07:40:00		15.0	57.8805	168.859	8.8012	-9999.0
2013-09-17 07:50:00		15.0	57.8805	168.859	8.7678	-9999.0
2013-09-17 08:00:00		15.0	57.8805	168.859	8.7471	-9999.0
2013-09-17 08:10:00		15.0	57.8805	168.859	8.719	-9999.0
2013-09-17 08:20:00		15.0	57.8805	168.859	8.7689	-9999.0
2013-09-17 08:30:00		15.0	57.8805	168.859	8.8243	-9999.0
2013-09-17 08:40:00		15.0	57.8805	168.859	8.777	-9999.0
2013-09-17 08:50:00		15.0	57.8805	168.859	8.7551	-9999.0
2013-09-17 09:00:00		15.0	57.8805	168.859	8.7315	-9999.0
2013-09-17 09:10:00		15.0	57.8805	168.859	8.7198	-9999.0
2013-09-17 09:20:00		15.0	57.8805	168.859	8.7209	-9999.0
2013-09-17 09:30:00		15.0	57.8805	168.859	8.7257	-9999.0
2013-09-17 09:40:00		15.0	57.8805	168.859	8.7223	-9999.0
2013-09-17 09:50:00		15.0	57.8805	168.859	8.7989	-9999.0
2013-09-17 10:00:00		15.0	57.8805	168.859	8.7481	-9999.0
2013-09-17 10:10:00		15.0	57.8805	168.859	8.7211	-9999.0
2013-09-17 10:20:00		15.0	57.8805	168.859	8.7212	-9999.0
2013-09-17 10:30:00		15.0	57.8805	168.859	8.7241	-9999.0
2013-09-17 10:40:00		15.0	57.8805	168.859	8.7288	-9999.0
2013-09-17 10:50:00		15.0	57.8805	168.859	8.7198	-9999.0
2013-09-17 11:00:00		15.0	57.8805	168.859	8.7208	-9999.0
2013-09-17 11:10:00		15.0	57.8805	168.859	8.7204	-9999.0
2013-09-17 11:20:00		15.0	57.8805	168.859	8.74	-9999.0
2013-09-17 11:30:00		15.0	57.8805	168.859	8.7195	-9999.0
2013-09-17 11:40:00		15.0	57.8805	168.859	8.7301	-9999.0
2013-09-17 11:50:00		15.0	57.8805	168.859	8.7189	-9999.0
2013-09-17 12:00:00		15.0	57.8805	168.859	8.7159	-9999.0
2013-09-17 12:10:00		15.0	57.8805	168.859	8.7754	-9999.0
2013-09-17 12:20:00		15.0	57.8805	168.859	8.7469	-9999.0
2013-09-17 12:30:00		15.0	57.8805	168.859	8.71	-9999.0
2013-09-17 12:40:00		15.0	57.8805	168.859	8.7138	-9999.0
2013-09-17 12:50:00		15.0	57.8805	168.859	8.7542	-9999.0
2013-09-17 13:00:00		15.0	57.8805	168.859	8.702	-9999.0
2013-09-17 13:10:00		15.0	57.8805	168.859	8.7386	-9999.0
2013-09-17 13:20:00		15.0	57.8805	168.859	8.7197	-9999.0
2013-09-17 13:30:00		15.0	57.8805	168.859	8.7296	-9999.0
2013-09-17 13:40:00		15.0	57.8805	168.859	8.6946	-9999.0
2013-09-17 13:50:00		15.0	57.8805	168.859	8.7318	-9999.0
2013-09-17 14:00:00		15.0	57.8805	168.859	8.7151	-9999.0
2013-09-17 14:10:00		15.0	57.8805	168.859	8.6978	-9999.0
2013-09-17 14:20:00		15.0	57.8805	168.859	8.6962	-9999.0
2013-09-17 14:30:00		15.0	57.8805	168.859	8.7045	-9999.0
2013-09-17 14:40:00		15.0	57.8805	168.859	8.7594	-9999.0
2013-09-17 14:50:00		15.0	57.8805	168.859	8.7911	-9999.0
2013-09-17 15:00:00		15.0	57.8805	168.859	8.7039	-9999.0
2013-09-17 15:10:00		15.0	57.8805	168.859	8.7035	-9999.0
2013-09-17 15:20:00		15.0	57.8805	168.859	8.7468	-9999.0
2013-09-17 15:30:00		15.0	57.8805	168.859	8.7769	-9999.0
2013-09-17 15:40:00		15.0	57.8805	168.859	8.7485	-9999.0
2013-09-17 15:50:00		15.0	57.8805	168.859	8.7665	-9999.0
2013-09-17 16:00:00		15.0	57.8805	168.859	8.775	-9999.0
2013-09-17 16:10:00		15.0	57.8805	168.859	8.7828	-9999.0
2013-09-17 16:20:00		15.0	57.8805	168.859	8.761	-9999.0
2013-09-17 16:30:00		15.0	57.8805	168.859	8.7465	-9999.0
2013-09-17 16:40:00		15.0	57.8805	168.859	8.7891	-9999.0
2013-09-17 16:50:00		15.0	57.8805	168.859	8.7302	-9999.0
2013-09-17 17:00:00		15.0	57.8805	168.859	8.7844	-9999.0
2013-09-17 17:10:00		15.0	57.8805	168.859	8.785	-9999.0
2013-09-17 17:20:00		15.0	57.8805	168.859	8.7817	-9999.0
2013-09-17 17:30:00		15.0	57.8805	168.859	8.7757	-9999.0
2013-09-17 17:40:00		15.0	57.8805	168.859	8.7788	-9999.0
2013-09-17 17:50:00		15.0	57.8805	168.859	8.7814	-9999.0
2013-09-17 18:00:00		15.0	57.8805	168.859	8.7752	-9999.0
2013-09-17 18:10:00		15.0	57.8805	168.859	8.7756	-9999.0
2013-09-17 18:20:00		15.0	57.8805	168.859	8.7733	-9999.0
2013-09-17 18:30:00		15.0	57.8805	168.859	8.7436	-9999.0
2013-09-17 18:40:00		15.0	57.8805	168.859	8.7758	-9999.0
2013-09-17 18:50:00		15.0	57.8805	168.859	8.7669	-9999.0
2013-09-17 19:00:00		15.0	57.8805	168.859	8.7797	-9999.0
2013-09-17 19:10:00		15.0	57.8805	168.859	8.7889	-9999.0
2013-09-17 19:20:00		15.0	57.8805	168.859	8.7852	-9999.0
2013-09-17 19:30:00		15.0	57.8805	168.859	8.7801	-9999.0
2013-09-17 19:40:00		15.0	57.8805	168.859	8.7872	-9999.0
2013-09-17 19:50:00		15.0	57.8805	168.859	8.7813	-9999.0
2013-09-17 20:00:00		15.0	57.8805	168.859	8.7898	-9999.0
2013-09-17 20:10:00		15.0	57.8805	168.859	8.7908	-9999.0
2013-09-17 20:20:00		15.0	57.8805	168.859	8.7859	-9999.0
2013-09-17 20:30:00		15.0	57.8805	168.859	8.7877	-9999.0
2013-09-17 20:40:00		15.0	57.8805	168.859	8.7853	-9999.0
2013-09-17 20:50:00		15.0	57.8805	168.859	8.7895	-9999.0
2013-09-17 21:00:00		15.0	57.8805	168.859	8.7741	-9999.0
2013-09-17 21:10:00		15.0	57.8805	168.859	8.7812	-9999.0
2013-09-17 21:20:00		15.0	57.8805	168.859	8.7861	-9999.0
2013-09-17 21:30:00		15.0	57.8805	168.859	8.7754	-9999.0
2013-09-17 21:40:00		15.0	57.8805	168.859	8.775	-9999.0
2013-09-17 21:50:00		15.0	57.8805	168.859	8.7952	-9999.0
2013-09-17 22:00:00		15.0	57.8805	168.859	8.7854	-9999.0
2013-09-17 22:10:00		15.0	57.8805	168.859	8.7922	-9999.0
2013-09-17 22:20:00		15.0	57.8805	168.859	8.7854	-9999.0
2013-09-17 22:30:00		15.0	57.8805	168.859	8.7943	-9999.0
2013-09-17 22:40:00		15.0	57.8805	168.859	8.7912	-9999.0
2013-09-17 22:50:00		15.0	57.8805	168.859	8.79	-9999.0
2013-09-17 23:00:00		15.0	57.8805	168.859	8.8024	-9999.0
2013-09-17 23:10:00		15.0	57.8805	168.859	8.7991	-9999.0
2013-09-17 23:20:00		15.0	57.8805	168.859	8.8103	-9999.0
2013-09-17 23:30:00		15.0	57.8805	168.859	8.804	-9999.0
2013-09-17 23:40:00		15.0	57.8805	168.859	8.7979	-9999.0
2013-09-17 23:50:00		15.0	57.8805	168.859	8.7876	-9999.0
2013-09-18 00:00:00		15.0	57.8805	168.859	8.792	-9999.0
2013-09-18 00:10:00		15.0	57.8805	168.859	8.813	-9999.0
2013-09-18 00:20:00		15.0	57.8805	168.859	8.8122	-9999.0
2013-09-18 00:30:00		15.0	57.8805	168.859	8.814	-9999.0
2013-09-18 00:40:00		15.0	57.8805	168.859	8.8109	-9999.0
2013-09-18 00:50:00		15.0	57.8805	168.859	8.7813	-9999.0
2013-09-18 01:00:00		15.0	57.8805	168.859	8.7906	-9999.0
2013-09-18 01:10:00		15.0	57.8805	168.859	8.8056	-9999.0
2013-09-18 01:20:00		15.0	57.8805	168.859	8.8001	-9999.0
2013-09-18 01:30:00		15.0	57.8805	168.859	8.7819	-9999.0
2013-09-18 01:40:00		15.0	57.8805	168.859	8.7952	-9999.0
2013-09-18 01:50:00		15.0	57.8805	168.859	8.7966	-9999.0
2013-09-18 02:00:00		15.0	57.8805	168.859	8.7867	-9999.0
2013-09-18 02:10:00		15.0	57.8805	168.859	8.7826	-9999.0
2013-09-18 02:20:00		15.0	57.8805	168.859	8.7887	-9999.0
2013-09-18 02:30:00		15.0	57.8805	168.859	8.7694	-9999.0
2013-09-18 02:40:00		15.0	57.8805	168.859	8.763	-9999.0
2013-09-18 02:50:00		15.0	57.8805	168.859	8.7581	-9999.0
2013-09-18 03:00:00		15.0	57.8805	168.859	8.7751	-9999.0
2013-09-18 03:10:00		15.0	57.8805	168.859	8.7755	-9999.0
2013-09-18 03:20:00		15.0	57.8805	168.859	8.7654	-9999.0
2013-09-18 03:30:00		15.0	57.8805	168.859	8.7662	-9999.0
2013-09-18 03:40:00		15.0	57.8805	168.859	8.7598	-9999.0
2013-09-18 03:50:00		15.0	57.8805	168.859	8.7651	-9999.0
2013-09-18 04:00:00		15.0	57.8805	168.859	8.7632	-9999.0
2013-09-18 04:10:00		15.0	57.8805	168.859	8.7606	-9999.0
2013-09-18 04:20:00		15.0	57.8805	168.859	8.7596	-9999.0
2013-09-18 04:30:00		15.0	57.8805	168.859	8.7485	-9999.0
2013-09-18 04:40:00		15.0	57.8805	168.859	8.7668	-9999.0
2013-09-18 04:50:00		15.0	57.8805	168.859	8.754	-9999.0
2013-09-18 05:00:00		15.0	57.8805	168.859	8.7542	-9999.0
2013-09-18 05:10:00		15.0	57.8805	168.859	8.7636	-9999.0
2013-09-18 05:20:00		15.0	57.8805	168.859	8.7643	-9999.0
2013-09-18 05:30:00		15.0	57.8805	168.859	8.7611	-9999.0
2013-09-18 05:40:00		15.0	57.8805	168.859	8.7632	-9999.0
2013-09-18 05:50:00		15.0	57.8805	168.859	8.766	-9999.0
2013-09-18 06:00:00		15.0	57.8805	168.859	8.7666	-9999.0
2013-09-18 06:10:00		15.0	57.8805	168.859	8.7691	-9999.0
2013-09-18 06:20:00		15.0	57.8805	168.859	8.7704	-9999.0
2013-09-18 06:30:00		15.0	57.8805	168.859	8.7705	-9999.0
2013-09-18 06:40:00		15.0	57.8805	168.859	8.7759	-9999.0
2013-09-18 06:50:00		15.0	57.8805	168.859	8.7766	-9999.0
2013-09-18 07:00:00		15.0	57.8805	168.859	8.7765	-9999.0
2013-09-18 07:10:00		15.0	57.8805	168.859	8.7807	-9999.0
2013-09-18 07:20:00		15.0	57.8805	168.859	8.7818	-9999.0
2013-09-18 07:30:00		15.0	57.8805	168.859	8.7837	-9999.0
2013-09-18 07:40:00		15.0	57.8805	168.859	8.7845	-9999.0
2013-09-18 07:50:00		15.0	57.8805	168.859	8.7864	-9999.0
2013-09-18 08:00:00		15.0	57.8805	168.859	8.7857	-9999.0
2013-09-18 08:10:00		15.0	57.8805	168.859	8.7868	-9999.0
2013-09-18 08:20:00		15.0	57.8805	168.859	8.7865	-9999.0
2013-09-18 08:30:00		15.0	57.8805	168.859	8.7888	-9999.0
2013-09-18 08:40:00		15.0	57.8805	168.859	8.7875	-9999.0
2013-09-18 08:50:00		15.0	57.8805	168.859	8.7879	-9999.0
2013-09-18 09:00:00		15.0	57.8805	168.859	8.7838	-9999.0
2013-09-18 09:10:00		15.0	57.8805	168.859	8.7833	-9999.0
2013-09-18 09:20:00		15.0	57.8805	168.859	8.7804	-9999.0
2013-09-18 09:30:00		15.0	57.8805	168.859	8.7821	-9999.0
2013-09-18 09:40:00		15.0	57.8805	168.859	8.779	-9999.0
2013-09-18 09:50:00		15.0	57.8805	168.859	8.7808	-9999.0
2013-09-18 10:00:00		15.0	57.8805	168.859	8.7783	-9999.0
2013-09-18 10:10:00		15.0	57.8805	168.859	8.7832	-9999.0
2013-09-18 10:20:00		15.0	57.8805	168.859	8.7781	-9999.0
2013-09-18 10:30:00		15.0	57.8805	168.859	8.7751	-9999.0
2013-09-18 10:40:00		15.0	57.8805	168.859	8.7788	-9999.0
2013-09-18 10:50:00		15.0	57.8805	168.859	8.7779	-9999.0
2013-09-18 11:00:00		15.0	57.8805	168.859	8.7763	-9999.0
2013-09-18 11:10:00		15.0	57.8805	168.859	8.7761	-9999.0
2013-09-18 11:20:00		15.0	57.8805	168.859	8.7773	-9999.0
2013-09-18 11:30:00		15.0	57.8805	168.859	8.7765	-9999.0
2013-09-18 11:40:00		15.0	57.8805	168.859	8.7727	-9999.0
2013-09-18 11:50:00		15.0	57.8805	168.859	8.775	-9999.0
2013-09-18 12:00:00		15.0	57.8805	168.859	8.7754	-9999.0
2013-09-18 12:10:00		15.0	57.8805	168.859	8.7742	-9999.0
2013-09-18 12:20:00		15.0	57.8805	168.859	8.7742	-9999.0
2013-09-18 12:30:00		15.0	57.8805	168.859	8.7717	-9999.0
2013-09-18 12:40:00		15.0	57.8805	168.859	8.7723	-9999.0
2013-09-18 12:50:00		15.0	57.8805	168.859	8.7705	-9999.0
2013-09-18 13:00:00		15.0	57.8805	168.859	8.7671	-9999.0
2013-09-18 13:10:00		15.0	57.8805	168.859	8.7653	-9999.0
2013-09-18 13:20:00		15.0	57.8805	168.859	8.764	-9999.0
2013-09-18 13:30:00		15.0	57.8805	168.859	8.7649	-9999.0
2013-09-18 13:40:00		15.0	57.8805	168.859	8.7656	-9999.0
2013-09-18 13:50:00		15.0	57.8805	168.859	8.7634	-9999.0
2013-09-18 14:00:00		15.0	57.8805	168.859	8.7636	-9999.0
2013-09-18 14:10:00		15.0	57.8805	168.859	8.7614	-9999.0
2013-09-18 14:20:00		15.0	57.8805	168.859	8.7626	-9999.0
2013-09-18 14:30:00		15.0	57.8805	168.859	8.7593	-9999.0
2013-09-18 14:40:00		15.0	57.8805	168.859	8.7583	-9999.0
2013-09-18 14:50:00		15.0	57.8805	168.859	8.7583	-9999.0
2013-09-18 15:00:00		15.0	57.8805	168.859	8.757	-9999.0
2013-09-18 15:10:00		15.0	57.8805	168.859	8.7494	-9999.0
2013-09-18 15:20:00		15.0	57.8805	168.859	8.743	-9999.0
2013-09-18 15:30:00		15.0	57.8805	168.859	8.7504	-9999.0
2013-09-18 15:40:00		15.0	57.8805	168.859	8.7501	-9999.0
2013-09-18 15:50:00		15.0	57.8805	168.859	8.7418	-9999.0
2013-09-18 16:00:00		15.0	57.8805	168.859	8.7437	-9999.0
2013-09-18 16:10:00		15.0	57.8805	168.859	8.7438	-9999.0
2013-09-18 16:20:00		15.0	57.8805	168.859	8.743	-9999.0
2013-09-18 16:30:00		15.0	57.8805	168.859	8.7381	-9999.0
2013-09-18 16:40:00		15.0	57.8805	168.859	8.7397	-9999.0
2013-09-18 16:50:00		15.0	57.8805	168.859	8.7376	-9999.0
2013-09-18 17:00:00		15.0	57.8805	168.859	8.7364	-9999.0
2013-09-18 17:10:00		15.0	57.8805	168.859	8.7364	-9999.0
2013-09-18 17:20:00		15.0	57.8805	168.859	8.7399	-9999.0
2013-09-18 17:30:00		15.0	57.8805	168.859	8.7394	-9999.0
2013-09-18 17:40:00		15.0	57.8805	168.859	8.7406	-9999.0
2013-09-18 17:50:00		15.0	57.8805	168.859	8.7399	-9999.0
2013-09-18 18:00:00		15.0	57.8805	168.859	8.7442	-9999.0
2013-09-18 18:10:00		15.0	57.8805	168.859	8.7442	-9999.0
2013-09-18 18:20:00		15.0	57.8805	168.859	8.7479	-9999.0
2013-09-18 18:30:00		15.0	57.8805	168.859	8.7464	-9999.0
2013-09-18 18:40:00		15.0	57.8805	168.859	8.7466	-9999.0
2013-09-18 18:50:00		15.0	57.8805	168.859	8.7495	-9999.0
2013-09-18 19:00:00		15.0	57.8805	168.859	8.7451	-9999.0
2013-09-18 19:10:00		15.0	57.8805	168.859	8.7519	-9999.0
2013-09-18 19:20:00		15.0	57.8805	168.859	8.7512	-9999.0
2013-09-18 19:30:00		15.0	57.8805	168.859	8.7529	-9999.0
2013-09-18 19:40:00		15.0	57.8805	168.859	8.7548	-9999.0
2013-09-18 19:50:00		15.0	57.8805	168.859	8.7532	-9999.0
2013-09-18 20:00:00		15.0	57.8805	168.859	8.7534	-9999.0
2013-09-18 20:10:00		15.0	57.8805	168.859	8.7542	-9999.0
2013-09-18 20:20:00		15.0	57.8805	168.859	8.7543	-9999.0
2013-09-18 20:30:00		15.0	57.8805	168.859	8.7542	-9999.0
2013-09-18 20:40:00		15.0	57.8805	168.859	8.7546	-9999.0
2013-09-18 20:50:00		15.0	57.8805	168.859	8.7552	-9999.0
2013-09-18 21:00:00		15.0	57.8805	168.859	8.7568	-9999.0
2013-09-18 21:10:00		15.0	57.8805	168.859	8.7535	-9999.0
2013-09-18 21:20:00		15.0	57.8805	168.859	8.7544	-9999.0
2013-09-18 21:30:00		15.0	57.8805	168.859	8.7482	-9999.0
2013-09-18 21:40:00		15.0	57.8805	168.859	8.7507	-9999.0
2013-09-18 21:50:00		15.0	57.8805	168.859	8.75	-9999.0
2013-09-18 22:00:00		15.0	57.8805	168.859	8.7492	-9999.0
2013-09-18 22:10:00		15.0	57.8805	168.859	8.7493	-9999.0
2013-09-18 22:20:00		15.0	57.8805	168.859	8.753	-9999.0
2013-09-18 22:30:00		15.0	57.8805	168.859	8.7523	-9999.0
2013-09-18 22:40:00		15.0	57.8805	168.859	8.7519	-9999.0
2013-09-18 22:50:00		15.0	57.8805	168.859	8.7533	-9999.0
2013-09-18 23:00:00		15.0	57.8805	168.859	8.7537	-9999.0
2013-09-18 23:10:00		15.0	57.8805	168.859	8.7581	-9999.0
2013-09-18 23:20:00		15.0	57.8805	168.859	8.7574	-9999.0
2013-09-18 23:30:00		15.0	57.8805	168.859	8.7519	-9999.0
2013-09-18 23:40:00		15.0	57.8805	168.859	8.7564	-9999.0
2013-09-18 23:50:00		15.0	57.8805	168.859	8.7718	-9999.0
2013-09-19 00:00:00		15.0	57.8805	168.859	8.7531	-9999.0
2013-09-19 00:10:00		15.0	57.8805	168.859	8.7627	-9999.0
2013-09-19 00:20:00		15.0	57.8805	168.859	8.7721	-9999.0
2013-09-19 00:30:00		15.0	57.8805	168.859	8.7721	-9999.0
2013-09-19 00:40:00		15.0	57.8805	168.859	8.7622	-9999.0
2013-09-19 00:50:00		15.0	57.8805	168.859	8.7638	-9999.0
2013-09-19 01:00:00		15.0	57.8805	168.859	8.7616	-9999.0
2013-09-19 01:10:00		15.0	57.8805	168.859	8.7691	-9999.0
2013-09-19 01:20:00		15.0	57.8805	168.859	8.7743	-9999.0
2013-09-19 01:30:00		15.0	57.8805	168.859	8.774	-9999.0
2013-09-19 01:40:00		15.0	57.8805	168.859	8.7657	-9999.0
2013-09-19 01:50:00		15.0	57.8805	168.859	8.7709	-9999.0
2013-09-19 02:00:00		15.0	57.8805	168.859	8.7684	-9999.0
2013-09-19 02:10:00		15.0	57.8805	168.859	8.7657	-9999.0
2013-09-19 02:20:00		15.0	57.8805	168.859	8.7699	-9999.0
2013-09-19 02:30:00		15.0	57.8805	168.859	8.776	-9999.0
2013-09-19 02:40:00		15.0	57.8805	168.859	8.7662	-9999.0
2013-09-19 02:50:00		15.0	57.8805	168.859	8.7533	-9999.0
2013-09-19 03:00:00		15.0	57.8805	168.859	8.7633	-9999.0
2013-09-19 03:10:00		15.0	57.8805	168.859	8.7593	-9999.0
2013-09-19 03:20:00		15.0	57.8805	168.859	8.7515	-9999.0
2013-09-19 03:30:00		15.0	57.8805	168.859	8.7444	-9999.0
2013-09-19 03:40:00		15.0	57.8805	168.859	8.7515	-9999.0
2013-09-19 03:50:00		15.0	57.8805	168.859	8.7576	-9999.0
2013-09-19 04:00:00		15.0	57.8805	168.859	8.75	-9999.0
2013-09-19 04:10:00		15.0	57.8805	168.859	8.7534	-9999.0
2013-09-19 04:20:00		15.0	57.8805	168.859	8.7473	-9999.0
2013-09-19 04:30:00		15.0	57.8805	168.859	8.7525	-9999.0
2013-09-19 04:40:00		15.0	57.8805	168.859	8.7556	-9999.0
2013-09-19 04:50:00		15.0	57.8805	168.859	8.7542	-9999.0
2013-09-19 05:00:00		15.0	57.8805	168.859	8.753	-9999.0
2013-09-19 05:10:00		15.0	57.8805	168.859	8.7613	-9999.0
2013-09-19 05:20:00		15.0	57.8805	168.859	8.7645	-9999.0
2013-09-19 05:30:00		15.0	57.8805	168.859	8.7669	-9999.0
2013-09-19 05:40:00		15.0	57.8805	168.859	8.7657	-9999.0
2013-09-19 05:50:00		15.0	57.8805	168.859	8.7674	-9999.0
2013-09-19 06:00:00		15.0	57.8805	168.859	8.7645	-9999.0
2013-09-19 06:10:00		15.0	57.8805	168.859	8.7702	-9999.0
2013-09-19 06:20:00		15.0	57.8805	168.859	8.7668	-9999.0
2013-09-19 06:30:00		15.0	57.8805	168.859	8.7674	-9999.0
2013-09-19 06:40:00		15.0	57.8805	168.859	8.7656	-9999.0
2013-09-19 06:50:00		15.0	57.8805	168.859	8.7654	-9999.0
2013-09-19 07:00:00		15.0	57.8805	168.859	8.7583	-9999.0
2013-09-19 07:10:00		15.0	57.8805	168.859	8.7592	-9999.0
2013-09-19 07:20:00		15.0	57.8805	168.859	8.757	-9999.0
2013-09-19 07:30:00		15.0	57.8805	168.859	8.7543	-9999.0
2013-09-19 07:40:00		15.0	57.8805	168.859	8.754	-9999.0
2013-09-19 07:50:00		15.0	57.8805	168.859	8.752	-9999.0
2013-09-19 08:00:00		15.0	57.8805	168.859	8.7503	-9999.0
2013-09-19 08:10:00		15.0	57.8805	168.859	8.7496	-9999.0
2013-09-19 08:20:00		15.0	57.8805	168.859	8.751	-9999.0
2013-09-19 08:30:00		15.0	57.8805	168.859	8.7472	-9999.0
2013-09-19 08:40:00		15.0	57.8805	168.859	8.7503	-9999.0
2013-09-19 08:50:00		15.0	57.8805	168.859	8.7509	-9999.0
2013-09-19 09:00:00		15.0	57.8805	168.859	8.7501	-9999.0
2013-09-19 09:10:00		15.0	57.8805	168.859	8.7496	-9999.0
2013-09-19 09:20:00		15.0	57.8805	168.859	8.749	-9999.0
2013-09-19 09:30:00		15.0	57.8805	168.859	8.7496	-9999.0
2013-09-19 09:40:00		15.0	57.8805	168.859	8.7488	-9999.0
2013-09-19 09:50:00		15.0	57.8805	168.859	8.7482	-9999.0
2013-09-19 10:00:00		15.0	57.8805	168.859	8.7492	-9999.0
2013-09-19 10:10:00		15.0	57.8805	168.859	8.748	-9999.0
2013-09-19 10:20:00		15.0	57.8805	168.859	8.7477	-9999.0
2013-09-19 10:30:00		15.0	57.8805	168.859	8.7457	-9999.0
2013-09-19 10:40:00		15.0	57.8805	168.859	8.7469	-9999.0
2013-09-19 10:50:00		15.0	57.8805	168.859	8.7487	-9999.0
2013-09-19 11:00:00		15.0	57.8805	168.859	8.7484	-9999.0
2013-09-19 11:10:00		15.0	57.8805	168.859	8.7491	-9999.0
2013-09-19 11:20:00		15.0	57.8805	168.859	8.7504	-9999.0
2013-09-19 11:30:00		15.0	57.8805	168.859	8.7485	-9999.0
2013-09-19 11:40:00		15.0	57.8805	168.859	8.7472	-9999.0
2013-09-19 11:50:00		15.0	57.8805	168.859	8.7504	-9999.0
2013-09-19 12:00:00		15.0	57.8805	168.859	8.7529	-9999.0
2013-09-19 12:10:00		15.0	57.8805	168.859	8.7532	-9999.0
2013-09-19 12:20:00		15.0	57.8805	168.859	8.7456	-9999.0
2013-09-19 12:30:00		15.0	57.8805	168.859	8.7513	-9999.0
2013-09-19 12:40:00		15.0	57.8805	168.859	8.7557	-9999.0
2013-09-19 12:50:00		15.0	57.8805	168.859	8.7538	-9999.0
2013-09-19 13:00:00		15.0	57.8805	168.859	8.7554	-9999.0
2013-09-19 13:10:00		15.0	57.8805	168.859	8.7535	-9999.0
2013-09-19 13:20:00		15.0	57.8805	168.859	8.7551	-9999.0
2013-09-19 13:30:00		15.0	57.8805	168.859	8.7551	-9999.0
2013-09-19 13:40:00		15.0	57.8805	168.859	8.7544	-9999.0
2013-09-19 13:50:00		15.0	57.8805	168.859	8.7546	-9999.0
2013-09-19 14:00:00		15.0	57.8805	168.859	8.7533	-9999.0
2013-09-19 14:10:00		15.0	57.8805	168.859	8.7533	-9999.0
2013-09-19 14:20:00		15.0	57.8805	168.859	8.7536	-9999.0
2013-09-19 14:30:00		15.0	57.8805	168.859	8.7513	-9999.0
2013-09-19 14:40:00		15.0	57.8805	168.859	8.7522	-9999.0
2013-09-19 14:50:00		15.0	57.8805	168.859	8.7502	-9999.0
2013-09-19 15:00:00		15.0	57.8805	168.859	8.7435	-9999.0
2013-09-19 15:10:00		15.0	57.8805	168.859	8.7512	-9999.0
2013-09-19 15:20:00		15.0	57.8805	168.859	8.7527	-9999.0
2013-09-19 15:30:00		15.0	57.8805	168.859	8.7547	-9999.0
2013-09-19 15:40:00		15.0	57.8805	168.859	8.7487	-9999.0
2013-09-19 15:50:00		15.0	57.8805	168.859	8.7519	-9999.0
2013-09-19 16:00:00		15.0	57.8805	168.859	8.7475	-9999.0
2013-09-19 16:10:00		15.0	57.8805	168.859	8.7507	-9999.0
2013-09-19 16:20:00		15.0	57.8805	168.859	8.7453	-9999.0
2013-09-19 16:30:00		15.0	57.8805	168.859	8.7399	-9999.0
2013-09-19 16:40:00		15.0	57.8805	168.859	8.7454	-9999.0
2013-09-19 16:50:00		15.0	57.8805	168.859	8.7402	-9999.0
2013-09-19 17:00:00		15.0	57.8805	168.859	8.7416	-9999.0
2013-09-19 17:10:00		15.0	57.8805	168.859	8.7375	-9999.0
2013-09-19 17:20:00		15.0	57.8805	168.859	8.7374	-9999.0
2013-09-19 17:30:00		15.0	57.8805	168.859	8.7361	-9999.0
2013-09-19 17:40:00		15.0	57.8805	168.859	8.7328	-9999.0
2013-09-19 17:50:00		15.0	57.8805	168.859	8.7271	-9999.0
2013-09-19 18:00:00		15.0	57.8805	168.859	8.7252	-9999.0
2013-09-19 18:10:00		15.0	57.8805	168.859	8.7228	-9999.0
2013-09-19 18:20:00		15.0	57.8805	168.859	8.7204	-9999.0
2013-09-19 18:30:00		15.0	57.8805	168.859	8.7174	-9999.0
2013-09-19 18:40:00		15.0	57.8805	168.859	8.7119	-9999.0
2013-09-19 18:50:00		15.0	57.8805	168.859	8.7081	-9999.0
2013-09-19 19:00:00		15.0	57.8805	168.859	8.7039	-9999.0
2013-09-19 19:10:00		15.0	57.8805	168.859	8.7037	-9999.0
2013-09-19 19:20:00		15.0	57.8805	168.859	8.7011	-9999.0
2013-09-19 19:30:00		15.0	57.8805	168.859	8.6974	-9999.0
2013-09-19 19:40:00		15.0	57.8805	168.859	8.6933	-9999.0
2013-09-19 19:50:00		15.0	57.8805	168.859	8.6916	-9999.0
2013-09-19 20:00:00		15.0	57.8805	168.859	8.688	-9999.0
2013-09-19 20:10:00		15.0	57.8805	168.859	8.685	-9999.0
2013-09-19 20:20:00		15.0	57.8805	168.859	8.6837	-9999.0
2013-09-19 20:30:00		15.0	57.8805	168.859	8.6839	-9999.0
2013-09-19 20:40:00		15.0	57.8805	168.859	8.6768	-9999.0
2013-09-19 20:50:00		15.0	57.8805	168.859	8.6792	-9999.0
2013-09-19 21:00:00		15.0	57.8805	168.859	8.68	-9999.0
2013-09-19 21:10:00		15.0	57.8805	168.859	8.6836	-9999.0
2013-09-19 21:20:00		15.0	57.8805	168.859	8.6873	-9999.0
2013-09-19 21:30:00		15.0	57.8805	168.859	8.6851	-9999.0
2013-09-19 21:40:00		15.0	57.8805	168.859	8.6854	-9999.0
2013-09-19 21:50:00		15.0	57.8805	168.859	8.6886	-9999.0
2013-09-19 22:00:00		15.0	57.8805	168.859	8.6849	-9999.0
2013-09-19 22:10:00		15.0	57.8805	168.859	8.6892	-9999.0
2013-09-19 22:20:00		15.0	57.8805	168.859	8.6934	-9999.0
2013-09-19 22:30:00		15.0	57.8805	168.859	8.696	-9999.0
2013-09-19 22:40:00		15.0	57.8805	168.859	8.6965	-9999.0
2013-09-19 22:50:00		15.0	57.8805	168.859	8.695	-9999.0
2013-09-19 23:00:00		15.0	57.8805	168.859	8.7024	-9999.0
2013-09-19 23:10:00		15.0	57.8805	168.859	8.7031	-9999.0
2013-09-19 23:20:00		15.0	57.8805	168.859	8.7114	-9999.0
2013-09-19 23:30:00		15.0	57.8805	168.859	8.7099	-9999.0
2013-09-19 23:40:00		15.0	57.8805	168.859	8.7206	-9999.0
2013-09-19 23:50:00		15.0	57.8805	168.859	8.7237	-9999.0
2013-09-20 00:00:00		15.0	57.8805	168.859	8.7232	-9999.0
2013-09-20 00:10:00		15.0	57.8805	168.859	8.7209	-9999.0
2013-09-20 00:20:00		15.0	57.8805	168.859	8.7272	-9999.0
2013-09-20 00:30:00		15.0	57.8805	168.859	8.7337	-9999.0
2013-09-20 00:40:00		15.0	57.8805	168.859	8.7432	-9999.0
2013-09-20 00:50:00		15.0	57.8805	168.859	8.7402	-9999.0
2013-09-20 01:00:00		15.0	57.8805	168.859	8.7418	-9999.0
2013-09-20 01:10:00		15.0	57.8805	168.859	8.7538	-9999.0
2013-09-20 01:20:00		15.0	57.8805	168.859	8.7518	-9999.0
2013-09-20 01:30:00		15.0	57.8805	168.859	8.7516	-9999.0
2013-09-20 01:40:00		15.0	57.8805	168.859	8.7544	-9999.0
2013-09-20 01:50:00		15.0	57.8805	168.859	8.7578	-9999.0
2013-09-20 02:00:00		15.0	57.8805	168.859	8.7626	-9999.0
2013-09-20 02:10:00		15.0	57.8805	168.859	8.7644	-9999.0
2013-09-20 02:20:00		15.0	57.8805	168.859	8.7566	-9999.0
2013-09-20 02:30:00		15.0	57.8805	168.859	8.7681	-9999.0
2013-09-20 02:40:00		15.0	57.8805	168.859	8.7663	-9999.0
2013-09-20 02:50:00		15.0	57.8805	168.859	8.7682	-9999.0
2013-09-20 03:00:00		15.0	57.8805	168.859	8.7675	-9999.0
2013-09-20 03:10:00		15.0	57.8805	168.859	8.774	-9999.0
2013-09-20 03:20:00		15.0	57.8805	168.859	8.7744	-9999.0
2013-09-20 03:30:00		15.0	57.8805	168.859	8.7746	-9999.0
2013-09-20 03:40:00		15.0	57.8805	168.859	8.7737	-9999.0
2013-09-20 03:50:00		15.0	57.8805	168.859	8.7767	-9999.0
2013-09-20 04:00:00		15.0	57.8805	168.859	8.7746	-9999.0
2013-09-20 04:10:00		15.0	57.8805	168.859	8.7724	-9999.0
2013-09-20 04:20:00		15.0	57.8805	168.859	8.77	-9999.0
2013-09-20 04:30:00		15.0	57.8805	168.859	8.7729	-9999.0
2013-09-20 04:40:00		15.0	57.8805	168.859	8.7693	-9999.0
2013-09-20 04:50:00		15.0	57.8805	168.859	8.7659	-9999.0
2013-09-20 05:00:00		15.0	57.8805	168.859	8.7637	-9999.0
2013-09-20 05:10:00		15.0	57.8805	168.859	8.7587	-9999.0
2013-09-20 05:20:00		15.0	57.8805	168.859	8.7576	-9999.0
2013-09-20 05:30:00		15.0	57.8805	168.859	8.7526	-9999.0
2013-09-20 05:40:00		15.0	57.8805	168.859	8.7475	-9999.0
2013-09-20 05:50:00		15.0	57.8805	168.859	8.743	-9999.0
2013-09-20 06:00:00		15.0	57.8805	168.859	8.738	-9999.0
2013-09-20 06:10:00		15.0	57.8805	168.859	8.7316	-9999.0
2013-09-20 06:20:00		15.0	57.8805	168.859	8.7257	-9999.0
2013-09-20 06:30:00		15.0	57.8805	168.859	8.7143	-9999.0
2013-09-20 06:40:00		15.0	57.8805	168.859	8.7058	-9999.0
2013-09-20 06:50:00		15.0	57.8805	168.859	8.6951	-9999.0
2013-09-20 07:00:00		15.0	57.8805	168.859	8.6863	-9999.0
2013-09-20 07:10:00		15.0	57.8805	168.859	8.6789	-9999.0
2013-09-20 07:20:00		15.0	57.8805	168.859	8.6708	-9999.0
2013-09-20 07:30:00		15.0	57.8805	168.859	8.6662	-9999.0
2013-09-20 07:40:00		15.0	57.8805	168.859	8.6596	-9999.0
2013-09-20 07:50:00		15.0	57.8805	168.859	8.6569	-9999.0
2013-09-20 08:00:00		15.0	57.8805	168.859	8.6536	-9999.0
2013-09-20 08:10:00		15.0	57.8805	168.859	8.652	-9999.0
2013-09-20 08:20:00		15.0	57.8805	168.859	8.6447	-9999.0
2013-09-20 08:30:00		15.0	57.8805	168.859	8.6436	-9999.0
2013-09-20 08:40:00		15.0	57.8805	168.859	8.6432	-9999.0
2013-09-20 08:50:00		15.0	57.8805	168.859	8.6426	-9999.0
2013-09-20 09:00:00		15.0	57.8805	168.859	8.6412	-9999.0
2013-09-20 09:10:00		15.0	57.8805	168.859	8.638	-9999.0
2013-09-20 09:20:00		15.0	57.8805	168.859	8.6365	-9999.0
2013-09-20 09:30:00		15.0	57.8805	168.859	8.639	-9999.0
2013-09-20 09:40:00		15.0	57.8805	168.859	8.6412	-9999.0
2013-09-20 09:50:00		15.0	57.8805	168.859	8.6457	-9999.0
2013-09-20 10:00:00		15.0	57.8805	168.859	8.6511	-9999.0
2013-09-20 10:10:00		15.0	57.8805	168.859	8.6567	-9999.0
2013-09-20 10:20:00		15.0	57.8805	168.859	8.6636	-9999.0
2013-09-20 10:30:00		15.0	57.8805	168.859	8.6667	-9999.0
2013-09-20 10:40:00		15.0	57.8805	168.859	8.6687	-9999.0
2013-09-20 10:50:00		15.0	57.8805	168.859	8.6742	-9999.0
2013-09-20 11:00:00		15.0	57.8805	168.859	8.6782	-9999.0
2013-09-20 11:10:00		15.0	57.8805	168.859	8.6833	-9999.0
2013-09-20 11:20:00		15.0	57.8805	168.859	8.6895	-9999.0
2013-09-20 11:30:00		15.0	57.8805	168.859	8.692	-9999.0
2013-09-20 11:40:00		15.0	57.8805	168.859	8.6992	-9999.0
2013-09-20 11:50:00		15.0	57.8805	168.859	8.7052	-9999.0
2013-09-20 12:00:00		15.0	57.8805	168.859	8.7067	-9999.0
2013-09-20 12:10:00		15.0	57.8805	168.859	8.7092	-9999.0
2013-09-20 12:20:00		15.0	57.8805	168.859	8.7138	-9999.0
2013-09-20 12:30:00		15.0	57.8805	168.859	8.7131	-9999.0
2013-09-20 12:40:00		15.0	57.8805	168.859	8.7118	-9999.0
2013-09-20 12:50:00		15.0	57.8805	168.859	8.7146	-9999.0
2013-09-20 13:00:00		15.0	57.8805	168.859	8.7154	-9999.0
2013-09-20 13:10:00		15.0	57.8805	168.859	8.715	-9999.0
2013-09-20 13:20:00		15.0	57.8805	168.859	8.7148	-9999.0
2013-09-20 13:30:00		15.0	57.8805	168.859	8.7163	-9999.0
2013-09-20 13:40:00		15.0	57.8805	168.859	8.7169	-9999.0
2013-09-20 13:50:00		15.0	57.8805	168.859	8.7159	-9999.0
2013-09-20 14:00:00		15.0	57.8805	168.859	8.7159	-9999.0
2013-09-20 14:10:00		15.0	57.8805	168.859	8.7162	-9999.0
2013-09-20 14:20:00		15.0	57.8805	168.859	8.7176	-9999.0
2013-09-20 14:30:00		15.0	57.8805	168.859	8.7204	-9999.0
2013-09-20 14:40:00		15.0	57.8805	168.859	8.7214	-9999.0
2013-09-20 14:50:00		15.0	57.8805	168.859	8.7234	-9999.0
2013-09-20 15:00:00		15.0	57.8805	168.859	8.7257	-9999.0
2013-09-20 15:10:00		15.0	57.8805	168.859	8.7264	-9999.0
2013-09-20 15:20:00		15.0	57.8805	168.859	8.7291	-9999.0
2013-09-20 15:30:00		15.0	57.8805	168.859	8.7329	-9999.0
2013-09-20 15:40:00		15.0	57.8805	168.859	8.7353	-9999.0
2013-09-20 15:50:00		15.0	57.8805	168.859	8.7355	-9999.0
2013-09-20 16:00:00		15.0	57.8805	168.859	8.7386	-9999.0
2013-09-20 16:10:00		15.0	57.8805	168.859	8.7429	-9999.0
2013-09-20 16:20:00		15.0	57.8805	168.859	8.7429	-9999.0
2013-09-20 16:30:00		15.0	57.8805	168.859	8.7438	-9999.0
2013-09-20 16:40:00		15.0	57.8805	168.859	8.7432	-9999.0
2013-09-20 16:50:00		15.0	57.8805	168.859	8.7433	-9999.0
2013-09-20 17:00:00		15.0	57.8805	168.859	8.7392	-9999.0
2013-09-20 17:10:00		15.0	57.8805	168.859	8.7377	-9999.0
2013-09-20 17:20:00		15.0	57.8805	168.859	8.7346	-9999.0
2013-09-20 17:30:00		15.0	57.8805	168.859	8.732	-9999.0
2013-09-20 17:40:00		15.0	57.8805	168.859	8.7267	-9999.0
2013-09-20 17:50:00		15.0	57.8805	168.859	8.718	-9999.0
2013-09-20 18:00:00		15.0	57.8805	168.859	8.7133	-9999.0
2013-09-20 18:10:00		15.0	57.8805	168.859	8.7049	-9999.0
2013-09-20 18:20:00		15.0	57.8805	168.859	8.6968	-9999.0
2013-09-20 18:30:00		15.0	57.8805	168.859	8.6888	-9999.0
2013-09-20 18:40:00		15.0	57.8805	168.859	8.6813	-9999.0
2013-09-20 18:50:00		15.0	57.8805	168.859	8.6748	-9999.0
2013-09-20 19:00:00		15.0	57.8805	168.859	8.6713	-9999.0
2013-09-20 19:10:00		15.0	57.8805	168.859	8.6649	-9999.0
2013-09-20 19:20:00		15.0	57.8805	168.859	8.6602	-9999.0
2013-09-20 19:30:00		15.0	57.8805	168.859	8.6548	-9999.0
2013-09-20 19:40:00		15.0	57.8805	168.859	8.6509	-9999.0
2013-09-20 19:50:00		15.0	57.8805	168.859	8.6469	-9999.0
2013-09-20 20:00:00		15.0	57.8805	168.859	8.6457	-9999.0
2013-09-20 20:10:00		15.0	57.8805	168.859	8.6413	-9999.0
2013-09-20 20:20:00		15.0	57.8805	168.859	8.64	-9999.0
2013-09-20 20:30:00		15.0	57.8805	168.859	8.6331	-9999.0
2013-09-20 20:40:00		15.0	57.8805	168.859	8.6311	-9999.0
2013-09-20 20:50:00		15.0	57.8805	168.859	8.629	-9999.0
2013-09-20 21:00:00		15.0	57.8805	168.859	8.6288	-9999.0
2013-09-20 21:10:00		15.0	57.8805	168.859	8.6159	-9999.0
2013-09-20 21:20:00		15.0	57.8805	168.859	8.6193	-9999.0
2013-09-20 21:30:00		15.0	57.8805	168.859	8.6165	-9999.0
2013-09-20 21:40:00		15.0	57.8805	168.859	8.6122	-9999.0
2013-09-20 21:50:00		15.0	57.8805	168.859	8.6077	-9999.0
2013-09-20 22:00:00		15.0	57.8805	168.859	8.6072	-9999.0
2013-09-20 22:10:00		15.0	57.8805	168.859	8.5975	-9999.0
2013-09-20 22:20:00		15.0	57.8805	168.859	8.6058	-9999.0
2013-09-20 22:30:00		15.0	57.8805	168.859	8.6068	-9999.0
2013-09-20 22:40:00		15.0	57.8805	168.859	8.6056	-9999.0
2013-09-20 22:50:00		15.0	57.8805	168.859	8.6082	-9999.0
2013-09-20 23:00:00		15.0	57.8805	168.859	8.605	-9999.0
2013-09-20 23:10:00		15.0	57.8805	168.859	8.61	-9999.0
2013-09-20 23:20:00		15.0	57.8805	168.859	8.6201	-9999.0
2013-09-20 23:30:00		15.0	57.8805	168.859	8.6216	-9999.0
2013-09-20 23:40:00		15.0	57.8805	168.859	8.6312	-9999.0
2013-09-20 23:50:00		15.0	57.8805	168.859	8.6358	-9999.0
2013-09-21 00:00:00		15.0	57.8805	168.859	8.638	-9999.0
2013-09-21 00:10:00		15.0	57.8805	168.859	8.6362	-9999.0
2013-09-21 00:20:00		15.0	57.8805	168.859	8.6399	-9999.0
2013-09-21 00:30:00		15.0	57.8805	168.859	8.6515	-9999.0
2013-09-21 00:40:00		15.0	57.8805	168.859	8.646	-9999.0
2013-09-21 00:50:00		15.0	57.8805	168.859	8.6585	-9999.0
2013-09-21 01:00:00		15.0	57.8805	168.859	8.6553	-9999.0
2013-09-21 01:10:00		15.0	57.8805	168.859	8.661	-9999.0
2013-09-21 01:20:00		15.0	57.8805	168.859	8.6651	-9999.0
2013-09-21 01:30:00		15.0	57.8805	168.859	8.6588	-9999.0
2013-09-21 01:40:00		15.0	57.8805	168.859	8.6677	-9999.0
2013-09-21 01:50:00		15.0	57.8805	168.859	8.6691	-9999.0
2013-09-21 02:00:00		15.0	57.8805	168.859	8.6766	-9999.0
2013-09-21 02:10:00		15.0	57.8805	168.859	8.6841	-9999.0
2013-09-21 02:20:00		15.0	57.8805	168.859	8.6809	-9999.0
2013-09-21 02:30:00		15.0	57.8805	168.859	8.6913	-9999.0
2013-09-21 02:40:00		15.0	57.8805	168.859	8.6953	-9999.0
2013-09-21 02:50:00		15.0	57.8805	168.859	8.6983	-9999.0
2013-09-21 03:00:00		15.0	57.8805	168.859	8.701	-9999.0
2013-09-21 03:10:00		15.0	57.8805	168.859	8.7058	-9999.0
2013-09-21 03:20:00		15.0	57.8805	168.859	8.7086	-9999.0
2013-09-21 03:30:00		15.0	57.8805	168.859	8.7089	-9999.0
2013-09-21 03:40:00		15.0	57.8805	168.859	8.7102	-9999.0
2013-09-21 03:50:00		15.0	57.8805	168.859	8.707	-9999.0
2013-09-21 04:00:00		15.0	57.8805	168.859	8.7092	-9999.0
2013-09-21 04:10:00		15.0	57.8805	168.859	8.7129	-9999.0
2013-09-21 04:20:00		15.0	57.8805	168.859	8.7126	-9999.0
2013-09-21 04:30:00		15.0	57.8805	168.859	8.6989	-9999.0
2013-09-21 04:40:00		15.0	57.8805	168.859	8.7058	-9999.0
2013-09-21 04:50:00		15.0	57.8805	168.859	8.7057	-9999.0
2013-09-21 05:00:00		15.0	57.8805	168.859	8.7026	-9999.0
2013-09-21 05:10:00		15.0	57.8805	168.859	8.6869	-9999.0
2013-09-21 05:20:00		15.0	57.8805	168.859	8.699	-9999.0
2013-09-21 05:30:00		15.0	57.8805	168.859	8.6961	-9999.0
2013-09-21 05:40:00		15.0	57.8805	168.859	8.6936	-9999.0
2013-09-21 05:50:00		15.0	57.8805	168.859	8.6874	-9999.0
2013-09-21 06:00:00		15.0	57.8805	168.859	8.6835	-9999.0
2013-09-21 06:10:00		15.0	57.8805	168.859	8.6826	-9999.0
2013-09-21 06:20:00		15.0	57.8805	168.859	8.6773	-9999.0
2013-09-21 06:30:00		15.0	57.8805	168.859	8.6716	-9999.0
2013-09-21 06:40:00		15.0	57.8805	168.859	8.6642	-9999.0
2013-09-21 06:50:00		15.0	57.8805	168.859	8.6619	-9999.0
2013-09-21 07:00:00		15.0	57.8805	168.859	8.654	-9999.0
2013-09-21 07:10:00		15.0	57.8805	168.859	8.6472	-9999.0
2013-09-21 07:20:00		15.0	57.8805	168.859	8.6391	-9999.0
2013-09-21 07:30:00		15.0	57.8805	168.859	8.6328	-9999.0
2013-09-21 07:40:00		15.0	57.8805	168.859	8.6273	-9999.0
2013-09-21 07:50:00		15.0	57.8805	168.859	8.6207	-9999.0
2013-09-21 08:00:00		15.0	57.8805	168.859	8.6137	-9999.0
2013-09-21 08:10:00		15.0	57.8805	168.859	8.6069	-9999.0
2013-09-21 08:20:00		15.0	57.8805	168.859	8.5997	-9999.0
2013-09-21 08:30:00		15.0	57.8805	168.859	8.5944	-9999.0
2013-09-21 08:40:00		15.0	57.8805	168.859	8.5876	-9999.0
2013-09-21 08:50:00		15.0	57.8805	168.859	8.5883	-9999.0
2013-09-21 09:00:00		15.0	57.8805	168.859	8.5819	-9999.0
2013-09-21 09:10:00		15.0	57.8805	168.859	8.5776	-9999.0
2013-09-21 09:20:00		15.0	57.8805	168.859	8.5803	-9999.0
2013-09-21 09:30:00		15.0	57.8805	168.859	8.5802	-9999.0
2013-09-21 09:40:00		15.0	57.8805	168.859	8.5736	-9999.0
2013-09-21 09:50:00		15.0	57.8805	168.859	8.5734	-9999.0
2013-09-21 10:00:00		15.0	57.8805	168.859	8.5719	-9999.0
2013-09-21 10:10:00		15.0	57.8805	168.859	8.5694	-9999.0
2013-09-21 10:20:00		15.0	57.8805	168.859	8.5772	-9999.0
2013-09-21 10:30:00		15.0	57.8805	168.859	8.58	-9999.0
2013-09-21 10:40:00		15.0	57.8805	168.859	8.5853	-9999.0
2013-09-21 10:50:00		15.0	57.8805	168.859	8.5857	-9999.0
2013-09-21 11:00:00		15.0	57.8805	168.859	8.5895	-9999.0
2013-09-21 11:10:00		15.0	57.8805	168.859	8.5874	-9999.0
2013-09-21 11:20:00		15.0	57.8805	168.859	8.5858	-9999.0
2013-09-21 11:30:00		15.0	57.8805	168.859	8.5893	-9999.0
2013-09-21 11:40:00		15.0	57.8805	168.859	8.5997	-9999.0
2013-09-21 11:50:00		15.0	57.8805	168.859	8.5949	-9999.0
2013-09-21 12:00:00		15.0	57.8805	168.859	8.605	-9999.0
2013-09-21 12:10:00		15.0	57.8805	168.859	8.6058	-9999.0
2013-09-21 12:20:00		15.0	57.8805	168.859	8.6099	-9999.0
2013-09-21 12:30:00		15.0	57.8805	168.859	8.6039	-9999.0
2013-09-21 12:40:00		15.0	57.8805	168.859	8.6049	-9999.0
2013-09-21 12:50:00		15.0	57.8805	168.859	8.5877	-9999.0
2013-09-21 13:00:00		15.0	57.8805	168.859	8.5927	-9999.0
2013-09-21 13:10:00		15.0	57.8805	168.859	8.5876	-9999.0
2013-09-21 13:20:00		15.0	57.8805	168.859	8.5818	-9999.0
2013-09-21 13:30:00		15.0	57.8805	168.859	8.5701	-9999.0
2013-09-21 13:40:00		15.0	57.8805	168.859	8.5784	-9999.0
2013-09-21 13:50:00		15.0	57.8805	168.859	8.5735	-9999.0
2013-09-21 14:00:00		15.0	57.8805	168.859	8.5746	-9999.0
2013-09-21 14:10:00		15.0	57.8805	168.859	8.5658	-9999.0
2013-09-21 14:20:00		15.0	57.8805	168.859	8.5592	-9999.0
2013-09-21 14:30:00		15.0	57.8805	168.859	8.5598	-9999.0
2013-09-21 14:40:00		15.0	57.8805	168.859	8.5559	-9999.0
2013-09-21 14:50:00		15.0	57.8805	168.859	8.5504	-9999.0
2013-09-21 15:00:00		15.0	57.8805	168.859	8.5421	-9999.0
2013-09-21 15:10:00		15.0	57.8805	168.859	8.4934	-9999.0
2013-09-21 15:20:00		15.0	57.8805	168.859	8.5318	-9999.0
2013-09-21 15:30:00		15.0	57.8805	168.859	8.5285	-9999.0
2013-09-21 15:40:00		15.0	57.8805	168.859	8.5269	-9999.0
2013-09-21 15:50:00		15.0	57.8805	168.859	8.5247	-9999.0
2013-09-21 16:00:00		15.0	57.8805	168.859	8.5097	-9999.0
2013-09-21 16:10:00		15.0	57.8805	168.859	8.5016	-9999.0
2013-09-21 16:20:00		15.0	57.8805	168.859	8.5062	-9999.0
2013-09-21 16:30:00		15.0	57.8805	168.859	8.4933	-9999.0
2013-09-21 16:40:00		15.0	57.8805	168.859	8.4472	-9999.0
2013-09-21 16:50:00		15.0	57.8805	168.859	8.4737	-9999.0
2013-09-21 17:00:00		15.0	57.8805	168.859	8.4718	-9999.0
2013-09-21 17:10:00		15.0	57.8805	168.859	8.4703	-9999.0
2013-09-21 17:20:00		15.0	57.8805	168.859	8.4633	-9999.0
2013-09-21 17:30:00		15.0	57.8805	168.859	8.4584	-9999.0
2013-09-21 17:40:00		15.0	57.8805	168.859	8.453	-9999.0
2013-09-21 17:50:00		15.0	57.8805	168.859	8.4292	-9999.0
2013-09-21 18:00:00		15.0	57.8805	168.859	8.4401	-9999.0
2013-09-21 18:10:00		15.0	57.8805	168.859	8.4299	-9999.0
2013-09-21 18:20:00		15.0	57.8805	168.859	8.4176	-9999.0
2013-09-21 18:30:00		15.0	57.8805	168.859	8.4121	-9999.0
2013-09-21 18:40:00		15.0	57.8805	168.859	8.4017	-9999.0
2013-09-21 18:50:00		15.0	57.8805	168.859	8.4092	-9999.0
2013-09-21 19:00:00		15.0	57.8805	168.859	8.4016	-9999.0
2013-09-21 19:10:00		15.0	57.8805	168.859	8.3906	-9999.0
2013-09-21 19:20:00		15.0	57.8805	168.859	8.3944	-9999.0
2013-09-21 19:30:00		15.0	57.8805	168.859	8.3875	-9999.0
2013-09-21 19:40:00		15.0	57.8805	168.859	8.3882	-9999.0
2013-09-21 19:50:00		15.0	57.8805	168.859	8.3821	-9999.0
2013-09-21 20:00:00		15.0	57.8805	168.859	8.3757	-9999.0
2013-09-21 20:10:00		15.0	57.8805	168.859	8.3563	-9999.0
2013-09-21 20:20:00		15.0	57.8805	168.859	8.3605	-9999.0
2013-09-21 20:30:00		15.0	57.8805	168.859	8.3606	-9999.0
2013-09-21 20:40:00		15.0	57.8805	168.859	8.342	-9999.0
2013-09-21 20:50:00		15.0	57.8805	168.859	8.344	-9999.0
2013-09-21 21:00:00		15.0	57.8805	168.859	8.3419	-9999.0
2013-09-21 21:10:00		15.0	57.8805	168.859	8.325	-9999.0
2013-09-21 21:20:00		15.0	57.8805	168.859	8.3264	-9999.0
2013-09-21 21:30:00		15.0	57.8805	168.859	8.3177	-9999.0
2013-09-21 21:40:00		15.0	57.8805	168.859	8.321	-9999.0
2013-09-21 21:50:00		15.0	57.8805	168.859	8.319	-9999.0
2013-09-21 22:00:00		15.0	57.8805	168.859	8.306	-9999.0
2013-09-21 22:10:00		15.0	57.8805	168.859	8.298	-9999.0
2013-09-21 22:20:00		15.0	57.8805	168.859	8.293	-9999.0
2013-09-21 22:30:00		15.0	57.8805	168.859	8.2787	-9999.0
2013-09-21 22:40:00		15.0	57.8805	168.859	8.273	-9999.0
2013-09-21 22:50:00		15.0	57.8805	168.859	8.279	-9999.0
2013-09-21 23:00:00		15.0	57.8805	168.859	8.2497	-9999.0
2013-09-21 23:10:00		15.0	57.8805	168.859	8.2472	-9999.0
2013-09-21 23:20:00		15.0	57.8805	168.859	8.2272	-9999.0
2013-09-21 23:30:00		15.0	57.8805	168.859	8.2431	-9999.0
2013-09-21 23:40:00		15.0	57.8805	168.859	8.2195	-9999.0
2013-09-21 23:50:00		15.0	57.8805	168.859	8.1966	-9999.0
2013-09-22 00:00:00		15.0	57.8805	168.859	8.2356	-9999.0
2013-09-22 00:10:00		15.0	57.8805	168.859	8.2229	-9999.0
2013-09-22 00:20:00		15.0	57.8805	168.859	8.2176	-9999.0
2013-09-22 00:30:00		15.0	57.8805	168.859	8.2192	-9999.0
2013-09-22 00:40:00		15.0	57.8805	168.859	8.2152	-9999.0
2013-09-22 00:50:00		15.0	57.8805	168.859	8.1866	-9999.0
2013-09-22 01:00:00		15.0	57.8805	168.859	8.192	-9999.0
2013-09-22 01:10:00		15.0	57.8805	168.859	8.195	-9999.0
2013-09-22 01:20:00		15.0	57.8805	168.859	8.1909	-9999.0
2013-09-22 01:30:00		15.0	57.8805	168.859	8.1745	-9999.0
2013-09-22 01:40:00		15.0	57.8805	168.859	8.1802	-9999.0
2013-09-22 01:50:00		15.0	57.8805	168.859	8.1757	-9999.0
2013-09-22 02:00:00		15.0	57.8805	168.859	8.1556	-9999.0
2013-09-22 02:10:00		15.0	57.8805	168.859	8.1519	-9999.0
2013-09-22 02:20:00		15.0	57.8805	168.859	8.1665	-9999.0
2013-09-22 02:30:00		15.0	57.8805	168.859	8.1697	-9999.0
2013-09-22 02:40:00		15.0	57.8805	168.859	8.1652	-9999.0
2013-09-22 02:50:00		15.0	57.8805	168.859	8.1677	-9999.0
2013-09-22 03:00:00		15.0	57.8805	168.859	8.1679	-9999.0
2013-09-22 03:10:00		15.0	57.8805	168.859	8.1665	-9999.0
2013-09-22 03:20:00		15.0	57.8805	168.859	8.16	-9999.0
2013-09-22 03:30:00		15.0	57.8805	168.859	8.1425	-9999.0
2013-09-22 03:40:00		15.0	57.8805	168.859	8.1482	-9999.0
2013-09-22 03:50:00		15.0	57.8805	168.859	8.1512	-9999.0
2013-09-22 04:00:00		15.0	57.8805	168.859	8.1389	-9999.0
2013-09-22 04:10:00		15.0	57.8805	168.859	8.1477	-9999.0
2013-09-22 04:20:00		15.0	57.8805	168.859	8.1385	-9999.0
2013-09-22 04:30:00		15.0	57.8805	168.859	8.1253	-9999.0
2013-09-22 04:40:00		15.0	57.8805	168.859	8.1269	-9999.0
2013-09-22 04:50:00		15.0	57.8805	168.859	8.1245	-9999.0
2013-09-22 05:00:00		15.0	57.8805	168.859	8.0967	-9999.0
2013-09-22 05:10:00		15.0	57.8805	168.859	8.1154	-9999.0
2013-09-22 05:20:00		15.0	57.8805	168.859	8.1001	-9999.0
2013-09-22 05:30:00		15.0	57.8805	168.859	8.1049	-9999.0
2013-09-22 05:40:00		15.0	57.8805	168.859	8.0982	-9999.0
2013-09-22 05:50:00		15.0	57.8805	168.859	8.0915	-9999.0
2013-09-22 06:00:00		15.0	57.8805	168.859	8.0953	-9999.0
2013-09-22 06:10:00		15.0	57.8805	168.859	8.0868	-9999.0
2013-09-22 06:20:00		15.0	57.8805	168.859	8.0884	-9999.0
2013-09-22 06:30:00		15.0	57.8805	168.859	8.074	-9999.0
2013-09-22 06:40:00		15.0	57.8805	168.859	8.08	-9999.0
2013-09-22 06:50:00		15.0	57.8805	168.859	8.0711	-9999.0
2013-09-22 07:00:00		15.0	57.8805	168.859	8.0752	-9999.0
2013-09-22 07:10:00		15.0	57.8805	168.859	8.0522	-9999.0
2013-09-22 07:20:00		15.0	57.8805	168.859	8.0609	-9999.0
2013-09-22 07:30:00		15.0	57.8805	168.859	8.0561	-9999.0
2013-09-22 07:40:00		15.0	57.8805	168.859	8.0589	-9999.0
2013-09-22 07:50:00		15.0	57.8805	168.859	8.0488	-9999.0
2013-09-22 08:00:00		15.0	57.8805	168.859	8.0432	-9999.0
2013-09-22 08:10:00		15.0	57.8805	168.859	8.0426	-9999.0
2013-09-22 08:20:00		15.0	57.8805	168.859	8.0395	-9999.0
2013-09-22 08:30:00		15.0	57.8805	168.859	8.0356	-9999.0
2013-09-22 08:40:00		15.0	57.8805	168.859	8.0173	-9999.0
2013-09-22 08:50:00		15.0	57.8805	168.859	8.0216	-9999.0
2013-09-22 09:00:00		15.0	57.8805	168.859	8.0222	-9999.0
2013-09-22 09:10:00		15.0	57.8805	168.859	8.0205	-9999.0
2013-09-22 09:20:00		15.0	57.8805	168.859	8.0214	-9999.0
2013-09-22 09:30:00		15.0	57.8805	168.859	8.0207	-9999.0
2013-09-22 09:40:00		15.0	57.8805	168.859	8.0145	-9999.0
2013-09-22 09:50:00		15.0	57.8805	168.859	8.0152	-9999.0
2013-09-22 10:00:00		15.0	57.8805	168.859	8.0114	-9999.0
2013-09-22 10:10:00		15.0	57.8805	168.859	8.0043	-9999.0
2013-09-22 10:20:00		15.0	57.8805	168.859	8.0012	-9999.0
2013-09-22 10:30:00		15.0	57.8805	168.859	8.0006	-9999.0
2013-09-22 10:40:00		15.0	57.8805	168.859	7.9995	-9999.0
2013-09-22 10:50:00		15.0	57.8805	168.859	7.992	-9999.0
2013-09-22 11:00:00		15.0	57.8805	168.859	7.9858	-9999.0
2013-09-22 11:10:00		15.0	57.8805	168.859	7.9919	-9999.0
2013-09-22 11:20:00		15.0	57.8805	168.859	7.9932	-9999.0
2013-09-22 11:30:00		15.0	57.8805	168.859	7.9937	-9999.0
2013-09-22 11:40:00		15.0	57.8805	168.859	7.9804	-9999.0
2013-09-22 11:50:00		15.0	57.8805	168.859	7.982	-9999.0
2013-09-22 12:00:00		15.0	57.8805	168.859	7.9891	-9999.0
2013-09-22 12:10:00		15.0	57.8805	168.859	7.9896	-9999.0
2013-09-22 12:20:00		15.0	57.8805	168.859	7.9981	-9999.0
2013-09-22 12:30:00		15.0	57.8805	168.859	7.9951	-9999.0
2013-09-22 12:40:00		15.0	57.8805	168.859	7.9949	-9999.0
2013-09-22 12:50:00		15.0	57.8805	168.859	7.9945	-9999.0
2013-09-22 13:00:00		15.0	57.8805	168.859	7.9972	-9999.0
2013-09-22 13:10:00		15.0	57.8805	168.859	7.9975	-9999.0
2013-09-22 13:20:00		15.0	57.8805	168.859	7.9984	-9999.0
2013-09-22 13:30:00		15.0	57.8805	168.859	8.0015	-9999.0
2013-09-22 13:40:00		15.0	57.8805	168.859	7.9943	-9999.0
2013-09-22 13:50:00		15.0	57.8805	168.859	7.9993	-9999.0
2013-09-22 14:00:00		15.0	57.8805	168.859	7.9989	-9999.0
2013-09-22 14:10:00		15.0	57.8805	168.859	8.0043	-9999.0
2013-09-22 14:20:00		15.0	57.8805	168.859	7.9964	-9999.0
2013-09-22 14:30:00		15.0	57.8805	168.859	8.0031	-9999.0
2013-09-22 14:40:00		15.0	57.8805	168.859	7.9966	-9999.0
2013-09-22 14:50:00		15.0	57.8805	168.859	8.0016	-9999.0
2013-09-22 15:00:00		15.0	57.8805	168.859	7.9993	-9999.0
2013-09-22 15:10:00		15.0	57.8805	168.859	7.998	-9999.0
2013-09-22 15:20:00		15.0	57.8805	168.859	7.99	-9999.0
2013-09-22 15:30:00		15.0	57.8805	168.859	7.9887	-9999.0
2013-09-22 15:40:00		15.0	57.8805	168.859	7.9938	-9999.0
2013-09-22 15:50:00		15.0	57.8805	168.859	7.9862	-9999.0
2013-09-22 16:00:00		15.0	57.8805	168.859	7.9832	-9999.0
2013-09-22 16:10:00		15.0	57.8805	168.859	7.9838	-9999.0
2013-09-22 16:20:00		15.0	57.8805	168.859	7.9813	-9999.0
2013-09-22 16:30:00		15.0	57.8805	168.859	7.9765	-9999.0
2013-09-22 16:40:00		15.0	57.8805	168.859	7.9709	-9999.0
2013-09-22 16:50:00		15.0	57.8805	168.859	7.9693	-9999.0
2013-09-22 17:00:00		15.0	57.8805	168.859	7.9662	-9999.0
2013-09-22 17:10:00		15.0	57.8805	168.859	7.967	-9999.0
2013-09-22 17:20:00		15.0	57.8805	168.859	7.9671	-9999.0
2013-09-22 17:30:00		15.0	57.8805	168.859	7.9714	-9999.0
2013-09-22 17:40:00		15.0	57.8805	168.859	7.9743	-9999.0
2013-09-22 17:50:00		15.0	57.8805	168.859	7.9853	-9999.0
2013-09-22 18:00:00		15.0	57.8805	168.859	7.985	-9999.0
2013-09-22 18:10:00		15.0	57.8805	168.859	7.9818	-9999.0
2013-09-22 18:20:00		15.0	57.8805	168.859	7.9779	-9999.0
2013-09-22 18:30:00		15.0	57.8805	168.859	7.9774	-9999.0
2013-09-22 18:40:00		15.0	57.8805	168.859	7.981	-9999.0
2013-09-22 18:50:00		15.0	57.8805	168.859	7.9725	-9999.0
2013-09-22 19:00:00		15.0	57.8805	168.859	7.9678	-9999.0
2013-09-22 19:10:00		15.0	57.8805	168.859	7.9598	-9999.0
2013-09-22 19:20:00		15.0	57.8805	168.859	7.9592	-9999.0
2013-09-22 19:30:00		15.0	57.8805	168.859	7.9557	-9999.0
2013-09-22 19:40:00		15.0	57.8805	168.859	7.9543	-9999.0
2013-09-22 19:50:00		15.0	57.8805	168.859	7.959	-9999.0
2013-09-22 20:00:00		15.0	57.8805	168.859	7.9642	-9999.0
2013-09-22 20:10:00		15.0	57.8805	168.859	7.9677	-9999.0
2013-09-22 20:20:00		15.0	57.8805	168.859	7.9657	-9999.0
2013-09-22 20:30:00		15.0	57.8805	168.859	7.9666	-9999.0
2013-09-22 20:40:00		15.0	57.8805	168.859	7.9639	-9999.0
2013-09-22 20:50:00		15.0	57.8805	168.859	7.9662	-9999.0
2013-09-22 21:00:00		15.0	57.8805	168.859	7.9644	-9999.0
2013-09-22 21:10:00		15.0	57.8805	168.859	7.9707	-9999.0
2013-09-22 21:20:00		15.0	57.8805	168.859	7.962	-9999.0
2013-09-22 21:30:00		15.0	57.8805	168.859	7.9694	-9999.0
2013-09-22 21:40:00		15.0	57.8805	168.859	7.9661	-9999.0
2013-09-22 21:50:00		15.0	57.8805	168.859	7.9654	-9999.0
2013-09-22 22:00:00		15.0	57.8805	168.859	7.96	-9999.0
2013-09-22 22:10:00		15.0	57.8805	168.859	7.9652	-9999.0
2013-09-22 22:20:00		15.0	57.8805	168.859	7.9611	-9999.0
2013-09-22 22:30:00		15.0	57.8805	168.859	7.9591	-9999.0
2013-09-22 22:40:00		15.0	57.8805	168.859	7.9603	-9999.0
2013-09-22 22:50:00		15.0	57.8805	168.859	7.9598	-9999.0
2013-09-22 23:00:00		15.0	57.8805	168.859	7.9542	-9999.0
2013-09-22 23:10:00		15.0	57.8805	168.859	7.9532	-9999.0
2013-09-22 23:20:00		15.0	57.8805	168.859	7.9508	-9999.0
2013-09-22 23:30:00		15.0	57.8805	168.859	7.9561	-9999.0
2013-09-22 23:40:00		15.0	57.8805	168.859	7.9514	-9999.0
2013-09-22 23:50:00		15.0	57.8805	168.859	7.9588	-9999.0
2013-09-23 00:00:00		15.0	57.8805	168.859	7.959	-9999.0
2013-09-23 00:10:00		15.0	57.8805	168.859	7.9531	-9999.0
2013-09-23 00:20:00		15.0	57.8805	168.859	7.9588	-9999.0
2013-09-23 00:30:00		15.0	57.8805	168.859	7.9584	-9999.0
2013-09-23 00:40:00		15.0	57.8805	168.859	7.955	-9999.0
2013-09-23 00:50:00		15.0	57.8805	168.859	7.9582	-9999.0
2013-09-23 01:00:00		15.0	57.8805	168.859	7.9581	-9999.0
2013-09-23 01:10:00		15.0	57.8805	168.859	7.9654	-9999.0
2013-09-23 01:20:00		15.0	57.8805	168.859	7.9661	-9999.0
2013-09-23 01:30:00		15.0	57.8805	168.859	7.9707	-9999.0
2013-09-23 01:40:00		15.0	57.8805	168.859	7.9733	-9999.0
2013-09-23 01:50:00		15.0	57.8805	168.859	7.9704	-9999.0
2013-09-23 02:00:00		15.0	57.8805	168.859	7.9756	-9999.0
2013-09-23 02:10:00		15.0	57.8805	168.859	7.9778	-9999.0
2013-09-23 02:20:00		15.0	57.8805	168.859	7.976	-9999.0
2013-09-23 02:30:00		15.0	57.8805	168.859	7.9804	-9999.0
2013-09-23 02:40:00		15.0	57.8805	168.859	7.9822	-9999.0
2013-09-23 02:50:00		15.0	57.8805	168.859	7.9831	-9999.0
2013-09-23 03:00:00		15.0	57.8805	168.859	7.9768	-9999.0
2013-09-23 03:10:00		15.0	57.8805	168.859	7.9812	-9999.0
2013-09-23 03:20:00		15.0	57.8805	168.859	7.9802	-9999.0
2013-09-23 03:30:00		15.0	57.8805	168.859	7.9806	-9999.0
2013-09-23 03:40:00		15.0	57.8805	168.859	7.9808	-9999.0
2013-09-23 03:50:00		15.0	57.8805	168.859	7.9808	-9999.0
2013-09-23 04:00:00		15.0	57.8805	168.859	7.9767	-9999.0
2013-09-23 04:10:00		15.0	57.8805	168.859	7.9831	-9999.0
2013-09-23 04:20:00		15.0	57.8805	168.859	7.9773	-9999.0
2013-09-23 04:30:00		15.0	57.8805	168.859	7.9744	-9999.0
2013-09-23 04:40:00		15.0	57.8805	168.859	7.97	-9999.0
2013-09-23 04:50:00		15.0	57.8805	168.859	7.9743	-9999.0
2013-09-23 05:00:00		15.0	57.8805	168.859	7.9708	-9999.0
2013-09-23 05:10:00		15.0	57.8805	168.859	7.9728	-9999.0
2013-09-23 05:20:00		15.0	57.8805	168.859	7.967	-9999.0
2013-09-23 05:30:00		15.0	57.8805	168.859	7.9784	-9999.0
2013-09-23 05:40:00		15.0	57.8805	168.859	7.9709	-9999.0
2013-09-23 05:50:00		15.0	57.8805	168.859	7.9733	-9999.0
2013-09-23 06:00:00		15.0	57.8805	168.859	7.9837	-9999.0
2013-09-23 06:10:00		15.0	57.8805	168.859	7.9748	-9999.0
2013-09-23 06:20:00		15.0	57.8805	168.859	7.9654	-9999.0
2013-09-23 06:30:00		15.0	57.8805	168.859	7.969	-9999.0
2013-09-23 06:40:00		15.0	57.8805	168.859	7.9686	-9999.0
2013-09-23 06:50:00		15.0	57.8805	168.859	7.9813	-9999.0
2013-09-23 07:00:00		15.0	57.8805	168.859	7.9764	-9999.0
2013-09-23 07:10:00		15.0	57.8805	168.859	7.9711	-9999.0
2013-09-23 07:20:00		15.0	57.8805	168.859	7.9776	-9999.0
2013-09-23 07:30:00		15.0	57.8805	168.859	7.963	-9999.0
2013-09-23 07:40:00		15.0	57.8805	168.859	7.9661	-9999.0
2013-09-23 07:50:00		15.0	57.8805	168.859	7.969	-9999.0
2013-09-23 08:00:00		15.0	57.8805	168.859	7.9696	-9999.0
2013-09-23 08:10:00		15.0	57.8805	168.859	7.9716	-9999.0
2013-09-23 08:20:00		15.0	57.8805	168.859	7.9746	-9999.0
2013-09-23 08:30:00		15.0	57.8805	168.859	7.9821	-9999.0
2013-09-23 08:40:00		15.0	57.8805	168.859	7.9783	-9999.0
2013-09-23 08:50:00		15.0	57.8805	168.859	7.9803	-9999.0
2013-09-23 09:00:00		15.0	57.8805	168.859	8.0195	-9999.0
2013-09-23 09:10:00		15.0	57.8805	168.859	7.9758	-9999.0
2013-09-23 09:20:00		15.0	57.8805	168.859	8.0074	-9999.0
2013-09-23 09:30:00		15.0	57.8805	168.859	8.0247	-9999.0
2013-09-23 09:40:00		15.0	57.8805	168.859	8.0108	-9999.0
2013-09-23 09:50:00		15.0	57.8805	168.859	8.0277	-9999.0
2013-09-23 10:00:00		15.0	57.8805	168.859	8.0239	-9999.0
2013-09-23 10:10:00		15.0	57.8805	168.859	8.0009	-9999.0
2013-09-23 10:20:00		15.0	57.8805	168.859	8.0075	-9999.0
2013-09-23 10:30:00		15.0	57.8805	168.859	7.9944	-9999.0
2013-09-23 10:40:00		15.0	57.8805	168.859	8.0026	-9999.0
2013-09-23 10:50:00		15.0	57.8805	168.859	7.9929	-9999.0
2013-09-23 11:00:00		15.0	57.8805	168.859	8.0096	-9999.0
2013-09-23 11:10:00		15.0	57.8805	168.859	8.0046	-9999.0
2013-09-23 11:20:00		15.0	57.8805	168.859	8.0006	-9999.0
2013-09-23 11:30:00		15.0	57.8805	168.859	7.9988	-9999.0
2013-09-23 11:40:00		15.0	57.8805	168.859	7.9875	-9999.0
2013-09-23 11:50:00		15.0	57.8805	168.859	7.9907	-9999.0
2013-09-23 12:00:00		15.0	57.8805	168.859	7.9794	-9999.0
2013-09-23 12:10:00		15.0	57.8805	168.859	7.9812	-9999.0
2013-09-23 12:20:00		15.0	57.8805	168.859	7.981	-9999.0
2013-09-23 12:30:00		15.0	57.8805	168.859	7.9803	-9999.0
2013-09-23 12:40:00		15.0	57.8805	168.859	7.9849	-9999.0
2013-09-23 12:50:00		15.0	57.8805	168.859	7.9839	-9999.0
2013-09-23 13:00:00		15.0	57.8805	168.859	7.9808	-9999.0
2013-09-23 13:10:00		15.0	57.8805	168.859	7.9753	-9999.0
2013-09-23 13:20:00		15.0	57.8805	168.859	7.9854	-9999.0
2013-09-23 13:30:00		15.0	57.8805	168.859	7.9813	-9999.0
2013-09-23 13:40:00		15.0	57.8805	168.859	7.9801	-9999.0
2013-09-23 13:50:00		15.0	57.8805	168.859	7.9858	-9999.0
2013-09-23 14:00:00		15.0	57.8805	168.859	7.9858	-9999.0
2013-09-23 14:10:00		15.0	57.8805	168.859	7.9808	-9999.0
2013-09-23 14:20:00		15.0	57.8805	168.859	7.9854	-9999.0
2013-09-23 14:30:00		15.0	57.8805	168.859	7.9894	-9999.0
2013-09-23 14:40:00		15.0	57.8805	168.859	7.9916	-9999.0
2013-09-23 14:50:00		15.0	57.8805	168.859	7.9897	-9999.0
2013-09-23 15:00:00		15.0	57.8805	168.859	7.9891	-9999.0
2013-09-23 15:10:00		15.0	57.8805	168.859	7.99	-9999.0
2013-09-23 15:20:00		15.0	57.8805	168.859	7.9929	-9999.0
2013-09-23 15:30:00		15.0	57.8805	168.859	7.9946	-9999.0
2013-09-23 15:40:00		15.0	57.8805	168.859	7.995	-9999.0
2013-09-23 15:50:00		15.0	57.8805	168.859	7.995	-9999.0
2013-09-23 16:00:00		15.0	57.8805	168.859	7.9989	-9999.0
2013-09-23 16:10:00		15.0	57.8805	168.859	7.9984	-9999.0
2013-09-23 16:20:00		15.0	57.8805	168.859	7.9988	-9999.0
2013-09-23 16:30:00		15.0	57.8805	168.859	7.9959	-9999.0
2013-09-23 16:40:00		15.0	57.8805	168.859	7.9923	-9999.0
2013-09-23 16:50:00		15.0	57.8805	168.859	7.9929	-9999.0
2013-09-23 17:00:00		15.0	57.8805	168.859	7.9966	-9999.0
2013-09-23 17:10:00		15.0	57.8805	168.859	7.9984	-9999.0
2013-09-23 17:20:00		15.0	57.8805	168.859	7.9992	-9999.0
2013-09-23 17:30:00		15.0	57.8805	168.859	8.0	-9999.0
2013-09-23 17:40:00		15.0	57.8805	168.859	8.0033	-9999.0
2013-09-23 17:50:00		15.0	57.8805	168.859	8.0093	-9999.0
2013-09-23 18:00:00		15.0	57.8805	168.859	8.0124	-9999.0
2013-09-23 18:10:00		15.0	57.8805	168.859	8.0095	-9999.0
2013-09-23 18:20:00		15.0	57.8805	168.859	8.0063	-9999.0
2013-09-23 18:30:00		15.0	57.8805	168.859	8.0039	-9999.0
2013-09-23 18:40:00		15.0	57.8805	168.859	8.0189	-9999.0
2013-09-23 18:50:00		15.0	57.8805	168.859	8.0162	-9999.0
2013-09-23 19:00:00		15.0	57.8805	168.859	8.0229	-9999.0
2013-09-23 19:10:00		15.0	57.8805	168.859	8.0175	-9999.0
2013-09-23 19:20:00		15.0	57.8805	168.859	8.0254	-9999.0
2013-09-23 19:30:00		15.0	57.8805	168.859	8.0263	-9999.0
2013-09-23 19:40:00		15.0	57.8805	168.859	8.0315	-9999.0
2013-09-23 19:50:00		15.0	57.8805	168.859	8.0396	-9999.0
2013-09-23 20:00:00		15.0	57.8805	168.859	8.0361	-9999.0
2013-09-23 20:10:00		15.0	57.8805	168.859	8.0438	-9999.0
2013-09-23 20:20:00		15.0	57.8805	168.859	8.0413	-9999.0
2013-09-23 20:30:00		15.0	57.8805	168.859	8.0396	-9999.0
2013-09-23 20:40:00		15.0	57.8805	168.859	8.0374	-9999.0
2013-09-23 20:50:00		15.0	57.8805	168.859	8.0329	-9999.0
2013-09-23 21:00:00		15.0	57.8805	168.859	8.0436	-9999.0
2013-09-23 21:10:00		15.0	57.8805	168.859	8.0333	-9999.0
2013-09-23 21:20:00		15.0	57.8805	168.859	8.048	-9999.0
2013-09-23 21:30:00		15.0	57.8805	168.859	8.0475	-9999.0
2013-09-23 21:40:00		15.0	57.8805	168.859	8.0442	-9999.0
2013-09-23 21:50:00		15.0	57.8805	168.859	8.0478	-9999.0
2013-09-23 22:00:00		15.0	57.8805	168.859	8.0423	-9999.0
2013-09-23 22:10:00		15.0	57.8805	168.859	8.0443	-9999.0
2013-09-23 22:20:00		15.0	57.8805	168.859	8.0415	-9999.0
2013-09-23 22:30:00		15.0	57.8805	168.859	8.0386	-9999.0
2013-09-23 22:40:00		15.0	57.8805	168.859	8.0412	-9999.0
2013-09-23 22:50:00		15.0	57.8805	168.859	8.0447	-9999.0
2013-09-23 23:00:00		15.0	57.8805	168.859	8.0405	-9999.0
2013-09-23 23:10:00		15.0	57.8805	168.859	8.0433	-9999.0
2013-09-23 23:20:00		15.0	57.8805	168.859	8.0478	-9999.0
2013-09-23 23:30:00		15.0	57.8805	168.859	8.0455	-9999.0
2013-09-23 23:40:00		15.0	57.8805	168.859	8.0456	-9999.0
2013-09-23 23:50:00		15.0	57.8805	168.859	8.0392	-9999.0
2013-09-24 00:00:00		15.0	57.8805	168.859	8.0377	-9999.0
2013-09-24 00:10:00		15.0	57.8805	168.859	8.0355	-9999.0
2013-09-24 00:20:00		15.0	57.8805	168.859	8.0335	-9999.0
2013-09-24 00:30:00		15.0	57.8805	168.859	8.0322	-9999.0
2013-09-24 00:40:00		15.0	57.8805	168.859	8.0322	-9999.0
2013-09-24 00:50:00		15.0	57.8805	168.859	8.031	-9999.0
2013-09-24 01:00:00		15.0	57.8805	168.859	8.0278	-9999.0
2013-09-24 01:10:00		15.0	57.8805	168.859	8.0212	-9999.0
2013-09-24 01:20:00		15.0	57.8805	168.859	8.0194	-9999.0
2013-09-24 01:30:00		15.0	57.8805	168.859	8.0175	-9999.0
2013-09-24 01:40:00		15.0	57.8805	168.859	8.0116	-9999.0
2013-09-24 01:50:00		15.0	57.8805	168.859	8.0111	-9999.0
2013-09-24 02:00:00		15.0	57.8805	168.859	8.0076	-9999.0
2013-09-24 02:10:00		15.0	57.8805	168.859	8.0094	-9999.0
2013-09-24 02:20:00		15.0	57.8805	168.859	8.0089	-9999.0
2013-09-24 02:30:00		15.0	57.8805	168.859	8.0099	-9999.0
2013-09-24 02:40:00		15.0	57.8805	168.859	8.0073	-9999.0
2013-09-24 02:50:00		15.0	57.8805	168.859	8.0027	-9999.0
2013-09-24 03:00:00		15.0	57.8805	168.859	8.0041	-9999.0
2013-09-24 03:10:00		15.0	57.8805	168.859	8.005	-9999.0
2013-09-24 03:20:00		15.0	57.8805	168.859	8.0042	-9999.0
2013-09-24 03:30:00		15.0	57.8805	168.859	8.0045	-9999.0
2013-09-24 03:40:00		15.0	57.8805	168.859	8.006	-9999.0
2013-09-24 03:50:00		15.0	57.8805	168.859	8.0044	-9999.0
2013-09-24 04:00:00		15.0	57.8805	168.859	8.0056	-9999.0
2013-09-24 04:10:00		15.0	57.8805	168.859	8.0062	-9999.0
2013-09-24 04:20:00		15.0	57.8805	168.859	8.0046	-9999.0
2013-09-24 04:30:00		15.0	57.8805	168.859	8.0076	-9999.0
2013-09-24 04:40:00		15.0	57.8805	168.859	8.0061	-9999.0
2013-09-24 04:50:00		15.0	57.8805	168.859	8.0086	-9999.0
2013-09-24 05:00:00		15.0	57.8805	168.859	8.0079	-9999.0
2013-09-24 05:10:00		15.0	57.8805	168.859	8.0106	-9999.0
2013-09-24 05:20:00		15.0	57.8805	168.859	8.0113	-9999.0
2013-09-24 05:30:00		15.0	57.8805	168.859	8.0125	-9999.0
2013-09-24 05:40:00		15.0	57.8805	168.859	8.0161	-9999.0
2013-09-24 05:50:00		15.0	57.8805	168.859	8.0195	-9999.0
2013-09-24 06:00:00		15.0	57.8805	168.859	8.0175	-9999.0
2013-09-24 06:10:00		15.0	57.8805	168.859	8.0158	-9999.0
2013-09-24 06:20:00		15.0	57.8805	168.859	8.0143	-9999.0
2013-09-24 06:30:00		15.0	57.8805	168.859	8.0169	-9999.0
2013-09-24 06:40:00		15.0	57.8805	168.859	8.0161	-9999.0
2013-09-24 06:50:00		15.0	57.8805	168.859	8.0185	-9999.0
2013-09-24 07:00:00		15.0	57.8805	168.859	8.0243	-9999.0
2013-09-24 07:10:00		15.0	57.8805	168.859	8.0265	-9999.0
2013-09-24 07:20:00		15.0	57.8805	168.859	8.0282	-9999.0
2013-09-24 07:30:00		15.0	57.8805	168.859	8.0366	-9999.0
2013-09-24 07:40:00		15.0	57.8805	168.859	8.0367	-9999.0
2013-09-24 07:50:00		15.0	57.8805	168.859	8.0809	-9999.0
2013-09-24 08:00:00		15.0	57.8805	168.859	8.0803	-9999.0
2013-09-24 08:10:00		15.0	57.8805	168.859	8.0436	-9999.0
2013-09-24 08:20:00		15.0	57.8805	168.859	8.0724	-9999.0
2013-09-24 08:30:00		15.0	57.8805	168.859	8.0894	-9999.0
2013-09-24 08:40:00		15.0	57.8805	168.859	8.0918	-9999.0
2013-09-24 08:50:00		15.0	57.8805	168.859	8.0901	-9999.0
2013-09-24 09:00:00		15.0	57.8805	168.859	8.0825	-9999.0
2013-09-24 09:10:00		15.0	57.8805	168.859	8.0976	-9999.0
2013-09-24 09:20:00		15.0	57.8805	168.859	8.0896	-9999.0
2013-09-24 09:30:00		15.0	57.8805	168.859	8.0905	-9999.0
2013-09-24 09:40:00		15.0	57.8805	168.859	8.0849	-9999.0
2013-09-24 09:50:00		15.0	57.8805	168.859	8.0814	-9999.0
2013-09-24 10:00:00		15.0	57.8805	168.859	8.0785	-9999.0
2013-09-24 10:10:00		15.0	57.8805	168.859	8.0766	-9999.0
2013-09-24 10:20:00		15.0	57.8805	168.859	8.0785	-9999.0
2013-09-24 10:30:00		15.0	57.8805	168.859	8.0714	-9999.0
2013-09-24 10:40:00		15.0	57.8805	168.859	8.0761	-9999.0
2013-09-24 10:50:00		15.0	57.8805	168.859	8.0777	-9999.0
2013-09-24 11:00:00		15.0	57.8805	168.859	8.0747	-9999.0
2013-09-24 11:10:00		15.0	57.8805	168.859	8.0703	-9999.0
2013-09-24 11:20:00		15.0	57.8805	168.859	8.0481	-9999.0
2013-09-24 11:30:00		15.0	57.8805	168.859	8.0593	-9999.0
2013-09-24 11:40:00		15.0	57.8805	168.859	8.0577	-9999.0
2013-09-24 11:50:00		15.0	57.8805	168.859	8.0405	-9999.0
2013-09-24 12:00:00		15.0	57.8805	168.859	8.0467	-9999.0
2013-09-24 12:10:00		15.0	57.8805	168.859	8.051	-9999.0
2013-09-24 12:20:00		15.0	57.8805	168.859	8.0495	-9999.0
2013-09-24 12:30:00		15.0	57.8805	168.859	8.0517	-9999.0
2013-09-24 12:40:00		15.0	57.8805	168.859	8.046	-9999.0
2013-09-24 12:50:00		15.0	57.8805	168.859	8.0469	-9999.0
2013-09-24 13:00:00		15.0	57.8805	168.859	8.0495	-9999.0
2013-09-24 13:10:00		15.0	57.8805	168.859	8.0462	-9999.0
2013-09-24 13:20:00		15.0	57.8805	168.859	8.0397	-9999.0
2013-09-24 13:30:00		15.0	57.8805	168.859	8.0384	-9999.0
2013-09-24 13:40:00		15.0	57.8805	168.859	8.0227	-9999.0
2013-09-24 13:50:00		15.0	57.8805	168.859	8.0072	-9999.0
2013-09-24 14:00:00		15.0	57.8805	168.859	8.0108	-9999.0
2013-09-24 14:10:00		15.0	57.8805	168.859	8.014	-9999.0
2013-09-24 14:20:00		15.0	57.8805	168.859	8.018	-9999.0
2013-09-24 14:30:00		15.0	57.8805	168.859	8.0114	-9999.0
2013-09-24 14:40:00		15.0	57.8805	168.859	8.0059	-9999.0
2013-09-24 14:50:00		15.0	57.8805	168.859	8.0004	-9999.0
2013-09-24 15:00:00		15.0	57.8805	168.859	7.9961	-9999.0
2013-09-24 15:10:00		15.0	57.8805	168.859	7.9892	-9999.0
2013-09-24 15:20:00		15.0	57.8805	168.859	7.9978	-9999.0
2013-09-24 15:30:00		15.0	57.8805	168.859	7.9771	-9999.0
2013-09-24 15:40:00		15.0	57.8805	168.859	7.9634	-9999.0
2013-09-24 15:50:00		15.0	57.8805	168.859	7.9601	-9999.0
2013-09-24 16:00:00		15.0	57.8805	168.859	7.9551	-9999.0
2013-09-24 16:10:00		15.0	57.8805	168.859	7.913	-9999.0
2013-09-24 16:20:00		15.0	57.8805	168.859	7.9584	-9999.0
2013-09-24 16:30:00		15.0	57.8805	168.859	7.8892	-9999.0
2013-09-24 16:40:00		15.0	57.8805	168.859	7.9384	-9999.0
2013-09-24 16:50:00		15.0	57.8805	168.859	7.8946	-9999.0
2013-09-24 17:00:00		15.0	57.8805	168.859	7.9099	-9999.0
2013-09-24 17:10:00		15.0	57.8805	168.859	7.8999	-9999.0
2013-09-24 17:20:00		15.0	57.8805	168.859	7.8478	-9999.0
2013-09-24 17:30:00		15.0	57.8805	168.859	7.8771	-9999.0
2013-09-24 17:40:00		15.0	57.8805	168.859	7.897	-9999.0
2013-09-24 17:50:00		15.0	57.8805	168.859	7.8918	-9999.0
2013-09-24 18:00:00		15.0	57.8805	168.859	7.9049	-9999.0
2013-09-24 18:10:00		15.0	57.8805	168.859	7.9152	-9999.0
2013-09-24 18:20:00		15.0	57.8805	168.859	7.9142	-9999.0
2013-09-24 18:30:00		15.0	57.8805	168.859	7.9037	-9999.0
2013-09-24 18:40:00		15.0	57.8805	168.859	7.9081	-9999.0
2013-09-24 18:50:00		15.0	57.8805	168.859	7.8998	-9999.0
2013-09-24 19:00:00		15.0	57.8805	168.859	7.8822	-9999.0
2013-09-24 19:10:00		15.0	57.8805	168.859	7.8916	-9999.0
2013-09-24 19:20:00		15.0	57.8805	168.859	7.8567	-9999.0
2013-09-24 19:30:00		15.0	57.8805	168.859	7.8395	-9999.0
2013-09-24 19:40:00		15.0	57.8805	168.859	7.8754	-9999.0
2013-09-24 19:50:00		15.0	57.8805	168.859	7.896	-9999.0
2013-09-24 20:00:00		15.0	57.8805	168.859	7.9046	-9999.0
2013-09-24 20:10:00		15.0	57.8805	168.859	7.8972	-9999.0
2013-09-24 20:20:00		15.0	57.8805	168.859	7.8875	-9999.0
2013-09-24 20:30:00		15.0	57.8805	168.859	7.8837	-9999.0
2013-09-24 20:40:00		15.0	57.8805	168.859	7.8496	-9999.0
2013-09-24 20:50:00		15.0	57.8805	168.859	7.8214	-9999.0
2013-09-24 21:00:00		15.0	57.8805	168.859	7.8599	-9999.0
2013-09-24 21:10:00		15.0	57.8805	168.859	7.8405	-9999.0
2013-09-24 21:20:00		15.0	57.8805	168.859	7.8446	-9999.0
2013-09-24 21:30:00		15.0	57.8805	168.859	7.8706	-9999.0
2013-09-24 21:40:00		15.0	57.8805	168.859	7.8848	-9999.0
2013-09-24 21:50:00		15.0	57.8805	168.859	7.8733	-9999.0
2013-09-24 22:00:00		15.0	57.8805	168.859	7.8708	-9999.0
2013-09-24 22:10:00		15.0	57.8805	168.859	7.8961	-9999.0
2013-09-24 22:20:00		15.0	57.8805	168.859	7.8939	-9999.0
2013-09-24 22:30:00		15.0	57.8805	168.859	7.823	-9999.0
2013-09-24 22:40:00		15.0	57.8805	168.859	7.8626	-9999.0
2013-09-24 22:50:00		15.0	57.8805	168.859	7.9115	-9999.0
2013-09-24 23:00:00		15.0	57.8805	168.859	7.8919	-9999.0
2013-09-24 23:10:00		15.0	57.8805	168.859	7.9139	-9999.0
2013-09-24 23:20:00		15.0	57.8805	168.859	7.8911	-9999.0
2013-09-24 23:30:00		15.0	57.8805	168.859	7.9015	-9999.0
2013-09-24 23:40:00		15.0	57.8805	168.859	7.8796	-9999.0
2013-09-24 23:50:00		15.0	57.8805	168.859	7.8589	-9999.0
2013-09-25 00:00:00		15.0	57.8805	168.859	7.8514	-9999.0
2013-09-25 00:10:00		15.0	57.8805	168.859	7.8561	-9999.0
2013-09-25 00:20:00		15.0	57.8805	168.859	7.8213	-9999.0
2013-09-25 00:30:00		15.0	57.8805	168.859	7.8289	-9999.0
2013-09-25 00:40:00		15.0	57.8805	168.859	7.8483	-9999.0
2013-09-25 00:50:00		15.0	57.8805	168.859	7.8348	-9999.0
2013-09-25 01:00:00		15.0	57.8805	168.859	7.8245	-9999.0
2013-09-25 01:10:00		15.0	57.8805	168.859	7.8256	-9999.0
2013-09-25 01:20:00		15.0	57.8805	168.859	7.8037	-9999.0
2013-09-25 01:30:00		15.0	57.8805	168.859	7.7732	-9999.0
2013-09-25 01:40:00		15.0	57.8805	168.859	7.7891	-9999.0
2013-09-25 01:50:00		15.0	57.8805	168.859	7.8064	-9999.0
2013-09-25 02:00:00		15.0	57.8805	168.859	7.7822	-9999.0
2013-09-25 02:10:00		15.0	57.8805	168.859	7.7737	-9999.0
2013-09-25 02:20:00		15.0	57.8805	168.859	7.7696	-9999.0
2013-09-25 02:30:00		15.0	57.8805	168.859	7.7621	-9999.0
2013-09-25 02:40:00		15.0	57.8805	168.859	7.7422	-9999.0
2013-09-25 02:50:00		15.0	57.8805	168.859	7.7413	-9999.0
2013-09-25 03:00:00		15.0	57.8805	168.859	7.7211	-9999.0
2013-09-25 03:10:00		15.0	57.8805	168.859	7.704	-9999.0
2013-09-25 03:20:00		15.0	57.8805	168.859	7.7102	-9999.0
2013-09-25 03:30:00		15.0	57.8805	168.859	7.6988	-9999.0
2013-09-25 03:40:00		15.0	57.8805	168.859	7.6914	-9999.0
2013-09-25 03:50:00		15.0	57.8805	168.859	7.6893	-9999.0
2013-09-25 04:00:00		15.0	57.8805	168.859	7.6872	-9999.0
2013-09-25 04:10:00		15.0	57.8805	168.859	7.658	-9999.0
2013-09-25 04:20:00		15.0	57.8805	168.859	7.676	-9999.0
2013-09-25 04:30:00		15.0	57.8805	168.859	7.678	-9999.0
2013-09-25 04:40:00		15.0	57.8805	168.859	7.6736	-9999.0
2013-09-25 04:50:00		15.0	57.8805	168.859	7.6787	-9999.0
2013-09-25 05:00:00		15.0	57.8805	168.859	7.6741	-9999.0
2013-09-25 05:10:00		15.0	57.8805	168.859	7.6838	-9999.0
2013-09-25 05:20:00		15.0	57.8805	168.859	7.6897	-9999.0
2013-09-25 05:30:00		15.0	57.8805	168.859	7.6747	-9999.0
2013-09-25 05:40:00		15.0	57.8805	168.859	7.6844	-9999.0
2013-09-25 05:50:00		15.0	57.8805	168.859	7.6832	-9999.0
2013-09-25 06:00:00		15.0	57.8805	168.859	7.6796	-9999.0
2013-09-25 06:10:00		15.0	57.8805	168.859	7.688	-9999.0
2013-09-25 06:20:00		15.0	57.8805	168.859	7.6875	-9999.0
2013-09-25 06:30:00		15.0	57.8805	168.859	7.6733	-9999.0
2013-09-25 06:40:00		15.0	57.8805	168.859	7.6944	-9999.0
2013-09-25 06:50:00		15.0	57.8805	168.859	7.6981	-9999.0
2013-09-25 07:00:00		15.0	57.8805	168.859	7.7026	-9999.0
2013-09-25 07:10:00		15.0	57.8805	168.859	7.7026	-9999.0
2013-09-25 07:20:00		15.0	57.8805	168.859	7.7083	-9999.0
2013-09-25 07:30:00		15.0	57.8805	168.859	7.7056	-9999.0
2013-09-25 07:40:00		15.0	57.8805	168.859	7.7164	-9999.0
2013-09-25 07:50:00		15.0	57.8805	168.859	7.7267	-9999.0
2013-09-25 08:00:00		15.0	57.8805	168.859	7.7341	-9999.0
2013-09-25 08:10:00		15.0	57.8805	168.859	7.7419	-9999.0
2013-09-25 08:20:00		15.0	57.8805	168.859	7.7493	-9999.0
2013-09-25 08:30:00		15.0	57.8805	168.859	7.7675	-9999.0
2013-09-25 08:40:00		15.0	57.8805	168.859	7.7796	-9999.0
2013-09-25 08:50:00		15.0	57.8805	168.859	7.7893	-9999.0
2013-09-25 09:00:00		15.0	57.8805	168.859	7.7957	-9999.0
2013-09-25 09:10:00		15.0	57.8805	168.859	7.8096	-9999.0
2013-09-25 09:20:00		15.0	57.8805	168.859	7.8148	-9999.0
2013-09-25 09:30:00		15.0	57.8805	168.859	7.8215	-9999.0
2013-09-25 09:40:00		15.0	57.8805	168.859	7.8227	-9999.0
2013-09-25 09:50:00		15.0	57.8805	168.859	7.8311	-9999.0
2013-09-25 10:00:00		15.0	57.8805	168.859	7.8341	-9999.0
2013-09-25 10:10:00		15.0	57.8805	168.859	7.8352	-9999.0
2013-09-25 10:20:00		15.0	57.8805	168.859	7.8378	-9999.0
2013-09-25 10:30:00		15.0	57.8805	168.859	7.836	-9999.0
2013-09-25 10:40:00		15.0	57.8805	168.859	7.8332	-9999.0
2013-09-25 10:50:00		15.0	57.8805	168.859	7.8277	-9999.0
2013-09-25 11:00:00		15.0	57.8805	168.859	7.8204	-9999.0
2013-09-25 11:10:00		15.0	57.8805	168.859	7.8139	-9999.0
2013-09-25 11:20:00		15.0	57.8805	168.859	7.8065	-9999.0
2013-09-25 11:30:00		15.0	57.8805	168.859	7.7954	-9999.0
2013-09-25 11:40:00		15.0	57.8805	168.859	7.7927	-9999.0
2013-09-25 11:50:00		15.0	57.8805	168.859	7.7895	-9999.0
2013-09-25 12:00:00		15.0	57.8805	168.859	7.7829	-9999.0
2013-09-25 12:10:00		15.0	57.8805	168.859	7.7784	-9999.0
2013-09-25 12:20:00		15.0	57.8805	168.859	7.7717	-9999.0
2013-09-25 12:30:00		15.0	57.8805	168.859	7.766	-9999.0
2013-09-25 12:40:00		15.0	57.8805	168.859	7.7642	-9999.0
2013-09-25 12:50:00		15.0	57.8805	168.859	7.7581	-9999.0
2013-09-25 13:00:00		15.0	57.8805	168.859	7.7568	-9999.0
2013-09-25 13:10:00		15.0	57.8805	168.859	7.7469	-9999.0
2013-09-25 13:20:00		15.0	57.8805	168.859	7.7508	-9999.0
2013-09-25 13:30:00		15.0	57.8805	168.859	7.7486	-9999.0
2013-09-25 13:40:00		15.0	57.8805	168.859	7.7477	-9999.0
2013-09-25 13:50:00		15.0	57.8805	168.859	7.7477	-9999.0
2013-09-25 14:00:00		15.0	57.8805	168.859	7.7419	-9999.0
2013-09-25 14:10:00		15.0	57.8805	168.859	7.7525	-9999.0
2013-09-25 14:20:00		15.0	57.8805	168.859	7.7455	-9999.0
2013-09-25 14:30:00		15.0	57.8805	168.859	7.7501	-9999.0
2013-09-25 14:40:00		15.0	57.8805	168.859	7.7362	-9999.0
2013-09-25 14:50:00		15.0	57.8805	168.859	7.742	-9999.0
2013-09-25 15:00:00		15.0	57.8805	168.859	7.7367	-9999.0
2013-09-25 15:10:00		15.0	57.8805	168.859	7.6949	-9999.0
2013-09-25 15:20:00		15.0	57.8805	168.859	7.7067	-9999.0
2013-09-25 15:30:00		15.0	57.8805	168.859	7.5875	-9999.0
2013-09-25 15:40:00		15.0	57.8805	168.859	7.6606	-9999.0
2013-09-25 15:50:00		15.0	57.8805	168.859	7.6203	-9999.0
2013-09-25 16:00:00		15.0	57.8805	168.859	7.6051	-9999.0
2013-09-25 16:10:00		15.0	57.8805	168.859	7.4889	-9999.0
2013-09-25 16:20:00		15.0	57.8805	168.859	7.5773	-9999.0
2013-09-25 16:30:00		15.0	57.8805	168.859	7.5193	-9999.0
2013-09-25 16:40:00		15.0	57.8805	168.859	7.4654	-9999.0
2013-09-25 16:50:00		15.0	57.8805	168.859	7.4356	-9999.0
2013-09-25 17:00:00		15.0	57.8805	168.859	7.3767	-9999.0
2013-09-25 17:10:00		15.0	57.8805	168.859	7.2796	-9999.0
2013-09-25 17:20:00		15.0	57.8805	168.859	7.3487	-9999.0
2013-09-25 17:30:00		15.0	57.8805	168.859	7.1923	-9999.0
2013-09-25 17:40:00		15.0	57.8805	168.859	6.8957	-9999.0
2013-09-25 17:50:00		15.0	57.8805	168.859	7.1752	-9999.0
2013-09-25 18:00:00		15.0	57.8805	168.859	7.1619	-9999.0
2013-09-25 18:10:00		15.0	57.8805	168.859	7.093	-9999.0
2013-09-25 18:20:00		15.0	57.8805	168.859	6.8482	-9999.0
2013-09-25 18:30:00		15.0	57.8805	168.859	7.1511	-9999.0
2013-09-25 18:40:00		15.0	57.8805	168.859	6.9555	-9999.0
2013-09-25 18:50:00		15.0	57.8805	168.859	6.9138	-9999.0
2013-09-25 19:00:00		15.0	57.8805	168.859	7.0949	-9999.0
2013-09-25 19:10:00		15.0	57.8805	168.859	6.6171	-9999.0
2013-09-25 19:20:00		15.0	57.8805	168.859	6.8994	-9999.0
2013-09-25 19:30:00		15.0	57.8805	168.859	7.0462	-9999.0
2013-09-25 19:40:00		15.0	57.8805	168.859	6.8087	-9999.0
2013-09-25 19:50:00		15.0	57.8805	168.859	6.8787	-9999.0
2013-09-25 20:00:00		15.0	57.8805	168.859	7.0224	-9999.0
2013-09-25 20:10:00		15.0	57.8805	168.859	6.9492	-9999.0
2013-09-25 20:20:00		15.0	57.8805	168.859	6.9687	-9999.0
2013-09-25 20:30:00		15.0	57.8805	168.859	6.9928	-9999.0
2013-09-25 20:40:00		15.0	57.8805	168.859	6.9268	-9999.0
2013-09-25 20:50:00		15.0	57.8805	168.859	6.9224	-9999.0
2013-09-25 21:00:00		15.0	57.8805	168.859	6.7902	-9999.0
2013-09-25 21:10:00		15.0	57.8805	168.859	6.8795	-9999.0
2013-09-25 21:20:00		15.0	57.8805	168.859	6.9373	-9999.0
2013-09-25 21:30:00		15.0	57.8805	168.859	6.9096	-9999.0
2013-09-25 21:40:00		15.0	57.8805	168.859	6.9048	-9999.0
2013-09-25 21:50:00		15.0	57.8805	168.859	6.89	-9999.0
2013-09-25 22:00:00		15.0	57.8805	168.859	6.895	-9999.0
2013-09-25 22:10:00		15.0	57.8805	168.859	6.889	-9999.0
2013-09-25 22:20:00		15.0	57.8805	168.859	6.879	-9999.0
2013-09-25 22:30:00		15.0	57.8805	168.859	6.8927	-9999.0
2013-09-25 22:40:00		15.0	57.8805	168.859	6.893	-9999.0
2013-09-25 22:50:00		15.0	57.8805	168.859	6.8602	-9999.0
2013-09-25 23:00:00		15.0	57.8805	168.859	6.8647	-9999.0
2013-09-25 23:10:00		15.0	57.8805	168.859	6.8918	-9999.0
2013-09-25 23:20:00		15.0	57.8805	168.859	6.9059	-9999.0
2013-09-25 23:30:00		15.0	57.8805	168.859	6.8748	-9999.0
2013-09-25 23:40:00		15.0	57.8805	168.859	6.8518	-9999.0
2013-09-25 23:50:00		15.0	57.8805	168.859	6.8339	-9999.0
2013-09-26 00:00:00		15.0	57.8805	168.859	6.8541	-9999.0
2013-09-26 00:10:00		15.0	57.8805	168.859	6.8535	-9999.0
2013-09-26 00:20:00		15.0	57.8805	168.859	6.8575	-9999.0
2013-09-26 00:30:00		15.0	57.8805	168.859	6.823	-9999.0
2013-09-26 00:40:00		15.0	57.8805	168.859	6.8443	-9999.0
2013-09-26 00:50:00		15.0	57.8805	168.859	6.8447	-9999.0
2013-09-26 01:00:00		15.0	57.8805	168.859	6.8042	-9999.0
2013-09-26 01:10:00		15.0	57.8805	168.859	6.8264	-9999.0
2013-09-26 01:20:00		15.0	57.8805	168.859	6.8163	-9999.0
2013-09-26 01:30:00		15.0	57.8805	168.859	6.8147	-9999.0
2013-09-26 01:40:00		15.0	57.8805	168.859	6.804	-9999.0
2013-09-26 01:50:00		15.0	57.8805	168.859	6.7963	-9999.0
2013-09-26 02:00:00		15.0	57.8805	168.859	6.7803	-9999.0
2013-09-26 02:10:00		15.0	57.8805	168.859	6.7773	-9999.0
2013-09-26 02:20:00		15.0	57.8805	168.859	6.7707	-9999.0
2013-09-26 02:30:00		15.0	57.8805	168.859	6.7582	-9999.0
2013-09-26 02:40:00		15.0	57.8805	168.859	6.7448	-9999.0
2013-09-26 02:50:00		15.0	57.8805	168.859	6.7339	-9999.0
2013-09-26 03:00:00		15.0	57.8805	168.859	6.7297	-9999.0
2013-09-26 03:10:00		15.0	57.8805	168.859	6.7124	-9999.0
2013-09-26 03:20:00		15.0	57.8805	168.859	6.7005	-9999.0
2013-09-26 03:30:00		15.0	57.8805	168.859	6.6944	-9999.0
2013-09-26 03:40:00		15.0	57.8805	168.859	6.6931	-9999.0
2013-09-26 03:50:00		15.0	57.8805	168.859	6.696	-9999.0
2013-09-26 04:00:00		15.0	57.8805	168.859	6.6913	-9999.0
2013-09-26 04:10:00		15.0	57.8805	168.859	6.6785	-9999.0
2013-09-26 04:20:00		15.0	57.8805	168.859	6.664	-9999.0
2013-09-26 04:30:00		15.0	57.8805	168.859	6.6486	-9999.0
2013-09-26 04:40:00		15.0	57.8805	168.859	6.6384	-9999.0
2013-09-26 04:50:00		15.0	57.8805	168.859	6.6412	-9999.0
2013-09-26 05:00:00		15.0	57.8805	168.859	6.6361	-9999.0
2013-09-26 05:10:00		15.0	57.8805	168.859	6.6371	-9999.0
2013-09-26 05:20:00		15.0	57.8805	168.859	6.6393	-9999.0
2013-09-26 05:30:00		15.0	57.8805	168.859	6.6403	-9999.0
2013-09-26 05:40:00		15.0	57.8805	168.859	6.6441	-9999.0
2013-09-26 05:50:00		15.0	57.8805	168.859	6.6537	-9999.0
2013-09-26 06:00:00		15.0	57.8805	168.859	6.6589	-9999.0
2013-09-26 06:10:00		15.0	57.8805	168.859	6.6575	-9999.0
2013-09-26 06:20:00		15.0	57.8805	168.859	6.6555	-9999.0
2013-09-26 06:30:00		15.0	57.8805	168.859	6.6541	-9999.0
2013-09-26 06:40:00		15.0	57.8805	168.859	6.6493	-9999.0
2013-09-26 06:50:00		15.0	57.8805	168.859	6.6395	-9999.0
2013-09-26 07:00:00		15.0	57.8805	168.859	6.6325	-9999.0
2013-09-26 07:10:00		15.0	57.8805	168.859	6.6306	-9999.0
2013-09-26 07:20:00		15.0	57.8805	168.859	6.63	-9999.0
2013-09-26 07:30:00		15.0	57.8805	168.859	6.6276	-9999.0
2013-09-26 07:40:00		15.0	57.8805	168.859	6.6267	-9999.0
2013-09-26 07:50:00		15.0	57.8805	168.859	6.6307	-9999.0
2013-09-26 08:00:00		15.0	57.8805	168.859	6.6328	-9999.0
2013-09-26 08:10:00		15.0	57.8805	168.859	6.6353	-9999.0
2013-09-26 08:20:00		15.0	57.8805	168.859	6.6369	-9999.0
2013-09-26 08:30:00		15.0	57.8805	168.859	6.642	-9999.0
2013-09-26 08:40:00		15.0	57.8805	168.859	6.6528	-9999.0
2013-09-26 08:50:00		15.0	57.8805	168.859	6.6535	-9999.0
2013-09-26 09:00:00		15.0	57.8805	168.859	6.6575	-9999.0
2013-09-26 09:10:00		15.0	57.8805	168.859	6.6737	-9999.0
2013-09-26 09:20:00		15.0	57.8805	168.859	6.6816	-9999.0
2013-09-26 09:30:00		15.0	57.8805	168.859	6.6743	-9999.0
2013-09-26 09:40:00		15.0	57.8805	168.859	6.6851	-9999.0
2013-09-26 09:50:00		15.0	57.8805	168.859	6.6916	-9999.0
2013-09-26 10:00:00		15.0	57.8805	168.859	6.6997	-9999.0
2013-09-26 10:10:00		15.0	57.8805	168.859	6.7015	-9999.0
2013-09-26 10:20:00		15.0	57.8805	168.859	6.7004	-9999.0
2013-09-26 10:30:00		15.0	57.8805	168.859	6.6997	-9999.0
2013-09-26 10:40:00		15.0	57.8805	168.859	6.7007	-9999.0
2013-09-26 10:50:00		15.0	57.8805	168.859	6.7023	-9999.0
2013-09-26 11:00:00		15.0	57.8805	168.859	6.7017	-9999.0
2013-09-26 11:10:00		15.0	57.8805	168.859	6.7031	-9999.0
2013-09-26 11:20:00		15.0	57.8805	168.859	6.6994	-9999.0
2013-09-26 11:30:00		15.0	57.8805	168.859	6.7027	-9999.0
2013-09-26 11:40:00		15.0	57.8805	168.859	6.703	-9999.0
2013-09-26 11:50:00		15.0	57.8805	168.859	6.7016	-9999.0
2013-09-26 12:00:00		15.0	57.8805	168.859	6.7011	-9999.0
2013-09-26 12:10:00		15.0	57.8805	168.859	6.6994	-9999.0
2013-09-26 12:20:00		15.0	57.8805	168.859	6.7008	-9999.0
2013-09-26 12:30:00		15.0	57.8805	168.859	6.7014	-9999.0
2013-09-26 12:40:00		15.0	57.8805	168.859	6.7	-9999.0
2013-09-26 12:50:00		15.0	57.8805	168.859	6.7015	-9999.0
2013-09-26 13:00:00		15.0	57.8805	168.859	6.7016	-9999.0
2013-09-26 13:10:00		15.0	57.8805	168.859	6.7016	-9999.0
2013-09-26 13:20:00		15.0	57.8805	168.859	6.6993	-9999.0
2013-09-26 13:30:00		15.0	57.8805	168.859	6.7053	-9999.0
2013-09-26 13:40:00		15.0	57.8805	168.859	6.7049	-9999.0
2013-09-26 13:50:00		15.0	57.8805	168.859	6.7031	-9999.0
2013-09-26 14:00:00		15.0	57.8805	168.859	6.707	-9999.0
2013-09-26 14:10:00		15.0	57.8805	168.859	6.7073	-9999.0
2013-09-26 14:20:00		15.0	57.8805	168.859	6.6994	-9999.0
2013-09-26 14:30:00		15.0	57.8805	168.859	6.705	-9999.0
2013-09-26 14:40:00		15.0	57.8805	168.859	6.6994	-9999.0
2013-09-26 14:50:00		15.0	57.8805	168.859	6.6996	-9999.0
2013-09-26 15:00:00		15.0	57.8805	168.859	6.6934	-9999.0
2013-09-26 15:10:00		15.0	57.8805	168.859	6.6919	-9999.0
2013-09-26 15:20:00		15.0	57.8805	168.859	6.687	-9999.0
2013-09-26 15:30:00		15.0	57.8805	168.859	6.6869	-9999.0
2013-09-26 15:40:00		15.0	57.8805	168.859	6.6829	-9999.0
2013-09-26 15:50:00		15.0	57.8805	168.859	6.6835	-9999.0
2013-09-26 16:00:00		15.0	57.8805	168.859	6.6843	-9999.0
2013-09-26 16:10:00		15.0	57.8805	168.859	6.6843	-9999.0
2013-09-26 16:20:00		15.0	57.8805	168.859	6.6902	-9999.0
2013-09-26 16:30:00		15.0	57.8805	168.859	6.6936	-9999.0
2013-09-26 16:40:00		15.0	57.8805	168.859	6.7032	-9999.0
2013-09-26 16:50:00		15.0	57.8805	168.859	6.7047	-9999.0
2013-09-26 17:00:00		15.0	57.8805	168.859	6.7143	-9999.0
2013-09-26 17:10:00		15.0	57.8805	168.859	6.6966	-9999.0
2013-09-26 17:20:00		15.0	57.8805	168.859	6.6579	-9999.0
2013-09-26 17:30:00		15.0	57.8805	168.859	6.7144	-9999.0
2013-09-26 17:40:00		15.0	57.8805	168.859	6.6967	-9999.0
2013-09-26 17:50:00		15.0	57.8805	168.859	6.6978	-9999.0
2013-09-26 18:00:00		15.0	57.8805	168.859	6.6927	-9999.0
2013-09-26 18:10:00		15.0	57.8805	168.859	6.6716	-9999.0
2013-09-26 18:20:00		15.0	57.8805	168.859	6.725	-9999.0
[truncated: 55,473 more rows]
