# Supplementary material for: Return of warm conditions in the southeastern Bering Sea: Physics to fluorescence
Source: PLoS One. 2017 Sep 28;12(9):e0185464. doi: 10.1371/journal.pone.0185464 (PMC5619787; doi:10.1371/journal.pone.0185464)
Supplement: S1 Data — Moored temperature data presented from 2014–2016. (ZIP) [file pone.0185464.s001.zip › NOAAEcoFOCI_2013bs4b_temperature_60m.csv]

Global Attributes: for file 13bs4b_mt4067_0060m.nc
DATA_CMNT: 4067.TXT
COMPOSITE: 1
PROG_CMNT01:
CREATION_DATE: February 06	2016 00:17 UTC
PROJECT: EXPERIMENT
EXPERIMENT: EXPERIMENT
MOORING: 13BS-4B
WATER_MASS: B
EDIT_CMNT01:
WATER_DEPTH: 71.0
EPIC_FILE_GENERATOR: trim_netcdf.py V0.1.0
INST_TYPE: MTR
time		depth	lat	lon	T_20
					TEMPERATURE (C)
time		dbar	degree_north	degree_west	C
2013-09-13 00:00:00		60.0	57.8805	168.859	1e+35
2013-09-13 00:10:00		60.0	57.8805	168.859	1.18614
2013-09-13 00:20:00		60.0	57.8805	168.859	1.18614
2013-09-13 00:30:00		60.0	57.8805	168.859	1.18614
2013-09-13 00:40:00		60.0	57.8805	168.859	1.18752
2013-09-13 00:50:00		60.0	57.8805	168.859	1.18763
2013-09-13 01:00:00		60.0	57.8805	168.859	1.18763
2013-09-13 01:10:00		60.0	57.8805	168.859	1.18902
2013-09-13 01:20:00		60.0	57.8805	168.859	1.18913
2013-09-13 01:30:00		60.0	57.8805	168.859	1.18913
2013-09-13 01:40:00		60.0	57.8805	168.859	1.18913
2013-09-13 01:50:00		60.0	57.8805	168.859	1.18913
2013-09-13 02:00:00		60.0	57.8805	168.859	1.19051
2013-09-13 02:10:00		60.0	57.8805	168.859	1.19062
2013-09-13 02:20:00		60.0	57.8805	168.859	1.19201
2013-09-13 02:30:00		60.0	57.8805	168.859	1.19212
2013-09-13 02:40:00		60.0	57.8805	168.859	1.19212
2013-09-13 02:50:00		60.0	57.8805	168.859	1.19212
2013-09-13 03:00:00		60.0	57.8805	168.859	1.19212
2013-09-13 03:10:00		60.0	57.8805	168.859	1.1935
2013-09-13 03:20:00		60.0	57.8805	168.859	1.19361
2013-09-13 03:30:00		60.0	57.8805	168.859	1.19361
2013-09-13 03:40:00		60.0	57.8805	168.859	1.19361
2013-09-13 03:50:00		60.0	57.8805	168.859	1.19499
2013-09-13 04:00:00		60.0	57.8805	168.859	1.19372
2013-09-13 04:10:00		60.0	57.8805	168.859	1.19499
2013-09-13 04:20:00		60.0	57.8805	168.859	1.1951
2013-09-13 04:30:00		60.0	57.8805	168.859	1.1951
2013-09-13 04:40:00		60.0	57.8805	168.859	1.19648
2013-09-13 04:50:00		60.0	57.8805	168.859	1.1966
2013-09-13 05:00:00		60.0	57.8805	168.859	1.19521
2013-09-13 05:10:00		60.0	57.8805	168.859	1.19648
2013-09-13 05:20:00		60.0	57.8805	168.859	1.19521
2013-09-13 05:30:00		60.0	57.8805	168.859	1.19648
2013-09-13 05:40:00		60.0	57.8805	168.859	1.19521
2013-09-13 05:50:00		60.0	57.8805	168.859	1.19648
2013-09-13 06:00:00		60.0	57.8805	168.859	1.1966
2013-09-13 06:10:00		60.0	57.8805	168.859	1.1966
2013-09-13 06:20:00		60.0	57.8805	168.859	1.1966
2013-09-13 06:30:00		60.0	57.8805	168.859	1.1966
2013-09-13 06:40:00		60.0	57.8805	168.859	1.1966
2013-09-13 06:50:00		60.0	57.8805	168.859	1.1966
2013-09-13 07:00:00		60.0	57.8805	168.859	1.1966
2013-09-13 07:10:00		60.0	57.8805	168.859	1.1966
2013-09-13 07:20:00		60.0	57.8805	168.859	1.1966
2013-09-13 07:30:00		60.0	57.8805	168.859	1.19798
2013-09-13 07:40:00		60.0	57.8805	168.859	1.19671
2013-09-13 07:50:00		60.0	57.8805	168.859	1.1966
2013-09-13 08:00:00		60.0	57.8805	168.859	1.19798
2013-09-13 08:10:00		60.0	57.8805	168.859	1.19809
2013-09-13 08:20:00		60.0	57.8805	168.859	1.19809
2013-09-13 08:30:00		60.0	57.8805	168.859	1.19809
2013-09-13 08:40:00		60.0	57.8805	168.859	1.19809
2013-09-13 08:50:00		60.0	57.8805	168.859	1.19809
2013-09-13 09:00:00		60.0	57.8805	168.859	1.19809
2013-09-13 09:10:00		60.0	57.8805	168.859	1.19809
2013-09-13 09:20:00		60.0	57.8805	168.859	1.19809
2013-09-13 09:30:00		60.0	57.8805	168.859	1.19809
2013-09-13 09:40:00		60.0	57.8805	168.859	1.19671
2013-09-13 09:50:00		60.0	57.8805	168.859	1.19798
2013-09-13 10:00:00		60.0	57.8805	168.859	1.19671
2013-09-13 10:10:00		60.0	57.8805	168.859	1.1966
2013-09-13 10:20:00		60.0	57.8805	168.859	1.1966
2013-09-13 10:30:00		60.0	57.8805	168.859	1.1966
2013-09-13 10:40:00		60.0	57.8805	168.859	1.1966
2013-09-13 10:50:00		60.0	57.8805	168.859	1.19522
2013-09-13 11:00:00		60.0	57.8805	168.859	1.1951
2013-09-13 11:10:00		60.0	57.8805	168.859	1.19372
2013-09-13 11:20:00		60.0	57.8805	168.859	1.19223
2013-09-13 11:30:00		60.0	57.8805	168.859	1.19074
2013-09-13 11:40:00		60.0	57.8805	168.859	1.18924
2013-09-13 11:50:00		60.0	57.8805	168.859	1.18775
2013-09-13 12:00:00		60.0	57.8805	168.859	1.18625
2013-09-13 12:10:00		60.0	57.8805	168.859	1.18338
2013-09-13 12:20:00		60.0	57.8805	168.859	1.18177
2013-09-13 12:30:00		60.0	57.8805	168.859	1.18028
2013-09-13 12:40:00		60.0	57.8805	168.859	1.1774
2013-09-13 12:50:00		60.0	57.8805	168.859	1.17441
2013-09-13 13:00:00		60.0	57.8805	168.859	1.17004
2013-09-13 13:10:00		60.0	57.8805	168.859	1.16556
2013-09-13 13:20:00		60.0	57.8805	168.859	1.16245
2013-09-13 13:30:00		60.0	57.8805	168.859	1.15808
2013-09-13 13:40:00		60.0	57.8805	168.859	1.15635
2013-09-13 13:50:00		60.0	57.8805	168.859	1.15209
2013-09-13 14:00:00		60.0	57.8805	168.859	1.14622
2013-09-13 14:10:00		60.0	57.8805	168.859	1.14438
2013-09-13 14:20:00		60.0	57.8805	168.859	1.14427
2013-09-13 14:30:00		60.0	57.8805	168.859	1.14288
2013-09-13 14:40:00		60.0	57.8805	168.859	1.14277
2013-09-13 14:50:00		60.0	57.8805	168.859	1.14553
2013-09-13 15:00:00		60.0	57.8805	168.859	1.14853
2013-09-13 15:10:00		60.0	57.8805	168.859	1.1529
2013-09-13 15:20:00		60.0	57.8805	168.859	1.15877
2013-09-13 15:30:00		60.0	57.8805	168.859	1.16613
2013-09-13 15:40:00		60.0	57.8805	168.859	1.17085
2013-09-13 15:50:00		60.0	57.8805	168.859	1.17533
2013-09-13 16:00:00		60.0	57.8805	168.859	1.18258
2013-09-13 16:10:00		60.0	57.8805	168.859	1.18729
2013-09-13 16:20:00		60.0	57.8805	168.859	1.19453
2013-09-13 16:30:00		60.0	57.8805	168.859	1.19786
2013-09-13 16:40:00		60.0	57.8805	168.859	1.19947
2013-09-13 16:50:00		60.0	57.8805	168.859	1.20234
2013-09-13 17:00:00		60.0	57.8805	168.859	1.20532
2013-09-13 17:10:00		60.0	57.8805	168.859	1.20831
2013-09-13 17:20:00		60.0	57.8805	168.859	1.20854
2013-09-13 17:30:00		60.0	57.8805	168.859	1.20717
2013-09-13 17:40:00		60.0	57.8805	168.859	1.20705
2013-09-13 17:50:00		60.0	57.8805	168.859	1.20567
2013-09-13 18:00:00		60.0	57.8805	168.859	1.20556
2013-09-13 18:10:00		60.0	57.8805	168.859	1.20418
2013-09-13 18:20:00		60.0	57.8805	168.859	1.20131
2013-09-13 18:30:00		60.0	57.8805	168.859	1.1997
2013-09-13 18:40:00		60.0	57.8805	168.859	1.19821
2013-09-13 18:50:00		60.0	57.8805	168.859	1.19671
2013-09-13 19:00:00		60.0	57.8805	168.859	1.1966
2013-09-13 19:10:00		60.0	57.8805	168.859	1.1966
2013-09-13 19:20:00		60.0	57.8805	168.859	1.1966
2013-09-13 19:30:00		60.0	57.8805	168.859	1.1966
2013-09-13 19:40:00		60.0	57.8805	168.859	1.1966
2013-09-13 19:50:00		60.0	57.8805	168.859	1.19522
2013-09-13 20:00:00		60.0	57.8805	168.859	1.1951
2013-09-13 20:10:00		60.0	57.8805	168.859	1.1951
2013-09-13 20:20:00		60.0	57.8805	168.859	1.19648
2013-09-13 20:30:00		60.0	57.8805	168.859	1.19522
2013-09-13 20:40:00		60.0	57.8805	168.859	1.19648
2013-09-13 20:50:00		60.0	57.8805	168.859	1.1966
2013-09-13 21:00:00		60.0	57.8805	168.859	1.1966
2013-09-13 21:10:00		60.0	57.8805	168.859	1.1966
2013-09-13 21:20:00		60.0	57.8805	168.859	1.1966
2013-09-13 21:30:00		60.0	57.8805	168.859	1.1966
2013-09-13 21:40:00		60.0	57.8805	168.859	1.19797
2013-09-13 21:50:00		60.0	57.8805	168.859	1.19809
2013-09-13 22:00:00		60.0	57.8805	168.859	1.19809
2013-09-13 22:10:00		60.0	57.8805	168.859	1.19809
2013-09-13 22:20:00		60.0	57.8805	168.859	1.19809
2013-09-13 22:30:00		60.0	57.8805	168.859	1.19947
2013-09-13 22:40:00		60.0	57.8805	168.859	1.20096
2013-09-13 22:50:00		60.0	57.8805	168.859	1.20108
2013-09-13 23:00:00		60.0	57.8805	168.859	1.20245
2013-09-13 23:10:00		60.0	57.8805	168.859	1.20257
2013-09-13 23:20:00		60.0	57.8805	168.859	1.20394
2013-09-13 23:30:00		60.0	57.8805	168.859	1.20406
2013-09-13 23:40:00		60.0	57.8805	168.859	1.20544
2013-09-13 23:50:00		60.0	57.8805	168.859	1.20693
2013-09-14 00:00:00		60.0	57.8805	168.859	1.20705
2013-09-14 00:10:00		60.0	57.8805	168.859	1.20842
2013-09-14 00:20:00		60.0	57.8805	168.859	1.20854
2013-09-14 00:30:00		60.0	57.8805	168.859	1.20854
2013-09-14 00:40:00		60.0	57.8805	168.859	1.20992
2013-09-14 00:50:00		60.0	57.8805	168.859	1.21003
2013-09-14 01:00:00		60.0	57.8805	168.859	1.21003
2013-09-14 01:10:00		60.0	57.8805	168.859	1.21003
2013-09-14 01:20:00		60.0	57.8805	168.859	1.21003
2013-09-14 01:30:00		60.0	57.8805	168.859	1.21003
2013-09-14 01:40:00		60.0	57.8805	168.859	1.20866
2013-09-14 01:50:00		60.0	57.8805	168.859	1.20854
2013-09-14 02:00:00		60.0	57.8805	168.859	1.20717
2013-09-14 02:10:00		60.0	57.8805	168.859	1.20568
2013-09-14 02:20:00		60.0	57.8805	168.859	1.20556
2013-09-14 02:30:00		60.0	57.8805	168.859	1.20418
2013-09-14 02:40:00		60.0	57.8805	168.859	1.20269
2013-09-14 02:50:00		60.0	57.8805	168.859	1.19982
2013-09-14 03:00:00		60.0	57.8805	168.859	1.19821
2013-09-14 03:10:00		60.0	57.8805	168.859	1.19809
2013-09-14 03:20:00		60.0	57.8805	168.859	1.19809
2013-09-14 03:30:00		60.0	57.8805	168.859	1.19672
2013-09-14 03:40:00		60.0	57.8805	168.859	1.19797
2013-09-14 03:50:00		60.0	57.8805	168.859	1.19672
2013-09-14 04:00:00		60.0	57.8805	168.859	1.1966
2013-09-14 04:10:00		60.0	57.8805	168.859	1.1966
2013-09-14 04:20:00		60.0	57.8805	168.859	1.19797
2013-09-14 04:30:00		60.0	57.8805	168.859	1.19809
2013-09-14 04:40:00		60.0	57.8805	168.859	1.19809
2013-09-14 04:50:00		60.0	57.8805	168.859	1.19946
2013-09-14 05:00:00		60.0	57.8805	168.859	1.20096
2013-09-14 05:10:00		60.0	57.8805	168.859	1.20245
2013-09-14 05:20:00		60.0	57.8805	168.859	1.20532
2013-09-14 05:30:00		60.0	57.8805	168.859	1.20556
2013-09-14 05:40:00		60.0	57.8805	168.859	1.2083
2013-09-14 05:50:00		60.0	57.8805	168.859	1.20854
2013-09-14 06:00:00		60.0	57.8805	168.859	1.20991
2013-09-14 06:10:00		60.0	57.8805	168.859	1.21141
2013-09-14 06:20:00		60.0	57.8805	168.859	1.2129
2013-09-14 06:30:00		60.0	57.8805	168.859	1.21576
2013-09-14 06:40:00		60.0	57.8805	168.859	1.21463
2013-09-14 06:50:00		60.0	57.8805	168.859	1.21588
2013-09-14 07:00:00		60.0	57.8805	168.859	1.21463
2013-09-14 07:10:00		60.0	57.8805	168.859	1.21862
2013-09-14 07:20:00		60.0	57.8805	168.859	1.21625
2013-09-14 07:30:00		60.0	57.8805	168.859	1.21738
2013-09-14 07:40:00		60.0	57.8805	168.859	1.21887
2013-09-14 07:50:00		60.0	57.8805	168.859	1.21899
2013-09-14 08:00:00		60.0	57.8805	168.859	1.21899
2013-09-14 08:10:00		60.0	57.8805	168.859	1.22036
2013-09-14 08:20:00		60.0	57.8805	168.859	1.22185
2013-09-14 08:30:00		60.0	57.8805	168.859	1.22197
2013-09-14 08:40:00		60.0	57.8805	168.859	1.2206
2013-09-14 08:50:00		60.0	57.8805	168.859	1.21774
2013-09-14 09:00:00		60.0	57.8805	168.859	1.21887
2013-09-14 09:10:00		60.0	57.8805	168.859	1.21625
2013-09-14 09:20:00		60.0	57.8805	168.859	1.21326
2013-09-14 09:30:00		60.0	57.8805	168.859	1.21302
2013-09-14 09:40:00		60.0	57.8805	168.859	1.21165
2013-09-14 09:50:00		60.0	57.8805	168.859	1.20879
2013-09-14 10:00:00		60.0	57.8805	168.859	1.20717
2013-09-14 10:10:00		60.0	57.8805	168.859	1.20568
2013-09-14 10:20:00		60.0	57.8805	168.859	1.20144
2013-09-14 10:30:00		60.0	57.8805	168.859	1.19833
2013-09-14 10:40:00		60.0	57.8805	168.859	1.19672
2013-09-14 10:50:00		60.0	57.8805	168.859	1.19248
2013-09-14 11:00:00		60.0	57.8805	168.859	1.188
2013-09-14 11:10:00		60.0	57.8805	168.859	1.18352
2013-09-14 11:20:00		60.0	57.8805	168.859	1.17903
2013-09-14 11:30:00		60.0	57.8805	168.859	1.17318
2013-09-14 11:40:00		60.0	57.8805	168.859	1.16994
2013-09-14 11:50:00		60.0	57.8805	168.859	1.16283
2013-09-14 12:00:00		60.0	57.8805	168.859	1.15673
2013-09-14 12:10:00		60.0	57.8805	168.859	1.15074
2013-09-14 12:20:00		60.0	57.8805	168.859	1.14614
2013-09-14 12:30:00		60.0	57.8805	168.859	1.13753
2013-09-14 12:40:00		60.0	57.8805	168.859	1.13541
2013-09-14 12:50:00		60.0	57.8805	168.859	1.12842
2013-09-14 13:00:00		60.0	57.8805	168.859	1.12505
2013-09-14 13:10:00		60.0	57.8805	168.859	1.12343
2013-09-14 13:20:00		60.0	57.8805	168.859	1.11644
2013-09-14 13:30:00		60.0	57.8805	168.859	1.11169
2013-09-14 13:40:00		60.0	57.8805	168.859	1.11406
2013-09-14 13:50:00		60.0	57.8805	168.859	1.11157
2013-09-14 14:00:00		60.0	57.8805	168.859	1.10994
2013-09-14 14:10:00		60.0	57.8805	168.859	1.10844
2013-09-14 14:20:00		60.0	57.8805	168.859	1.11107
2013-09-14 14:30:00		60.0	57.8805	168.859	1.11269
2013-09-14 14:40:00		60.0	57.8805	168.859	1.11694
2013-09-14 14:50:00		60.0	57.8805	168.859	1.12143
2013-09-14 15:00:00		60.0	57.8805	168.859	1.12867
2013-09-14 15:10:00		60.0	57.8805	168.859	1.13479
2013-09-14 15:20:00		60.0	57.8805	168.859	1.14215
2013-09-14 15:30:00		60.0	57.8805	168.859	1.14826
2013-09-14 15:40:00		60.0	57.8805	168.859	1.15699
2013-09-14 15:50:00		60.0	57.8805	168.859	1.16596
2013-09-14 16:00:00		60.0	57.8805	168.859	1.17493
2013-09-14 16:10:00		60.0	57.8805	168.859	1.18116
2013-09-14 16:20:00		60.0	57.8805	168.859	1.18987
2013-09-14 16:30:00		60.0	57.8805	168.859	1.19747
2013-09-14 16:40:00		60.0	57.8805	168.859	1.20357
2013-09-14 16:50:00		60.0	57.8805	168.859	1.20954
2013-09-14 17:00:00		60.0	57.8805	168.859	1.21277
2013-09-14 17:10:00		60.0	57.8805	168.859	1.21849
2013-09-14 17:20:00		60.0	57.8805	168.859	1.22036
2013-09-14 17:30:00		60.0	57.8805	168.859	1.22458
2013-09-14 17:40:00		60.0	57.8805	168.859	1.22769
2013-09-14 17:50:00		60.0	57.8805	168.859	1.22931
2013-09-14 18:00:00		60.0	57.8805	168.859	1.23217
2013-09-14 18:10:00		60.0	57.8805	168.859	1.23515
2013-09-14 18:20:00		60.0	57.8805	168.859	1.23403
2013-09-14 18:30:00		60.0	57.8805	168.859	1.23527
2013-09-14 18:40:00		60.0	57.8805	168.859	1.2354
2013-09-14 18:50:00		60.0	57.8805	168.859	1.23403
2013-09-14 19:00:00		60.0	57.8805	168.859	1.23254
2013-09-14 19:10:00		60.0	57.8805	168.859	1.23242
2013-09-14 19:20:00		60.0	57.8805	168.859	1.22969
2013-09-14 19:30:00		60.0	57.8805	168.859	1.22807
2013-09-14 19:40:00		60.0	57.8805	168.859	1.22658
2013-09-14 19:50:00		60.0	57.8805	168.859	1.22508
2013-09-14 20:00:00		60.0	57.8805	168.859	1.22223
2013-09-14 20:10:00		60.0	57.8805	168.859	1.22061
2013-09-14 20:20:00		60.0	57.8805	168.859	1.21912
2013-09-14 20:30:00		60.0	57.8805	168.859	1.21762
2013-09-14 20:40:00		60.0	57.8805	168.859	1.21613
2013-09-14 20:50:00		60.0	57.8805	168.859	1.21464
2013-09-14 21:00:00		60.0	57.8805	168.859	1.21451
2013-09-14 21:10:00		60.0	57.8805	168.859	1.21315
2013-09-14 21:20:00		60.0	57.8805	168.859	1.21302
2013-09-14 21:30:00		60.0	57.8805	168.859	1.21302
2013-09-14 21:40:00		60.0	57.8805	168.859	1.21302
2013-09-14 21:50:00		60.0	57.8805	168.859	1.21302
2013-09-14 22:00:00		60.0	57.8805	168.859	1.21302
2013-09-14 22:10:00		60.0	57.8805	168.859	1.21439
2013-09-14 22:20:00		60.0	57.8805	168.859	1.21315
2013-09-14 22:30:00		60.0	57.8805	168.859	1.21439
2013-09-14 22:40:00		60.0	57.8805	168.859	1.21451
2013-09-14 22:50:00		60.0	57.8805	168.859	1.21588
2013-09-14 23:00:00		60.0	57.8805	168.859	1.21737
2013-09-14 23:10:00		60.0	57.8805	168.859	1.21886
2013-09-14 23:20:00		60.0	57.8805	168.859	1.22035
2013-09-14 23:30:00		60.0	57.8805	168.859	1.22048
2013-09-14 23:40:00		60.0	57.8805	168.859	1.22185
2013-09-14 23:50:00		60.0	57.8805	168.859	1.22197
2013-09-15 00:00:00		60.0	57.8805	168.859	1.22334
2013-09-15 00:10:00		60.0	57.8805	168.859	1.22347
2013-09-15 00:20:00		60.0	57.8805	168.859	1.22483
2013-09-15 00:30:00		60.0	57.8805	168.859	1.22496
2013-09-15 00:40:00		60.0	57.8805	168.859	1.22632
2013-09-15 00:50:00		60.0	57.8805	168.859	1.22645
2013-09-15 01:00:00		60.0	57.8805	168.859	1.22781
2013-09-15 01:10:00		60.0	57.8805	168.859	1.22794
2013-09-15 01:20:00		60.0	57.8805	168.859	1.2293
2013-09-15 01:30:00		60.0	57.8805	168.859	1.22943
2013-09-15 01:40:00		60.0	57.8805	168.859	1.22807
2013-09-15 01:50:00		60.0	57.8805	168.859	1.22794
2013-09-15 02:00:00		60.0	57.8805	168.859	1.22794
2013-09-15 02:10:00		60.0	57.8805	168.859	1.22794
2013-09-15 02:20:00		60.0	57.8805	168.859	1.22658
2013-09-15 02:30:00		60.0	57.8805	168.859	1.22509
2013-09-15 02:40:00		60.0	57.8805	168.859	1.22496
2013-09-15 02:50:00		60.0	57.8805	168.859	1.2236
2013-09-15 03:00:00		60.0	57.8805	168.859	1.2221
2013-09-15 03:10:00		60.0	57.8805	168.859	1.22197
2013-09-15 03:20:00		60.0	57.8805	168.859	1.22197
2013-09-15 03:30:00		60.0	57.8805	168.859	1.22061
2013-09-15 03:40:00		60.0	57.8805	168.859	1.21912
2013-09-15 03:50:00		60.0	57.8805	168.859	1.21763
2013-09-15 04:00:00		60.0	57.8805	168.859	1.21613
2013-09-15 04:10:00		60.0	57.8805	168.859	1.21601
2013-09-15 04:20:00		60.0	57.8805	168.859	1.21464
2013-09-15 04:30:00		60.0	57.8805	168.859	1.21315
2013-09-15 04:40:00		60.0	57.8805	168.859	1.21575
2013-09-15 04:50:00		60.0	57.8805	168.859	1.21601
2013-09-15 05:00:00		60.0	57.8805	168.859	1.21464
2013-09-15 05:10:00		60.0	57.8805	168.859	1.21588
2013-09-15 05:20:00		60.0	57.8805	168.859	1.21737
2013-09-15 05:30:00		60.0	57.8805	168.859	1.2175
2013-09-15 05:40:00		60.0	57.8805	168.859	1.21886
2013-09-15 05:50:00		60.0	57.8805	168.859	1.22035
2013-09-15 06:00:00		60.0	57.8805	168.859	1.22184
2013-09-15 06:10:00		60.0	57.8805	168.859	1.22334
2013-09-15 06:20:00		60.0	57.8805	168.859	1.22347
2013-09-15 06:30:00		60.0	57.8805	168.859	1.22347
2013-09-15 06:40:00		60.0	57.8805	168.859	1.22483
2013-09-15 06:50:00		60.0	57.8805	168.859	1.22632
2013-09-15 07:00:00		60.0	57.8805	168.859	1.22645
2013-09-15 07:10:00		60.0	57.8805	168.859	1.22781
2013-09-15 07:20:00		60.0	57.8805	168.859	1.2293
2013-09-15 07:30:00		60.0	57.8805	168.859	1.22943
2013-09-15 07:40:00		60.0	57.8805	168.859	1.2308
2013-09-15 07:50:00		60.0	57.8805	168.859	1.23228
2013-09-15 08:00:00		60.0	57.8805	168.859	1.23378
2013-09-15 08:10:00		60.0	57.8805	168.859	1.23391
2013-09-15 08:20:00		60.0	57.8805	168.859	1.23391
2013-09-15 08:30:00		60.0	57.8805	168.859	1.23391
2013-09-15 08:40:00		60.0	57.8805	168.859	1.23255
2013-09-15 08:50:00		60.0	57.8805	168.859	1.23513
2013-09-15 09:00:00		60.0	57.8805	168.859	1.23132
2013-09-15 09:10:00		60.0	57.8805	168.859	1.23364
2013-09-15 09:20:00		60.0	57.8805	168.859	1.23255
2013-09-15 09:30:00		60.0	57.8805	168.859	1.2297
2013-09-15 09:40:00		60.0	57.8805	168.859	1.22943
2013-09-15 09:50:00		60.0	57.8805	168.859	1.22943
2013-09-15 10:00:00		60.0	57.8805	168.859	1.22671
2013-09-15 10:10:00		60.0	57.8805	168.859	1.22645
2013-09-15 10:20:00		60.0	57.8805	168.859	1.22509
2013-09-15 10:30:00		60.0	57.8805	168.859	1.22224
2013-09-15 10:40:00		60.0	57.8805	168.859	1.22333
2013-09-15 10:50:00		60.0	57.8805	168.859	1.21802
2013-09-15 11:00:00		60.0	57.8805	168.859	1.21478
2013-09-15 11:10:00		60.0	57.8805	168.859	1.21179
2013-09-15 11:20:00		60.0	57.8805	168.859	1.20744
2013-09-15 11:30:00		60.0	57.8805	168.859	1.20569
2013-09-15 11:40:00		60.0	57.8805	168.859	1.20147
2013-09-15 11:50:00		60.0	57.8805	168.859	1.19835
2013-09-15 12:00:00		60.0	57.8805	168.859	1.19537
2013-09-15 12:10:00		60.0	57.8805	168.859	1.18966
2013-09-15 12:20:00		60.0	57.8805	168.859	1.18504
2013-09-15 12:30:00		60.0	57.8805	168.859	1.18056
2013-09-15 12:40:00		60.0	57.8805	168.859	1.17607
2013-09-15 12:50:00		60.0	57.8805	168.859	1.17295
2013-09-15 13:00:00		60.0	57.8805	168.859	1.16587
2013-09-15 13:10:00		60.0	57.8805	168.859	1.16112
2013-09-15 13:20:00		60.0	57.8805	168.859	1.15391
2013-09-15 13:30:00		60.0	57.8805	168.859	1.15052
2013-09-15 13:40:00		60.0	57.8805	168.859	1.14616
2013-09-15 13:50:00		60.0	57.8805	168.859	1.1403
2013-09-15 14:00:00		60.0	57.8805	168.859	1.13705
2013-09-15 14:10:00		60.0	57.8805	168.859	1.13542
2013-09-15 14:20:00		60.0	57.8805	168.859	1.13392
2013-09-15 14:30:00		60.0	57.8805	168.859	1.12834
2013-09-15 14:40:00		60.0	57.8805	168.859	1.1278
2013-09-15 14:50:00		60.0	57.8805	168.859	1.12507
2013-09-15 15:00:00		60.0	57.8805	168.859	1.12344
2013-09-15 15:10:00		60.0	57.8805	168.859	1.12467
2013-09-15 15:20:00		60.0	57.8805	168.859	1.12616
2013-09-15 15:30:00		60.0	57.8805	168.859	1.1263
2013-09-15 15:40:00		60.0	57.8805	168.859	1.12903
2013-09-15 15:50:00		60.0	57.8805	168.859	1.13338
2013-09-15 16:00:00		60.0	57.8805	168.859	1.13924
2013-09-15 16:10:00		60.0	57.8805	168.859	1.14522
2013-09-15 16:20:00		60.0	57.8805	168.859	1.15121
2013-09-15 16:30:00		60.0	57.8805	168.859	1.15856
2013-09-15 16:40:00		60.0	57.8805	168.859	1.16603
2013-09-15 16:50:00		60.0	57.8805	168.859	1.17351
2013-09-15 17:00:00		60.0	57.8805	168.859	1.18234
2013-09-15 17:10:00		60.0	57.8805	168.859	1.18995
2013-09-15 17:20:00		60.0	57.8805	168.859	1.19878
2013-09-15 17:30:00		60.0	57.8805	168.859	1.20638
2013-09-15 17:40:00		60.0	57.8805	168.859	1.21112
2013-09-15 17:50:00		60.0	57.8805	168.859	1.2156
2013-09-15 18:00:00		60.0	57.8805	168.859	1.22279
2013-09-15 18:10:00		60.0	57.8805	168.859	1.22754
2013-09-15 18:20:00		60.0	57.8805	168.859	1.23066
2013-09-15 18:30:00		60.0	57.8805	168.859	1.235
2013-09-15 18:40:00		60.0	57.8805	168.859	1.23811
2013-09-15 18:50:00		60.0	57.8805	168.859	1.24109
2013-09-15 19:00:00		60.0	57.8805	168.859	1.24272
2013-09-15 19:10:00		60.0	57.8805	168.859	1.24421
2013-09-15 19:20:00		60.0	57.8805	168.859	1.2457
2013-09-15 19:30:00		60.0	57.8805	168.859	1.24583
2013-09-15 19:40:00		60.0	57.8805	168.859	1.24719
2013-09-15 19:50:00		60.0	57.8805	168.859	1.24733
2013-09-15 20:00:00		60.0	57.8805	168.859	1.24733
2013-09-15 20:10:00		60.0	57.8805	168.859	1.24733
2013-09-15 20:20:00		60.0	57.8805	168.859	1.24733
2013-09-15 20:30:00		60.0	57.8805	168.859	1.24597
2013-09-15 20:40:00		60.0	57.8805	168.859	1.24583
2013-09-15 20:50:00		60.0	57.8805	168.859	1.24448
2013-09-15 21:00:00		60.0	57.8805	168.859	1.24164
2013-09-15 21:10:00		60.0	57.8805	168.859	1.24001
2013-09-15 21:20:00		60.0	57.8805	168.859	1.23987
2013-09-15 21:30:00		60.0	57.8805	168.859	1.23852
2013-09-15 21:40:00		60.0	57.8805	168.859	1.23703
2013-09-15 21:50:00		60.0	57.8805	168.859	1.23554
2013-09-15 22:00:00		60.0	57.8805	168.859	1.2354
2013-09-15 22:10:00		60.0	57.8805	168.859	1.23404
2013-09-15 22:20:00		60.0	57.8805	168.859	1.23255
2013-09-15 22:30:00		60.0	57.8805	168.859	1.23377
2013-09-15 22:40:00		60.0	57.8805	168.859	1.23391
2013-09-15 22:50:00		60.0	57.8805	168.859	1.23391
2013-09-15 23:00:00		60.0	57.8805	168.859	1.23391
2013-09-15 23:10:00		60.0	57.8805	168.859	1.23391
2013-09-15 23:20:00		60.0	57.8805	168.859	1.23391
2013-09-15 23:30:00		60.0	57.8805	168.859	1.23526
2013-09-15 23:40:00		60.0	57.8805	168.859	1.2354
2013-09-15 23:50:00		60.0	57.8805	168.859	1.2354
2013-09-16 00:00:00		60.0	57.8805	168.859	1.23675
2013-09-16 00:10:00		60.0	57.8805	168.859	1.23689
2013-09-16 00:20:00		60.0	57.8805	168.859	1.23824
2013-09-16 00:30:00		60.0	57.8805	168.859	1.23838
2013-09-16 00:40:00		60.0	57.8805	168.859	1.23974
2013-09-16 00:50:00		60.0	57.8805	168.859	1.23987
2013-09-16 01:00:00		60.0	57.8805	168.859	1.23987
2013-09-16 01:10:00		60.0	57.8805	168.859	1.24123
2013-09-16 01:20:00		60.0	57.8805	168.859	1.24001
2013-09-16 01:30:00		60.0	57.8805	168.859	1.24123
2013-09-16 01:40:00		60.0	57.8805	168.859	1.24001
2013-09-16 01:50:00		60.0	57.8805	168.859	1.23987
2013-09-16 02:00:00		60.0	57.8805	168.859	1.23987
2013-09-16 02:10:00		60.0	57.8805	168.859	1.23987
2013-09-16 02:20:00		60.0	57.8805	168.859	1.23852
2013-09-16 02:30:00		60.0	57.8805	168.859	1.23838
2013-09-16 02:40:00		60.0	57.8805	168.859	1.23703
2013-09-16 02:50:00		60.0	57.8805	168.859	1.23554
2013-09-16 03:00:00		60.0	57.8805	168.859	1.23404
2013-09-16 03:10:00		60.0	57.8805	168.859	1.23255
2013-09-16 03:20:00		60.0	57.8805	168.859	1.23106
2013-09-16 03:30:00		60.0	57.8805	168.859	1.22957
2013-09-16 03:40:00		60.0	57.8805	168.859	1.22808
2013-09-16 03:50:00		60.0	57.8805	168.859	1.22388
2013-09-16 04:00:00		60.0	57.8805	168.859	1.22211
2013-09-16 04:10:00		60.0	57.8805	168.859	1.22062
2013-09-16 04:20:00		60.0	57.8805	168.859	1.21913
2013-09-16 04:30:00		60.0	57.8805	168.859	1.21764
2013-09-16 04:40:00		60.0	57.8805	168.859	1.21344
2013-09-16 04:50:00		60.0	57.8805	168.859	1.21302
2013-09-16 05:00:00		60.0	57.8805	168.859	1.21302
2013-09-16 05:10:00		60.0	57.8805	168.859	1.21031
2013-09-16 05:20:00		60.0	57.8805	168.859	1.21003
2013-09-16 05:30:00		60.0	57.8805	168.859	1.20733
2013-09-16 05:40:00		60.0	57.8805	168.859	1.2084
2013-09-16 05:50:00		60.0	57.8805	168.859	1.20719
2013-09-16 06:00:00		60.0	57.8805	168.859	1.20705
2013-09-16 06:10:00		60.0	57.8805	168.859	1.20705
2013-09-16 06:20:00		60.0	57.8805	168.859	1.2084
2013-09-16 06:30:00		60.0	57.8805	168.859	1.20854
2013-09-16 06:40:00		60.0	57.8805	168.859	1.20854
2013-09-16 06:50:00		60.0	57.8805	168.859	1.2099
2013-09-16 07:00:00		60.0	57.8805	168.859	1.21139
2013-09-16 07:10:00		60.0	57.8805	168.859	1.21288
2013-09-16 07:20:00		60.0	57.8805	168.859	1.21437
2013-09-16 07:30:00		60.0	57.8805	168.859	1.21587
2013-09-16 07:40:00		60.0	57.8805	168.859	1.21736
2013-09-16 07:50:00		60.0	57.8805	168.859	1.21885
2013-09-16 08:00:00		60.0	57.8805	168.859	1.21899
2013-09-16 08:10:00		60.0	57.8805	168.859	1.22034
2013-09-16 08:20:00		60.0	57.8805	168.859	1.22048
2013-09-16 08:30:00		60.0	57.8805	168.859	1.22183
2013-09-16 08:40:00		60.0	57.8805	168.859	1.22197
2013-09-16 08:50:00		60.0	57.8805	168.859	1.22333
2013-09-16 09:00:00		60.0	57.8805	168.859	1.22482
2013-09-16 09:10:00		60.0	57.8805	168.859	1.22496
2013-09-16 09:20:00		60.0	57.8805	168.859	1.22766
2013-09-16 09:30:00		60.0	57.8805	168.859	1.22524
2013-09-16 09:40:00		60.0	57.8805	168.859	1.22631
2013-09-16 09:50:00		60.0	57.8805	168.859	1.22645
2013-09-16 10:00:00		60.0	57.8805	168.859	1.2251
2013-09-16 10:10:00		60.0	57.8805	168.859	1.22631
2013-09-16 10:20:00		60.0	57.8805	168.859	1.22375
2013-09-16 10:30:00		60.0	57.8805	168.859	1.22347
2013-09-16 10:40:00		60.0	57.8805	168.859	1.22212
2013-09-16 10:50:00		60.0	57.8805	168.859	1.22062
2013-09-16 11:00:00		60.0	57.8805	168.859	1.21913
2013-09-16 11:10:00		60.0	57.8805	168.859	1.21494
2013-09-16 11:20:00		60.0	57.8805	168.859	1.21451
2013-09-16 11:30:00		60.0	57.8805	168.859	1.21046
2013-09-16 11:40:00		60.0	57.8805	168.859	1.20868
2013-09-16 11:50:00		60.0	57.8805	168.859	1.20719
2013-09-16 12:00:00		60.0	57.8805	168.859	1.203
2013-09-16 12:10:00		60.0	57.8805	168.859	1.19987
2013-09-16 12:20:00		60.0	57.8805	168.859	1.19823
2013-09-16 12:30:00		60.0	57.8805	168.859	1.19674
2013-09-16 12:40:00		60.0	57.8805	168.859	1.19389
2013-09-16 12:50:00		60.0	57.8805	168.859	1.19091
2013-09-16 13:00:00		60.0	57.8805	168.859	1.18792
2013-09-16 13:10:00		60.0	57.8805	168.859	1.18493
2013-09-16 13:20:00		60.0	57.8805	168.859	1.18059
2013-09-16 13:30:00		60.0	57.8805	168.859	1.17881
2013-09-16 13:40:00		60.0	57.8805	168.859	1.17596
2013-09-16 13:50:00		60.0	57.8805	168.859	1.17297
2013-09-16 14:00:00		60.0	57.8805	168.859	1.16998
2013-09-16 14:10:00		60.0	57.8805	168.859	1.16564
2013-09-16 14:20:00		60.0	57.8805	168.859	1.1625
2013-09-16 14:30:00		60.0	57.8805	168.859	1.15816
2013-09-16 14:40:00		60.0	57.8805	168.859	1.15232
2013-09-16 14:50:00		60.0	57.8805	168.859	1.14904
2013-09-16 15:00:00		60.0	57.8805	168.859	1.14469
2013-09-16 15:10:00		60.0	57.8805	168.859	1.1402
2013-09-16 15:20:00		60.0	57.8805	168.859	1.13571
2013-09-16 15:30:00		60.0	57.8805	168.859	1.13122
2013-09-16 15:40:00		60.0	57.8805	168.859	1.12808
2013-09-16 15:50:00		60.0	57.8805	168.859	1.12509
2013-09-16 16:00:00		60.0	57.8805	168.859	1.12073
2013-09-16 16:10:00		60.0	57.8805	168.859	1.1176
2013-09-16 16:20:00		60.0	57.8805	168.859	1.11325
2013-09-16 16:30:00		60.0	57.8805	168.859	1.11011
2013-09-16 16:40:00		60.0	57.8805	168.859	1.11117
2013-09-16 16:50:00		60.0	57.8805	168.859	1.10725
2013-09-16 17:00:00		60.0	57.8805	168.859	1.10682
2013-09-16 17:10:00		60.0	57.8805	168.859	1.10547
2013-09-16 17:20:00		60.0	57.8805	168.859	1.10532
2013-09-16 17:30:00		60.0	57.8805	168.859	1.10532
2013-09-16 17:40:00		60.0	57.8805	168.859	1.10667
2013-09-16 17:50:00		60.0	57.8805	168.859	1.10682
2013-09-16 18:00:00		60.0	57.8805	168.859	1.11088
2013-09-16 18:10:00		60.0	57.8805	168.859	1.11538
2013-09-16 18:20:00		60.0	57.8805	168.859	1.12123
2013-09-16 18:30:00		60.0	57.8805	168.859	1.12722
2013-09-16 18:40:00		60.0	57.8805	168.859	1.13456
2013-09-16 18:50:00		60.0	57.8805	168.859	1.1434
2013-09-16 19:00:00		60.0	57.8805	168.859	1.14967
2013-09-16 19:10:00		60.0	57.8805	168.859	1.15971
2013-09-16 19:20:00		60.0	57.8805	168.859	1.16478
2013-09-16 19:30:00		60.0	57.8805	168.859	1.17872
2013-09-16 19:40:00		60.0	57.8805	168.859	1.18691
2013-09-16 19:50:00		60.0	57.8805	168.859	1.19438
2013-09-16 20:00:00		60.0	57.8805	168.859	1.20455
2013-09-16 20:10:00		60.0	57.8805	168.859	1.2096
2013-09-16 20:20:00		60.0	57.8805	168.859	1.21408
2013-09-16 20:30:00		60.0	57.8805	168.859	1.22125
2013-09-16 20:40:00		60.0	57.8805	168.859	1.22736
2013-09-16 20:50:00		60.0	57.8805	168.859	1.23064
2013-09-16 21:00:00		60.0	57.8805	168.859	1.23362
2013-09-16 21:10:00		60.0	57.8805	168.859	1.23795
2013-09-16 21:20:00		60.0	57.8805	168.859	1.24107
2013-09-16 21:30:00		60.0	57.8805	168.859	1.24271
2013-09-16 21:40:00		60.0	57.8805	168.859	1.24689
2013-09-16 21:50:00		60.0	57.8805	168.859	1.24733
2013-09-16 22:00:00		60.0	57.8805	168.859	1.24867
2013-09-16 22:10:00		60.0	57.8805	168.859	1.25016
2013-09-16 22:20:00		60.0	57.8805	168.859	1.25031
2013-09-16 22:30:00		60.0	57.8805	168.859	1.25031
2013-09-16 22:40:00		60.0	57.8805	168.859	1.25031
2013-09-16 22:50:00		60.0	57.8805	168.859	1.24896
2013-09-16 23:00:00		60.0	57.8805	168.859	1.24882
2013-09-16 23:10:00		60.0	57.8805	168.859	1.25016
2013-09-16 23:20:00		60.0	57.8805	168.859	1.25031
2013-09-16 23:30:00		60.0	57.8805	168.859	1.25031
2013-09-16 23:40:00		60.0	57.8805	168.859	1.24896
2013-09-16 23:50:00		60.0	57.8805	168.859	1.24882
2013-09-17 00:00:00		60.0	57.8805	168.859	1.24882
2013-09-17 00:10:00		60.0	57.8805	168.859	1.25016
2013-09-17 00:20:00		60.0	57.8805	168.859	1.25031
2013-09-17 00:30:00		60.0	57.8805	168.859	1.25031
2013-09-17 00:40:00		60.0	57.8805	168.859	1.24896
2013-09-17 00:50:00		60.0	57.8805	168.859	1.25016
2013-09-17 01:00:00		60.0	57.8805	168.859	1.24896
2013-09-17 01:10:00		60.0	57.8805	168.859	1.24882
2013-09-17 01:20:00		60.0	57.8805	168.859	1.24882
2013-09-17 01:30:00		60.0	57.8805	168.859	1.24747
2013-09-17 01:40:00		60.0	57.8805	168.859	1.24733
2013-09-17 01:50:00		60.0	57.8805	168.859	1.24733
2013-09-17 02:00:00		60.0	57.8805	168.859	1.24598
2013-09-17 02:10:00		60.0	57.8805	168.859	1.24449
2013-09-17 02:20:00		60.0	57.8805	168.859	1.243
2013-09-17 02:30:00		60.0	57.8805	168.859	1.24151
2013-09-17 02:40:00		60.0	57.8805	168.859	1.24136
2013-09-17 02:50:00		60.0	57.8805	168.859	1.23867
2013-09-17 03:00:00		60.0	57.8805	168.859	1.23704
2013-09-17 03:10:00		60.0	57.8805	168.859	1.23555
2013-09-17 03:20:00		60.0	57.8805	168.859	1.23271
2013-09-17 03:30:00		60.0	57.8805	168.859	1.23107
2013-09-17 03:40:00		60.0	57.8805	168.859	1.22958
2013-09-17 03:50:00		60.0	57.8805	168.859	1.22674
2013-09-17 04:00:00		60.0	57.8805	168.859	1.22376
2013-09-17 04:10:00		60.0	57.8805	168.859	1.22078
2013-09-17 04:20:00		60.0	57.8805	168.859	1.21779
2013-09-17 04:30:00		60.0	57.8805	168.859	1.21481
2013-09-17 04:40:00		60.0	57.8805	168.859	1.21048
2013-09-17 04:50:00		60.0	57.8805	168.859	1.20734
2013-09-17 05:00:00		60.0	57.8805	168.859	1.20301
2013-09-17 05:10:00		60.0	57.8805	168.859	1.19854
2013-09-17 05:20:00		60.0	57.8805	168.859	1.19809
2013-09-17 05:30:00		60.0	57.8805	168.859	1.1954
2013-09-17 05:40:00		60.0	57.8805	168.859	1.19107
2013-09-17 05:50:00		60.0	57.8805	168.859	1.18659
2013-09-17 06:00:00		60.0	57.8805	168.859	1.18345
2013-09-17 06:10:00		60.0	57.8805	168.859	1.17912
2013-09-17 06:20:00		60.0	57.8805	168.859	1.17732
2013-09-17 06:30:00		60.0	57.8805	168.859	1.17448
2013-09-17 06:40:00		60.0	57.8805	168.859	1.17553
2013-09-17 06:50:00		60.0	57.8805	168.859	1.17433
2013-09-17 07:00:00		60.0	57.8805	168.859	1.17284
2013-09-17 07:10:00		60.0	57.8805	168.859	1.17269
2013-09-17 07:20:00		60.0	57.8805	168.859	1.17269
2013-09-17 07:30:00		60.0	57.8805	168.859	1.17403
2013-09-17 07:40:00		60.0	57.8805	168.859	1.17553
2013-09-17 07:50:00		60.0	57.8805	168.859	1.17702
2013-09-17 08:00:00		60.0	57.8805	168.859	1.17852
2013-09-17 08:10:00		60.0	57.8805	168.859	1.18136
2013-09-17 08:20:00		60.0	57.8805	168.859	1.18435
2013-09-17 08:30:00		60.0	57.8805	168.859	1.18733
2013-09-17 08:40:00		60.0	57.8805	168.859	1.19032
2013-09-17 08:50:00		60.0	57.8805	168.859	1.196
2013-09-17 09:00:00		60.0	57.8805	168.859	1.19794
2013-09-17 09:10:00		60.0	57.8805	168.859	1.20212
2013-09-17 09:20:00		60.0	57.8805	168.859	1.20391
2013-09-17 09:30:00		60.0	57.8805	168.859	1.20675
2013-09-17 09:40:00		60.0	57.8805	168.859	1.21108
2013-09-17 09:50:00		60.0	57.8805	168.859	1.21421
2013-09-17 10:00:00		60.0	57.8805	168.859	1.2172
2013-09-17 10:10:00		60.0	57.8805	168.859	1.22018
2013-09-17 10:20:00		60.0	57.8805	168.859	1.22182
2013-09-17 10:30:00		60.0	57.8805	168.859	1.22332
2013-09-17 10:40:00		60.0	57.8805	168.859	1.22347
2013-09-17 10:50:00		60.0	57.8805	168.859	1.22615
2013-09-17 11:00:00		60.0	57.8805	168.859	1.22779
2013-09-17 11:10:00		60.0	57.8805	168.859	1.22928
2013-09-17 11:20:00		60.0	57.8805	168.859	1.22809
2013-09-17 11:30:00		60.0	57.8805	168.859	1.2266
2013-09-17 11:40:00		60.0	57.8805	168.859	1.22913
2013-09-17 11:50:00		60.0	57.8805	168.859	1.22809
2013-09-17 12:00:00		60.0	57.8805	168.859	1.2266
2013-09-17 12:10:00		60.0	57.8805	168.859	1.22511
2013-09-17 12:20:00		60.0	57.8805	168.859	1.22496
2013-09-17 12:30:00		60.0	57.8805	168.859	1.22362
2013-09-17 12:40:00		60.0	57.8805	168.859	1.22213
2013-09-17 12:50:00		60.0	57.8805	168.859	1.22197
2013-09-17 13:00:00		60.0	57.8805	168.859	1.22197
2013-09-17 13:10:00		60.0	57.8805	168.859	1.22197
2013-09-17 13:20:00		60.0	57.8805	168.859	1.22063
2013-09-17 13:30:00		60.0	57.8805	168.859	1.21914
2013-09-17 13:40:00		60.0	57.8805	168.859	1.21765
2013-09-17 13:50:00		60.0	57.8805	168.859	1.2175
2013-09-17 14:00:00		60.0	57.8805	168.859	1.21616
2013-09-17 14:10:00		60.0	57.8805	168.859	1.21466
2013-09-17 14:20:00		60.0	57.8805	168.859	1.21317
2013-09-17 14:30:00		60.0	57.8805	168.859	1.21168
2013-09-17 14:40:00		60.0	57.8805	168.859	1.21019
2013-09-17 14:50:00		60.0	57.8805	168.859	1.20735
2013-09-17 15:00:00		60.0	57.8805	168.859	1.20437
2013-09-17 15:10:00		60.0	57.8805	168.859	1.20004
2013-09-17 15:20:00		60.0	57.8805	168.859	1.19824
2013-09-17 15:30:00		60.0	57.8805	168.859	1.19541
2013-09-17 15:40:00		60.0	57.8805	168.859	1.19108
2013-09-17 15:50:00		60.0	57.8805	168.859	1.18659
2013-09-17 16:00:00		60.0	57.8805	168.859	1.18211
2013-09-17 16:10:00		60.0	57.8805	168.859	1.17629
2013-09-17 16:20:00		60.0	57.8805	168.859	1.17299
2013-09-17 16:30:00		60.0	57.8805	168.859	1.16866
2013-09-17 16:40:00		60.0	57.8805	168.859	1.16552
2013-09-17 16:50:00		60.0	57.8805	168.859	1.15984
2013-09-17 17:00:00		60.0	57.8805	168.859	1.15654
2013-09-17 17:10:00		60.0	57.8805	168.859	1.15221
2013-09-17 17:20:00		60.0	57.8805	168.859	1.1504
2013-09-17 17:30:00		60.0	57.8805	168.859	1.14756
2013-09-17 17:40:00		60.0	57.8805	168.859	1.14592
2013-09-17 17:50:00		60.0	57.8805	168.859	1.14307
2013-09-17 18:00:00		60.0	57.8805	168.859	1.14143
2013-09-17 18:10:00		60.0	57.8805	168.859	1.14127
2013-09-17 18:20:00		60.0	57.8805	168.859	1.13993
2013-09-17 18:30:00		60.0	57.8805	168.859	1.13575
2013-09-17 18:40:00		60.0	57.8805	168.859	1.13528
2013-09-17 18:50:00		60.0	57.8805	168.859	1.13663
2013-09-17 19:00:00		60.0	57.8805	168.859	1.13812
2013-09-17 19:10:00		60.0	57.8805	168.859	1.13694
2013-09-17 19:20:00		60.0	57.8805	168.859	1.13947
2013-09-17 19:30:00		60.0	57.8805	168.859	1.14112
2013-09-17 19:40:00		60.0	57.8805	168.859	1.14396
2013-09-17 19:50:00		60.0	57.8805	168.859	1.14695
2013-09-17 20:00:00		60.0	57.8805	168.859	1.15397
2013-09-17 20:10:00		60.0	57.8805	168.859	1.15877
2013-09-17 20:20:00		60.0	57.8805	168.859	1.16728
2013-09-17 20:30:00		60.0	57.8805	168.859	1.17357
2013-09-17 20:40:00		60.0	57.8805	168.859	1.17954
2013-09-17 20:50:00		60.0	57.8805	168.859	1.18954
2013-09-17 21:00:00		60.0	57.8805	168.859	1.19598
2013-09-17 21:10:00		60.0	57.8805	168.859	1.20195
2013-09-17 21:20:00		60.0	57.8805	168.859	1.21194
2013-09-17 21:30:00		60.0	57.8805	168.859	1.21837
2013-09-17 21:40:00		60.0	57.8805	168.859	1.223
2013-09-17 21:50:00		60.0	57.8805	168.859	1.22882
2013-09-17 22:00:00		60.0	57.8805	168.859	1.23478
2013-09-17 22:10:00		60.0	57.8805	168.859	1.23807
2013-09-17 22:20:00		60.0	57.8805	168.859	1.24373
2013-09-17 22:30:00		60.0	57.8805	168.859	1.24835
2013-09-17 22:40:00		60.0	57.8805	168.859	1.25015
2013-09-17 22:50:00		60.0	57.8805	168.859	1.25031
2013-09-17 23:00:00		60.0	57.8805	168.859	1.25431
2013-09-17 23:10:00		60.0	57.8805	168.859	1.25611
2013-09-17 23:20:00		60.0	57.8805	168.859	1.2576
2013-09-17 23:30:00		60.0	57.8805	168.859	1.25909
2013-09-17 23:40:00		60.0	57.8805	168.859	1.25925
2013-09-17 23:50:00		60.0	57.8805	168.859	1.26325
2013-09-18 00:00:00		60.0	57.8805	168.859	1.26104
2013-09-18 00:10:00		60.0	57.8805	168.859	1.26074
2013-09-18 00:20:00		60.0	57.8805	168.859	1.26074
2013-09-18 00:30:00		60.0	57.8805	168.859	1.26207
2013-09-18 00:40:00		60.0	57.8805	168.859	1.26223
2013-09-18 00:50:00		60.0	57.8805	168.859	1.26223
2013-09-18 01:00:00		60.0	57.8805	168.859	1.26356
2013-09-18 01:10:00		60.0	57.8805	168.859	1.26372
2013-09-18 01:20:00		60.0	57.8805	168.859	1.26372
2013-09-18 01:30:00		60.0	57.8805	168.859	1.26372
2013-09-18 01:40:00		60.0	57.8805	168.859	1.26505
2013-09-18 01:50:00		60.0	57.8805	168.859	1.26387
2013-09-18 02:00:00		60.0	57.8805	168.859	1.26238
2013-09-18 02:10:00		60.0	57.8805	168.859	1.26223
2013-09-18 02:20:00		60.0	57.8805	168.859	1.26089
2013-09-18 02:30:00		60.0	57.8805	168.859	1.2594
2013-09-18 02:40:00		60.0	57.8805	168.859	1.26058
2013-09-18 02:50:00		60.0	57.8805	168.859	1.2594
2013-09-18 03:00:00		60.0	57.8805	168.859	1.25791
2013-09-18 03:10:00		60.0	57.8805	168.859	1.25642
2013-09-18 03:20:00		60.0	57.8805	168.859	1.25493
2013-09-18 03:30:00		60.0	57.8805	168.859	1.25344
2013-09-18 03:40:00		60.0	57.8805	168.859	1.25062
2013-09-18 03:50:00		60.0	57.8805	168.859	1.25031
2013-09-18 04:00:00		60.0	57.8805	168.859	1.24897
2013-09-18 04:10:00		60.0	57.8805	168.859	1.24481
2013-09-18 04:20:00		60.0	57.8805	168.859	1.24301
2013-09-18 04:30:00		60.0	57.8805	168.859	1.24018
2013-09-18 04:40:00		60.0	57.8805	168.859	1.23854
2013-09-18 04:50:00		60.0	57.8805	168.859	1.23571
2013-09-18 05:00:00		60.0	57.8805	168.859	1.23273
2013-09-18 05:10:00		60.0	57.8805	168.859	1.22841
2013-09-18 05:20:00		60.0	57.8805	168.859	1.22527
2013-09-18 05:30:00		60.0	57.8805	168.859	1.22229
2013-09-18 05:40:00		60.0	57.8805	168.859	1.21797
2013-09-18 05:50:00		60.0	57.8805	168.859	1.21483
2013-09-18 06:00:00		60.0	57.8805	168.859	1.20783
2013-09-18 06:10:00		60.0	57.8805	168.859	1.2017
2013-09-18 06:20:00		60.0	57.8805	168.859	1.19974
2013-09-18 06:30:00		60.0	57.8805	168.859	1.19691
2013-09-18 06:40:00		60.0	57.8805	168.859	1.19526
2013-09-18 06:50:00		60.0	57.8805	168.859	1.18975
2013-09-18 07:00:00		60.0	57.8805	168.859	1.18512
2013-09-18 07:10:00		60.0	57.8805	168.859	1.18331
2013-09-18 07:20:00		60.0	57.8805	168.859	1.18182
2013-09-18 07:30:00		60.0	57.8805	168.859	1.17899
2013-09-18 07:40:00		60.0	57.8805	168.859	1.176
2013-09-18 07:50:00		60.0	57.8805	168.859	1.17568
2013-09-18 08:00:00		60.0	57.8805	168.859	1.17568
2013-09-18 08:10:00		60.0	57.8805	168.859	1.17568
2013-09-18 08:20:00		60.0	57.8805	168.859	1.17434
2013-09-18 08:30:00		60.0	57.8805	168.859	1.17552
2013-09-18 08:40:00		60.0	57.8805	168.859	1.17701
2013-09-18 08:50:00		60.0	57.8805	168.859	1.17984
2013-09-18 09:00:00		60.0	57.8805	168.859	1.1815
2013-09-18 09:10:00		60.0	57.8805	168.859	1.18433
2013-09-18 09:20:00		60.0	57.8805	168.859	1.18998
2013-09-18 09:30:00		60.0	57.8805	168.859	1.19463
2013-09-18 09:40:00		60.0	57.8805	168.859	1.19644
2013-09-18 09:50:00		60.0	57.8805	168.859	1.2006
2013-09-18 10:00:00		60.0	57.8805	168.859	1.20508
2013-09-18 10:10:00		60.0	57.8805	168.859	1.20689
2013-09-18 10:20:00		60.0	57.8805	168.859	1.21238
2013-09-18 10:30:00		60.0	57.8805	168.859	1.21835
2013-09-18 10:40:00		60.0	57.8805	168.859	1.22299
2013-09-18 10:50:00		60.0	57.8805	168.859	1.22347
2013-09-18 11:00:00		60.0	57.8805	168.859	1.23146
2013-09-18 11:10:00		60.0	57.8805	168.859	1.23375
2013-09-18 11:20:00		60.0	57.8805	168.859	1.23657
2013-09-18 11:30:00		60.0	57.8805	168.859	1.23689
2013-09-18 11:40:00		60.0	57.8805	168.859	1.23822
2013-09-18 11:50:00		60.0	57.8805	168.859	1.24238
2013-09-18 12:00:00		60.0	57.8805	168.859	1.24285
2013-09-18 12:10:00		60.0	57.8805	168.859	1.24418
2013-09-18 12:20:00		60.0	57.8805	168.859	1.24701
2013-09-18 12:30:00		60.0	57.8805	168.859	1.24866
2013-09-18 12:40:00		60.0	57.8805	168.859	1.24748
2013-09-18 12:50:00		60.0	57.8805	168.859	1.24866
2013-09-18 13:00:00		60.0	57.8805	168.859	1.24748
2013-09-18 13:10:00		60.0	57.8805	168.859	1.24866
2013-09-18 13:20:00		60.0	57.8805	168.859	1.24882
2013-09-18 13:30:00		60.0	57.8805	168.859	1.24748
2013-09-18 13:40:00		60.0	57.8805	168.859	1.246
2013-09-18 13:50:00		60.0	57.8805	168.859	1.24583
2013-09-18 14:00:00		60.0	57.8805	168.859	1.24451
2013-09-18 14:10:00		60.0	57.8805	168.859	1.24434
2013-09-18 14:20:00		60.0	57.8805	168.859	1.24169
2013-09-18 14:30:00		60.0	57.8805	168.859	1.24136
2013-09-18 14:40:00		60.0	57.8805	168.859	1.24003
2013-09-18 14:50:00		60.0	57.8805	168.859	1.23854
2013-09-18 15:00:00		60.0	57.8805	168.859	1.23705
2013-09-18 15:10:00		60.0	57.8805	168.859	1.23556
2013-09-18 15:20:00		60.0	57.8805	168.859	1.2354
2013-09-18 15:30:00		60.0	57.8805	168.859	1.23407
2013-09-18 15:40:00		60.0	57.8805	168.859	1.23125
2013-09-18 15:50:00		60.0	57.8805	168.859	1.22959
2013-09-18 16:00:00		60.0	57.8805	168.859	1.22677
2013-09-18 16:10:00		60.0	57.8805	168.859	1.22379
2013-09-18 16:20:00		60.0	57.8805	168.859	1.22214
2013-09-18 16:30:00		60.0	57.8805	168.859	1.21665
2013-09-18 16:40:00		60.0	57.8805	168.859	1.21201
2013-09-18 16:50:00		60.0	57.8805	168.859	1.20887
2013-09-18 17:00:00		60.0	57.8805	168.859	1.20189
2013-09-18 17:10:00		60.0	57.8805	168.859	1.19708
2013-09-18 17:20:00		60.0	57.8805	168.859	1.19526
2013-09-18 17:30:00		60.0	57.8805	168.859	1.19111
2013-09-18 17:40:00		60.0	57.8805	168.859	1.18529
2013-09-18 17:50:00		60.0	57.8805	168.859	1.17931
2013-09-18 18:00:00		60.0	57.8805	168.859	1.17467
2013-09-18 18:10:00		60.0	57.8805	168.859	1.17152
2013-09-18 18:20:00		60.0	57.8805	168.859	1.16853
2013-09-18 18:30:00		60.0	57.8805	168.859	1.16554
2013-09-18 18:40:00		60.0	57.8805	168.859	1.16121
2013-09-18 18:50:00		60.0	57.8805	168.859	1.15939
2013-09-18 19:00:00		60.0	57.8805	168.859	1.15656
2013-09-18 19:10:00		60.0	57.8805	168.859	1.15357
2013-09-18 19:20:00		60.0	57.8805	168.859	1.15325
2013-09-18 19:30:00		60.0	57.8805	168.859	1.15058
2013-09-18 19:40:00		60.0	57.8805	168.859	1.14758
2013-09-18 19:50:00		60.0	57.8805	168.859	1.14726
2013-09-18 20:00:00		60.0	57.8805	168.859	1.14726
2013-09-18 20:10:00		60.0	57.8805	168.859	1.14726
2013-09-18 20:20:00		60.0	57.8805	168.859	1.14593
2013-09-18 20:30:00		60.0	57.8805	168.859	1.14576
2013-09-18 20:40:00		60.0	57.8805	168.859	1.1471
2013-09-18 20:50:00		60.0	57.8805	168.859	1.14992
2013-09-18 21:00:00		60.0	57.8805	168.859	1.15292
2013-09-18 21:10:00		60.0	57.8805	168.859	1.15458
2013-09-18 21:20:00		60.0	57.8805	168.859	1.15874
2013-09-18 21:30:00		60.0	57.8805	168.859	1.16455
2013-09-18 21:40:00		60.0	57.8805	168.859	1.1692
2013-09-18 21:50:00		60.0	57.8805	168.859	1.17502
2013-09-18 22:00:00		60.0	57.8805	168.859	1.17834
2013-09-18 22:10:00		60.0	57.8805	168.859	1.18798
2013-09-18 22:20:00		60.0	57.8805	168.859	1.19445
2013-09-18 22:30:00		60.0	57.8805	168.859	1.19909
2013-09-18 22:40:00		60.0	57.8805	168.859	1.20224
2013-09-18 22:50:00		60.0	57.8805	168.859	1.20921
2013-09-18 23:00:00		60.0	57.8805	168.859	1.21933
2013-09-18 23:10:00		60.0	57.8805	168.859	1.22447
2013-09-18 23:20:00		60.0	57.8805	168.859	1.2316
2013-09-18 23:30:00		60.0	57.8805	168.859	1.23109
2013-09-18 23:40:00		60.0	57.8805	168.859	1.23756
2013-09-18 23:50:00		60.0	57.8805	168.859	1.24103
2013-09-19 00:00:00		60.0	57.8805	168.859	1.24269
2013-09-19 00:10:00		60.0	57.8805	168.859	1.24683
2013-09-19 00:20:00		60.0	57.8805	168.859	1.24733
2013-09-19 00:30:00		60.0	57.8805	168.859	1.24998
2013-09-19 00:40:00		60.0	57.8805	168.859	1.25031
2013-09-19 00:50:00		60.0	57.8805	168.859	1.25428
2013-09-19 01:00:00		60.0	57.8805	168.859	1.25743
2013-09-19 01:10:00		60.0	57.8805	168.859	1.25776
2013-09-19 01:20:00		60.0	57.8805	168.859	1.26041
2013-09-19 01:30:00		60.0	57.8805	168.859	1.26206
2013-09-19 01:40:00		60.0	57.8805	168.859	1.2609
2013-09-19 01:50:00		60.0	57.8805	168.859	1.26206
2013-09-19 02:00:00		60.0	57.8805	168.859	1.26488
2013-09-19 02:10:00		60.0	57.8805	168.859	1.2652
2013-09-19 02:20:00		60.0	57.8805	168.859	1.26388
2013-09-19 02:30:00		60.0	57.8805	168.859	1.26239
2013-09-19 02:40:00		60.0	57.8805	168.859	1.26355
2013-09-19 02:50:00		60.0	57.8805	168.859	1.26239
2013-09-19 03:00:00		60.0	57.8805	168.859	1.26223
2013-09-19 03:10:00		60.0	57.8805	168.859	1.26223
2013-09-19 03:20:00		60.0	57.8805	168.859	1.25958
2013-09-19 03:30:00		60.0	57.8805	168.859	1.25925
2013-09-19 03:40:00		60.0	57.8805	168.859	1.25792
2013-09-19 03:50:00		60.0	57.8805	168.859	1.25643
2013-09-19 04:00:00		60.0	57.8805	168.859	1.25494
2013-09-19 04:10:00		60.0	57.8805	168.859	1.25345
2013-09-19 04:20:00		60.0	57.8805	168.859	1.25196
2013-09-19 04:30:00		60.0	57.8805	168.859	1.25047
2013-09-19 04:40:00		60.0	57.8805	168.859	1.24766
2013-09-19 04:50:00		60.0	57.8805	168.859	1.246
2013-09-19 05:00:00		60.0	57.8805	168.859	1.24319
2013-09-19 05:10:00		60.0	57.8805	168.859	1.2402
2013-09-19 05:20:00		60.0	57.8805	168.859	1.23722
2013-09-19 05:30:00		60.0	57.8805	168.859	1.23424
2013-09-19 05:40:00		60.0	57.8805	168.859	1.22993
2013-09-19 05:50:00		60.0	57.8805	168.859	1.22546
2013-09-19 06:00:00		60.0	57.8805	168.859	1.22231
2013-09-19 06:10:00		60.0	57.8805	168.859	1.21932
2013-09-19 06:20:00		60.0	57.8805	168.859	1.21236
2013-09-19 06:30:00		60.0	57.8805	168.859	1.20622
2013-09-19 06:40:00		60.0	57.8805	168.859	1.20025
2013-09-19 06:50:00		60.0	57.8805	168.859	1.19693
2013-09-19 07:00:00		60.0	57.8805	168.859	1.19527
2013-09-19 07:10:00		60.0	57.8805	168.859	1.19245
2013-09-19 07:20:00		60.0	57.8805	168.859	1.18548
2013-09-19 07:30:00		60.0	57.8805	168.859	1.18066
2013-09-19 07:40:00		60.0	57.8805	168.859	1.17883
2013-09-19 07:50:00		60.0	57.8805	168.859	1.17601
2013-09-19 08:00:00		60.0	57.8805	168.859	1.17302
2013-09-19 08:10:00		60.0	57.8805	168.859	1.17136
2013-09-19 08:20:00		60.0	57.8805	168.859	1.17119
2013-09-19 08:30:00		60.0	57.8805	168.859	1.16854
2013-09-19 08:40:00		60.0	57.8805	168.859	1.16687
2013-09-19 08:50:00		60.0	57.8805	168.859	1.16671
2013-09-19 09:00:00		60.0	57.8805	168.859	1.16671
2013-09-19 09:10:00		60.0	57.8805	168.859	1.16538
2013-09-19 09:20:00		60.0	57.8805	168.859	1.16521
2013-09-19 09:30:00		60.0	57.8805	168.859	1.16389
2013-09-19 09:40:00		60.0	57.8805	168.859	1.16504
2013-09-19 09:50:00		60.0	57.8805	168.859	1.16521
2013-09-19 10:00:00		60.0	57.8805	168.859	1.16654
2013-09-19 10:10:00		60.0	57.8805	168.859	1.16936
2013-09-19 10:20:00		60.0	57.8805	168.859	1.17102
2013-09-19 10:30:00		60.0	57.8805	168.859	1.17384
2013-09-19 10:40:00		60.0	57.8805	168.859	1.17683
2013-09-19 10:50:00		60.0	57.8805	168.859	1.18115
2013-09-19 11:00:00		60.0	57.8805	168.859	1.18563
2013-09-19 11:10:00		60.0	57.8805	168.859	1.18614
2013-09-19 11:20:00		60.0	57.8805	168.859	1.19276
2013-09-19 11:30:00		60.0	57.8805	168.859	1.19758
2013-09-19 11:40:00		60.0	57.8805	168.859	1.19941
2013-09-19 11:50:00		60.0	57.8805	168.859	1.20223
2013-09-19 12:00:00		60.0	57.8805	168.859	1.20654
2013-09-19 12:10:00		60.0	57.8805	168.859	1.2097
2013-09-19 12:20:00		60.0	57.8805	168.859	1.21533
2013-09-19 12:30:00		60.0	57.8805	168.859	1.21865
2013-09-19 12:40:00		60.0	57.8805	168.859	1.21899
2013-09-19 12:50:00		60.0	57.8805	168.859	1.22296
2013-09-19 13:00:00		60.0	57.8805	168.859	1.22876
2013-09-19 13:10:00		60.0	57.8805	168.859	1.22943
2013-09-19 13:20:00		60.0	57.8805	168.859	1.22943
2013-09-19 13:30:00		60.0	57.8805	168.859	1.23208
2013-09-19 13:40:00		60.0	57.8805	168.859	1.23374
2013-09-19 13:50:00		60.0	57.8805	168.859	1.23655
2013-09-19 14:00:00		60.0	57.8805	168.859	1.23821
2013-09-19 14:10:00		60.0	57.8805	168.859	1.23838
2013-09-19 14:20:00		60.0	57.8805	168.859	1.24102
2013-09-19 14:30:00		60.0	57.8805	168.859	1.24004
2013-09-19 14:40:00		60.0	57.8805	168.859	1.23987
2013-09-19 14:50:00		60.0	57.8805	168.859	1.23987
2013-09-19 15:00:00		60.0	57.8805	168.859	1.24119
2013-09-19 15:10:00		60.0	57.8805	168.859	1.24136
2013-09-19 15:20:00		60.0	57.8805	168.859	1.24004
2013-09-19 15:30:00		60.0	57.8805	168.859	1.24119
2013-09-19 15:40:00		60.0	57.8805	168.859	1.24004
2013-09-19 15:50:00		60.0	57.8805	168.859	1.23855
2013-09-19 16:00:00		60.0	57.8805	168.859	1.23838
2013-09-19 16:10:00		60.0	57.8805	168.859	1.23706
2013-09-19 16:20:00		60.0	57.8805	168.859	1.23557
2013-09-19 16:30:00		60.0	57.8805	168.859	1.23276
2013-09-19 16:40:00		60.0	57.8805	168.859	1.2311
2013-09-19 16:50:00		60.0	57.8805	168.859	1.22828
2013-09-19 17:00:00		60.0	57.8805	168.859	1.22398
2013-09-19 17:10:00		60.0	57.8805	168.859	1.22215
2013-09-19 17:20:00		60.0	57.8805	168.859	1.21801
2013-09-19 17:30:00		60.0	57.8805	168.859	1.21221
2013-09-19 17:40:00		60.0	57.8805	168.859	1.20756
2013-09-19 17:50:00		60.0	57.8805	168.859	1.20308
2013-09-19 18:00:00		60.0	57.8805	168.859	1.19861
2013-09-19 18:10:00		60.0	57.8805	168.859	1.19545
2013-09-19 18:20:00		60.0	57.8805	168.859	1.18981
2013-09-19 18:30:00		60.0	57.8805	168.859	1.18648
2013-09-19 18:40:00		60.0	57.8805	168.859	1.18482
2013-09-19 18:50:00		60.0	57.8805	168.859	1.17935
2013-09-19 19:00:00		60.0	57.8805	168.859	1.17602
2013-09-19 19:10:00		60.0	57.8805	168.859	1.17435
2013-09-19 19:20:00		60.0	57.8805	168.859	1.17154
2013-09-19 19:30:00		60.0	57.8805	168.859	1.16855
2013-09-19 19:40:00		60.0	57.8805	168.859	1.16556
2013-09-19 19:50:00		60.0	57.8805	168.859	1.16389
2013-09-19 20:00:00		60.0	57.8805	168.859	1.16239
2013-09-19 20:10:00		60.0	57.8805	168.859	1.1609
2013-09-19 20:20:00		60.0	57.8805	168.859	1.16205
2013-09-19 20:30:00		60.0	57.8805	168.859	1.15957
2013-09-19 20:40:00		60.0	57.8805	168.859	1.15923
2013-09-19 20:50:00		60.0	57.8805	168.859	1.15791
2013-09-19 21:00:00		60.0	57.8805	168.859	1.15773
2013-09-19 21:10:00		60.0	57.8805	168.859	1.15773
2013-09-19 21:20:00		60.0	57.8805	168.859	1.15773
2013-09-19 21:30:00		60.0	57.8805	168.859	1.15773
2013-09-19 21:40:00		60.0	57.8805	168.859	1.15773
2013-09-19 21:50:00		60.0	57.8805	168.859	1.15641
2013-09-19 22:00:00		60.0	57.8805	168.859	1.15756
2013-09-19 22:10:00		60.0	57.8805	168.859	1.15773
2013-09-19 22:20:00		60.0	57.8805	168.859	1.15773
2013-09-19 22:30:00		60.0	57.8805	168.859	1.15905
2013-09-19 22:40:00		60.0	57.8805	168.859	1.15923
2013-09-19 22:50:00		60.0	57.8805	168.859	1.16055
2013-09-19 23:00:00		60.0	57.8805	168.859	1.16205
2013-09-19 23:10:00		60.0	57.8805	168.859	1.16486
2013-09-19 23:20:00		60.0	57.8805	168.859	1.16653
2013-09-19 23:30:00		60.0	57.8805	168.859	1.16935
2013-09-19 23:40:00		60.0	57.8805	168.859	1.17234
2013-09-19 23:50:00		60.0	57.8805	168.859	1.17533
2013-09-20 00:00:00		60.0	57.8805	168.859	1.17832
2013-09-20 00:10:00		60.0	57.8805	168.859	1.18263
2013-09-20 00:20:00		60.0	57.8805	168.859	1.18447
2013-09-20 00:30:00		60.0	57.8805	168.859	1.18992
2013-09-20 00:40:00		60.0	57.8805	168.859	1.19458
2013-09-20 00:50:00		60.0	57.8805	168.859	1.19774
2013-09-20 01:00:00		60.0	57.8805	168.859	1.20205
2013-09-20 01:10:00		60.0	57.8805	168.859	1.20389
2013-09-20 01:20:00		60.0	57.8805	168.859	1.20538
2013-09-20 01:30:00		60.0	57.8805	168.859	1.20951
2013-09-20 01:40:00		60.0	57.8805	168.859	1.21267
2013-09-20 01:50:00		60.0	57.8805	168.859	1.21698
2013-09-20 02:00:00		60.0	57.8805	168.859	1.21882
2013-09-20 02:10:00		60.0	57.8805	168.859	1.22163
2013-09-20 02:20:00		60.0	57.8805	168.859	1.22461
2013-09-20 02:30:00		60.0	57.8805	168.859	1.22628
2013-09-20 02:40:00		60.0	57.8805	168.859	1.22777
2013-09-20 02:50:00		60.0	57.8805	168.859	1.22794
2013-09-20 03:00:00		60.0	57.8805	168.859	1.23058
2013-09-20 03:10:00		60.0	57.8805	168.859	1.23092
2013-09-20 03:20:00		60.0	57.8805	168.859	1.22961
2013-09-20 03:30:00		60.0	57.8805	168.859	1.23075
2013-09-20 03:40:00		60.0	57.8805	168.859	1.23092
2013-09-20 03:50:00		60.0	57.8805	168.859	1.22961
2013-09-20 04:00:00		60.0	57.8805	168.859	1.2268
2013-09-20 04:10:00		60.0	57.8805	168.859	1.22513
2013-09-20 04:20:00		60.0	57.8805	168.859	1.22496
2013-09-20 04:30:00		60.0	57.8805	168.859	1.22233
2013-09-20 04:40:00		60.0	57.8805	168.859	1.22066
2013-09-20 04:50:00		60.0	57.8805	168.859	1.21917
2013-09-20 05:00:00		60.0	57.8805	168.859	1.21373
2013-09-20 05:10:00		60.0	57.8805	168.859	1.21039
2013-09-20 05:20:00		60.0	57.8805	168.859	1.20609
2013-09-20 05:30:00		60.0	57.8805	168.859	1.20292
2013-09-20 05:40:00		60.0	57.8805	168.859	1.19862
2013-09-20 05:50:00		60.0	57.8805	168.859	1.19546
2013-09-20 06:00:00		60.0	57.8805	168.859	1.19247
2013-09-20 06:10:00		60.0	57.8805	168.859	1.18685
2013-09-20 06:20:00		60.0	57.8805	168.859	1.1835
2013-09-20 06:30:00		60.0	57.8805	168.859	1.1792
2013-09-20 06:40:00		60.0	57.8805	168.859	1.17603
2013-09-20 06:50:00		60.0	57.8805	168.859	1.17304
2013-09-20 07:00:00		60.0	57.8805	168.859	1.17137
2013-09-20 07:10:00		60.0	57.8805	168.859	1.16856
2013-09-20 07:20:00		60.0	57.8805	168.859	1.16688
2013-09-20 07:30:00		60.0	57.8805	168.859	1.16539
2013-09-20 07:40:00		60.0	57.8805	168.859	1.16389
2013-09-20 07:50:00		60.0	57.8805	168.859	1.16372
2013-09-20 08:00:00		60.0	57.8805	168.859	1.1624
2013-09-20 08:10:00		60.0	57.8805	168.859	1.16222
2013-09-20 08:20:00		60.0	57.8805	168.859	1.16222
2013-09-20 08:30:00		60.0	57.8805	168.859	1.16222
2013-09-20 08:40:00		60.0	57.8805	168.859	1.1609
2013-09-20 08:50:00		60.0	57.8805	168.859	1.16072
2013-09-20 09:00:00		60.0	57.8805	168.859	1.16072
2013-09-20 09:10:00		60.0	57.8805	168.859	1.15941
2013-09-20 09:20:00		60.0	57.8805	168.859	1.16055
2013-09-20 09:30:00		60.0	57.8805	168.859	1.15941
2013-09-20 09:40:00		60.0	57.8805	168.859	1.15923
2013-09-20 09:50:00		60.0	57.8805	168.859	1.15791
2013-09-20 10:00:00		60.0	57.8805	168.859	1.15773
2013-09-20 10:10:00		60.0	57.8805	168.859	1.15773
2013-09-20 10:20:00		60.0	57.8805	168.859	1.15641
2013-09-20 10:30:00		60.0	57.8805	168.859	1.15624
2013-09-20 10:40:00		60.0	57.8805	168.859	1.15624
2013-09-20 10:50:00		60.0	57.8805	168.859	1.15756
2013-09-20 11:00:00		60.0	57.8805	168.859	1.15642
2013-09-20 11:10:00		60.0	57.8805	168.859	1.15624
2013-09-20 11:20:00		60.0	57.8805	168.859	1.15755
2013-09-20 11:30:00		60.0	57.8805	168.859	1.15773
2013-09-20 11:40:00		60.0	57.8805	168.859	1.15905
2013-09-20 11:50:00		60.0	57.8805	168.859	1.16055
2013-09-20 12:00:00		60.0	57.8805	168.859	1.16072
2013-09-20 12:10:00		60.0	57.8805	168.859	1.16204
2013-09-20 12:20:00		60.0	57.8805	168.859	1.16485
2013-09-20 12:30:00		60.0	57.8805	168.859	1.16653
2013-09-20 12:40:00		60.0	57.8805	168.859	1.16934
2013-09-20 12:50:00		60.0	57.8805	168.859	1.17233
2013-09-20 13:00:00		60.0	57.8805	168.859	1.174
2013-09-20 13:10:00		60.0	57.8805	168.859	1.17813
2013-09-20 13:20:00		60.0	57.8805	168.859	1.17998
2013-09-20 13:30:00		60.0	57.8805	168.859	1.18279
2013-09-20 13:40:00		60.0	57.8805	168.859	1.18841
2013-09-20 13:50:00		60.0	57.8805	168.859	1.19176
2013-09-20 14:00:00		60.0	57.8805	168.859	1.19606
2013-09-20 14:10:00		60.0	57.8805	168.859	1.19791
2013-09-20 14:20:00		60.0	57.8805	168.859	1.20072
2013-09-20 14:30:00		60.0	57.8805	168.859	1.2037
2013-09-20 14:40:00		60.0	57.8805	168.859	1.20669
2013-09-20 14:50:00		60.0	57.8805	168.859	1.20705
2013-09-20 15:00:00		60.0	57.8805	168.859	1.20968
2013-09-20 15:10:00		60.0	57.8805	168.859	1.21266
2013-09-20 15:20:00		60.0	57.8805	168.859	1.21433
2013-09-20 15:30:00		60.0	57.8805	168.859	1.21714
2013-09-20 15:40:00		60.0	57.8805	168.859	1.21881
2013-09-20 15:50:00		60.0	57.8805	168.859	1.21899
2013-09-20 16:00:00		60.0	57.8805	168.859	1.21899
2013-09-20 16:10:00		60.0	57.8805	168.859	1.2203
2013-09-20 16:20:00		60.0	57.8805	168.859	1.21917
2013-09-20 16:30:00		60.0	57.8805	168.859	1.21636
2013-09-20 16:40:00		60.0	57.8805	168.859	1.21601
2013-09-20 16:50:00		60.0	57.8805	168.859	1.21338
2013-09-20 17:00:00		60.0	57.8805	168.859	1.21039
2013-09-20 17:10:00		60.0	57.8805	168.859	1.20872
2013-09-20 17:20:00		60.0	57.8805	168.859	1.2046
2013-09-20 17:30:00		60.0	57.8805	168.859	1.20275
2013-09-20 17:40:00		60.0	57.8805	168.859	1.19863
2013-09-20 17:50:00		60.0	57.8805	168.859	1.19678
2013-09-20 18:00:00		60.0	57.8805	168.859	1.19397
2013-09-20 18:10:00		60.0	57.8805	168.859	1.18967
2013-09-20 18:20:00		60.0	57.8805	168.859	1.1865
2013-09-20 18:30:00		60.0	57.8805	168.859	1.18483
2013-09-20 18:40:00		60.0	57.8805	168.859	1.18202
2013-09-20 18:50:00		60.0	57.8805	168.859	1.18034
2013-09-20 19:00:00		60.0	57.8805	168.859	1.17754
2013-09-20 19:10:00		60.0	57.8805	168.859	1.17586
2013-09-20 19:20:00		60.0	57.8805	168.859	1.17436
2013-09-20 19:30:00		60.0	57.8805	168.859	1.17418
2013-09-20 19:40:00		60.0	57.8805	168.859	1.17287
2013-09-20 19:50:00		60.0	57.8805	168.859	1.17269
2013-09-20 20:00:00		60.0	57.8805	168.859	1.174
2013-09-20 20:10:00		60.0	57.8805	168.859	1.17418
2013-09-20 20:20:00		60.0	57.8805	168.859	1.17418
2013-09-20 20:30:00		60.0	57.8805	168.859	1.17418
2013-09-20 20:40:00		60.0	57.8805	168.859	1.17418
2013-09-20 20:50:00		60.0	57.8805	168.859	1.17287
2013-09-20 21:00:00		60.0	57.8805	168.859	1.174
2013-09-20 21:10:00		60.0	57.8805	168.859	1.17287
2013-09-20 21:20:00		60.0	57.8805	168.859	1.17269
2013-09-20 21:30:00		60.0	57.8805	168.859	1.174
2013-09-20 21:40:00		60.0	57.8805	168.859	1.17287
2013-09-20 21:50:00		60.0	57.8805	168.859	1.174
2013-09-20 22:00:00		60.0	57.8805	168.859	1.17287
2013-09-20 22:10:00		60.0	57.8805	168.859	1.17137
2013-09-20 22:20:00		60.0	57.8805	168.859	1.17119
2013-09-20 22:30:00		60.0	57.8805	168.859	1.16988
2013-09-20 22:40:00		60.0	57.8805	168.859	1.1697
2013-09-20 22:50:00		60.0	57.8805	168.859	1.16838
2013-09-20 23:00:00		60.0	57.8805	168.859	1.16952
2013-09-20 23:10:00		60.0	57.8805	168.859	1.16838
2013-09-20 23:20:00		60.0	57.8805	168.859	1.16689
2013-09-20 23:30:00		60.0	57.8805	168.859	1.16671
2013-09-20 23:40:00		60.0	57.8805	168.859	1.16671
2013-09-20 23:50:00		60.0	57.8805	168.859	1.16671
2013-09-21 00:00:00		60.0	57.8805	168.859	1.1654
2013-09-21 00:10:00		60.0	57.8805	168.859	1.16652
2013-09-21 00:20:00		60.0	57.8805	168.859	1.16671
2013-09-21 00:30:00		60.0	57.8805	168.859	1.16671
2013-09-21 00:40:00		60.0	57.8805	168.859	1.16802
2013-09-21 00:50:00		60.0	57.8805	168.859	1.1682
2013-09-21 01:00:00		60.0	57.8805	168.859	1.16951
2013-09-21 01:10:00		60.0	57.8805	168.859	1.1697
2013-09-21 01:20:00		60.0	57.8805	168.859	1.17101
2013-09-21 01:30:00		60.0	57.8805	168.859	1.1725
2013-09-21 01:40:00		60.0	57.8805	168.859	1.174
2013-09-21 01:50:00		60.0	57.8805	168.859	1.17549
2013-09-21 02:00:00		60.0	57.8805	168.859	1.17699
2013-09-21 02:10:00		60.0	57.8805	168.859	1.17848
2013-09-21 02:20:00		60.0	57.8805	168.859	1.17998
2013-09-21 02:30:00		60.0	57.8805	168.859	1.18147
2013-09-21 02:40:00		60.0	57.8805	168.859	1.18297
2013-09-21 02:50:00		60.0	57.8805	168.859	1.18577
2013-09-21 03:00:00		60.0	57.8805	168.859	1.18614
2013-09-21 03:10:00		60.0	57.8805	168.859	1.18745
2013-09-21 03:20:00		60.0	57.8805	168.859	1.18894
2013-09-21 03:30:00		60.0	57.8805	168.859	1.19044
2013-09-21 03:40:00		60.0	57.8805	168.859	1.19193
2013-09-21 03:50:00		60.0	57.8805	168.859	1.19212
2013-09-21 04:00:00		60.0	57.8805	168.859	1.19212
2013-09-21 04:10:00		60.0	57.8805	168.859	1.19081
2013-09-21 04:20:00		60.0	57.8805	168.859	1.19062
2013-09-21 04:30:00		60.0	57.8805	168.859	1.19062
2013-09-21 04:40:00		60.0	57.8805	168.859	1.18931
2013-09-21 04:50:00		60.0	57.8805	168.859	1.18913
2013-09-21 05:00:00		60.0	57.8805	168.859	1.18782
2013-09-21 05:10:00		60.0	57.8805	168.859	1.18763
2013-09-21 05:20:00		60.0	57.8805	168.859	1.18632
2013-09-21 05:30:00		60.0	57.8805	168.859	1.18483
2013-09-21 05:40:00		60.0	57.8805	168.859	1.18465
2013-09-21 05:50:00		60.0	57.8805	168.859	1.18334
2013-09-21 06:00:00		60.0	57.8805	168.859	1.18184
2013-09-21 06:10:00		60.0	57.8805	168.859	1.18166
2013-09-21 06:20:00		60.0	57.8805	168.859	1.18166
2013-09-21 06:30:00		60.0	57.8805	168.859	1.18296
2013-09-21 06:40:00		60.0	57.8805	168.859	1.18184
2013-09-21 06:50:00		60.0	57.8805	168.859	1.18166
2013-09-21 07:00:00		60.0	57.8805	168.859	1.18296
2013-09-21 07:10:00		60.0	57.8805	168.859	1.18315
2013-09-21 07:20:00		60.0	57.8805	168.859	1.18315
2013-09-21 07:30:00		60.0	57.8805	168.859	1.18315
2013-09-21 07:40:00		60.0	57.8805	168.859	1.18446
2013-09-21 07:50:00		60.0	57.8805	168.859	1.18465
2013-09-21 08:00:00		60.0	57.8805	168.859	1.18465
2013-09-21 08:10:00		60.0	57.8805	168.859	1.18465
2013-09-21 08:20:00		60.0	57.8805	168.859	1.18334
2013-09-21 08:30:00		60.0	57.8805	168.859	1.18315
2013-09-21 08:40:00		60.0	57.8805	168.859	1.18315
2013-09-21 08:50:00		60.0	57.8805	168.859	1.18184
2013-09-21 09:00:00		60.0	57.8805	168.859	1.17904
2013-09-21 09:10:00		60.0	57.8805	168.859	1.17867
2013-09-21 09:20:00		60.0	57.8805	168.859	1.17736
2013-09-21 09:30:00		60.0	57.8805	168.859	1.17586
2013-09-21 09:40:00		60.0	57.8805	168.859	1.17437
2013-09-21 09:50:00		60.0	57.8805	168.859	1.17287
2013-09-21 10:00:00		60.0	57.8805	168.859	1.17138
2013-09-21 10:10:00		60.0	57.8805	168.859	1.16988
2013-09-21 10:20:00		60.0	57.8805	168.859	1.1697
2013-09-21 10:30:00		60.0	57.8805	168.859	1.1697
2013-09-21 10:40:00		60.0	57.8805	168.859	1.16708
2013-09-21 10:50:00		60.0	57.8805	168.859	1.16671
2013-09-21 11:00:00		60.0	57.8805	168.859	1.16671
2013-09-21 11:10:00		60.0	57.8805	168.859	1.16671
2013-09-21 11:20:00		60.0	57.8805	168.859	1.1654
2013-09-21 11:30:00		60.0	57.8805	168.859	1.16652
2013-09-21 11:40:00		60.0	57.8805	168.859	1.16671
2013-09-21 11:50:00		60.0	57.8805	168.859	1.16671
2013-09-21 12:00:00		60.0	57.8805	168.859	1.1654
2013-09-21 12:10:00		60.0	57.8805	168.859	1.16521
2013-09-21 12:20:00		60.0	57.8805	168.859	1.16652
2013-09-21 12:30:00		60.0	57.8805	168.859	1.16671
2013-09-21 12:40:00		60.0	57.8805	168.859	1.16802
2013-09-21 12:50:00		60.0	57.8805	168.859	1.1682
2013-09-21 13:00:00		60.0	57.8805	168.859	1.16951
2013-09-21 13:10:00		60.0	57.8805	168.859	1.171
2013-09-21 13:20:00		60.0	57.8805	168.859	1.17119
2013-09-21 13:30:00		60.0	57.8805	168.859	1.1725
2013-09-21 13:40:00		60.0	57.8805	168.859	1.17399
2013-09-21 13:50:00		60.0	57.8805	168.859	1.17549
2013-09-21 14:00:00		60.0	57.8805	168.859	1.17568
2013-09-21 14:10:00		60.0	57.8805	168.859	1.17698
2013-09-21 14:20:00		60.0	57.8805	168.859	1.17978
2013-09-21 14:30:00		60.0	57.8805	168.859	1.18277
2013-09-21 14:40:00		60.0	57.8805	168.859	1.18446
2013-09-21 14:50:00		60.0	57.8805	168.859	1.18856
2013-09-21 15:00:00		60.0	57.8805	168.859	1.19174
2013-09-21 15:10:00		60.0	57.8805	168.859	1.19342
2013-09-21 15:20:00		60.0	57.8805	168.859	1.19491
2013-09-21 15:30:00		60.0	57.8805	168.859	1.19771
2013-09-21 15:40:00		60.0	57.8805	168.859	1.19939
2013-09-21 15:50:00		60.0	57.8805	168.859	1.19958
2013-09-21 16:00:00		60.0	57.8805	168.859	1.2035
2013-09-21 16:10:00		60.0	57.8805	168.859	1.20406
2013-09-21 16:20:00		60.0	57.8805	168.859	1.20928
2013-09-21 16:30:00		60.0	57.8805	168.859	1.21134
2013-09-21 16:40:00		60.0	57.8805	168.859	1.21022
2013-09-21 16:50:00		60.0	57.8805	168.859	1.21134
2013-09-21 17:00:00		60.0	57.8805	168.859	1.21022
2013-09-21 17:10:00		60.0	57.8805	168.859	1.21003
2013-09-21 17:20:00		60.0	57.8805	168.859	1.21003
2013-09-21 17:30:00		60.0	57.8805	168.859	1.21003
2013-09-21 17:40:00		60.0	57.8805	168.859	1.20873
2013-09-21 17:50:00		60.0	57.8805	168.859	1.20593
2013-09-21 18:00:00		60.0	57.8805	168.859	1.20425
2013-09-21 18:10:00		60.0	57.8805	168.859	1.20276
2013-09-21 18:20:00		60.0	57.8805	168.859	1.19996
2013-09-21 18:30:00		60.0	57.8805	168.859	1.19828
2013-09-21 18:40:00		60.0	57.8805	168.859	1.19679
2013-09-21 18:50:00		60.0	57.8805	168.859	1.1966
2013-09-21 19:00:00		60.0	57.8805	168.859	1.19529
2013-09-21 19:10:00		60.0	57.8805	168.859	1.1938
2013-09-21 19:20:00		60.0	57.8805	168.859	1.19361
2013-09-21 19:30:00		60.0	57.8805	168.859	1.19491
2013-09-21 19:40:00		60.0	57.8805	168.859	1.1951
2013-09-21 19:50:00		60.0	57.8805	168.859	1.1951
2013-09-21 20:00:00		60.0	57.8805	168.859	1.1951
2013-09-21 20:10:00		60.0	57.8805	168.859	1.1964
2013-09-21 20:20:00		60.0	57.8805	168.859	1.1966
2013-09-21 20:30:00		60.0	57.8805	168.859	1.1966
2013-09-21 20:40:00		60.0	57.8805	168.859	1.1966
2013-09-21 20:50:00		60.0	57.8805	168.859	1.1966
2013-09-21 21:00:00		60.0	57.8805	168.859	1.19529
2013-09-21 21:10:00		60.0	57.8805	168.859	1.1925
2013-09-21 21:20:00		60.0	57.8805	168.859	1.18951
2013-09-21 21:30:00		60.0	57.8805	168.859	1.18652
2013-09-21 21:40:00		60.0	57.8805	168.859	1.18484
2013-09-21 21:50:00		60.0	57.8805	168.859	1.18204
2013-09-21 22:00:00		60.0	57.8805	168.859	1.17905
2013-09-21 22:10:00		60.0	57.8805	168.859	1.17476
2013-09-21 22:20:00		60.0	57.8805	168.859	1.17288
2013-09-21 22:30:00		60.0	57.8805	168.859	1.17138
2013-09-21 22:40:00		60.0	57.8805	168.859	1.16728
2013-09-21 22:50:00		60.0	57.8805	168.859	1.1654
2013-09-21 23:00:00		60.0	57.8805	168.859	1.16391
2013-09-21 23:10:00		60.0	57.8805	168.859	1.16111
2013-09-21 23:20:00		60.0	57.8805	168.859	1.16072
2013-09-21 23:30:00		60.0	57.8805	168.859	1.15942
2013-09-21 23:40:00		60.0	57.8805	168.859	1.15793
2013-09-21 23:50:00		60.0	57.8805	168.859	1.15643
2013-09-22 00:00:00		60.0	57.8805	168.859	1.15624
2013-09-22 00:10:00		60.0	57.8805	168.859	1.15493
2013-09-22 00:20:00		60.0	57.8805	168.859	1.15474
2013-09-22 00:30:00		60.0	57.8805	168.859	1.15474
2013-09-22 00:40:00		60.0	57.8805	168.859	1.15605
2013-09-22 00:50:00		60.0	57.8805	168.859	1.15493
2013-09-22 01:00:00		60.0	57.8805	168.859	1.15605
2013-09-22 01:10:00		60.0	57.8805	168.859	1.15624
2013-09-22 01:20:00		60.0	57.8805	168.859	1.15754
2013-09-22 01:30:00		60.0	57.8805	168.859	1.15904
2013-09-22 01:40:00		60.0	57.8805	168.859	1.15923
2013-09-22 01:50:00		60.0	57.8805	168.859	1.16053
2013-09-22 02:00:00		60.0	57.8805	168.859	1.16072
2013-09-22 02:10:00		60.0	57.8805	168.859	1.16203
2013-09-22 02:20:00		60.0	57.8805	168.859	1.16352
2013-09-22 02:30:00		60.0	57.8805	168.859	1.16632
2013-09-22 02:40:00		60.0	57.8805	168.859	1.16671
2013-09-22 02:50:00		60.0	57.8805	168.859	1.16801
2013-09-22 03:00:00		60.0	57.8805	168.859	1.1682
2013-09-22 03:10:00		60.0	57.8805	168.859	1.1708
2013-09-22 03:20:00		60.0	57.8805	168.859	1.17119
2013-09-22 03:30:00		60.0	57.8805	168.859	1.17379
2013-09-22 03:40:00		60.0	57.8805	168.859	1.17288
2013-09-22 03:50:00		60.0	57.8805	168.859	1.17399
2013-09-22 04:00:00		60.0	57.8805	168.859	1.17418
2013-09-22 04:10:00		60.0	57.8805	168.859	1.17548
2013-09-22 04:20:00		60.0	57.8805	168.859	1.17568
2013-09-22 04:30:00		60.0	57.8805	168.859	1.17568
2013-09-22 04:40:00		60.0	57.8805	168.859	1.17568
2013-09-22 04:50:00		60.0	57.8805	168.859	1.17568
2013-09-22 05:00:00		60.0	57.8805	168.859	1.17568
2013-09-22 05:10:00		60.0	57.8805	168.859	1.17568
2013-09-22 05:20:00		60.0	57.8805	168.859	1.17568
2013-09-22 05:30:00		60.0	57.8805	168.859	1.17308
2013-09-22 05:40:00		60.0	57.8805	168.859	1.17269
2013-09-22 05:50:00		60.0	57.8805	168.859	1.17269
2013-09-22 06:00:00		60.0	57.8805	168.859	1.17009
2013-09-22 06:10:00		60.0	57.8805	168.859	1.1684
2013-09-22 06:20:00		60.0	57.8805	168.859	1.1669
2013-09-22 06:30:00		60.0	57.8805	168.859	1.16541
2013-09-22 06:40:00		60.0	57.8805	168.859	1.16261
2013-09-22 06:50:00		60.0	57.8805	168.859	1.16092
2013-09-22 07:00:00		60.0	57.8805	168.859	1.15812
2013-09-22 07:10:00		60.0	57.8805	168.859	1.15643
2013-09-22 07:20:00		60.0	57.8805	168.859	1.15363
2013-09-22 07:30:00		60.0	57.8805	168.859	1.15064
2013-09-22 07:40:00		60.0	57.8805	168.859	1.14895
2013-09-22 07:50:00		60.0	57.8805	168.859	1.14745
2013-09-22 08:00:00		60.0	57.8805	168.859	1.14466
2013-09-22 08:10:00		60.0	57.8805	168.859	1.14296
2013-09-22 08:20:00		60.0	57.8805	168.859	1.14147
2013-09-22 08:30:00		60.0	57.8805	168.859	1.13867
2013-09-22 08:40:00		60.0	57.8805	168.859	1.13568
2013-09-22 08:50:00		60.0	57.8805	168.859	1.13398
2013-09-22 09:00:00		60.0	57.8805	168.859	1.12989
2013-09-22 09:10:00		60.0	57.8805	168.859	1.12799
2013-09-22 09:20:00		60.0	57.8805	168.859	1.1252
2013-09-22 09:30:00		60.0	57.8805	168.859	1.1235
2013-09-22 09:40:00		60.0	57.8805	168.859	1.122
2013-09-22 09:50:00		60.0	57.8805	168.859	1.1205
2013-09-22 10:00:00		60.0	57.8805	168.859	1.11901
2013-09-22 10:10:00		60.0	57.8805	168.859	1.11621
2013-09-22 10:20:00		60.0	57.8805	168.859	1.11451
2013-09-22 10:30:00		60.0	57.8805	168.859	1.11301
2013-09-22 10:40:00		60.0	57.8805	168.859	1.11282
2013-09-22 10:50:00		60.0	57.8805	168.859	1.11151
2013-09-22 11:00:00		60.0	57.8805	168.859	1.11132
2013-09-22 11:10:00		60.0	57.8805	168.859	1.11132
2013-09-22 11:20:00		60.0	57.8805	168.859	1.11262
2013-09-22 11:30:00		60.0	57.8805	168.859	1.11412
2013-09-22 11:40:00		60.0	57.8805	168.859	1.11692
2013-09-22 11:50:00		60.0	57.8805	168.859	1.11731
2013-09-22 12:00:00		60.0	57.8805	168.859	1.12121
2013-09-22 12:10:00		60.0	57.8805	168.859	1.12441
2013-09-22 12:20:00		60.0	57.8805	168.859	1.1287
2013-09-22 12:30:00		60.0	57.8805	168.859	1.1306
2013-09-22 12:40:00		60.0	57.8805	168.859	1.13729
2013-09-22 12:50:00		60.0	57.8805	168.859	1.13958
2013-09-22 13:00:00		60.0	57.8805	168.859	1.14497
2013-09-22 13:10:00		60.0	57.8805	168.859	1.14966
2013-09-22 13:20:00		60.0	57.8805	168.859	1.15285
2013-09-22 13:30:00		60.0	57.8805	168.859	1.15714
2013-09-22 13:40:00		60.0	57.8805	168.859	1.16033
2013-09-22 13:50:00		60.0	57.8805	168.859	1.16202
2013-09-22 14:00:00		60.0	57.8805	168.859	1.16352
2013-09-22 14:10:00		60.0	57.8805	168.859	1.16631
2013-09-22 14:20:00		60.0	57.8805	168.859	1.16801
2013-09-22 14:30:00		60.0	57.8805	168.859	1.1682
2013-09-22 14:40:00		60.0	57.8805	168.859	1.1669
2013-09-22 14:50:00		60.0	57.8805	168.859	1.16671
2013-09-22 15:00:00		60.0	57.8805	168.859	1.16671
2013-09-22 15:10:00		60.0	57.8805	168.859	1.16671
2013-09-22 15:20:00		60.0	57.8805	168.859	1.16671
2013-09-22 15:30:00		60.0	57.8805	168.859	1.16671
2013-09-22 15:40:00		60.0	57.8805	168.859	1.168
2013-09-22 15:50:00		60.0	57.8805	168.859	1.1695
2013-09-22 16:00:00		60.0	57.8805	168.859	1.1697
2013-09-22 16:10:00		60.0	57.8805	168.859	1.17099
2013-09-22 16:20:00		60.0	57.8805	168.859	1.17249
2013-09-22 16:30:00		60.0	57.8805	168.859	1.17528
2013-09-22 16:40:00		60.0	57.8805	168.859	1.17697
2013-09-22 16:50:00		60.0	57.8805	168.859	1.17976
2013-09-22 17:00:00		60.0	57.8805	168.859	1.18275
2013-09-22 17:10:00		60.0	57.8805	168.859	1.18445
2013-09-22 17:20:00		60.0	57.8805	168.859	1.18594
2013-09-22 17:30:00		60.0	57.8805	168.859	1.18743
2013-09-22 17:40:00		60.0	57.8805	168.859	1.18763
2013-09-22 17:50:00		60.0	57.8805	168.859	1.18893
2013-09-22 18:00:00		60.0	57.8805	168.859	1.19042
2013-09-22 18:10:00		60.0	57.8805	168.859	1.19062
2013-09-22 18:20:00		60.0	57.8805	168.859	1.19192
2013-09-22 18:30:00		60.0	57.8805	168.859	1.19341
2013-09-22 18:40:00		60.0	57.8805	168.859	1.19361
2013-09-22 18:50:00		60.0	57.8805	168.859	1.19361
2013-09-22 19:00:00		60.0	57.8805	168.859	1.1949
2013-09-22 19:10:00		60.0	57.8805	168.859	1.19381
2013-09-22 19:20:00		60.0	57.8805	168.859	1.19102
2013-09-22 19:30:00		60.0	57.8805	168.859	1.19062
2013-09-22 19:40:00		60.0	57.8805	168.859	1.19062
2013-09-22 19:50:00		60.0	57.8805	168.859	1.18803
2013-09-22 20:00:00		60.0	57.8805	168.859	1.18634
2013-09-22 20:10:00		60.0	57.8805	168.859	1.18355
2013-09-22 20:20:00		60.0	57.8805	168.859	1.18186
2013-09-22 20:30:00		60.0	57.8805	168.859	1.17907
2013-09-22 20:40:00		60.0	57.8805	168.859	1.17608
2013-09-22 20:50:00		60.0	57.8805	168.859	1.17438
2013-09-22 21:00:00		60.0	57.8805	168.859	1.17159
2013-09-22 21:10:00		60.0	57.8805	168.859	1.1699
2013-09-22 21:20:00		60.0	57.8805	168.859	1.16711
2013-09-22 21:30:00		60.0	57.8805	168.859	1.16412
2013-09-22 21:40:00		60.0	57.8805	168.859	1.16113
2013-09-22 21:50:00		60.0	57.8805	168.859	1.15943
2013-09-22 22:00:00		60.0	57.8805	168.859	1.15664
2013-09-22 22:10:00		60.0	57.8805	168.859	1.15494
2013-09-22 22:20:00		60.0	57.8805	168.859	1.15345
2013-09-22 22:30:00		60.0	57.8805	168.859	1.15066
2013-09-22 22:40:00		60.0	57.8805	168.859	1.14766
2013-09-22 22:50:00		60.0	57.8805	168.859	1.14597
2013-09-22 23:00:00		60.0	57.8805	168.859	1.14447
2013-09-22 23:10:00		60.0	57.8805	168.859	1.14427
2013-09-22 23:20:00		60.0	57.8805	168.859	1.14168
2013-09-22 23:30:00		60.0	57.8805	168.859	1.13998
2013-09-22 23:40:00		60.0	57.8805	168.859	1.13848
2013-09-22 23:50:00		60.0	57.8805	168.859	1.13828
2013-09-23 00:00:00		60.0	57.8805	168.859	1.13698
2013-09-23 00:10:00		60.0	57.8805	168.859	1.13678
2013-09-23 00:20:00		60.0	57.8805	168.859	1.13549
2013-09-23 00:30:00		60.0	57.8805	168.859	1.13658
2013-09-23 00:40:00		60.0	57.8805	168.859	1.13678
2013-09-23 00:50:00		60.0	57.8805	168.859	1.13678
2013-09-23 01:00:00		60.0	57.8805	168.859	1.13678
2013-09-23 01:10:00		60.0	57.8805	168.859	1.13808
2013-09-23 01:20:00		60.0	57.8805	168.859	1.13957
2013-09-23 01:30:00		60.0	57.8805	168.859	1.14237
2013-09-23 01:40:00		60.0	57.8805	168.859	1.14277
2013-09-23 01:50:00		60.0	57.8805	168.859	1.14536
2013-09-23 02:00:00		60.0	57.8805	168.859	1.14576
2013-09-23 02:10:00		60.0	57.8805	168.859	1.14706
2013-09-23 02:20:00		60.0	57.8805	168.859	1.14855
2013-09-23 02:30:00		60.0	57.8805	168.859	1.15264
2013-09-23 02:40:00		60.0	57.8805	168.859	1.15325
2013-09-23 02:50:00		60.0	57.8805	168.859	1.15325
2013-09-23 03:00:00		60.0	57.8805	168.859	1.15583
2013-09-23 03:10:00		60.0	57.8805	168.859	1.15494
2013-09-23 03:20:00		60.0	57.8805	168.859	1.15604
2013-09-23 03:30:00		60.0	57.8805	168.859	1.15753
2013-09-23 03:40:00		60.0	57.8805	168.859	1.15903
2013-09-23 03:50:00		60.0	57.8805	168.859	1.16052
2013-09-23 04:00:00		60.0	57.8805	168.859	1.16202
2013-09-23 04:10:00		60.0	57.8805	168.859	1.16222
2013-09-23 04:20:00		60.0	57.8805	168.859	1.1648
2013-09-23 04:30:00		60.0	57.8805	168.859	1.16392
2013-09-23 04:40:00		60.0	57.8805	168.859	1.16501
2013-09-23 04:50:00		60.0	57.8805	168.859	1.1665
2013-09-23 05:00:00		60.0	57.8805	168.859	1.16929
2013-09-23 05:10:00		60.0	57.8805	168.859	1.1697
2013-09-23 05:20:00		60.0	57.8805	168.859	1.1697
2013-09-23 05:30:00		60.0	57.8805	168.859	1.17099
2013-09-23 05:40:00		60.0	57.8805	168.859	1.1699
2013-09-23 05:50:00		60.0	57.8805	168.859	1.17228
2013-09-23 06:00:00		60.0	57.8805	168.859	1.17269
2013-09-23 06:10:00		60.0	57.8805	168.859	1.1714
2013-09-23 06:20:00		60.0	57.8805	168.859	1.17248
2013-09-23 06:30:00		60.0	57.8805	168.859	1.1714
2013-09-23 06:40:00		60.0	57.8805	168.859	1.17248
2013-09-23 06:50:00		60.0	57.8805	168.859	1.17269
2013-09-23 07:00:00		60.0	57.8805	168.859	1.1714
2013-09-23 07:10:00		60.0	57.8805	168.859	1.17119
2013-09-23 07:20:00		60.0	57.8805	168.859	1.17119
2013-09-23 07:30:00		60.0	57.8805	168.859	1.1699
2013-09-23 07:40:00		60.0	57.8805	168.859	1.1697
2013-09-23 07:50:00		60.0	57.8805	168.859	1.16841
2013-09-23 08:00:00		60.0	57.8805	168.859	1.16691
2013-09-23 08:10:00		60.0	57.8805	168.859	1.168
2013-09-23 08:20:00		60.0	57.8805	168.859	1.16562
2013-09-23 08:30:00		60.0	57.8805	168.859	1.16392
2013-09-23 08:40:00		60.0	57.8805	168.859	1.16372
2013-09-23 08:50:00		60.0	57.8805	168.859	1.16243
2013-09-23 09:00:00		60.0	57.8805	168.859	1.16093
2013-09-23 09:10:00		60.0	57.8805	168.859	1.16072
2013-09-23 09:20:00		60.0	57.8805	168.859	1.15943
2013-09-23 09:30:00		60.0	57.8805	168.859	1.15794
2013-09-23 09:40:00		60.0	57.8805	168.859	1.15515
2013-09-23 09:50:00		60.0	57.8805	168.859	1.15345
2013-09-23 10:00:00		60.0	57.8805	168.859	1.15195
2013-09-23 10:10:00		60.0	57.8805	168.859	1.15046
2013-09-23 10:20:00		60.0	57.8805	168.859	1.14896
2013-09-23 10:30:00		60.0	57.8805	168.859	1.14747
2013-09-23 10:40:00		60.0	57.8805	168.859	1.14597
2013-09-23 10:50:00		60.0	57.8805	168.859	1.14576
2013-09-23 11:00:00		60.0	57.8805	168.859	1.14447
2013-09-23 11:10:00		60.0	57.8805	168.859	1.14298
2013-09-23 11:20:00		60.0	57.8805	168.859	1.14277
2013-09-23 11:30:00		60.0	57.8805	168.859	1.14148
2013-09-23 11:40:00		60.0	57.8805	168.859	1.14127
2013-09-23 11:50:00		60.0	57.8805	168.859	1.14127
2013-09-23 12:00:00		60.0	57.8805	168.859	1.13998
2013-09-23 12:10:00		60.0	57.8805	168.859	1.14107
2013-09-23 12:20:00		60.0	57.8805	168.859	1.14127
2013-09-23 12:30:00		60.0	57.8805	168.859	1.14256
2013-09-23 12:40:00		60.0	57.8805	168.859	1.14535
2013-09-23 12:50:00		60.0	57.8805	168.859	1.14576
2013-09-23 13:00:00		60.0	57.8805	168.859	1.14705
2013-09-23 13:10:00		60.0	57.8805	168.859	1.14984
2013-09-23 13:20:00		60.0	57.8805	168.859	1.15283
2013-09-23 13:30:00		60.0	57.8805	168.859	1.15453
2013-09-23 13:40:00		60.0	57.8805	168.859	1.15861
2013-09-23 13:50:00		60.0	57.8805	168.859	1.16181
2013-09-23 14:00:00		60.0	57.8805	168.859	1.1648
2013-09-23 14:10:00		60.0	57.8805	168.859	1.16779
2013-09-23 14:20:00		60.0	57.8805	168.859	1.17078
2013-09-23 14:30:00		60.0	57.8805	168.859	1.17248
2013-09-23 14:40:00		60.0	57.8805	168.859	1.17398
2013-09-23 14:50:00		60.0	57.8805	168.859	1.17805
2013-09-23 15:00:00		60.0	57.8805	168.859	1.17867
2013-09-23 15:10:00		60.0	57.8805	168.859	1.18124
2013-09-23 15:20:00		60.0	57.8805	168.859	1.18166
2013-09-23 15:30:00		60.0	57.8805	168.859	1.18552
2013-09-23 15:40:00		60.0	57.8805	168.859	1.18614
2013-09-23 15:50:00		60.0	57.8805	168.859	1.18743
2013-09-23 16:00:00		60.0	57.8805	168.859	1.18892
2013-09-23 16:10:00		60.0	57.8805	168.859	1.19041
2013-09-23 16:20:00		60.0	57.8805	168.859	1.19448
2013-09-23 16:30:00		60.0	57.8805	168.859	1.19768
2013-09-23 16:40:00		60.0	57.8805	168.859	1.19938
2013-09-23 16:50:00		60.0	57.8805	168.859	1.20087
2013-09-23 17:00:00		60.0	57.8805	168.859	1.20236
2013-09-23 17:10:00		60.0	57.8805	168.859	1.20771
2013-09-23 17:20:00		60.0	57.8805	168.859	1.20854
2013-09-23 17:30:00		60.0	57.8805	168.859	1.21111
2013-09-23 17:40:00		60.0	57.8805	168.859	1.21409
2013-09-23 17:50:00		60.0	57.8805	168.859	1.21708
2013-09-23 18:00:00		60.0	57.8805	168.859	1.22006
2013-09-23 18:10:00		60.0	57.8805	168.859	1.22048
2013-09-23 18:20:00		60.0	57.8805	168.859	1.22305
2013-09-23 18:30:00		60.0	57.8805	168.859	1.22347
2013-09-23 18:40:00		60.0	57.8805	168.859	1.22475
2013-09-23 18:50:00		60.0	57.8805	168.859	1.22496
2013-09-23 19:00:00		60.0	57.8805	168.859	1.22752
2013-09-23 19:10:00		60.0	57.8805	168.859	1.22922
2013-09-23 19:20:00		60.0	57.8805	168.859	1.22943
2013-09-23 19:30:00		60.0	57.8805	168.859	1.22943
2013-09-23 19:40:00		60.0	57.8805	168.859	1.23072
2013-09-23 19:50:00		60.0	57.8805	168.859	1.23221
2013-09-23 20:00:00		60.0	57.8805	168.859	1.2337
2013-09-23 20:10:00		60.0	57.8805	168.859	1.23391
2013-09-23 20:20:00		60.0	57.8805	168.859	1.23519
2013-09-23 20:30:00		60.0	57.8805	168.859	1.23668
2013-09-23 20:40:00		60.0	57.8805	168.859	1.23689
2013-09-23 20:50:00		60.0	57.8805	168.859	1.23689
2013-09-23 21:00:00		60.0	57.8805	168.859	1.23945
2013-09-23 21:10:00		60.0	57.8805	168.859	1.23859
2013-09-23 21:20:00		60.0	57.8805	168.859	1.2371
2013-09-23 21:30:00		60.0	57.8805	168.859	1.23817
2013-09-23 21:40:00		60.0	57.8805	168.859	1.2371
2013-09-23 21:50:00		60.0	57.8805	168.859	1.23561
2013-09-23 22:00:00		60.0	57.8805	168.859	1.23412
2013-09-23 22:10:00		60.0	57.8805	168.859	1.23262
2013-09-23 22:20:00		60.0	57.8805	168.859	1.22985
2013-09-23 22:30:00		60.0	57.8805	168.859	1.22815
2013-09-23 22:40:00		60.0	57.8805	168.859	1.22538
2013-09-23 22:50:00		60.0	57.8805	168.859	1.22367
2013-09-23 23:00:00		60.0	57.8805	168.859	1.22218
2013-09-23 23:10:00		60.0	57.8805	168.859	1.22069
2013-09-23 23:20:00		60.0	57.8805	168.859	1.2192
2013-09-23 23:30:00		60.0	57.8805	168.859	1.21771
2013-09-23 23:40:00		60.0	57.8805	168.859	1.21494
2013-09-23 23:50:00		60.0	57.8805	168.859	1.21323
2013-09-24 00:00:00		60.0	57.8805	168.859	1.21046
2013-09-24 00:10:00		60.0	57.8805	168.859	1.20875
2013-09-24 00:20:00		60.0	57.8805	168.859	1.20726
2013-09-24 00:30:00		60.0	57.8805	168.859	1.20577
2013-09-24 00:40:00		60.0	57.8805	168.859	1.20427
2013-09-24 00:50:00		60.0	57.8805	168.859	1.2015
2013-09-24 01:00:00		60.0	57.8805	168.859	1.19979
2013-09-24 01:10:00		60.0	57.8805	168.859	1.19958
2013-09-24 01:20:00		60.0	57.8805	168.859	1.1983
2013-09-24 01:30:00		60.0	57.8805	168.859	1.19809
2013-09-24 01:40:00		60.0	57.8805	168.859	1.19809
2013-09-24 01:50:00		60.0	57.8805	168.859	1.19809
2013-09-24 02:00:00		60.0	57.8805	168.859	1.19681
2013-09-24 02:10:00		60.0	57.8805	168.859	1.1966
2013-09-24 02:20:00		60.0	57.8805	168.859	1.1966
2013-09-24 02:30:00		60.0	57.8805	168.859	1.1966
2013-09-24 02:40:00		60.0	57.8805	168.859	1.1966
2013-09-24 02:50:00		60.0	57.8805	168.859	1.1966
2013-09-24 03:00:00		60.0	57.8805	168.859	1.19788
2013-09-24 03:10:00		60.0	57.8805	168.859	1.19681
2013-09-24 03:20:00		60.0	57.8805	168.859	1.19788
2013-09-24 03:30:00		60.0	57.8805	168.859	1.19809
2013-09-24 03:40:00		60.0	57.8805	168.859	1.19937
2013-09-24 03:50:00		60.0	57.8805	168.859	1.20087
2013-09-24 04:00:00		60.0	57.8805	168.859	1.20236
2013-09-24 04:10:00		60.0	57.8805	168.859	1.20385
2013-09-24 04:20:00		60.0	57.8805	168.859	1.20534
2013-09-24 04:30:00		60.0	57.8805	168.859	1.20684
2013-09-24 04:40:00		60.0	57.8805	168.859	1.20833
2013-09-24 04:50:00		60.0	57.8805	168.859	1.20982
2013-09-24 05:00:00		60.0	57.8805	168.859	1.21132
2013-09-24 05:10:00		60.0	57.8805	168.859	1.21153
2013-09-24 05:20:00		60.0	57.8805	168.859	1.21281
2013-09-24 05:30:00		60.0	57.8805	168.859	1.21302
2013-09-24 05:40:00		60.0	57.8805	168.859	1.21558
2013-09-24 05:50:00		60.0	57.8805	168.859	1.21728
2013-09-24 06:00:00		60.0	57.8805	168.859	1.2175
2013-09-24 06:10:00		60.0	57.8805	168.859	1.2175
2013-09-24 06:20:00		60.0	57.8805	168.859	1.22005
2013-09-24 06:30:00		60.0	57.8805	168.859	1.22048
2013-09-24 06:40:00		60.0	57.8805	168.859	1.22048
2013-09-24 06:50:00		60.0	57.8805	168.859	1.22048
2013-09-24 07:00:00		60.0	57.8805	168.859	1.22176
2013-09-24 07:10:00		60.0	57.8805	168.859	1.22197
2013-09-24 07:20:00		60.0	57.8805	168.859	1.22325
2013-09-24 07:30:00		60.0	57.8805	168.859	1.22347
2013-09-24 07:40:00		60.0	57.8805	168.859	1.22474
2013-09-24 07:50:00		60.0	57.8805	168.859	1.22496
2013-09-24 08:00:00		60.0	57.8805	168.859	1.22624
2013-09-24 08:10:00		60.0	57.8805	168.859	1.22773
2013-09-24 08:20:00		60.0	57.8805	168.859	1.22666
2013-09-24 08:30:00		60.0	57.8805	168.859	1.22773
2013-09-24 08:40:00		60.0	57.8805	168.859	1.22794
2013-09-24 08:50:00		60.0	57.8805	168.859	1.22922
2013-09-24 09:00:00		60.0	57.8805	168.859	1.22943
2013-09-24 09:10:00		60.0	57.8805	168.859	1.22815
2013-09-24 09:20:00		60.0	57.8805	168.859	1.22922
2013-09-24 09:30:00		60.0	57.8805	168.859	1.22815
2013-09-24 09:40:00		60.0	57.8805	168.859	1.22794
2013-09-24 09:50:00		60.0	57.8805	168.859	1.22539
2013-09-24 10:00:00		60.0	57.8805	168.859	1.22496
2013-09-24 10:10:00		60.0	57.8805	168.859	1.22368
2013-09-24 10:20:00		60.0	57.8805	168.859	1.22219
2013-09-24 10:30:00		60.0	57.8805	168.859	1.22197
2013-09-24 10:40:00		60.0	57.8805	168.859	1.2207
2013-09-24 10:50:00		60.0	57.8805	168.859	1.2192
2013-09-24 11:00:00		60.0	57.8805	168.859	1.21771
2013-09-24 11:10:00		60.0	57.8805	168.859	1.21366
2013-09-24 11:20:00		60.0	57.8805	168.859	1.21302
2013-09-24 11:30:00		60.0	57.8805	168.859	1.21046
2013-09-24 11:40:00		60.0	57.8805	168.859	1.20876
2013-09-24 11:50:00		60.0	57.8805	168.859	1.20726
2013-09-24 12:00:00		60.0	57.8805	168.859	1.20577
2013-09-24 12:10:00		60.0	57.8805	168.859	1.203
2013-09-24 12:20:00		60.0	57.8805	168.859	1.20129
2013-09-24 12:30:00		60.0	57.8805	168.859	1.1998
2013-09-24 12:40:00		60.0	57.8805	168.859	1.19831
2013-09-24 12:50:00		60.0	57.8805	168.859	1.19809
2013-09-24 13:00:00		60.0	57.8805	168.859	1.19681
2013-09-24 13:10:00		60.0	57.8805	168.859	1.1966
2013-09-24 13:20:00		60.0	57.8805	168.859	1.1966
2013-09-24 13:30:00		60.0	57.8805	168.859	1.1966
2013-09-24 13:40:00		60.0	57.8805	168.859	1.1966
2013-09-24 13:50:00		60.0	57.8805	168.859	1.1966
2013-09-24 14:00:00		60.0	57.8805	168.859	1.1966
2013-09-24 14:10:00		60.0	57.8805	168.859	1.1966
2013-09-24 14:20:00		60.0	57.8805	168.859	1.1966
2013-09-24 14:30:00		60.0	57.8805	168.859	1.19787
2013-09-24 14:40:00		60.0	57.8805	168.859	1.19937
2013-09-24 14:50:00		60.0	57.8805	168.859	1.20214
2013-09-24 15:00:00		60.0	57.8805	168.859	1.20512
2013-09-24 15:10:00		60.0	57.8805	168.859	1.20811
2013-09-24 15:20:00		60.0	57.8805	168.859	1.20982
2013-09-24 15:30:00		60.0	57.8805	168.859	1.21259
2013-09-24 15:40:00		60.0	57.8805	168.859	1.21685
2013-09-24 15:50:00		60.0	57.8805	168.859	1.22132
2013-09-24 16:00:00		60.0	57.8805	168.859	1.22325
2013-09-24 16:10:00		60.0	57.8805	168.859	1.22729
2013-09-24 16:20:00		60.0	57.8805	168.859	1.23049
2013-09-24 16:30:00		60.0	57.8805	168.859	1.23347
2013-09-24 16:40:00		60.0	57.8805	168.859	1.23773
2013-09-24 16:50:00		60.0	57.8805	168.859	1.23966
2013-09-24 17:00:00		60.0	57.8805	168.859	1.2437
2013-09-24 17:10:00		60.0	57.8805	168.859	1.24562
2013-09-24 17:20:00		60.0	57.8805	168.859	1.24838
2013-09-24 17:30:00		60.0	57.8805	168.859	1.25009
2013-09-24 17:40:00		60.0	57.8805	168.859	1.25285
2013-09-24 17:50:00		60.0	57.8805	168.859	1.25583
2013-09-24 18:00:00		60.0	57.8805	168.859	1.25627
2013-09-24 18:10:00		60.0	57.8805	168.859	1.25881
2013-09-24 18:20:00		60.0	57.8805	168.859	1.26052
2013-09-24 18:30:00		60.0	57.8805	168.859	1.26328
2013-09-24 18:40:00		60.0	57.8805	168.859	1.26372
2013-09-24 18:50:00		60.0	57.8805	168.859	1.26626
2013-09-24 19:00:00		60.0	57.8805	168.859	1.26796
2013-09-24 19:10:00		60.0	57.8805	168.859	1.26945
2013-09-24 19:20:00		60.0	57.8805	168.859	1.27094
2013-09-24 19:30:00		60.0	57.8805	168.859	1.27116
2013-09-24 19:40:00		60.0	57.8805	168.859	1.27243
2013-09-24 19:50:00		60.0	57.8805	168.859	1.27265
2013-09-24 20:00:00		60.0	57.8805	168.859	1.27265
2013-09-24 20:10:00		60.0	57.8805	168.859	1.27392
2013-09-24 20:20:00		60.0	57.8805	168.859	1.27287
2013-09-24 20:30:00		60.0	57.8805	168.859	1.27265
2013-09-24 20:40:00		60.0	57.8805	168.859	1.27265
2013-09-24 20:50:00		60.0	57.8805	168.859	1.27392
2013-09-24 21:00:00		60.0	57.8805	168.859	1.27287
2013-09-24 21:10:00		60.0	57.8805	168.859	1.27392
2013-09-24 21:20:00		60.0	57.8805	168.859	1.27287
2013-09-24 21:30:00		60.0	57.8805	168.859	1.27265
2013-09-24 21:40:00		60.0	57.8805	168.859	1.27265
2013-09-24 21:50:00		60.0	57.8805	168.859	1.27265
2013-09-24 22:00:00		60.0	57.8805	168.859	1.27265
2013-09-24 22:10:00		60.0	57.8805	168.859	1.27265
2013-09-24 22:20:00		60.0	57.8805	168.859	1.27265
2013-09-24 22:30:00		60.0	57.8805	168.859	1.27265
2013-09-24 22:40:00		60.0	57.8805	168.859	1.27265
2013-09-24 22:50:00		60.0	57.8805	168.859	1.27138
2013-09-24 23:00:00		60.0	57.8805	168.859	1.27116
2013-09-24 23:10:00		60.0	57.8805	168.859	1.27116
2013-09-24 23:20:00		60.0	57.8805	168.859	1.27116
2013-09-24 23:30:00		60.0	57.8805	168.859	1.27116
2013-09-24 23:40:00		60.0	57.8805	168.859	1.26989
2013-09-24 23:50:00		60.0	57.8805	168.859	1.2684
2013-09-25 00:00:00		60.0	57.8805	168.859	1.26818
2013-09-25 00:10:00		60.0	57.8805	168.859	1.26945
2013-09-25 00:20:00		60.0	57.8805	168.859	1.2684
2013-09-25 00:30:00		60.0	57.8805	168.859	1.26691
2013-09-25 00:40:00		60.0	57.8805	168.859	1.26669
2013-09-25 00:50:00		60.0	57.8805	168.859	1.26669
2013-09-25 01:00:00		60.0	57.8805	168.859	1.26542
2013-09-25 01:10:00		60.0	57.8805	168.859	1.2652
2013-09-25 01:20:00		60.0	57.8805	168.859	1.26394
2013-09-25 01:30:00		60.0	57.8805	168.859	1.26372
2013-09-25 01:40:00		60.0	57.8805	168.859	1.26372
2013-09-25 01:50:00		60.0	57.8805	168.859	1.26245
2013-09-25 02:00:00		60.0	57.8805	168.859	1.26349
2013-09-25 02:10:00		60.0	57.8805	168.859	1.26372
2013-09-25 02:20:00		60.0	57.8805	168.859	1.26372
2013-09-25 02:30:00		60.0	57.8805	168.859	1.26372
2013-09-25 02:40:00		60.0	57.8805	168.859	1.26245
2013-09-25 02:50:00		60.0	57.8805	168.859	1.26223
2013-09-25 03:00:00		60.0	57.8805	168.859	1.26223
2013-09-25 03:10:00		60.0	57.8805	168.859	1.26349
2013-09-25 03:20:00		60.0	57.8805	168.859	1.26372
2013-09-25 03:30:00		60.0	57.8805	168.859	1.26498
2013-09-25 03:40:00		60.0	57.8805	168.859	1.2652
2013-09-25 03:50:00		60.0	57.8805	168.859	1.26647
2013-09-25 04:00:00		60.0	57.8805	168.859	1.26669
2013-09-25 04:10:00		60.0	57.8805	168.859	1.26796
2013-09-25 04:20:00		60.0	57.8805	168.859	1.27072
2013-09-25 04:30:00		60.0	57.8805	168.859	1.27116
2013-09-25 04:40:00		60.0	57.8805	168.859	1.27243
2013-09-25 04:50:00		60.0	57.8805	168.859	1.27265
2013-09-25 05:00:00		60.0	57.8805	168.859	1.27265
2013-09-25 05:10:00		60.0	57.8805	168.859	1.27519
2013-09-25 05:20:00		60.0	57.8805	168.859	1.2769
2013-09-25 05:30:00		60.0	57.8805	168.859	1.27965
2013-09-25 05:40:00		60.0	57.8805	168.859	1.28009
2013-09-25 05:50:00		60.0	57.8805	168.859	1.28136
2013-09-25 06:00:00		60.0	57.8805	168.859	1.28285
2013-09-25 06:10:00		60.0	57.8805	168.859	1.28434
2013-09-25 06:20:00		60.0	57.8805	168.859	1.28709
2013-09-25 06:30:00		60.0	57.8805	168.859	1.2888
2013-09-25 06:40:00		60.0	57.8805	168.859	1.29029
2013-09-25 06:50:00		60.0	57.8805	168.859	1.29178
2013-09-25 07:00:00		60.0	57.8805	168.859	1.29327
2013-09-25 07:10:00		60.0	57.8805	168.859	1.29349
2013-09-25 07:20:00		60.0	57.8805	168.859	1.29349
2013-09-25 07:30:00		60.0	57.8805	168.859	1.29475
2013-09-25 07:40:00		60.0	57.8805	168.859	1.29497
2013-09-25 07:50:00		60.0	57.8805	168.859	1.29624
2013-09-25 08:00:00		60.0	57.8805	168.859	1.29646
2013-09-25 08:10:00		60.0	57.8805	168.859	1.29646
2013-09-25 08:20:00		60.0	57.8805	168.859	1.2952
2013-09-25 08:30:00		60.0	57.8805	168.859	1.29497
2013-09-25 08:40:00		60.0	57.8805	168.859	1.29371
2013-09-25 08:50:00		60.0	57.8805	168.859	1.29349
2013-09-25 09:00:00		60.0	57.8805	168.859	1.29222
2013-09-25 09:10:00		60.0	57.8805	168.859	1.29073
2013-09-25 09:20:00		60.0	57.8805	168.859	1.28925
2013-09-25 09:30:00		60.0	57.8805	168.859	1.28776
2013-09-25 09:40:00		60.0	57.8805	168.859	1.28627
2013-09-25 09:50:00		60.0	57.8805	168.859	1.28478
2013-09-25 10:00:00		60.0	57.8805	168.859	1.28329
2013-09-25 10:10:00		60.0	57.8805	168.859	1.28054
2013-09-25 10:20:00		60.0	57.8805	168.859	1.27883
2013-09-25 10:30:00		60.0	57.8805	168.859	1.27734
2013-09-25 10:40:00		60.0	57.8805	168.859	1.27585
2013-09-25 10:50:00		60.0	57.8805	168.859	1.27436
2013-09-25 11:00:00		60.0	57.8805	168.859	1.27287
2013-09-25 11:10:00		60.0	57.8805	168.859	1.27265
2013-09-25 11:20:00		60.0	57.8805	168.859	1.27138
2013-09-25 11:30:00		60.0	57.8805	168.859	1.27116
2013-09-25 11:40:00		60.0	57.8805	168.859	1.26863
2013-09-25 11:50:00		60.0	57.8805	168.859	1.26692
2013-09-25 12:00:00		60.0	57.8805	168.859	1.26669
2013-09-25 12:10:00		60.0	57.8805	168.859	1.26669
2013-09-25 12:20:00		60.0	57.8805	168.859	1.26669
2013-09-25 12:30:00		60.0	57.8805	168.859	1.26416
2013-09-25 12:40:00		60.0	57.8805	168.859	1.26372
2013-09-25 12:50:00		60.0	57.8805	168.859	1.26245
2013-09-25 13:00:00		60.0	57.8805	168.859	1.26223
2013-09-25 13:10:00		60.0	57.8805	168.859	1.26096
2013-09-25 13:20:00		60.0	57.8805	168.859	1.26074
2013-09-25 13:30:00		60.0	57.8805	168.859	1.26074
2013-09-25 13:40:00		60.0	57.8805	168.859	1.262
2013-09-25 13:50:00		60.0	57.8805	168.859	1.26349
2013-09-25 14:00:00		60.0	57.8805	168.859	1.26372
2013-09-25 14:10:00		60.0	57.8805	168.859	1.26372
2013-09-25 14:20:00		60.0	57.8805	168.859	1.26372
2013-09-25 14:30:00		60.0	57.8805	168.859	1.26372
2013-09-25 14:40:00		60.0	57.8805	168.859	1.26498
2013-09-25 14:50:00		60.0	57.8805	168.859	1.26647
2013-09-25 15:00:00		60.0	57.8805	168.859	1.26796
2013-09-25 15:10:00		60.0	57.8805	168.859	1.26945
2013-09-25 15:20:00		60.0	57.8805	168.859	1.2722
2013-09-25 15:30:00		60.0	57.8805	168.859	1.27265
2013-09-25 15:40:00		60.0	57.8805	168.859	1.27391
2013-09-25 15:50:00		60.0	57.8805	168.859	1.27793
2013-09-25 16:00:00		60.0	57.8805	168.859	1.27987
2013-09-25 16:10:00		60.0	57.8805	168.859	1.28262
2013-09-25 16:20:00		60.0	57.8805	168.859	1.28433
2013-09-25 16:30:00		60.0	57.8805	168.859	1.28582
2013-09-25 16:40:00		60.0	57.8805	168.859	1.28731
2013-09-25 16:50:00		60.0	57.8805	168.859	1.2888
2013-09-25 17:00:00		60.0	57.8805	168.859	1.29029
2013-09-25 17:10:00		60.0	57.8805	168.859	1.29177
2013-09-25 17:20:00		60.0	57.8805	168.859	1.292
2013-09-25 17:30:00		60.0	57.8805	168.859	1.29326
2013-09-25 17:40:00		60.0	57.8805	168.859	1.29349
2013-09-25 17:50:00		60.0	57.8805	168.859	1.29475
2013-09-25 18:00:00		60.0	57.8805	168.859	1.29624
2013-09-25 18:10:00		60.0	57.8805	168.859	1.29646
2013-09-25 18:20:00		60.0	57.8805	168.859	1.29772
2013-09-25 18:30:00		60.0	57.8805	168.859	1.29921
2013-09-25 18:40:00		60.0	57.8805	168.859	1.29944
2013-09-25 18:50:00		60.0	57.8805	168.859	1.3007
2013-09-25 19:00:00		60.0	57.8805	168.859	1.30219
2013-09-25 19:10:00		60.0	57.8805	168.859	1.30367
2013-09-25 19:20:00		60.0	57.8805	168.859	1.30516
2013-09-25 19:30:00		60.0	57.8805	168.859	1.30539
2013-09-25 19:40:00		60.0	57.8805	168.859	1.30791
2013-09-25 19:50:00		60.0	57.8805	168.859	1.30836
2013-09-25 20:00:00		60.0	57.8805	168.859	1.31088
2013-09-25 20:10:00		60.0	57.8805	168.859	1.31259
2013-09-25 20:20:00		60.0	57.8805	168.859	1.31408
2013-09-25 20:30:00		60.0	57.8805	168.859	1.31557
2013-09-25 20:40:00		60.0	57.8805	168.859	1.31705
2013-09-25 20:50:00		60.0	57.8805	168.859	1.31854
2013-09-25 21:00:00		60.0	57.8805	168.859	1.32128
2013-09-25 21:10:00		60.0	57.8805	168.859	1.32174
2013-09-25 21:20:00		60.0	57.8805	168.859	1.32425
2013-09-25 21:30:00		60.0	57.8805	168.859	1.32722
2013-09-25 21:40:00		60.0	57.8805	168.859	1.32894
2013-09-25 21:50:00		60.0	57.8805	168.859	1.32917
2013-09-25 22:00:00		60.0	57.8805	168.859	1.33042
2013-09-25 22:10:00		60.0	57.8805	168.859	1.33191
2013-09-25 22:20:00		60.0	57.8805	168.859	1.33465
2013-09-25 22:30:00		60.0	57.8805	168.859	1.33511
2013-09-25 22:40:00		60.0	57.8805	168.859	1.33636
2013-09-25 22:50:00		60.0	57.8805	168.859	1.33659
2013-09-25 23:00:00		60.0	57.8805	168.859	1.33534
2013-09-25 23:10:00		60.0	57.8805	168.859	1.33762
2013-09-25 23:20:00		60.0	57.8805	168.859	1.33682
2013-09-25 23:30:00		60.0	57.8805	168.859	1.33785
2013-09-25 23:40:00		60.0	57.8805	168.859	1.33808
2013-09-25 23:50:00		60.0	57.8805	168.859	1.33808
2013-09-26 00:00:00		60.0	57.8805	168.859	1.33431
2013-09-26 00:10:00		60.0	57.8805	168.859	1.33488
2013-09-26 00:20:00		60.0	57.8805	168.859	1.33385
2013-09-26 00:30:00		60.0	57.8805	168.859	1.33236
2013-09-26 00:40:00		60.0	57.8805	168.859	1.33339
2013-09-26 00:50:00		60.0	57.8805	168.859	1.33111
2013-09-26 01:00:00		60.0	57.8805	168.859	1.32939
2013-09-26 01:10:00		60.0	57.8805	168.859	1.32791
2013-09-26 01:20:00		60.0	57.8805	168.859	1.32516
2013-09-26 01:30:00		60.0	57.8805	168.859	1.32345
2013-09-26 01:40:00		60.0	57.8805	168.859	1.32196
2013-09-26 01:50:00		60.0	57.8805	168.859	1.31922
2013-09-26 02:00:00		60.0	57.8805	168.859	1.31751
2013-09-26 02:10:00		60.0	57.8805	168.859	1.31476
2013-09-26 02:20:00		60.0	57.8805	168.859	1.31179
2013-09-26 02:30:00		60.0	57.8805	168.859	1.31007
2013-09-26 02:40:00		60.0	57.8805	168.859	1.30859
2013-09-26 02:50:00		60.0	57.8805	168.859	1.3071
2013-09-26 03:00:00		60.0	57.8805	168.859	1.30687
2013-09-26 03:10:00		60.0	57.8805	168.859	1.30436
2013-09-26 03:20:00		60.0	57.8805	168.859	1.3039
2013-09-26 03:30:00		60.0	57.8805	168.859	1.30264
2013-09-26 03:40:00		60.0	57.8805	168.859	1.30115
2013-09-26 03:50:00		60.0	57.8805	168.859	1.29841
2013-09-26 04:00:00		60.0	57.8805	168.859	1.29921
2013-09-26 04:10:00		60.0	57.8805	168.859	1.29818
2013-09-26 04:20:00		60.0	57.8805	168.859	1.29795
2013-09-26 04:30:00		60.0	57.8805	168.859	1.29921
2013-09-26 04:40:00		60.0	57.8805	168.859	1.29944
2013-09-26 04:50:00		60.0	57.8805	168.859	1.29692
2013-09-26 05:00:00		60.0	57.8805	168.859	1.29898
2013-09-26 05:10:00		60.0	57.8805	168.859	1.30069
2013-09-26 05:20:00		60.0	57.8805	168.859	1.30092
2013-09-26 05:30:00		60.0	57.8805	168.859	1.30218
2013-09-26 05:40:00		60.0	57.8805	168.859	1.30492
2013-09-26 05:50:00		60.0	57.8805	168.859	1.30539
2013-09-26 06:00:00		60.0	57.8805	168.859	1.30539
2013-09-26 06:10:00		60.0	57.8805	168.859	1.30664
2013-09-26 06:20:00		60.0	57.8805	168.859	1.30813
2013-09-26 06:30:00		60.0	57.8805	168.859	1.31087
2013-09-26 06:40:00		60.0	57.8805	168.859	1.31008
2013-09-26 06:50:00		60.0	57.8805	168.859	1.31236
2013-09-26 07:00:00		60.0	57.8805	168.859	1.31408
2013-09-26 07:10:00		60.0	57.8805	168.859	1.31431
2013-09-26 07:20:00		60.0	57.8805	168.859	1.31556
2013-09-26 07:30:00		60.0	57.8805	168.859	1.31705
2013-09-26 07:40:00		60.0	57.8805	168.859	1.31853
2013-09-26 07:50:00		60.0	57.8805	168.859	1.31876
2013-09-26 08:00:00		60.0	57.8805	168.859	1.32002
2013-09-26 08:10:00		60.0	57.8805	168.859	1.32151
2013-09-26 08:20:00		60.0	57.8805	168.859	1.32299
2013-09-26 08:30:00		60.0	57.8805	168.859	1.32322
2013-09-26 08:40:00		60.0	57.8805	168.859	1.32448
2013-09-26 08:50:00		60.0	57.8805	168.859	1.32596
2013-09-26 09:00:00		60.0	57.8805	168.859	1.32745
2013-09-26 09:10:00		60.0	57.8805	168.859	1.32894
2013-09-26 09:20:00		60.0	57.8805	168.859	1.32917
2013-09-26 09:30:00		60.0	57.8805	168.859	1.33042
2013-09-26 09:40:00		60.0	57.8805	168.859	1.3319
2013-09-26 09:50:00		60.0	57.8805	168.859	1.33088
2013-09-26 10:00:00		60.0	57.8805	168.859	1.3319
2013-09-26 10:10:00		60.0	57.8805	168.859	1.33214
2013-09-26 10:20:00		60.0	57.8805	168.859	1.33214
2013-09-26 10:30:00		60.0	57.8805	168.859	1.33214
2013-09-26 10:40:00		60.0	57.8805	168.859	1.33214
2013-09-26 10:50:00		60.0	57.8805	168.859	1.33088
2013-09-26 11:00:00		60.0	57.8805	168.859	1.3294
2013-09-26 11:10:00		60.0	57.8805	168.859	1.32917
2013-09-26 11:20:00		60.0	57.8805	168.859	1.32791
2013-09-26 11:30:00		60.0	57.8805	168.859	1.32643
2013-09-26 11:40:00		60.0	57.8805	168.859	1.32619
2013-09-26 11:50:00		60.0	57.8805	168.859	1.32369
2013-09-26 12:00:00		60.0	57.8805	168.859	1.32072
2013-09-26 12:10:00		60.0	57.8805	168.859	1.319
2013-09-26 12:20:00		60.0	57.8805	168.859	1.31626
2013-09-26 12:30:00		60.0	57.8805	168.859	1.31329
2013-09-26 12:40:00		60.0	57.8805	168.859	1.30906
2013-09-26 12:50:00		60.0	57.8805	168.859	1.30711
2013-09-26 13:00:00		60.0	57.8805	168.859	1.30436
2013-09-26 13:10:00		60.0	57.8805	168.859	1.30264
2013-09-26 13:20:00		60.0	57.8805	168.859	1.29865
2013-09-26 13:30:00		60.0	57.8805	168.859	1.2967
2013-09-26 13:40:00		60.0	57.8805	168.859	1.29521
2013-09-26 13:50:00		60.0	57.8805	168.859	1.29247
2013-09-26 14:00:00		60.0	57.8805	168.859	1.28949
2013-09-26 14:10:00		60.0	57.8805	168.859	1.28777
2013-09-26 14:20:00		60.0	57.8805	168.859	1.28503
2013-09-26 14:30:00		60.0	57.8805	168.859	1.2833
2013-09-26 14:40:00		60.0	57.8805	168.859	1.28056
2013-09-26 14:50:00		60.0	57.8805	168.859	1.27884
2013-09-26 15:00:00		60.0	57.8805	168.859	1.27735
2013-09-26 15:10:00		60.0	57.8805	168.859	1.27712
2013-09-26 15:20:00		60.0	57.8805	168.859	1.27712
2013-09-26 15:30:00		60.0	57.8805	168.859	1.27712
2013-09-26 15:40:00		60.0	57.8805	168.859	1.27837
2013-09-26 15:50:00		60.0	57.8805	168.859	1.27861
2013-09-26 16:00:00		60.0	57.8805	168.859	1.28112
2013-09-26 16:10:00		60.0	57.8805	168.859	1.28534
2013-09-26 16:20:00		60.0	57.8805	168.859	1.2873
2013-09-26 16:30:00		60.0	57.8805	168.859	1.28879
2013-09-26 16:40:00		60.0	57.8805	168.859	1.29528
2013-09-26 16:50:00		60.0	57.8805	168.859	1.29521
2013-09-26 17:00:00		60.0	57.8805	168.859	1.29748
2013-09-26 17:10:00		60.0	57.8805	168.859	1.30171
2013-09-26 17:20:00		60.0	57.8805	168.859	1.30366
2013-09-26 17:30:00		60.0	57.8805	168.859	1.30515
2013-09-26 17:40:00		60.0	57.8805	168.859	1.30789
2013-09-26 17:50:00		60.0	57.8805	168.859	1.30836
2013-09-26 18:00:00		60.0	57.8805	168.859	1.30961
2013-09-26 18:10:00		60.0	57.8805	168.859	1.31235
2013-09-26 18:20:00		60.0	57.8805	168.859	1.31407
2013-09-26 18:30:00		60.0	57.8805	168.859	1.31556
[truncated: 55,474 more rows]
