# Supplementary material for: Return of warm conditions in the southeastern Bering Sea: Physics to fluorescence
Source: PLoS One. 2017 Sep 28;12(9):e0185464. doi: 10.1371/journal.pone.0185464 (PMC5619787; doi:10.1371/journal.pone.0185464)
Supplement: S1 Data — Moored temperature data presented from 2014–2016. (ZIP) [file pone.0185464.s001.zip › NOAAEcoFOCI_2014bs2c_temperature_12m.csv]

Global Attributes: for file 14bs2c_sc_0012m.nc
DATA_CMNT: 14bs2c_sbe16_658_12m.cnv
COMPOSITE: 1
PROG_CMNT01:
CREATION_DATE: April 20	2017 20:18 UTC
PROJECT: EXPERIMENT
EXPERIMENT: EXPERIMENT
MOORING: 14BS-2C
WATER_MASS: B
EDIT_CMNT01:
WATER_DEPTH: 70.0
EPIC_FILE_GENERATOR: trim_netcdf.py V0.4.0
INST_TYPE: SBE16
History:
time		depth	lat	lon	T_20	P_1	C_50	S_41
					TEMPERATURE (C)	PRESSURE (db)	CONDUCTIVITY	Salinity (psu)
time		dbar	degree_north	degree_west	C	db	mmho/cm	PSU
2014-10-20 01:00:00		9.019	56.8691	164.063	6.2938	9.085	31.8262	31.8616
2014-10-20 02:00:00		9.019	56.8691	164.063	6.2988	9.386	31.8303	31.8614
2014-10-20 03:00:00		9.019	56.8691	164.063	6.3013	9.239	31.8366	31.866
2014-10-20 04:00:00		9.019	56.8691	164.063	6.3197	9.406	31.8563	31.8706
2014-10-20 05:00:00		9.019	56.8691	164.063	6.3138	9.135	31.8552	31.8751
2014-10-20 06:00:00		9.019	56.8691	164.063	6.3122	9.061	31.8563	31.8778
2014-10-20 07:00:00		9.019	56.8691	164.063	6.2938	8.956	31.8397	31.8766
2014-10-20 08:00:00		9.019	56.8691	164.063	6.2888	8.735	31.8334	31.8745
2014-10-20 09:00:00		9.019	56.8691	164.063	6.2679	8.657	31.8147	31.8734
2014-10-20 10:00:00		9.019	56.8691	164.063	6.2429	8.884	31.795	31.8749
2014-10-20 11:00:00		9.019	56.8691	164.063	6.2379	8.741	31.7888	31.8728
2014-10-20 12:00:00		9.019	56.8691	164.063	6.2379	8.88	31.7846	31.8681
2014-10-20 13:00:00		9.019	56.8691	164.063	6.2395	9.379	31.7836	31.8651
2014-10-20 14:00:00		9.019	56.8691	164.063	6.2387	9.392	31.7794	31.8613
2014-10-20 15:00:00		9.019	56.8691	164.063	6.2437	9.144	31.7867	31.8648
2014-10-20 16:00:00		9.019	56.8691	164.063	6.2529	8.988	31.7971	31.8678
2014-10-20 17:00:00		9.019	56.8691	164.063	6.2562	8.88	31.8023	31.8705
2014-10-20 18:00:00		9.019	56.8691	164.063	6.2446	8.905	31.795	31.8733
2014-10-20 19:00:00		9.019	56.8691	164.063	6.2345	8.755	31.7867	31.8736
2014-10-20 20:00:00		9.019	56.8691	164.063	6.2237	8.785	31.7774	31.8734
2014-10-20 21:00:00		9.019	56.8691	164.063	6.2153	8.752	31.767	31.8697
2014-10-20 22:00:00		9.019	56.8691	164.063	6.1969	8.73	31.7535	31.8719
2014-10-20 23:00:00		9.019	56.8691	164.063	6.1777	8.924	31.7379	31.8726
2014-10-21 00:00:00		9.019	56.8691	164.063	6.1894	8.83	31.7462	31.8709
2014-10-21 01:00:00		9.019	56.8691	164.063	6.1844	9.261	31.74	31.8685
2014-10-21 02:00:00		9.019	56.8691	164.063	6.1936	9.209	31.0203	31.8696
2014-10-21 03:00:00		9.019	56.8691	164.063	6.2128	9.381	31.7659	31.8706
2014-10-21 04:00:00		9.019	56.8691	164.063	6.2052	9.182	31.7618	31.8731
2014-10-21 05:00:00		9.019	56.8691	164.063	6.2044	9.022	31.7628	31.8752
2014-10-21 06:00:00		9.019	56.8691	164.063	6.2028	9.324	31.7587	31.872
2014-10-21 07:00:00		9.019	56.8691	164.063	6.1961	9.291	31.7566	31.876
2014-10-21 08:00:00		9.019	56.8691	164.063	6.1727	8.545	31.7431	31.8833
2014-10-21 09:00:00		9.019	56.8691	164.063	6.1626	8.598	31.7234	31.8707
2014-10-21 10:00:00		9.019	56.8691	164.063	6.1517	8.703	31.714	31.8705
2014-10-21 11:00:00		9.019	56.8691	164.063	6.1099	8.466	31.6849	31.8775
2014-10-21 12:00:00		9.019	56.8691	164.063	6.0597	9.032	31.6455	31.8805
2014-10-21 13:00:00		9.019	56.8691	164.063	6.0505	9.311	31.6413	31.8844
2014-10-21 14:00:00		9.019	56.8691	164.063	6.0915	8.899	31.6673	31.875
2014-10-21 15:00:00		9.019	56.8691	164.063	6.1233	9.343	31.688	31.868
2014-10-21 16:00:00		9.019	56.8691	164.063	6.1141	9.377	31.6818	31.8697
2014-10-21 17:00:00		9.019	56.8691	164.063	6.0982	8.792	31.6663	31.8676
2014-10-21 18:00:00		9.019	56.8691	164.063	6.1132	8.781	31.6787	31.8673
2014-10-21 19:00:00		9.019	56.8691	164.063	6.1225	8.136	31.686	31.867
2014-10-21 20:00:00		9.019	56.8691	164.063	6.1166	8.487	31.6818	31.8678
2014-10-21 21:00:00		9.019	56.8691	164.063	6.1099	8.362	31.6766	31.8683
2014-10-21 22:00:00		9.019	56.8691	164.063	6.0999	8.886	31.6704	31.8706
2014-10-21 23:00:00		9.019	56.8691	164.063	6.0923	9.347	31.6631	31.8694
2014-10-22 00:00:00		9.019	56.8691	164.063	6.0689	8.895	31.6476	31.8743
2014-10-22 01:00:00		9.019	56.8691	164.063	6.0555	8.945	31.6382	31.8764
2014-10-22 02:00:00		9.019	56.8691	164.063	6.0362	8.582	31.6236	31.8785
2014-10-22 03:00:00		9.019	56.8691	164.063	6.0689	9.185	31.6423	31.8683
2014-10-22 04:00:00		9.019	56.8691	164.063	6.0638	8.772	31.6392	31.8698
2014-10-22 05:00:00		9.019	56.8691	164.063	6.0697	8.637	31.6444	31.8701
2014-10-22 06:00:00		9.019	56.8691	164.063	6.0781	9.357	31.6538	31.8723
2014-10-22 07:00:00		9.019	56.8691	164.063	6.0555	8.734	31.6351	31.873
2014-10-22 08:00:00		9.019	56.8691	164.063	6.0379	8.805	31.6185	31.871
2014-10-22 09:00:00		9.019	56.8691	164.063	6.0228	8.32	31.6122	31.8785
2014-10-22 10:00:00		9.019	56.8691	164.063	6.0111	8.395	31.5967	31.8721
2014-10-22 11:00:00		9.019	56.8691	164.063	6.0337	8.742	31.607	31.8622
2014-10-22 12:00:00		9.019	56.8691	164.063	6.0177	8.449	31.5915	31.86
2014-10-22 13:00:00		9.019	56.8691	164.063	6.0044	8.889	31.5811	31.8608
2014-10-22 14:00:00		9.019	56.8691	164.063	5.9985	8.25	31.5749	31.8597
2014-10-22 15:00:00		9.019	56.8691	164.063	5.9952	9.294	31.5738	31.8611
2014-10-22 16:00:00		9.019	56.8691	164.063	5.9985	9.057	31.5749	31.8593
2014-10-22 17:00:00		9.019	56.8691	164.063	5.9968	9.515	31.5759	31.8618
2014-10-22 18:00:00		9.019	56.8691	164.063	6.0177	9.588	31.5977	31.8664
2014-10-22 19:00:00		9.019	56.8691	164.063	6.0496	9.208	31.6247	31.8668
2014-10-22 20:00:00		9.019	56.8691	164.063	6.0069	9.061	31.5894	31.8676
2014-10-22 21:00:00		9.019	56.8691	164.063	5.9834	8.705	31.5686	31.8667
2014-10-22 22:00:00		9.019	56.8691	164.063	5.9733	8.697	31.5562	31.8623
2014-10-22 23:00:00		9.019	56.8691	164.063	5.9616	7.957	31.5458	31.862
2014-10-23 00:00:00		9.019	56.8691	164.063	5.9566	9.707	31.5406	31.8601
2014-10-23 01:00:00		9.019	56.8691	164.063	5.954	8.733	31.5396	31.8619
2014-10-23 02:00:00		9.019	56.8691	164.063	5.954	9.694	31.5406	31.8625
2014-10-23 03:00:00		9.019	56.8691	164.063	5.9532	9.163	31.5406	31.8636
2014-10-23 04:00:00		9.019	56.8691	164.063	5.954	9.621	31.5406	31.8626
2014-10-23 05:00:00		9.019	56.8691	164.063	5.9523	9.437	31.5416	31.8654
2014-10-23 06:00:00		9.019	56.8691	164.063	5.9515	9.45	31.5416	31.8662
2014-10-23 07:00:00		9.019	56.8691	164.063	5.9515	8.907	31.5416	31.8664
2014-10-23 08:00:00		9.019	56.8691	164.063	5.9397	9.234	31.5302	31.8646
2014-10-23 09:00:00		9.019	56.8691	164.063	5.9221	8.849	31.5157	31.8651
2014-10-23 10:00:00		9.019	56.8691	164.063	5.9154	8.836	31.5115	31.8668
2014-10-23 11:00:00		9.019	56.8691	164.063	5.9095	8.675	31.5063	31.8666
2014-10-23 12:00:00		9.019	56.8691	164.063	5.9196	8.902	31.5188	31.8709
2014-10-23 13:00:00		9.019	56.8691	164.063	5.9045	8.201	31.5001	31.8646
2014-10-23 14:00:00		9.019	56.8691	164.063	5.8986	8.536	31.4949	31.8642
2014-10-23 15:00:00		9.019	56.8691	164.063	5.8995	8.825	31.496	31.8644
2014-10-23 16:00:00		9.019	56.8691	164.063	5.8986	8.973	31.499	31.8686
2014-10-23 17:00:00		9.019	56.8691	164.063	5.9078	9.567	31.5115	31.8736
2014-10-23 18:00:00		9.019	56.8691	164.063	5.902	9.3	31.5011	31.8676
2014-10-23 19:00:00		9.019	56.8691	164.063	5.9011	9.569	31.5001	31.8671
2014-10-23 20:00:00		9.019	56.8691	164.063	5.9053	9.1	31.5032	31.8669
2014-10-23 21:00:00		9.019	56.8691	164.063	5.9154	9.159	31.5125	31.8678
2014-10-23 22:00:00		9.019	56.8691	164.063	5.9146	9.042	31.5105	31.8663
2014-10-23 23:00:00		9.019	56.8691	164.063	5.9087	8.814	31.5074	31.8685
2014-10-24 00:00:00		9.019	56.8691	164.063	5.9221	8.923	31.5188	31.8686
2014-10-24 01:00:00		9.019	56.8691	164.063	5.9171	9.128	31.5157	31.8698
2014-10-24 02:00:00		9.019	56.8691	164.063	5.9095	9.128	31.5115	31.8722
2014-10-24 03:00:00		9.019	56.8691	164.063	5.9255	9.41	31.5219	31.8687
2014-10-24 04:00:00		9.019	56.8691	164.063	5.9641	9.433	31.5541	31.8683
2014-10-24 05:00:00		9.019	56.8691	164.063	5.975	9.538	31.5645	31.8696
2014-10-24 06:00:00		9.019	56.8691	164.063	5.9976	9.308	31.5842	31.8704
2014-10-24 07:00:00		9.019	56.8691	164.063	5.9926	9.12	31.579	31.8694
2014-10-24 08:00:00		9.019	56.8691	164.063	5.9775	9.05	31.5655	31.8686
2014-10-24 09:00:00		9.019	56.8691	164.063	5.9146	9.235	31.5136	31.8697
2014-10-24 10:00:00		9.019	56.8691	164.063	5.9011	8.356	31.5063	31.8747
2014-10-24 11:00:00		9.019	56.8691	164.063	5.9003	8.765	31.5022	31.8706
2014-10-24 12:00:00		9.019	56.8691	164.063	5.8978	8.275	31.496	31.8662
2014-10-24 13:00:00		9.019	56.8691	164.063	5.8936	8.73	31.4918	31.8654
2014-10-24 14:00:00		9.019	56.8691	164.063	5.8826	8.871	31.4793	31.8616
2014-10-24 15:00:00		9.019	56.8691	164.063	5.8751	9.708	31.471	31.859
2014-10-24 16:00:00		9.019	56.8691	164.063	5.8717	9.426	31.469	31.86
2014-10-24 17:00:00		9.019	56.8691	164.063	5.8692	9.08	31.469	31.8626
2014-10-24 18:00:00		9.019	56.8691	164.063	5.881	9.664	31.4835	31.8675
2014-10-24 19:00:00		9.019	56.8691	164.063	5.8785	9.364	31.4825	31.8688
2014-10-24 20:00:00		9.019	56.8691	164.063	5.8843	9.639	31.4866	31.8678
2014-10-24 21:00:00		9.019	56.8691	164.063	5.8902	9.061	31.4918	31.8684
2014-10-24 22:00:00		9.019	56.8691	164.063	5.8894	9.776	31.4918	31.8688
2014-10-24 23:00:00		9.019	56.8691	164.063	5.8978	8.815	31.5032	31.8741
2014-10-25 00:00:00		9.019	56.8691	164.063	5.8835	8.206	31.4908	31.8739
2014-10-25 01:00:00		9.019	56.8691	164.063	5.8902	8.952	31.4939	31.8707
2014-10-25 02:00:00		9.019	56.8691	164.063	5.8952	9.181	31.5001	31.8729
2014-10-25 03:00:00		9.019	56.8691	164.063	5.8961	9.297	31.5001	31.872
2014-10-25 04:00:00		9.019	56.8691	164.063	5.886	9.658	31.4918	31.872
2014-10-25 05:00:00		9.019	56.8691	164.063	5.8969	9.2	31.498	31.8689
2014-10-25 06:00:00		9.019	56.8691	164.063	5.9003	9.519	31.5001	31.8679
2014-10-25 07:00:00		9.019	56.8691	164.063	5.9138	8.999	31.5115	31.8683
2014-10-25 08:00:00		9.019	56.8691	164.063	5.9095	9.109	31.5084	31.8687
2014-10-25 09:00:00		9.019	56.8691	164.063	5.9037	8.709	31.5032	31.8686
2014-10-25 10:00:00		9.019	56.8691	164.063	5.8877	8.494	31.4908	31.8699
2014-10-25 11:00:00		9.019	56.8691	164.063	5.8952	8.638	31.499	31.8719
2014-10-25 12:00:00		9.019	56.8691	164.063	5.8776	8.717	31.4773	31.8642
2014-10-25 13:00:00		9.019	56.8691	164.063	5.865	8.531	31.4637	31.861
2014-10-25 14:00:00		9.019	56.8691	164.063	5.8616	8.591	31.4596	31.8595
2014-10-25 15:00:00		9.019	56.8691	164.063	5.8642	8.532	31.4627	31.8606
2014-10-25 16:00:00		9.019	56.8691	164.063	5.8742	9.325	31.4731	31.8624
2014-10-25 17:00:00		9.019	56.8691	164.063	5.8936	9.1	31.4918	31.8652
2014-10-25 18:00:00		9.019	56.8691	164.063	5.8927	9.428	31.4897	31.8635
2014-10-25 19:00:00		9.019	56.8691	164.063	5.8952	9.649	31.4939	31.8656
2014-10-25 20:00:00		9.019	56.8691	164.063	5.886	9.839	31.4887	31.8684
2014-10-25 21:00:00		9.019	56.8691	164.063	5.8877	8.948	31.4918	31.8708
2014-10-25 22:00:00		9.019	56.8691	164.063	5.9272	9.22	31.5271	31.873
2014-10-25 23:00:00		9.019	56.8691	164.063	5.9725	9.234	31.5645	31.8721
2014-10-26 00:00:00		9.019	56.8691	164.063	5.9699	9.146	31.5624	31.8722
2014-10-26 01:00:00		9.019	56.8691	164.063	5.9725	9.021	31.5665	31.8745
2014-10-26 02:00:00		9.019	56.8691	164.063	5.9238	9.171	31.5271	31.8762
2014-10-26 03:00:00		9.019	56.8691	164.063	5.9154	9.034	31.5177	31.8736
2014-10-26 04:00:00		9.019	56.8691	164.063	5.9162	9.493	31.5188	31.8738
2014-10-26 05:00:00		9.019	56.8691	164.063	5.907	9.445	31.5095	31.8721
2014-10-26 06:00:00		9.019	56.8691	164.063	5.9078	9.504	31.5095	31.8713
2014-10-26 07:00:00		9.019	56.8691	164.063	5.9364	9.63	31.5333	31.8711
2014-10-26 08:00:00		9.019	56.8691	164.063	5.933	9.327	31.5302	31.8709
2014-10-26 09:00:00		9.019	56.8691	164.063	5.9045	9.271	31.5053	31.8699
2014-10-26 10:00:00		9.019	56.8691	164.063	5.9011	8.843	31.5042	31.8721
2014-10-26 11:00:00		9.019	56.8691	164.063	5.8911	8.588	31.496	31.8724
2014-10-26 12:00:00		9.019	56.8691	164.063	5.8818	8.365	31.4835	31.8673
2014-10-26 13:00:00		9.019	56.8691	164.063	5.8986	8.535	31.496	31.8654
2014-10-26 14:00:00		9.019	56.8691	164.063	5.9935	8.503	31.5769	31.8666
2014-10-26 15:00:00		9.019	56.8691	164.063	6.0119	8.622	31.5925	31.8666
2014-10-26 16:00:00		9.019	56.8691	164.063	6.0119	8.859	31.5935	31.8676
2014-10-26 17:00:00		9.019	56.8691	164.063	6.0027	9.002	31.5863	31.8681
2014-10-26 18:00:00		9.019	56.8691	164.063	5.98	9.101	31.5686	31.8697
2014-10-26 19:00:00		9.019	56.8691	164.063	5.996	9.778	31.5811	31.8683
2014-10-26 20:00:00		9.019	56.8691	164.063	5.9649	9.777	31.5562	31.8697
2014-10-26 21:00:00		9.019	56.8691	164.063	5.8936	9.896	31.496	31.8695
2014-10-26 22:00:00		9.019	56.8691	164.063	5.923	9.531	31.5198	31.8686
2014-10-26 23:00:00		9.019	56.8691	164.063	5.9372	9.736	31.5354	31.8725
2014-10-27 00:00:00		9.019	56.8691	164.063	5.9381	9.271	31.5354	31.872
2014-10-27 01:00:00		9.019	56.8691	164.063	5.949	8.928	31.5448	31.8723
2014-10-27 02:00:00		9.019	56.8691	164.063	5.9557	9.071	31.5499	31.8717
2014-10-27 03:00:00		9.019	56.8691	164.063	5.9532	9.334	31.5489	31.8728
2014-10-27 04:00:00		9.019	56.8691	164.063	5.9423	9.544	31.5406	31.8736
2014-10-27 05:00:00		9.019	56.8691	164.063	5.9213	8.956	31.5219	31.8728
2014-10-27 06:00:00		9.019	56.8691	164.063	5.9356	9.603	31.5333	31.8718
2014-10-27 07:00:00		9.019	56.8691	164.063	5.9725	9.228	31.5613	31.8686
2014-10-27 08:00:00		9.019	56.8691	164.063	5.9851	9.509	31.5686	31.8647
2014-10-27 09:00:00		9.019	56.8691	164.063	5.9968	9.3	31.5769	31.8631
2014-10-27 10:00:00		9.019	56.8691	164.063	5.9733	9.261	31.5603	31.8667
2014-10-27 11:00:00		9.019	56.8691	164.063	5.9238	8.815	31.5219	31.8705
2014-10-27 12:00:00		9.019	56.8691	164.063	5.9162	8.796	31.5157	31.8707
2014-10-27 13:00:00		9.019	56.8691	164.063	5.9423	8.375	31.5312	31.8638
2014-10-27 14:00:00		9.019	56.8691	164.063	5.9759	8.146	31.5562	31.8601
2014-10-27 15:00:00		9.019	56.8691	164.063	5.9868	8.622	31.5645	31.8589
2014-10-27 16:00:00		9.019	56.8691	164.063	5.9783	8.302	31.5572	31.8589
2014-10-27 17:00:00		9.019	56.8691	164.063	5.954	9.358	31.5292	31.8499
2014-10-27 18:00:00		9.019	56.8691	164.063	5.9473	9.308	31.5333	31.8609
2014-10-27 19:00:00		9.019	56.8691	164.063	5.9515	9.941	31.5375	31.8613
2014-10-27 20:00:00		9.019	56.8691	164.063	5.9649	9.407	31.551	31.864
2014-10-27 21:00:00		9.019	56.8691	164.063	5.8986	9.404	31.5001	31.8696
2014-10-27 22:00:00		9.019	56.8691	164.063	5.9574	9.108	31.5437	31.8631
2014-10-27 23:00:00		9.019	56.8691	164.063	5.9834	10.119	31.5655	31.8626
2014-10-28 00:00:00		9.019	56.8691	164.063	5.9851	9.704	31.5645	31.86
2014-10-28 01:00:00		9.019	56.8691	164.063	5.9649	8.808	31.551	31.8643
2014-10-28 02:00:00		9.019	56.8691	164.063	5.9498	9.532	31.5385	31.8642
2014-10-28 03:00:00		9.019	56.8691	164.063	5.9305	9.767	31.525	31.8672
2014-10-28 04:00:00		9.019	56.8691	164.063	5.923	8.946	31.5198	31.8689
2014-10-28 05:00:00		9.019	56.8691	164.063	5.9204	9.509	31.5177	31.8687
2014-10-28 06:00:00		9.019	56.8691	164.063	5.9154	8.7	31.5146	31.8703
2014-10-28 07:00:00		9.019	56.8691	164.063	5.9154	10.294	31.5157	31.8707
2014-10-28 08:00:00		9.019	56.8691	164.063	5.9053	8.96	31.5074	31.8716
2014-10-28 09:00:00		9.019	56.8691	164.063	5.9011	9.183	31.5032	31.8708
2014-10-28 10:00:00		9.019	56.8691	164.063	5.8877	8.926	31.4918	31.8708
2014-10-28 11:00:00		9.019	56.8691	164.063	5.8785	9.813	31.4845	31.8709
2014-10-28 12:00:00		9.019	56.8691	164.063	5.8599	8.216	31.47	31.8729
2014-10-28 13:00:00		9.019	56.8691	164.063	5.8037	8.201	31.4201	31.8701
2014-10-28 14:00:00		9.019	56.8691	164.063	5.7523	7.998	31.3973	31.8931
2014-10-28 15:00:00		9.019	56.8691	164.063	5.7085	8.421	31.3786	31.9133
2014-10-28 16:00:00		9.019	56.8691	164.063	5.7658	8.874	31.4035	31.8869
2014-10-28 17:00:00		9.019	56.8691	164.063	5.7817	7.983	31.4056	31.8746
2014-10-28 18:00:00		9.019	56.8691	164.063	5.7893	8.908	31.4097	31.8717
2014-10-28 19:00:00		9.019	56.8691	164.063	5.7313	10.231	31.3786	31.8909
2014-10-28 20:00:00		9.019	56.8691	164.063	5.6757	9.763	31.3547	31.9169
2014-10-28 21:00:00		9.019	56.8691	164.063	5.6647	10.783	31.3475	31.9186
2014-10-28 22:00:00		9.019	56.8691	164.063	5.6503	9.981	31.3433	31.928
2014-10-28 23:00:00		9.019	56.8691	164.063	5.658	8.734	31.3433	31.9213
2014-10-29 00:00:00		9.019	56.8691	164.063	5.6841	9.077	31.3568	31.9116
2014-10-29 01:00:00		9.019	56.8691	164.063	5.6959	8.358	31.3651	31.9101
2014-10-29 02:00:00		9.019	56.8691	164.063	5.6832	8.625	31.3558	31.9114
2014-10-29 03:00:00		9.019	56.8691	164.063	5.6486	9.133	31.335	31.9206
2014-10-29 04:00:00		9.019	56.8691	164.063	5.6225	9.138	31.3174	31.9255
2014-10-29 05:00:00		9.019	56.8691	164.063	5.6537	8.642	31.335	31.916
2014-10-29 06:00:00		9.019	56.8691	164.063	5.6486	9.461	31.3288	31.9134
2014-10-29 07:00:00		9.019	56.8691	164.063	5.6445	9.569	31.3298	31.9185
2014-10-29 08:00:00		9.019	56.8691	164.063	5.6352	10.12	31.3225	31.9188
2014-10-29 09:00:00		9.019	56.8691	164.063	5.6242	9.816	31.3163	31.9223
2014-10-29 10:00:00		9.019	56.8691	164.063	5.6141	9.496	31.307	31.9216
2014-10-29 11:00:00		9.019	56.8691	164.063	5.6056	8.868	31.2987	31.9205
2014-10-29 12:00:00		9.019	56.8691	164.063	5.609	8.704	31.2955	31.9139
2014-10-29 13:00:00		9.019	56.8691	164.063	5.6082	8.27	31.2893	31.9078
2014-10-29 14:00:00		9.019	56.8691	164.063	5.6141	8.038	31.2966	31.9106
2014-10-29 15:00:00		9.019	56.8691	164.063	5.6335	8.235	31.307	31.9038
2014-10-29 16:00:00		9.019	56.8691	164.063	5.6242	8.099	31.2955	31.8997
2014-10-29 17:00:00		9.019	56.8691	164.063	5.5694	8.086	31.2654	31.9178
2014-10-29 18:00:00		9.019	56.8691	164.063	5.555	8.512	31.254	31.9184
2014-10-29 19:00:00		9.019	56.8691	164.063	5.6048	8.729	31.2799	31.9003
2014-10-29 20:00:00		9.019	56.8691	164.063	5.647	9.366	31.3163	31.901
2014-10-29 21:00:00		9.019	56.8691	164.063	5.5956	9.455	31.2883	31.9181
2014-10-29 22:00:00		9.019	56.8691	164.063	5.5592	9.577	31.2582	31.9186
2014-10-29 23:00:00		9.019	56.8691	164.063	5.5728	9.929	31.2675	31.9161
2014-10-30 00:00:00		9.019	56.8691	164.063	5.5719	9.612	31.2748	31.9253
2014-10-30 01:00:00		9.019	56.8691	164.063	5.5609	8.985	31.2717	31.9325
2014-10-30 02:00:00		9.019	56.8691	164.063	5.539	8.725	31.2571	31.937
2014-10-30 03:00:00		9.019	56.8691	164.063	5.5373	9.0	31.255	31.9361
2014-10-30 04:00:00		9.019	56.8691	164.063	5.5381	8.592	31.254	31.9344
2014-10-30 05:00:00		9.019	56.8691	164.063	5.539	8.962	31.2519	31.931
2014-10-30 06:00:00		9.019	56.8691	164.063	5.5533	9.083	31.2571	31.9232
2014-10-30 07:00:00		9.019	56.8691	164.063	5.5601	9.636	31.2613	31.9212
2014-10-30 08:00:00		9.019	56.8691	164.063	5.5533	9.449	31.255	31.9207
2014-10-30 09:00:00		9.019	56.8691	164.063	5.5466	9.571	31.2519	31.9235
2014-10-30 10:00:00		9.019	56.8691	164.063	5.544	9.678	31.254	31.9282
2014-10-30 11:00:00		9.019	56.8691	164.063	5.5381	9.394	31.2488	31.9281
2014-10-30 12:00:00		9.019	56.8691	164.063	5.5263	8.912	31.2395	31.929
2014-10-30 13:00:00		9.019	56.8691	164.063	5.5347	9.158	31.2447	31.9268
2014-10-30 14:00:00		9.019	56.8691	164.063	5.5499	8.359	31.2519	31.9209
2014-10-30 15:00:00		9.019	56.8691	164.063	5.5499	8.197	31.2478	31.9163
2014-10-30 16:00:00		9.019	56.8691	164.063	5.5592	8.31	31.2571	31.918
2014-10-30 17:00:00		9.019	56.8691	164.063	5.5811	8.313	31.2696	31.9112
2014-10-30 18:00:00		9.019	56.8691	164.063	5.582	8.558	31.2696	31.9103
2014-10-30 19:00:00		9.019	56.8691	164.063	5.566	8.773	31.254	31.9078
2014-10-30 20:00:00		9.019	56.8691	164.063	5.528	9.114	31.2281	31.9144
2014-10-30 21:00:00		9.019	56.8691	164.063	5.6014	9.315	31.2758	31.8985
2014-10-30 22:00:00		9.019	56.8691	164.063	5.6065	9.62	31.2779	31.8959
2014-10-30 23:00:00		9.019	56.8691	164.063	5.5753	9.567	31.2582	31.9033
2014-10-31 00:00:00		9.019	56.8691	164.063	5.5736	9.407	31.2613	31.9085
2014-10-31 01:00:00		9.019	56.8691	164.063	5.5347	9.321	31.2395	31.9208
2014-10-31 02:00:00		9.019	56.8691	164.063	5.5111	9.105	31.2239	31.9258
2014-10-31 03:00:00		9.019	56.8691	164.063	5.5111	8.95	31.2322	31.9352
2014-10-31 04:00:00		9.019	56.8691	164.063	5.5069	8.739	31.2291	31.9358
2014-10-31 05:00:00		9.019	56.8691	164.063	5.5052	8.818	31.2208	31.928
2014-10-31 06:00:00		9.019	56.8691	164.063	5.517	8.826	31.226	31.9227
2014-10-31 07:00:00		9.019	56.8691	164.063	5.5339	9.191	31.2363	31.9181
2014-10-31 08:00:00		9.019	56.8691	164.063	5.5533	9.344	31.2457	31.9102
2014-10-31 09:00:00		9.019	56.8691	164.063	5.5626	9.488	31.2478	31.9036
2014-10-31 10:00:00		9.019	56.8691	164.063	5.5541	9.428	31.2395	31.9023
2014-10-31 11:00:00		9.019	56.8691	164.063	5.5558	9.517	31.2405	31.9018
2014-10-31 12:00:00		9.019	56.8691	164.063	5.5482	9.065	31.2353	31.9034
2014-10-31 13:00:00		9.019	56.8691	164.063	5.5373	9.917	31.227	31.904
2014-10-31 14:00:00		9.019	56.8691	164.063	5.533	8.084	31.2208	31.9019
2014-10-31 15:00:00		9.019	56.8691	164.063	5.484	8.713	31.1793	31.9011
2014-10-31 16:00:00		9.019	56.8691	164.063	5.4502	8.121	31.1533	31.9042
2014-10-31 17:00:00		9.019	56.8691	164.063	5.4366	8.366	31.1408	31.9029
2014-10-31 18:00:00		9.019	56.8691	164.063	5.429	8.106	31.1325	31.9008
2014-10-31 19:00:00		9.019	56.8691	164.063	5.4316	8.735	31.1336	31.8992
2014-10-31 20:00:00		9.019	56.8691	164.063	5.4417	8.923	31.146	31.9036
2014-10-31 21:00:00		9.019	56.8691	164.063	5.4815	9.054	31.1647	31.8869
2014-10-31 22:00:00		9.019	56.8691	164.063	5.5111	9.723	31.1855	31.882
2014-10-31 23:00:00		9.019	56.8691	164.063	5.5905	11.066	31.2499	31.8788
2014-11-01 00:00:00		9.019	56.8691	164.063	5.6056	9.586	31.2592	31.8756
2014-11-01 01:00:00		9.019	56.8691	164.063	5.5803	7.817	31.2405	31.8794
2014-11-01 02:00:00		9.019	56.8691	164.063	5.5769	10.593	31.2374	31.8778
2014-11-01 03:00:00		9.019	56.8691	164.063	5.5879	10.007	31.2446	31.8758
2014-11-01 04:00:00		9.019	56.8691	164.063	5.5905	9.227	31.2488	31.8785
2014-11-01 05:00:00		9.019	56.8691	164.063	5.5803	8.497	31.2436	31.8826
2014-11-01 06:00:00		9.019	56.8691	164.063	5.5736	7.597	31.2415	31.8871
2014-11-01 07:00:00		9.019	56.8691	164.063	5.5795	10.015	31.2467	31.8862
2014-11-01 08:00:00		9.019	56.8691	164.063	5.5795	8.626	31.2467	31.8868
2014-11-01 09:00:00		9.019	56.8691	164.063	5.5769	7.525	31.2446	31.8874
2014-11-01 10:00:00		9.019	56.8691	164.063	5.582	8.586	31.2467	31.8845
2014-11-01 11:00:00		9.019	56.8691	164.063	5.5972	7.946	31.2613	31.8868
2014-11-01 12:00:00		9.019	56.8691	164.063	5.6225	8.905	31.282	31.8857
2014-11-01 13:00:00		9.019	56.8691	164.063	5.6158	10.595	31.2789	31.8878
2014-11-01 14:00:00		9.019	56.8691	164.063	5.6039	9.707	31.2696	31.8889
2014-11-01 15:00:00		9.019	56.8691	164.063	5.593	8.787	31.2602	31.8892
2014-11-01 16:00:00		9.019	56.8691	164.063	5.5711	8.61	31.2415	31.889
2014-11-01 17:00:00		9.019	56.8691	164.063	5.5635	7.236	31.2353	31.8898
2014-11-01 18:00:00		9.019	56.8691	164.063	5.5524	8.45	31.2281	31.8915
2014-11-01 19:00:00		9.019	56.8691	164.063	5.5271	8.069	31.2083	31.8934
2014-11-01 20:00:00		9.019	56.8691	164.063	5.5153	7.851	31.2	31.8953
2014-11-01 21:00:00		9.019	56.8691	164.063	5.495	8.926	31.1824	31.8941
2014-11-01 22:00:00		9.019	56.8691	164.063	5.4756	8.754	31.1688	31.8974
2014-11-01 23:00:00		9.019	56.8691	164.063	5.4612	8.994	31.1564	31.8968
2014-11-02 00:00:00		9.019	56.8691	164.063	5.4832	9.752	31.1751	31.8967
2014-11-02 01:00:00		9.019	56.8691	164.063	5.4967	9.898	31.1855	31.8956
2014-11-02 02:00:00		9.019	56.8691	164.063	5.4899	9.138	31.1813	31.8977
2014-11-02 03:00:00		9.019	56.8691	164.063	5.468	9.696	31.1616	31.896
2014-11-02 04:00:00		9.019	56.8691	164.063	5.4443	8.72	31.1418	31.8966
2014-11-02 05:00:00		9.019	56.8691	164.063	5.435	8.837	31.1325	31.8947
2014-11-02 06:00:00		9.019	56.8691	164.063	5.4256	8.896	31.1263	31.8966
2014-11-02 07:00:00		9.019	56.8691	164.063	5.4197	8.506	31.1222	31.8977
2014-11-02 08:00:00		9.019	56.8691	164.063	5.4206	7.898	31.1222	31.8972
2014-11-02 09:00:00		9.019	56.8691	164.063	5.4333	8.544	31.1336	31.8977
2014-11-02 10:00:00		9.019	56.8691	164.063	5.4485	8.94	31.1481	31.8995
2014-11-02 11:00:00		9.019	56.8691	164.063	5.4823	9.144	31.1782	31.9014
2014-11-02 12:00:00		9.019	56.8691	164.063	5.4823	10.09	31.1793	31.9021
2014-11-02 13:00:00		9.019	56.8691	164.063	5.4638	9.587	31.1616	31.9
2014-11-02 14:00:00		9.019	56.8691	164.063	5.44	8.346	31.1439	31.9032
2014-11-02 15:00:00		9.019	56.8691	164.063	5.429	8.479	31.1346	31.903
2014-11-02 16:00:00		9.019	56.8691	164.063	5.418	8.71	31.1242	31.9015
2014-11-02 17:00:00		9.019	56.8691	164.063	5.4282	9.022	31.1346	31.9035
2014-11-02 18:00:00		9.019	56.8691	164.063	5.435	8.026	31.1388	31.9022
2014-11-02 19:00:00		9.019	56.8691	164.063	5.4299	8.836	31.1357	31.9031
2014-11-02 20:00:00		9.019	56.8691	164.063	5.4189	8.438	31.1242	31.9008
2014-11-02 21:00:00		9.019	56.8691	164.063	5.4147	8.272	31.1232	31.9038
2014-11-02 22:00:00		9.019	56.8691	164.063	5.4239	9.177	31.1294	31.9016
2014-11-02 23:00:00		9.019	56.8691	164.063	5.4494	9.684	31.1523	31.903
2014-11-03 00:00:00		9.019	56.8691	164.063	5.4655	9.719	31.1678	31.9054
2014-11-03 01:00:00		9.019	56.8691	164.063	5.44	9.758	31.1471	31.906
2014-11-03 02:00:00		9.019	56.8691	164.063	5.4037	9.82	31.118	31.9076
2014-11-03 03:00:00		9.019	56.8691	164.063	5.3978	9.736	31.1138	31.9086
2014-11-03 04:00:00		9.019	56.8691	164.063	5.3774	8.651	31.0962	31.9085
2014-11-03 05:00:00		9.019	56.8691	164.063	5.3673	8.518	31.0858	31.9064
2014-11-03 06:00:00		9.019	56.8691	164.063	5.3546	8.429	31.0744	31.9055
2014-11-03 07:00:00		9.019	56.8691	164.063	5.3664	8.421	31.0858	31.9072
2014-11-03 08:00:00		9.019	56.8691	164.063	5.3639	8.581	31.0816	31.9049
2014-11-03 09:00:00		9.019	56.8691	164.063	5.3562	8.801	31.0754	31.905
2014-11-03 10:00:00		9.019	56.8691	164.063	5.3723	9.132	31.0889	31.9048
2014-11-03 11:00:00		9.019	56.8691	164.063	5.3707	9.189	31.0879	31.9052
2014-11-03 12:00:00		9.019	56.8691	164.063	5.3817	9.61	31.0983	31.9063
2014-11-03 13:00:00		9.019	56.8691	164.063	5.3766	9.074	31.0951	31.9078
2014-11-03 14:00:00		9.019	56.8691	164.063	5.3435	9.292	31.0682	31.9086
2014-11-03 15:00:00		9.019	56.8691	164.063	5.3173	9.17	31.0453	31.9077
2014-11-03 16:00:00		9.019	56.8691	164.063	5.3063	8.878	31.0359	31.9077
2014-11-03 17:00:00		9.019	56.8691	164.063	5.2868	8.369	31.0204	31.9088
2014-11-03 18:00:00		9.019	56.8691	164.063	5.2808	8.511	31.0162	31.9097
2014-11-03 19:00:00		9.019	56.8691	164.063	5.2715	8.98	31.0079	31.9089
2014-11-03 20:00:00		9.019	56.8691	164.063	5.2647	7.936	31.0017	31.9088
2014-11-03 21:00:00		9.019	56.8691	164.063	5.2545	8.554	30.9955	31.9111
2014-11-03 22:00:00		9.019	56.8691	164.063	5.2528	8.353	30.9924	31.9093
2014-11-03 23:00:00		9.019	56.8691	164.063	5.2519	9.004	30.9924	31.9098
2014-11-04 00:00:00		9.019	56.8691	164.063	5.2418	10.034	30.9851	31.9107
2014-11-04 01:00:00		9.019	56.8691	164.063	5.2392	9.534	30.983	31.9111
2014-11-04 02:00:00		9.019	56.8691	164.063	5.2409	9.767	30.9851	31.9117
2014-11-04 03:00:00		9.019	56.8691	164.063	5.2307	9.817	30.9768	31.9119
2014-11-04 04:00:00		9.019	56.8691	164.063	5.2299	8.98	30.9778	31.9143
2014-11-04 05:00:00		9.019	56.8691	164.063	5.235	8.823	30.9809	31.9131
2014-11-04 06:00:00		9.019	56.8691	164.063	5.2375	8.971	30.9851	31.9153
2014-11-04 07:00:00		9.019	56.8691	164.063	5.2443	8.678	30.9924	31.9173
2014-11-04 08:00:00		9.019	56.8691	164.063	5.246	8.391	30.9934	31.917
2014-11-04 09:00:00		9.019	56.8691	164.063	5.2265	8.401	30.9757	31.9155
2014-11-04 10:00:00		9.019	56.8691	164.063	5.2001	8.551	30.9529	31.9145
2014-11-04 11:00:00		9.019	56.8691	164.063	5.1874	9.188	30.9436	31.9157
2014-11-04 12:00:00		9.019	56.8691	164.063	5.1705	9.316	30.928	31.9141
2014-11-04 13:00:00		9.019	56.8691	164.063	5.1662	9.636	30.9259	31.9157
2014-11-04 14:00:00		9.019	56.8691	164.063	5.1645	9.137	30.9228	31.914
2014-11-04 15:00:00		9.019	56.8691	164.063	5.1645	9.561	30.9238	31.9149
2014-11-04 16:00:00		9.019	56.8691	164.063	5.1653	9.664	30.9269	31.9176
2014-11-04 17:00:00		9.019	56.8691	164.063	5.1781	9.227	30.9394	31.9199
2014-11-04 18:00:00		9.019	56.8691	164.063	5.1832	9.009	30.9467	31.9234
2014-11-04 19:00:00		9.019	56.8691	164.063	5.1832	8.313	30.9487	31.9261
2014-11-04 20:00:00		9.019	56.8691	164.063	5.1789	8.318	30.9446	31.9255
2014-11-04 21:00:00		9.019	56.8691	164.063	5.1764	8.695	30.9415	31.9241
2014-11-04 22:00:00		9.019	56.8691	164.063	5.1662	8.021	30.9321	31.9236
2014-11-04 23:00:00		9.019	56.8691	164.063	5.1568	9.588	30.9228	31.9211
2014-11-05 00:00:00		9.019	56.8691	164.063	5.1543	8.898	30.9207	31.9214
2014-11-05 01:00:00		9.019	56.8691	164.063	5.1636	9.807	30.929	31.9216
2014-11-05 02:00:00		9.019	56.8691	164.063	5.167	9.654	30.9321	31.9219
2014-11-05 03:00:00		9.019	56.8691	164.063	5.1602	9.652	30.9269	31.9225
2014-11-05 04:00:00		9.019	56.8691	164.063	5.1466	9.449	30.9155	31.9226
2014-11-05 05:00:00		9.019	56.8691	164.063	5.1382	9.105	30.9093	31.9237
2014-11-05 06:00:00		9.019	56.8691	164.063	5.1526	9.12	30.9259	31.9289
2014-11-05 07:00:00		9.019	56.8691	164.063	5.1543	8.712	30.928	31.9298
2014-11-05 08:00:00		9.019	56.8691	164.063	5.1619	8.352	30.9363	31.9322
2014-11-05 09:00:00		9.019	56.8691	164.063	5.1602	8.384	30.9311	31.9279
2014-11-05 10:00:00		9.019	56.8691	164.063	5.1347	8.427	30.9103	31.9285
2014-11-05 11:00:00		9.019	56.8691	164.063	5.1228	8.321	30.8979	31.9258
2014-11-05 12:00:00		9.019	56.8691	164.063	5.1152	8.536	30.8885	31.9223
2014-11-05 13:00:00		9.019	56.8691	164.063	5.1024	9.027	30.8771	31.9212
2014-11-05 14:00:00		9.019	56.8691	164.063	5.099	8.988	30.875	31.9221
2014-11-05 15:00:00		9.019	56.8691	164.063	5.1152	9.05	30.8885	31.922
2014-11-05 16:00:00		9.019	56.8691	164.063	5.1313	9.101	30.9051	31.9255
2014-11-05 17:00:00		9.019	56.8691	164.063	5.1177	9.129	30.8937	31.9255
2014-11-05 18:00:00		9.019	56.8691	164.063	5.1058	9.138	30.8833	31.925
2014-11-05 19:00:00		9.019	56.8691	164.063	5.1152	8.855	30.8948	31.9292
2014-11-05 20:00:00		9.019	56.8691	164.063	5.1143	8.725	30.8948	31.9301
2014-11-05 21:00:00		9.019	56.8691	164.063	5.1194	8.791	30.901	31.9323
2014-11-05 22:00:00		9.019	56.8691	164.063	5.1169	8.757	30.8989	31.9324
2014-11-05 23:00:00		9.019	56.8691	164.063	5.1237	8.963	30.9031	31.9305
2014-11-06 00:00:00		9.019	56.8691	164.063	5.122	8.974	30.902	31.9309
2014-11-06 01:00:00		9.019	56.8691	164.063	5.1152	9.523	30.8937	31.9277
2014-11-06 02:00:00		9.019	56.8691	164.063	5.0973	9.67	30.8782	31.9269
2014-11-06 03:00:00		9.019	56.8691	164.063	5.0871	9.803	30.8699	31.9272
2014-11-06 04:00:00		9.019	56.8691	164.063	5.0777	9.712	30.8605	31.9255
2014-11-06 05:00:00		9.019	56.8691	164.063	5.0914	9.475	30.875	31.9291
2014-11-06 06:00:00		9.019	56.8691	164.063	5.0981	9.255	30.8823	31.9311
2014-11-06 07:00:00		9.019	56.8691	164.063	5.0922	8.885	30.8782	31.9322
2014-11-06 08:00:00		9.019	56.8691	164.063	5.082	8.555	30.8667	31.9291
2014-11-06 09:00:00		9.019	56.8691	164.063	5.0829	8.363	30.8678	31.9295
2014-11-06 10:00:00		9.019	56.8691	164.063	5.0914	8.336	30.8761	31.9309
2014-11-06 11:00:00		9.019	56.8691	164.063	5.0692	8.266	30.8532	31.926
2014-11-06 12:00:00		9.019	56.8691	164.063	5.0429	8.309	30.8314	31.9263
2014-11-06 13:00:00		9.019	56.8691	164.063	5.0139	8.874	30.8044	31.9228
2014-11-06 14:00:00		9.019	56.8691	164.063	5.0216	9.122	30.8107	31.9225
2014-11-06 15:00:00		9.019	56.8691	164.063	5.0275	9.348	30.8138	31.9203
2014-11-06 16:00:00		9.019	56.8691	164.063	5.0369	9.468	30.8242	31.9231
2014-11-06 17:00:00		9.019	56.8691	164.063	5.048	9.503	30.8335	31.9232
2014-11-06 18:00:00		9.019	56.8691	164.063	5.0496	9.61	30.8366	31.9251
2014-11-06 19:00:00		9.019	56.8691	164.063	5.0513	9.411	30.8387	31.926
2014-11-06 20:00:00		9.019	56.8691	164.063	5.0522	9.011	30.8377	31.9241
2014-11-06 21:00:00		9.019	56.8691	164.063	5.0591	8.995	30.848	31.9295
2014-11-06 22:00:00		9.019	56.8691	164.063	5.0616	8.701	30.8501	31.9296
2014-11-06 23:00:00		9.019	56.8691	164.063	5.065	9.124	30.8522	31.9285
2014-11-07 00:00:00		9.019	56.8691	164.063	5.0803	8.903	30.8657	31.9293
2014-11-07 01:00:00		9.019	56.8691	164.063	5.076	9.168	30.8605	31.9274
2014-11-07 02:00:00		9.019	56.8691	164.063	5.0667	9.579	30.8532	31.9278
2014-11-07 03:00:00		9.019	56.8691	164.063	5.0556	9.461	30.8428	31.9265
2014-11-07 04:00:00		9.019	56.8691	164.063	5.0471	9.753	30.8345	31.9251
2014-11-07 05:00:00		9.019	56.8691	164.063	5.0429	10.073	30.8304	31.9242
2014-11-07 06:00:00		9.019	56.8691	164.063	5.048	9.297	30.8366	31.9268
2014-11-07 07:00:00		9.019	56.8691	164.063	5.042	9.364	30.8335	31.929
2014-11-07 08:00:00		9.019	56.8691	164.063	5.0395	9.463	30.8294	31.9266
2014-11-07 09:00:00		9.019	56.8691	164.063	5.0326	8.191	30.8252	31.929
2014-11-07 10:00:00		9.019	56.8691	164.063	5.048	8.532	30.8366	31.9272
2014-11-07 11:00:00		9.019	56.8691	164.063	5.042	8.243	30.8325	31.9283
2014-11-07 12:00:00		9.019	56.8691	164.063	5.0045	7.938	30.7992	31.9264
2014-11-07 13:00:00		9.019	56.8691	164.063	4.9892	8.757	30.7847	31.924
2014-11-07 14:00:00		9.019	56.8691	164.063	4.9764	8.261	30.7722	31.9222
2014-11-07 15:00:00		9.019	56.8691	164.063	4.9824	9.06	30.7795	31.9244
2014-11-07 16:00:00		9.019	56.8691	164.063	4.979	9.859	30.7754	31.9225
2014-11-07 17:00:00		9.019	56.8691	164.063	4.9849	9.642	30.7816	31.9241
2014-11-07 18:00:00		9.019	56.8691	164.063	4.9917	9.132	30.7868	31.9237
2014-11-07 19:00:00		9.019	56.8691	164.063	4.9892	9.025	30.7868	31.9262
2014-11-07 20:00:00		9.019	56.8691	164.063	5.0037	9.85	30.8003	31.9274
2014-11-07 21:00:00		9.019	56.8691	164.063	5.0071	9.028	30.8044	31.9293
2014-11-07 22:00:00		9.019	56.8691	164.063	5.0113	9.651	30.8107	31.9321
2014-11-07 23:00:00		9.019	56.8691	164.063	5.0139	9.385	30.8127	31.9321
2014-11-08 00:00:00		9.019	56.8691	164.063	5.0113	9.286	30.8107	31.9322
2014-11-08 01:00:00		9.019	56.8691	164.063	5.0096	8.999	30.8086	31.9316
2014-11-08 02:00:00		9.019	56.8691	164.063	5.0079	9.063	30.8065	31.9308
2014-11-08 03:00:00		9.019	56.8691	164.063	5.0054	9.53	30.8024	31.9283
2014-11-08 04:00:00		9.019	56.8691	164.063	4.9969	9.794	30.7961	31.9292
2014-11-08 05:00:00		9.019	56.8691	164.063	4.9866	9.695	30.7857	31.9272
2014-11-08 06:00:00		9.019	56.8691	164.063	4.9858	9.723	30.7847	31.9268
2014-11-08 07:00:00		9.019	56.8691	164.063	4.9986	9.421	30.7972	31.9289
2014-11-08 08:00:00		9.019	56.8691	164.063	4.9773	8.642	30.7806	31.9307
2014-11-08 09:00:00		9.019	56.8691	164.063	4.9781	8.681	30.7806	31.9298
2014-11-08 10:00:00		9.019	56.8691	164.063	4.9858	9.264	30.7889	31.9318
2014-11-08 11:00:00		9.019	56.8691	164.063	4.979	8.245	30.7826	31.9317
2014-11-08 12:00:00		9.019	56.8691	164.063	4.9883	8.067	30.791	31.9323
2014-11-08 13:00:00		9.019	56.8691	164.063	4.9645	8.304	30.7691	31.93
2014-11-08 14:00:00		9.019	56.8691	164.063	4.9466	8.446	30.7536	31.9293
2014-11-08 15:00:00		9.019	56.8691	164.063	4.9466	9.142	30.7536	31.9289
2014-11-08 16:00:00		9.019	56.8691	164.063	4.9483	9.666	30.7536	31.927
2014-11-08 17:00:00		9.019	56.8691	164.063	4.944	9.587	30.7515	31.9288
2014-11-08 18:00:00		9.019	56.8691	164.063	4.95	9.887	30.7567	31.9289
2014-11-08 19:00:00		9.019	56.8691	164.063	4.9568	10.203	30.7629	31.9293
2014-11-08 20:00:00		9.019	56.8691	164.063	4.9679	9.742	30.7754	31.9332
2014-11-08 21:00:00		9.019	56.8691	164.063	4.979	8.606	30.793	31.9434
2014-11-08 22:00:00		9.019	56.8691	164.063	4.9883	9.863	30.8044	31.9469
2014-11-08 23:00:00		9.019	56.8691	164.063	4.9866	8.982	30.8065	31.9513
2014-11-09 00:00:00		9.019	56.8691	164.063	4.9892	8.769	30.8096	31.9525
2014-11-09 01:00:00		9.019	56.8691	164.063	4.9858	8.532	30.8044	31.95
2014-11-09 02:00:00		9.019	56.8691	164.063	4.9892	9.01	30.8075	31.95
2014-11-09 03:00:00		9.019	56.8691	164.063	4.9849	8.895	30.8024	31.9483
2014-11-09 04:00:00		9.019	56.8691	164.063	4.9875	9.655	30.8044	31.9478
2014-11-09 05:00:00		9.019	56.8691	164.063	4.9824	9.136	30.7972	31.9446
2014-11-09 06:00:00		9.019	56.8691	164.063	4.9747	9.735	30.792	31.9457
2014-11-09 07:00:00		9.019	56.8691	164.063	4.9866	9.711	30.8034	31.9474
2014-11-09 08:00:00		9.019	56.8691	164.063	4.9824	9.314	30.8013	31.9493
2014-11-09 09:00:00		9.019	56.8691	164.063	4.9781	8.963	30.7982	31.95
2014-11-09 10:00:00		9.019	56.8691	164.063	4.973	8.827	30.793	31.949
2014-11-09 11:00:00		9.019	56.8691	164.063	4.9551	8.47	30.7754	31.9461
2014-11-09 12:00:00		9.019	56.8691	164.063	4.9492	7.893	30.7691	31.9449
2014-11-09 13:00:00		9.019	56.8691	164.063	4.9457	9.005	30.7639	31.9417
2014-11-09 14:00:00		9.019	56.8691	164.063	4.9406	8.956	30.7577	31.9395
2014-11-09 15:00:00		9.019	56.8691	164.063	4.9389	7.671	30.7546	31.9382
2014-11-09 16:00:00		9.019	56.8691	164.063	4.9397	8.191	30.7567	31.9396
2014-11-09 17:00:00		9.019	56.8691	164.063	4.9244	9.771	30.7432	31.938
2014-11-09 18:00:00		9.019	56.8691	164.063	4.9287	9.306	30.7453	31.9365
2014-11-09 19:00:00		9.019	56.8691	164.063	4.9321	8.972	30.7505	31.9394
2014-11-09 20:00:00		9.019	56.8691	164.063	4.9517	9.371	30.7723	31.9454
2014-11-09 21:00:00		9.019	56.8691	164.063	4.9568	9.453	30.7847	31.9547
2014-11-09 22:00:00		9.019	56.8691	164.063	4.9534	9.427	30.7847	31.958
2014-11-09 23:00:00		9.019	56.8691	164.063	4.9449	9.137	30.7774	31.958
2014-11-10 00:00:00		9.019	56.8691	164.063	4.944	9.312	30.7764	31.9575
2014-11-10 01:00:00		9.019	56.8691	164.063	4.9475	9.217	30.7806	31.959
2014-11-10 02:00:00		9.019	56.8691	164.063	4.9492	9.392	30.7826	31.9597
2014-11-10 03:00:00		9.019	56.8691	164.063	4.9509	8.726	30.7826	31.9584
2014-11-10 04:00:00		9.019	56.8691	164.063	4.9483	10.0	30.7806	31.9579
2014-11-10 05:00:00		9.019	56.8691	164.063	4.9509	9.402	30.7826	31.9581
2014-11-10 06:00:00		9.019	56.8691	164.063	4.9483	8.632	30.7806	31.9585
2014-11-10 07:00:00		9.019	56.8691	164.063	4.9449	8.355	30.7785	31.9596
2014-11-10 08:00:00		9.019	56.8691	164.063	4.9431	10.381	30.7764	31.9579
2014-11-10 09:00:00		9.019	56.8691	164.063	4.9397	9.697	30.7743	31.9591
2014-11-10 10:00:00		9.019	56.8691	164.063	4.9406	10.304	30.7764	31.9603
2014-11-10 11:00:00		9.019	56.8691	164.063	4.9414	9.549	30.7754	31.9587
2014-11-10 12:00:00		9.019	56.8691	164.063	4.944	9.107	30.7764	31.9576
2014-11-10 13:00:00		9.019	56.8691	164.063	4.9457	8.261	30.7774	31.9576
2014-11-10 14:00:00		9.019	56.8691	164.063	4.944	9.371	30.7733	31.9539
2014-11-10 15:00:00		9.019	56.8691	164.063	4.9389	7.919	30.766	31.9512
2014-11-10 16:00:00		9.019	56.8691	164.063	4.9295	9.827	30.7556	31.9473
2014-11-10 17:00:00		9.019	56.8691	164.063	4.9287	9.033	30.7546	31.9474
2014-11-10 18:00:00		9.019	56.8691	164.063	4.9235	9.535	30.7515	31.9485
2014-11-10 19:00:00		9.019	56.8691	164.063	4.9295	9.818	30.7567	31.9485
2014-11-10 20:00:00		9.019	56.8691	164.063	4.9414	9.447	30.7723	31.9552
2014-11-10 21:00:00		9.019	56.8691	164.063	4.9414	8.763	30.7754	31.9591
2014-11-10 22:00:00		9.019	56.8691	164.063	4.9372	9.258	30.7733	31.9605
2014-11-10 23:00:00		9.019	56.8691	164.063	4.9355	10.188	30.7723	31.9605
2014-11-11 00:00:00		9.019	56.8691	164.063	4.938	9.566	30.7723	31.9584
2014-11-11 01:00:00		9.019	56.8691	164.063	4.9363	9.867	30.7743	31.9623
2014-11-11 02:00:00		9.019	56.8691	164.063	4.9355	9.459	30.7733	31.9621
2014-11-11 03:00:00		9.019	56.8691	164.063	4.938	9.077	30.7743	31.961
2014-11-11 04:00:00		9.019	56.8691	164.063	4.9355	10.015	30.7723	31.9606
2014-11-11 05:00:00		9.019	56.8691	164.063	4.933	9.316	30.7691	31.9598
2014-11-11 06:00:00		9.019	56.8691	164.063	4.9312	8.534	30.7681	31.9606
2014-11-11 07:00:00		9.019	56.8691	164.063	4.9304	9.604	30.7671	31.9598
2014-11-11 08:00:00		9.019	56.8691	164.063	4.9304	9.836	30.7681	31.9609
2014-11-11 09:00:00		9.019	56.8691	164.063	4.9295	10.226	30.7671	31.9603
2014-11-11 10:00:00		9.019	56.8691	164.063	4.9261	9.122	30.7639	31.9605
2014-11-11 11:00:00		9.019	56.8691	164.063	4.9235	8.861	30.7608	31.9595
2014-11-11 12:00:00		9.019	56.8691	164.063	4.9244	8.427	30.7629	31.9613
2014-11-11 13:00:00		9.019	56.8691	164.063	4.9269	8.153	30.765	31.9614
2014-11-11 14:00:00		9.019	56.8691	164.063	4.9278	8.736	30.765	31.9602
2014-11-11 15:00:00		9.019	56.8691	164.063	4.9287	8.352	30.7629	31.9573
2014-11-11 16:00:00		9.019	56.8691	164.063	4.9261	8.695	30.7598	31.956
2014-11-11 17:00:00		9.019	56.8691	164.063	4.9244	9.029	30.7567	31.9539
2014-11-11 18:00:00		9.019	56.8691	164.063	4.9235	9.048	30.7556	31.9535
2014-11-11 19:00:00		9.019	56.8691	164.063	4.921	10.118	30.7546	31.9542
2014-11-11 20:00:00		9.019	56.8691	164.063	4.9252	9.869	30.7608	31.9574
2014-11-11 21:00:00		9.019	56.8691	164.063	4.9261	9.736	30.7619	31.9578
2014-11-11 22:00:00		9.019	56.8691	164.063	4.921	9.806	30.7598	31.9604
2014-11-11 23:00:00		9.019	56.8691	164.063	4.9295	10.093	30.7681	31.9615
2014-11-12 00:00:00		9.019	56.8691	164.063	4.9252	9.435	30.766	31.9636
2014-11-12 01:00:00		9.019	56.8691	164.063	4.9278	8.892	30.7691	31.965
2014-11-12 02:00:00		9.019	56.8691	164.063	4.9278	9.052	30.7691	31.9649
2014-11-12 03:00:00		9.019	56.8691	164.063	4.9201	9.0	30.7629	31.9652
2014-11-12 04:00:00		9.019	56.8691	164.063	4.9159	10.074	30.7588	31.964
2014-11-12 05:00:00		9.019	56.8691	164.063	4.9218	8.677	30.7619	31.9625
2014-11-12 06:00:00		9.019	56.8691	164.063	4.9201	9.75	30.7619	31.9636
2014-11-12 07:00:00		9.019	56.8691	164.063	4.9124	9.562	30.7546	31.9627
2014-11-12 08:00:00		9.019	56.8691	164.063	4.915	9.206	30.7556	31.9616
2014-11-12 09:00:00		9.019	56.8691	164.063	4.9082	9.421	30.7515	31.9633
2014-11-12 10:00:00		9.019	56.8691	164.063	4.909	9.576	30.7515	31.9624
2014-11-12 11:00:00		9.019	56.8691	164.063	4.9107	9.519	30.7525	31.962
2014-11-12 12:00:00		9.019	56.8691	164.063	4.9107	9.172	30.7525	31.9622
2014-11-12 13:00:00		9.019	56.8691	164.063	4.915	8.47	30.7567	31.9631
2014-11-12 14:00:00		9.019	56.8691	164.063	4.9124	8.051	30.7546	31.9635
2014-11-12 15:00:00		9.019	56.8691	164.063	4.9073	8.658	30.7484	31.9609
2014-11-12 16:00:00		9.019	56.8691	164.063	4.915	8.492	30.7536	31.9596
2014-11-12 17:00:00		9.019	56.8691	164.063	4.9107	8.191	30.7494	31.9591
2014-11-12 18:00:00		9.019	56.8691	164.063	4.9099	8.773	30.7484	31.9584
2014-11-12 19:00:00		9.019	56.8691	164.063	4.909	9.545	30.7484	31.9588
2014-11-12 20:00:00		9.019	56.8691	164.063	4.909	9.415	30.7494	31.9601
2014-11-12 21:00:00		9.019	56.8691	164.063	4.9107	9.118	30.7515	31.961
2014-11-12 22:00:00		9.019	56.8691	164.063	4.9116	9.833	30.7536	31.9622
2014-11-12 23:00:00		9.019	56.8691	164.063	4.9039	10.091	30.7494	31.9647
2014-11-13 00:00:00		9.019	56.8691	164.063	4.9133	9.801	30.7588	31.9665
2014-11-13 01:00:00		9.019	56.8691	164.063	4.9227	8.853	30.7681	31.9687
2014-11-13 02:00:00		9.019	56.8691	164.063	4.9269	9.201	30.7712	31.968
2014-11-13 03:00:00		9.019	56.8691	164.063	4.9252	9.281	30.7691	31.9673
2014-11-13 04:00:00		9.019	56.8691	164.063	4.9167	9.316	30.7619	31.967
2014-11-13 05:00:00		9.019	56.8691	164.063	4.9116	8.485	30.7577	31.9676
2014-11-13 06:00:00		9.019	56.8691	164.063	4.9065	9.333	30.7525	31.9662
2014-11-13 07:00:00		9.019	56.8691	164.063	4.9082	9.082	30.7525	31.9646
2014-11-13 08:00:00		9.019	56.8691	164.063	4.9082	9.798	30.7515	31.9631
2014-11-13 09:00:00		9.019	56.8691	164.063	4.9039	9.533	30.7473	31.9626
2014-11-13 10:00:00		9.019	56.8691	164.063	4.9039	10.165	30.7473	31.9623
2014-11-13 11:00:00		9.019	56.8691	164.063	4.9039	9.759	30.7484	31.9637
2014-11-13 12:00:00		9.019	56.8691	164.063	4.9031	9.176	30.7484	31.9647
2014-11-13 13:00:00		9.019	56.8691	164.063	4.9048	8.752	30.7484	31.9633
2014-11-13 14:00:00		9.019	56.8691	164.063	4.9056	8.838	30.7463	31.9601
2014-11-13 15:00:00		9.019	56.8691	164.063	4.9056	8.325	30.7442	31.9579
2014-11-13 16:00:00		9.019	56.8691	164.063	4.9056	7.802	30.7401	31.9535
2014-11-13 17:00:00		9.019	56.8691	164.063	4.9039	7.726	30.7401	31.9551
2014-11-13 18:00:00		9.019	56.8691	164.063	4.9056	8.275	30.738	31.9508
2014-11-13 19:00:00		9.019	56.8691	164.063	4.9056	8.621	30.7411	31.9542
2014-11-13 20:00:00		9.019	56.8691	164.063	4.9099	8.473	30.7442	31.9537
2014-11-13 21:00:00		9.019	56.8691	164.063	4.9082	8.864	30.7463	31.9576
2014-11-13 22:00:00		9.019	56.8691	164.063	4.9142	9.306	30.7515	31.9576
2014-11-13 23:00:00		9.019	56.8691	164.063	4.9201	9.798	30.7588	31.96
2014-11-14 00:00:00		9.019	56.8691	164.063	4.9176	8.592	30.7588	31.963
2014-11-14 01:00:00		9.019	56.8691	164.063	4.9218	9.435	30.7639	31.9645
2014-11-14 02:00:00		9.019	56.8691	164.063	4.9193	9.128	30.7619	31.9647
2014-11-14 03:00:00		9.019	56.8691	164.063	4.9176	8.891	30.7598	31.9641
2014-11-14 04:00:00		9.019	56.8691	164.063	4.9185	7.983	30.7608	31.9648
2014-11-14 05:00:00		9.019	56.8691	164.063	4.9176	9.166	30.7598	31.964
2014-11-14 06:00:00		9.019	56.8691	164.063	4.9159	9.039	30.7598	31.9657
2014-11-14 07:00:00		9.019	56.8691	164.063	4.9159	8.772	30.7588	31.9646
2014-11-14 08:00:00		9.019	56.8691	164.063	4.9176	9.269	30.7588	31.9627
2014-11-14 09:00:00		9.019	56.8691	164.063	4.9167	9.104	30.7588	31.9636
2014-11-14 10:00:00		9.019	56.8691	164.063	4.9193	9.033	30.7598	31.9624
2014-11-14 11:00:00		9.019	56.8691	164.063	4.921	9.031	30.7629	31.9643
2014-11-14 12:00:00		9.019	56.8691	164.063	4.9227	8.826	30.7639	31.9639
2014-11-14 13:00:00		9.019	56.8691	164.063	4.9244	9.102	30.765	31.9634
2014-11-14 14:00:00		9.019	56.8691	164.063	4.9227	8.343	30.7639	31.9642
2014-11-14 15:00:00		9.019	56.8691	164.063	4.921	8.741	30.7629	31.9644
2014-11-14 16:00:00		9.019	56.8691	164.063	4.9185	8.862	30.7598	31.9633
2014-11-14 17:00:00		9.019	56.8691	164.063	4.9176	8.175	30.7588	31.9632
2014-11-14 18:00:00		9.019	56.8691	164.063	4.9185	8.032	30.7588	31.9625
2014-11-14 19:00:00		9.019	56.8691	164.063	4.9193	9.037	30.7577	31.96
2014-11-14 20:00:00		9.019	56.8691	164.063	4.9185	8.578	30.7577	31.961
2014-11-14 21:00:00		9.019	56.8691	164.063	4.9218	9.245	30.7608	31.961
2014-11-14 22:00:00		9.019	56.8691	164.063	4.9312	9.394	30.7702	31.9626
2014-11-14 23:00:00		9.019	56.8691	164.063	4.9389	9.57	30.7764	31.9623
2014-11-15 00:00:00		9.019	56.8691	164.063	4.9483	9.787	30.7857	31.9639
2014-11-15 01:00:00		9.019	56.8691	164.063	4.9585	9.458	30.7941	31.9638
2014-11-15 02:00:00		9.019	56.8691	164.063	4.9662	9.29	30.7992	31.9625
2014-11-15 03:00:00		9.019	56.8691	164.063	4.9628	8.913	30.7982	31.9648
2014-11-15 04:00:00		9.019	56.8691	164.063	4.9645	9.193	30.7992	31.9642
2014-11-15 05:00:00		9.019	56.8691	164.063	4.9483	8.971	30.7868	31.9655
2014-11-15 06:00:00		9.019	56.8691	164.063	4.9475	8.702	30.7857	31.9653
2014-11-15 07:00:00		9.019	56.8691	164.063	4.9431	8.964	30.7816	31.9645
2014-11-15 08:00:00		9.019	56.8691	164.063	4.938	9.036	30.7785	31.9658
2014-11-15 09:00:00		9.019	56.8691	164.063	4.9372	9.012	30.7764	31.9643
2014-11-15 10:00:00		9.019	56.8691	164.063	4.9363	9.183	30.7764	31.965
2014-11-15 11:00:00		9.019	56.8691	164.063	4.938	9.357	30.7774	31.9644
2014-11-15 12:00:00		9.019	56.8691	164.063	4.938	9.291	30.7764	31.9633
2014-11-15 13:00:00		9.019	56.8691	164.063	4.9423	9.183	30.7806	31.964
2014-11-15 14:00:00		9.019	56.8691	164.063	4.9457	9.011	30.7826	31.9632
2014-11-15 15:00:00		9.019	56.8691	164.063	4.9406	8.861	30.7795	31.9646
2014-11-15 16:00:00		9.019	56.8691	164.063	4.9389	8.88	30.7774	31.9638
2014-11-15 17:00:00		9.019	56.8691	164.063	4.9338	8.673	30.7743	31.9653
2014-11-15 18:00:00		9.019	56.8691	164.063	4.9321	8.665	30.7733	31.9658
2014-11-15 19:00:00		9.019	56.8691	164.063	4.9295	8.761	30.7702	31.9646
2014-11-15 20:00:00		9.019	56.8691	164.063	4.9304	8.896	30.7712	31.9649
2014-11-15 21:00:00		9.019	56.8691	164.063	4.933	9.044	30.7733	31.9647
2014-11-15 22:00:00		9.019	56.8691	164.063	4.9406	9.302	30.7785	31.9632
2014-11-15 23:00:00		9.019	56.8691	164.063	4.9475	9.429	30.7837	31.9625
2014-11-16 00:00:00		9.019	56.8691	164.063	4.9517	9.451	30.7878	31.9632
2014-11-16 01:00:00		9.019	56.8691	164.063	4.9576	9.597	30.791	31.961
2014-11-16 02:00:00		9.019	56.8691	164.063	4.9593	9.465	30.793	31.9618
2014-11-16 03:00:00		9.019	56.8691	164.063	4.9611	9.5	30.7951	31.9625
2014-11-16 04:00:00		9.019	56.8691	164.063	4.9602	8.48	30.7951	31.9638
2014-11-16 05:00:00		9.019	56.8691	164.063	4.9585	8.637	30.793	31.963
2014-11-16 06:00:00		9.019	56.8691	164.063	4.9576	9.003	30.793	31.9637
2014-11-16 07:00:00		9.019	56.8691	164.063	4.9551	8.777	30.791	31.9638
2014-11-16 08:00:00		9.019	56.8691	164.063	4.9534	8.69	30.7889	31.9631
2014-11-16 09:00:00		9.019	56.8691	164.063	4.9509	8.944	30.7857	31.9619
2014-11-16 10:00:00		9.019	56.8691	164.063	4.9457	8.847	30.7806	31.9609
2014-11-16 11:00:00		9.019	56.8691	164.063	4.944	9.316	30.7774	31.9587
2014-11-16 12:00:00		9.019	56.8691	164.063	4.9431	9.24	30.7785	31.9608
2014-11-16 13:00:00		9.019	56.8691	164.063	4.944	9.27	30.7785	31.9599
2014-11-16 14:00:00		9.019	56.8691	164.063	4.9509	9.392	30.7837	31.9593
2014-11-16 15:00:00		9.019	56.8691	164.063	4.9509	9.017	30.7847	31.9606
2014-11-16 16:00:00		9.019	56.8691	164.063	4.95	9.109	30.7837	31.9602
2014-11-16 17:00:00		9.019	56.8691	164.063	4.95	8.764	30.7837	31.9604
2014-11-16 18:00:00		9.019	56.8691	164.063	4.9466	8.468	30.7806	31.9603
2014-11-16 19:00:00		9.019	56.8691	164.063	4.944	8.688	30.7795	31.9614
2014-11-16 20:00:00		9.019	56.8691	164.063	4.944	8.908	30.7785	31.9601
2014-11-16 21:00:00		9.019	56.8691	164.063	4.9466	8.944	30.7795	31.9588
2014-11-16 22:00:00		9.019	56.8691	164.063	4.9475	9.732	30.7806	31.9588
2014-11-16 23:00:00		9.019	56.8691	164.063	4.9585	9.343	30.7899	31.9591
2014-11-17 00:00:00		9.019	56.8691	164.063	4.9654	9.48	30.7972	31.9608
2014-11-17 01:00:00		9.019	56.8691	164.063	4.9773	9.66	30.8096	31.9636
2014-11-17 02:00:00		9.019	56.8691	164.063	4.9773	9.649	30.8107	31.9648
2014-11-17 03:00:00		9.019	56.8691	164.063	4.979	9.368	30.8117	31.9645
2014-11-17 04:00:00		9.019	56.8691	164.063	4.9713	8.908	30.8055	31.9649
2014-11-17 05:00:00		9.019	56.8691	164.063	4.9704	9.208	30.8044	31.9644
2014-11-17 06:00:00		9.019	56.8691	164.063	4.9662	9.117	30.8003	31.9638
2014-11-17 07:00:00		9.019	56.8691	164.063	4.9551	8.581	30.7899	31.9628
2014-11-17 08:00:00		9.019	56.8691	164.063	4.9559	8.95	30.7878	31.9594
2014-11-17 09:00:00		9.019	56.8691	164.063	4.95	8.85	30.7826	31.9592
2014-11-17 10:00:00		9.019	56.8691	164.063	4.9466	8.73	30.7795	31.9589
2014-11-17 11:00:00		9.019	56.8691	164.063	4.95	9.105	30.7816	31.9579
2014-11-17 12:00:00		9.019	56.8691	164.063	4.9542	9.191	30.7878	31.9609
2014-11-17 13:00:00		9.019	56.8691	164.063	4.9576	9.468	30.791	31.9611
2014-11-17 14:00:00		9.019	56.8691	164.063	4.9593	9.392	30.793	31.9618
2014-11-17 15:00:00		9.019	56.8691	164.063	4.9671	9.234	30.8024	31.9652
2014-11-17 16:00:00		9.019	56.8691	164.063	4.9636	9.056	30.7982	31.9638
2014-11-17 17:00:00		9.019	56.8691	164.063	4.9585	9.024	30.792	31.9616
2014-11-17 18:00:00		9.019	56.8691	164.063	4.9509	8.634	30.7857	31.962
2014-11-17 19:00:00		9.019	56.8691	164.063	4.9475	8.56	30.7806	31.9594
2014-11-17 20:00:00		9.019	56.8691	164.063	4.9423	8.778	30.7764	31.9594
2014-11-17 21:00:00		9.019	56.8691	164.063	4.9449	8.871	30.7785	31.9593
2014-11-17 22:00:00		9.019	56.8691	164.063	4.9483	9.08	30.7826	31.9607
2014-11-17 23:00:00		9.019	56.8691	164.063	4.9585	9.068	30.793	31.9628
2014-11-18 00:00:00		9.019	56.8691	164.063	4.9687	9.97	30.8034	31.9645
2014-11-18 01:00:00		9.019	56.8691	164.063	4.9798	9.818	30.8127	31.9646
2014-11-18 02:00:00		9.019	56.8691	164.063	4.9816	9.826	30.8159	31.9665
2014-11-18 03:00:00		9.019	56.8691	164.063	4.9816	9.865	30.8169	31.9677
2014-11-18 04:00:00		9.019	56.8691	164.063	4.9773	9.494	30.8138	31.9684
2014-11-18 05:00:00		9.019	56.8691	164.063	4.9721	9.552	30.8086	31.9674
2014-11-18 06:00:00		9.019	56.8691	164.063	4.9679	8.896	30.8024	31.9646
2014-11-18 07:00:00		9.019	56.8691	164.063	4.9636	9.429	30.7982	31.9636
2014-11-18 08:00:00		9.019	56.8691	164.063	4.9568	8.423	30.792	31.9636
2014-11-18 09:00:00		9.019	56.8691	164.063	4.95	8.389	30.7847	31.9618
2014-11-18 10:00:00		9.019	56.8691	164.063	4.95	8.999	30.7837	31.9603
2014-11-18 11:00:00		9.019	56.8691	164.063	4.9492	8.439	30.7837	31.9614
2014-11-18 12:00:00		9.019	56.8691	164.063	4.9525	9.794	30.7878	31.9623
2014-11-18 13:00:00		9.019	56.8691	164.063	4.9585	9.834	30.7941	31.9636
2014-11-18 14:00:00		9.019	56.8691	164.063	4.9679	9.468	30.8024	31.9643
2014-11-18 15:00:00		9.019	56.8691	164.063	4.9696	9.701	30.8055	31.9662
2014-11-18 16:00:00		9.019	56.8691	164.063	4.9679	9.623	30.8034	31.9655
2014-11-18 17:00:00		9.019	56.8691	164.063	4.9619	9.107	30.7972	31.9643
2014-11-18 18:00:00		9.019	56.8691	164.063	4.9602	9.343	30.7982	31.967
2014-11-18 19:00:00		9.019	56.8691	164.063	4.9568	9.042	30.794	31.9656
2014-11-18 20:00:00		9.019	56.8691	164.063	4.9568	8.824	30.794	31.9657
2014-11-18 21:00:00		9.019	56.8691	164.063	4.9559	8.956	30.794	31.9665
2014-11-18 22:00:00		9.019	56.8691	164.063	4.9585	8.987	30.7972	31.9676
2014-11-18 23:00:00		9.019	56.8691	164.063	4.9593	9.302	30.7982	31.9678
2014-11-19 00:00:00		9.019	56.8691	164.063	4.9636	9.37	30.8013	31.9673
2014-11-19 01:00:00		9.019	56.8691	164.063	4.9654	9.389	30.8055	31.9704
2014-11-19 02:00:00		9.019	56.8691	164.063	4.9713	9.397	30.8117	31.9718
2014-11-19 03:00:00		9.019	56.8691	164.063	4.9713	9.527	30.8107	31.9705
2014-11-19 04:00:00		9.019	56.8691	164.063	4.9671	9.366	30.8086	31.9723
2014-11-19 05:00:00		9.019	56.8691	164.063	4.9662	9.095	30.8086	31.9733
2014-11-19 06:00:00		9.019	56.8691	164.063	4.9645	8.948	30.8065	31.9726
2014-11-19 07:00:00		9.019	56.8691	164.063	4.9654	8.817	30.8055	31.9707
2014-11-19 08:00:00		9.019	56.8691	164.063	4.9559	8.642	30.7972	31.9703
2014-11-19 09:00:00		9.019	56.8691	164.063	4.9534	8.69	30.793	31.9679
2014-11-19 10:00:00		9.019	56.8691	164.063	4.9483	8.636	30.7868	31.9657
2014-11-19 11:00:00		9.019	56.8691	164.063	4.9517	8.527	30.791	31.9673
2014-11-19 12:00:00		9.019	56.8691	164.063	4.9517	8.933	30.7899	31.9659
2014-11-19 13:00:00		9.019	56.8691	164.063	4.9525	9.103	30.792	31.9674
2014-11-19 14:00:00		9.019	56.8691	164.063	4.9542	9.224	30.7951	31.9692
2014-11-19 15:00:00		9.019	56.8691	164.063	4.9576	9.437	30.7982	31.9694
2014-11-19 16:00:00		9.019	56.8691	164.063	4.9593	9.456	30.7992	31.969
2014-11-19 17:00:00		9.019	56.8691	164.063	4.9551	9.264	30.7972	31.9707
2014-11-19 18:00:00		9.019	56.8691	164.063	4.9542	9.16	30.7972	31.9716
2014-11-19 19:00:00		9.019	56.8691	164.063	4.9525	9.258	30.7951	31.9708
2014-11-19 20:00:00		9.019	56.8691	164.063	4.9525	9.355	30.7951	31.9708
2014-11-19 21:00:00		9.019	56.8691	164.063	4.9525	8.718	30.7961	31.9723
2014-11-19 22:00:00		9.019	56.8691	164.063	4.9559	8.476	30.7961	31.9691
2014-11-19 23:00:00		9.019	56.8691	164.063	4.9551	9.812	30.7961	31.9693
2014-11-20 00:00:00		9.019	56.8691	164.063	4.9559	9.284	30.7992	31.9723
2014-11-20 01:00:00		9.019	56.8691	164.063	4.9585	9.068	30.8024	31.9735
2014-11-20 02:00:00		9.019	56.8691	164.063	4.9611	9.894	30.8034	31.9719
2014-11-20 03:00:00		9.019	56.8691	164.063	4.9619	9.344	30.8044	31.9725
2014-11-20 04:00:00		9.019	56.8691	164.063	4.9611	9.218	30.8044	31.9734
2014-11-20 05:00:00		9.019	56.8691	164.063	4.9611	9.088	30.8034	31.9723
2014-11-20 06:00:00		9.019	56.8691	164.063	4.9611	9.078	30.8034	31.9723
2014-11-20 07:00:00		9.019	56.8691	164.063	4.9576	8.831	30.8003	31.9721
2014-11-20 08:00:00		9.019	56.8691	164.063	4.9509	8.788	30.7951	31.9727
2014-11-20 09:00:00		9.019	56.8691	164.063	4.9457	8.374	30.7889	31.9707
2014-11-20 10:00:00		9.019	56.8691	164.063	4.9372	8.318	30.7806	31.9693
2014-11-20 11:00:00		9.019	56.8691	164.063	4.9414	8.683	30.7837	31.9687
2014-11-20 12:00:00		9.019	56.8691	164.063	4.9397	8.722	30.7826	31.9691
2014-11-20 13:00:00		9.019	56.8691	164.063	4.9431	8.923	30.7847	31.9681
2014-11-20 14:00:00		9.019	56.8691	164.063	4.9431	8.953	30.7857	31.9693
2014-11-20 15:00:00		9.019	56.8691	164.063	4.9475	9.158	30.7899	31.9698
2014-11-20 16:00:00		9.019	56.8691	164.063	4.9483	9.12	30.792	31.9714
2014-11-20 17:00:00		9.019	56.8691	164.063	4.9466	9.355	30.792	31.973
2014-11-20 18:00:00		9.019	56.8691	164.063	4.9466	9.259	30.7899	31.9706
2014-11-20 19:00:00		9.019	56.8691	164.063	4.95	9.032	30.794	31.9722
2014-11-20 20:00:00		9.019	56.8691	164.063	4.9517	9.441	30.7941	31.9704
2014-11-20 21:00:00		9.019	56.8691	164.063	4.9509	9.071	30.793	31.9701
2014-11-20 22:00:00		9.019	56.8691	164.063	4.9517	9.006	30.7951	31.9718
2014-11-20 23:00:00		9.019	56.8691	164.063	4.95	8.823	30.793	31.9711
2014-11-21 00:00:00		9.019	56.8691	164.063	4.9509	8.624	30.794	31.9715
2014-11-21 01:00:00		9.019	56.8691	164.063	4.9483	9.591	30.7899	31.9688
2014-11-21 02:00:00		9.019	56.8691	164.063	4.9509	9.689	30.792	31.9687
2014-11-21 03:00:00		9.019	56.8691	164.063	4.9509	9.169	30.7899	31.9665
2014-11-21 04:00:00		9.019	56.8691	164.063	4.9559	9.291	30.7951	31.9675
2014-11-21 05:00:00		9.019	56.8691	164.063	4.9593	9.683	30.7982	31.9677
2014-11-21 06:00:00		9.019	56.8691	164.063	4.9551	8.245	30.793	31.9665
2014-11-21 07:00:00		9.019	56.8691	164.063	4.9517	9.318	30.7899	31.9657
2014-11-21 08:00:00		9.019	56.8691	164.063	4.9457	8.407	30.7857	31.9671
2014-11-21 09:00:00		9.019	56.8691	164.063	4.9372	8.452	30.7806	31.9693
2014-11-21 10:00:00		9.019	56.8691	164.063	4.9321	8.661	30.7754	31.9682
2014-11-21 11:00:00		9.019	56.8691	164.063	4.9278	7.998	30.7702	31.9666
2014-11-21 12:00:00		9.019	56.8691	164.063	4.9244	8.234	30.7671	31.9662
2014-11-21 13:00:00		9.019	56.8691	164.063	4.9235	8.753	30.7639	31.9632
2014-11-21 14:00:00		9.019	56.8691	164.063	4.9244	8.772	30.7671	31.9659
2014-11-21 15:00:00		9.019	56.8691	164.063	4.9269	8.804	30.7691	31.9658
2014-11-21 16:00:00		9.019	56.8691	164.063	4.9304	9.127	30.7733	31.9672
2014-11-21 17:00:00		9.019	56.8691	164.063	4.9347	9.05	30.7774	31.9678
2014-11-21 18:00:00		9.019	56.8691	164.063	4.9397	9.361	30.7816	31.9676
2014-11-21 19:00:00		9.019	56.8691	164.063	4.9457	8.988	30.7857	31.9668
2014-11-21 20:00:00		9.019	56.8691	164.063	4.9466	8.636	30.7878	31.9685
2014-11-21 21:00:00		9.019	56.8691	164.063	4.9457	8.665	30.7868	31.9681
2014-11-21 22:00:00		9.019	56.8691	164.063	4.9457	8.318	30.7868	31.9683
2014-11-21 23:00:00		9.019	56.8691	164.063	4.9466	9.045	30.7857	31.966
2014-11-22 00:00:00		9.019	56.8691	164.063	4.944	9.222	30.7857	31.9683
2014-11-22 01:00:00		9.019	56.8691	164.063	4.9449	9.763	30.7857	31.9672
2014-11-22 02:00:00		9.019	56.8691	164.063	4.9466	9.092	30.7868	31.9671
2014-11-22 03:00:00		9.019	56.8691	164.063	4.9466	9.155	30.7868	31.9671
2014-11-22 04:00:00		9.019	56.8691	164.063	4.9466	9.027	30.7868	31.9672
2014-11-22 05:00:00		9.019	56.8691	164.063	4.9475	8.705	30.7868	31.9665
2014-11-22 06:00:00		9.019	56.8691	164.063	4.9449	9.408	30.7857	31.9674
2014-11-22 07:00:00		9.019	56.8691	164.063	4.9423	8.196	30.7837	31.9681
2014-11-22 08:00:00		9.019	56.8691	164.063	4.9355	8.728	30.7774	31.9672
2014-11-22 09:00:00		9.019	56.8691	164.063	4.9287	8.388	30.7712	31.9668
2014-11-22 10:00:00		9.019	56.8691	164.063	4.9167	7.938	30.7598	31.9654
2014-11-22 11:00:00		9.019	56.8691	164.063	4.9116	7.865	30.7525	31.962
2014-11-22 12:00:00		9.019	56.8691	164.063	4.9056	8.504	30.7453	31.9591
2014-11-22 13:00:00		9.019	56.8691	164.063	4.9048	7.969	30.7453	31.9601
2014-11-22 14:00:00		9.019	56.8691	164.063	4.9022	8.623	30.7432	31.9598
2014-11-22 15:00:00		9.019	56.8691	164.063	4.9022	8.93	30.7411	31.9573
2014-11-22 16:00:00		9.019	56.8691	164.063	4.9065	8.539	30.7473	31.9606
2014-11-22 17:00:00		9.019	56.8691	164.063	4.9116	8.693	30.7536	31.9627
2014-11-22 18:00:00		9.019	56.8691	164.063	4.915	9.006	30.7577	31.9641
2014-11-22 19:00:00		9.019	56.8691	164.063	4.9176	9.134	30.7608	31.9651
2014-11-22 20:00:00		9.019	56.8691	164.063	4.9193	9.13	30.7629	31.9659
2014-11-22 21:00:00		9.019	56.8691	164.063	4.921	8.507	30.765	31.9669
2014-11-22 22:00:00		9.019	56.8691	164.063	4.9201	8.705	30.7639	31.9665
2014-11-22 23:00:00		9.019	56.8691	164.063	4.9185	8.88	30.7629	31.9668
2014-11-23 00:00:00		9.019	56.8691	164.063	4.9201	8.751	30.7639	31.9665
2014-11-23 01:00:00		9.019	56.8691	164.063	4.9201	9.159	30.7629	31.9651
2014-11-23 02:00:00		9.019	56.8691	164.063	4.921	9.2	30.7639	31.9654
2014-11-23 03:00:00		9.019	56.8691	164.063	4.9235	9.227	30.765	31.9641
2014-11-23 04:00:00		9.019	56.8691	164.063	4.9218	9.464	30.7639	31.9645
2014-11-23 05:00:00		9.019	56.8691	164.063	4.9227	9.789	30.766	31.9659
2014-11-23 06:00:00		9.019	56.8691	164.063	4.921	9.601	30.7639	31.9652
2014-11-23 07:00:00		9.019	56.8691	164.063	4.9201	8.72	30.7629	31.9653
2014-11-23 08:00:00		9.019	56.8691	164.063	4.9167	8.764	30.7588	31.9637
2014-11-23 09:00:00		9.019	56.8691	164.063	4.9133	8.075	30.7536	31.9614
2014-11-23 10:00:00		9.019	56.8691	164.063	4.9065	8.519	30.7473	31.9606
2014-11-23 11:00:00		9.019	56.8691	164.063	4.8979	7.712	30.738	31.9585
2014-11-23 12:00:00		9.019	56.8691	164.063	4.8979	8.445	30.737	31.9569
2014-11-23 13:00:00		9.019	56.8691	164.063	4.9014	8.197	30.739	31.9561
2014-11-23 14:00:00		9.019	56.8691	164.063	4.9056	8.414	30.7432	31.9567
2014-11-23 15:00:00		9.019	56.8691	164.063	4.909	8.925	30.7473	31.9579
2014-11-23 16:00:00		9.019	56.8691	164.063	4.9176	9.001	30.7567	31.9605
2014-11-23 17:00:00		9.019	56.8691	164.063	4.9227	9.356	30.7629	31.9625
2014-11-23 18:00:00		9.019	56.8691	164.063	4.9227	9.541	30.7629	31.9624
2014-11-23 19:00:00		9.019	56.8691	164.063	4.9227	9.212	30.7639	31.9637
2014-11-23 20:00:00		9.019	56.8691	164.063	4.9185	9.132	30.7598	31.9631
2014-11-23 21:00:00		9.019	56.8691	164.063	4.9159	9.573	30.7567	31.9618
2014-11-23 22:00:00		9.019	56.8691	164.063	4.915	9.486	30.7567	31.9626
2014-11-23 23:00:00		9.019	56.8691	164.063	4.915	8.806	30.7567	31.963
2014-11-24 00:00:00		9.019	56.8691	164.063	4.9116	9.225	30.7556	31.9649
2014-11-24 01:00:00		9.019	56.8691	164.063	4.9124	9.201	30.7556	31.9641
2014-11-24 02:00:00		9.019	56.8691	164.063	4.915	9.154	30.7577	31.964
2014-11-24 03:00:00		9.019	56.8691	164.063	4.9193	9.293	30.7629	31.9658
2014-11-24 04:00:00		9.019	56.8691	164.063	4.9201	9.515	30.765	31.9673
2014-11-24 05:00:00		9.019	56.8691	164.063	4.915	9.269	30.7608	31.9675
2014-11-24 06:00:00		9.019	56.8691	164.063	4.9185	9.37	30.7629	31.9666
2014-11-24 07:00:00		9.019	56.8691	164.063	4.9107	9.48	30.7556	31.9656
2014-11-24 08:00:00		9.019	56.8691	164.063	4.9124	9.166	30.7567	31.9653
2014-11-24 09:00:00		9.019	56.8691	164.063	4.9159	9.173	30.7629	31.9691
2014-11-24 10:00:00		9.019	56.8691	164.063	4.9227	8.455	30.7671	31.9677
2014-11-24 11:00:00		9.019	56.8691	164.063	4.9176	8.382	30.7629	31.9679
2014-11-24 12:00:00		9.019	56.8691	164.063	4.915	7.981	30.7598	31.967
2014-11-24 13:00:00		9.019	56.8691	164.063	4.9073	8.274	30.7505	31.9635
2014-11-24 14:00:00		9.019	56.8691	164.063	4.8971	8.246	30.739	31.9602
2014-11-24 15:00:00		9.019	56.8691	164.063	4.9142	8.504	30.7577	31.9652
2014-11-24 16:00:00		9.019	56.8691	164.063	4.9031	9.016	30.7494	31.966
2014-11-24 17:00:00		9.019	56.8691	164.063	4.9167	9.17	30.7619	31.9671
2014-11-24 18:00:00		9.019	56.8691	164.063	4.9142	9.481	30.7608	31.9682
2014-11-24 19:00:00		9.019	56.8691	164.063	4.9099	9.536	30.7588	31.9699
2014-11-24 20:00:00		9.019	56.8691	164.063	4.9082	9.337	30.7556	31.9681
2014-11-24 21:00:00		9.019	56.8691	164.063	4.9116	9.533	30.7567	31.9659
2014-11-24 22:00:00		9.019	56.8691	164.063	4.9022	9.566	30.7505	31.9677
2014-11-24 23:00:00		9.019	56.8691	164.063	4.9005	9.032	30.7484	31.9673
2014-11-25 00:00:00		9.019	56.8691	164.063	4.8971	8.882	30.7463	31.9682
2014-11-25 01:00:00		9.019	56.8691	164.063	4.9056	9.152	30.7525	31.9671
2014-11-25 02:00:00		9.019	56.8691	164.063	4.8997	9.223	30.7484	31.968
2014-11-25 03:00:00		9.019	56.8691	164.063	4.9056	9.346	30.7525	31.967
2014-11-25 04:00:00		9.019	56.8691	164.063	4.9056	9.309	30.7536	31.9682
2014-11-25 05:00:00		9.019	56.8691	164.063	4.9056	9.666	30.7515	31.9657
2014-11-25 06:00:00		9.019	56.8691	164.063	4.8979	9.452	30.7453	31.966
2014-11-25 07:00:00		9.019	56.8691	164.063	4.9142	9.511	30.7588	31.9659
2014-11-25 08:00:00		9.019	56.8691	164.063	4.909	9.151	30.7556	31.9674
2014-11-25 09:00:00		9.019	56.8691	164.063	4.8962	9.003	30.7442	31.9666
2014-11-25 10:00:00		9.019	56.8691	164.063	4.8869	8.65	30.738	31.9687
2014-11-25 11:00:00		9.019	56.8691	164.063	4.8911	8.426	30.7442	31.9718
2014-11-25 12:00:00		9.019	56.8691	164.063	4.8911	8.461	30.7432	31.9706
2014-11-25 13:00:00		9.019	56.8691	164.063	4.8945	8.273	30.7463	31.971
2014-11-25 14:00:00		9.019	56.8691	164.063	4.9022	8.312	30.7536	31.9719
2014-11-25 15:00:00		9.019	56.8691	164.063	4.9082	8.469	30.7598	31.9733
2014-11-25 16:00:00		9.019	56.8691	164.063	4.9099	8.756	30.7629	31.9751
2014-11-25 17:00:00		9.019	56.8691	164.063	4.9082	9.041	30.7598	31.973
2014-11-25 18:00:00		9.019	56.8691	164.063	4.9031	9.325	30.7567	31.9742
2014-11-25 19:00:00		9.019	56.8691	164.063	4.8971	9.602	30.7505	31.9727
2014-11-25 20:00:00		9.019	56.8691	164.063	4.8954	9.499	30.7484	31.972
2014-11-25 21:00:00		9.019	56.8691	164.063	4.8937	9.804	30.7453	31.9699
2014-11-25 22:00:00		9.019	56.8691	164.063	4.8937	9.613	30.7432	31.9676
2014-11-25 23:00:00		9.019	56.8691	164.063	4.8971	9.373	30.7442	31.9656
2014-11-26 00:00:00		9.019	56.8691	164.063	4.8962	9.145	30.7442	31.9666
2014-11-26 01:00:00		9.019	56.8691	164.063	4.8945	9.026	30.7432	31.9671
2014-11-26 02:00:00		9.019	56.8691	164.063	4.8971	9.089	30.7442	31.9657
2014-11-26 03:00:00		9.019	56.8691	164.063	4.8928	9.483	30.7421	31.9673
2014-11-26 04:00:00		9.019	56.8691	164.063	4.8937	9.149	30.7442	31.969
2014-11-26 05:00:00		9.019	56.8691	164.063	4.8945	9.69	30.7432	31.9667
2014-11-26 06:00:00		9.019	56.8691	164.063	4.8971	9.737	30.7463	31.9678
2014-11-26 07:00:00		9.019	56.8691	164.063	4.9048	9.892	30.7525	31.9675
2014-11-26 08:00:00		9.019	56.8691	164.063	4.909	9.638	30.7567	31.9684
2014-11-26 09:00:00		9.019	56.8691	164.063	4.9107	9.777	30.7567	31.9666
2014-11-26 10:00:00		9.019	56.8691	164.063	4.8979	9.449	30.7463	31.9671
2014-11-26 11:00:00		9.019	56.8691	164.063	4.8903	9.268	30.7411	31.9687
2014-11-26 12:00:00		9.019	56.8691	164.063	4.8928	8.398	30.7442	31.9702
2014-11-26 13:00:00		9.019	56.8691	164.063	4.8903	8.61	30.7432	31.9713
2014-11-26 14:00:00		9.019	56.8691	164.063	4.8937	8.101	30.7463	31.9719
2014-11-26 15:00:00		9.019	56.8691	164.063	4.9005	8.328	30.7515	31.9712
2014-11-26 16:00:00		9.019	56.8691	164.063	4.9022	8.284	30.7556	31.9743
2014-11-26 17:00:00		9.019	56.8691	164.063	4.9022	8.618	30.7546	31.973
2014-11-26 18:00:00		9.019	56.8691	164.063	4.8971	9.21	30.7505	31.9728
2014-11-26 19:00:00		9.019	56.8691	164.063	4.8894	9.721	30.7442	31.9728
2014-11-26 20:00:00		9.019	56.8691	164.063	4.8894	9.758	30.7421	31.9704
2014-11-26 21:00:00		9.019	56.8691	164.063	4.886	9.402	30.739	31.9703
2014-11-26 22:00:00		9.019	56.8691	164.063	4.8911	9.26	30.7411	31.9679
2014-11-26 23:00:00		9.019	56.8691	164.063	4.9005	9.249	30.7484	31.9671
2014-11-27 00:00:00		9.019	56.8691	164.063	4.8988	9.16	30.7473	31.9676
2014-11-27 01:00:00		9.019	56.8691	164.063	4.892	8.674	30.7401	31.9661
2014-11-27 02:00:00		9.019	56.8691	164.063	4.8886	9.041	30.738	31.9668
2014-11-27 03:00:00		9.019	56.8691	164.063	4.8843	8.658	30.7338	31.9663
2014-11-27 04:00:00		9.019	56.8691	164.063	4.8826	9.514	30.7339	31.9675
2014-11-27 05:00:00		9.019	56.8691	164.063	4.8843	9.138	30.7359	31.9685
2014-11-27 06:00:00		9.019	56.8691	164.063	4.8894	9.727	30.739	31.9669
2014-11-27 07:00:00		9.019	56.8691	164.063	4.8979	10.022	30.7484	31.9693
2014-11-27 08:00:00		9.019	56.8691	164.063	4.9124	9.322	30.7608	31.97
2014-11-27 09:00:00		9.019	56.8691	164.063	4.9278	9.519	30.7754	31.9718
2014-11-27 10:00:00		9.019	56.8691	164.063	4.9304	9.621	30.7774	31.9717
2014-11-27 11:00:00		9.019	56.8691	164.063	4.9218	9.509	30.7691	31.9704
2014-11-27 12:00:00		9.019	56.8691	164.063	4.8962	8.064	30.7463	31.9695
2014-11-27 13:00:00		9.019	56.8691	164.063	4.8826	8.949	30.7349	31.969
2014-11-27 14:00:00		9.019	56.8691	164.063	4.8775	8.371	30.7307	31.9695
2014-11-27 15:00:00		9.019	56.8691	164.063	4.8792	7.835	30.7328	31.9705
2014-11-27 16:00:00		9.019	56.8691	164.063	4.8775	8.769	30.7318	31.9705
2014-11-27 17:00:00		9.019	56.8691	164.063	4.88	8.955	30.7307	31.9667
2014-11-27 18:00:00		9.019	56.8691	164.063	4.88	8.503	30.7307	31.967
2014-11-27 19:00:00		9.019	56.8691	164.063	4.8792	9.563	30.7339	31.9708
2014-11-27 20:00:00		9.019	56.8691	164.063	4.8792	10.374	30.7339	31.9704
2014-11-27 21:00:00		9.019	56.8691	164.063	4.886	9.703	30.737	31.9678
2014-11-27 22:00:00		9.019	56.8691	164.063	4.9065	10.489	30.7556	31.9692
2014-11-27 23:00:00		9.019	56.8691	164.063	4.9559	9.676	30.8013	31.9745
2014-11-28 00:00:00		9.019	56.8691	164.063	4.9576	9.124	30.8024	31.9744
2014-11-28 01:00:00		9.019	56.8691	164.063	4.9431	9.022	30.7899	31.974
2014-11-28 02:00:00		9.019	56.8691	164.063	4.9185	9.052	30.765	31.9691
2014-11-28 03:00:00		9.019	56.8691	164.063	4.8971	8.587	30.7442	31.966
2014-11-28 04:00:00		9.019	56.8691	164.063	4.8826	9.009	30.7318	31.9654
2014-11-28 05:00:00		9.019	56.8691	164.063	4.8749	8.762	30.7255	31.9658
2014-11-28 06:00:00		9.019	56.8691	164.063	4.88	8.285	30.7307	31.9671
2014-11-28 07:00:00		9.019	56.8691	164.063	4.8741	9.864	30.7266	31.9672
2014-11-28 08:00:00		9.019	56.8691	164.063	4.8843	9.535	30.7339	31.9659
2014-11-28 09:00:00		9.019	56.8691	164.063	4.88	9.256	30.7318	31.9678
2014-11-28 10:00:00		9.019	56.8691	164.063	4.8945	9.92	30.7453	31.969
2014-11-28 11:00:00		9.019	56.8691	164.063	4.8903	9.114	30.7401	31.9675
2014-11-28 12:00:00		9.019	56.8691	164.063	4.8775	9.213	30.7276	31.9655
2014-11-28 13:00:00		9.019	56.8691	164.063	4.863	8.878	30.7162	31.9665
2014-11-28 14:00:00		9.019	56.8691	164.063	4.8587	8.088	30.7141	31.9686
2014-11-28 15:00:00		9.019	56.8691	164.063	4.8587	7.935	30.7131	31.9675
2014-11-28 16:00:00		9.019	56.8691	164.063	4.8552	7.811	30.7089	31.9661
2014-11-28 17:00:00		9.019	56.8691	164.063	4.8467	8.783	30.7006	31.9642
2014-11-28 18:00:00		9.019	56.8691	164.063	4.8527	8.861	30.7048	31.9632
2014-11-28 19:00:00		9.019	56.8691	164.063	4.8552	8.851	30.7089	31.9655
2014-11-28 20:00:00		9.019	56.8691	164.063	4.8578	9.2	30.7131	31.9677
2014-11-28 21:00:00		9.019	56.8691	164.063	4.8587	9.717	30.7141	31.9678
2014-11-28 22:00:00		9.019	56.8691	164.063	4.8569	9.87	30.71	31.9646
2014-11-28 23:00:00		9.019	56.8691	164.063	4.8613	10.286	30.7131	31.9638
2014-11-29 00:00:00		9.019	56.8691	164.063	4.8613	9.542	30.7131	31.9642
2014-11-29 01:00:00		9.019	56.8691	164.063	4.8604	9.029	30.711	31.9629
2014-11-29 02:00:00		9.019	56.8691	164.063	4.8536	8.957	30.7058	31.9635
2014-11-29 03:00:00		9.019	56.8691	164.063	4.8348	8.617	30.6913	31.965
2014-11-29 04:00:00		9.019	56.8691	164.063	4.8399	8.267	30.6954	31.965
2014-11-29 05:00:00		9.019	56.8691	164.063	4.8382	8.874	30.6944	31.9652
2014-11-29 06:00:00		9.019	56.8691	164.063	4.8424	8.824	30.6975	31.9647
2014-11-29 07:00:00		9.019	56.8691	164.063	4.8433	8.771	30.6985	31.9651
2014-11-29 08:00:00		9.019	56.8691	164.063	4.845	9.711	30.7006	31.9654
2014-11-29 09:00:00		9.019	56.8691	164.063	4.845	9.507	30.7027	31.9679
2014-11-29 10:00:00		9.019	56.8691	164.063	4.8399	9.356	30.6975	31.9669
2014-11-29 11:00:00		9.019	56.8691	164.063	4.8424	9.497	30.6985	31.9656
2014-11-29 12:00:00		9.019	56.8691	164.063	4.8365	9.184	30.6933	31.9655
2014-11-29 13:00:00		9.019	56.8691	164.063	4.8339	8.786	30.6913	31.9657
2014-11-29 14:00:00		9.019	56.8691	164.063	4.8339	9.137	30.6923	31.9668
2014-11-29 15:00:00		9.019	56.8691	164.063	4.8357	8.141	30.6923	31.9656
2014-11-29 16:00:00		9.019	56.8691	164.063	4.8279	8.242	30.684	31.9635
2014-11-29 17:00:00		9.019	56.8691	164.063	4.8237	8.453	30.6799	31.9627
2014-11-29 18:00:00		9.019	56.8691	164.063	4.8202	8.519	30.6788	31.9647
2014-11-29 19:00:00		9.019	56.8691	164.063	4.8271	8.862	30.6819	31.9616
2014-11-29 20:00:00		9.019	56.8691	164.063	4.822	9.16	30.6799	31.964
2014-11-29 21:00:00		9.019	56.8691	164.063	4.8271	9.427	30.6861	31.966
2014-11-29 22:00:00		9.019	56.8691	164.063	4.8357	10.315	30.6933	31.9657
2014-11-29 23:00:00		9.019	56.8691	164.063	4.8357	9.583	30.6944	31.9673
2014-11-30 00:00:00		9.019	56.8691	164.063	4.8348	9.956	30.6923	31.9656
2014-11-30 01:00:00		9.019	56.8691	164.063	4.8331	9.442	30.6902	31.9651
2014-11-30 02:00:00		9.019	56.8691	164.063	4.8296	9.729	30.6871	31.9646
2014-11-30 03:00:00		9.019	56.8691	164.063	4.8271	9.014	30.6861	31.9662
2014-11-30 04:00:00		9.019	56.8691	164.063	4.8245	8.573	30.683	31.9654
2014-11-30 05:00:00		9.019	56.8691	164.063	4.8185	8.422	30.6768	31.964
2014-11-30 06:00:00		9.019	56.8691	164.063	4.8228	8.682	30.6799	31.9634
2014-11-30 07:00:00		9.019	56.8691	164.063	4.8168	8.957	30.6757	31.9642
2014-11-30 08:00:00		9.019	56.8691	164.063	4.816	9.296	30.6747	31.9637
2014-11-30 09:00:00		9.019	56.8691	164.063	4.8194	9.098	30.6778	31.964
2014-11-30 10:00:00		9.019	56.8691	164.063	4.8237	9.291	30.6819	31.9646
2014-11-30 11:00:00		9.019	56.8691	164.063	4.822	9.699	30.6799	31.9637
2014-11-30 12:00:00		9.019	56.8691	164.063	4.8185	9.387	30.6757	31.9624
2014-11-30 13:00:00		9.019	56.8691	164.063	4.8211	9.36	30.6778	31.9623
2014-11-30 14:00:00		9.019	56.8691	164.063	4.8194	9.002	30.6757	31.9617
2014-11-30 15:00:00		9.019	56.8691	164.063	4.8168	9.311	30.6736	31.9617
2014-11-30 16:00:00		9.019	56.8691	164.063	4.8151	8.459	30.6716	31.9613
2014-11-30 17:00:00		9.019	56.8691	164.063	4.8143	9.062	30.6684	31.9582
2014-11-30 18:00:00		9.019	56.8691	164.063	4.8117	8.741	30.6664	31.9585
2014-11-30 19:00:00		9.019	56.8691	164.063	4.8126	9.115	30.6664	31.9575
2014-11-30 20:00:00		9.019	56.8691	164.063	4.8151	8.241	30.6695	31.959
2014-11-30 21:00:00		9.019	56.8691	164.063	4.8194	9.559	30.6736	31.959
2014-11-30 22:00:00		9.019	56.8691	164.063	4.8245	10.711	30.6799	31.9608
2014-11-30 23:00:00		9.019	56.8691	164.063	4.8262	9.432	30.6809	31.9609
2014-12-01 00:00:00		9.019	56.8691	164.063	4.8254	9.747	30.6799	31.9604
2014-12-01 01:00:00		9.019	56.8691	164.063	4.8296	9.834	30.6819	31.9586
2014-12-01 02:00:00		9.019	56.8691	164.063	4.8288	9.961	30.6809	31.9582
2014-12-01 03:00:00		9.019	56.8691	164.063	4.8305	9.637	30.6809	31.9567
2014-12-01 04:00:00		9.019	56.8691	164.063	4.8262	9.571	30.6778	31.9573
2014-12-01 05:00:00		9.019	56.8691	164.063	4.8211	8.052	30.6736	31.9581
2014-12-01 06:00:00		9.019	56.8691	164.063	4.8185	8.496	30.6726	31.9592
2014-12-01 07:00:00		9.019	56.8691	164.063	4.8194	9.67	30.6716	31.9566
2014-12-01 08:00:00		9.019	56.8691	164.063	4.8194	8.253	30.6716	31.9573
2014-12-01 09:00:00		9.019	56.8691	164.063	4.822	8.632	30.6747	31.9582
2014-12-01 10:00:00		9.019	56.8691	164.063	4.8262	9.211	30.6788	31.9586
2014-12-01 11:00:00		9.019	56.8691	164.063	4.8262	9.467	30.6799	31.9597
2014-12-01 12:00:00		9.019	56.8691	164.063	4.8296	9.688	30.683	31.9599
2014-12-01 13:00:00		9.019	56.8691	164.063	4.8262	9.128	30.6788	31.9587
2014-12-01 14:00:00		9.019	56.8691	164.063	4.8237	9.001	30.6788	31.9612
2014-12-01 15:00:00		9.019	56.8691	164.063	4.8237	9.77	30.6778	31.9596
2014-12-01 16:00:00		9.019	56.8691	164.063	4.8254	9.217	30.6768	31.957
2014-12-01 17:00:00		9.019	56.8691	164.063	4.8228	8.392	30.6768	31.96
2014-12-01 18:00:00		9.019	56.8691	164.063	4.8245	8.733	30.6757	31.9569
2014-12-01 19:00:00		9.019	56.8691	164.063	4.8245	8.41	30.6747	31.9559
2014-12-01 20:00:00		9.019	56.8691	164.063	4.8279	8.375	30.6799	31.9586
2014-12-01 21:00:00		9.019	56.8691	164.063	4.8296	9.422	30.6809	31.9576
2014-12-01 22:00:00		9.019	56.8691	164.063	4.8365	9.184	30.6871	31.9583
2014-12-01 23:00:00		9.019	56.8691	164.063	4.8339	9.359	30.6861	31.9595
2014-12-02 00:00:00		9.019	56.8691	164.063	4.8322	9.199	30.684	31.9588
2014-12-02 01:00:00		9.019	56.8691	164.063	4.8305	9.518	30.683	31.9591
2014-12-02 02:00:00		9.019	56.8691	164.063	4.8271	9.598	30.6778	31.9564
2014-12-02 03:00:00		9.019	56.8691	164.063	4.8305	9.321	30.6809	31.9568
2014-12-02 04:00:00		9.019	56.8691	164.063	4.8245	8.257	30.6768	31.9584
2014-12-02 05:00:00		9.019	56.8691	164.063	4.8211	8.566	30.6716	31.9555
2014-12-02 06:00:00		9.019	56.8691	164.063	4.8117	7.698	30.6653	31.9578
2014-12-02 07:00:00		9.019	56.8691	164.063	4.8194	9.317	30.6705	31.9556
2014-12-02 08:00:00		9.019	56.8691	164.063	4.8177	9.17	30.6695	31.9561
2014-12-02 09:00:00		9.019	56.8691	164.063	4.8194	8.522	30.6726	31.9583
2014-12-02 10:00:00		9.019	56.8691	164.063	4.8126	8.992	30.6664	31.9575
2014-12-02 11:00:00		9.019	56.8691	164.063	4.8126	9.041	30.6664	31.9575
2014-12-02 12:00:00		9.019	56.8691	164.063	4.8271	10.319	30.6799	31.9584
2014-12-02 13:00:00		9.019	56.8691	164.063	4.822	9.428	30.6768	31.9602
2014-12-02 14:00:00		9.019	56.8691	164.063	4.8117	8.935	30.6664	31.9584
2014-12-02 15:00:00		9.019	56.8691	164.063	4.8143	9.32	30.6695	31.9593
2014-12-02 16:00:00		9.019	56.8691	164.063	4.8083	8.615	30.6653	31.9607
2014-12-02 17:00:00		9.019	56.8691	164.063	4.8006	9.401	30.657	31.9581
2014-12-02 18:00:00		9.019	56.8691	164.063	4.8057	9.182	30.6601	31.9568
2014-12-02 19:00:00		9.019	56.8691	164.063	4.7972	7.05	30.6497	31.9542
2014-12-02 20:00:00		9.019	56.8691	164.063	4.7963	8.607	30.6497	31.9542
2014-12-02 21:00:00		9.019	56.8691	164.063	4.7998	9.174	30.6539	31.9554
2014-12-02 22:00:00		9.019	56.8691	164.063	4.8109	8.777	30.6664	31.9593
2014-12-02 23:00:00		9.019	56.8691	164.063	4.8091	8.738	30.6653	31.9597
2014-12-03 00:00:00		9.019	56.8691	164.063	4.816	8.666	30.6716	31.9604
2014-12-03 01:00:00		9.019	56.8691	164.063	4.8083	8.758	30.6653	31.9606
2014-12-03 02:00:00		9.019	56.8691	164.063	4.8023	10.25	30.6601	31.9596
2014-12-03 03:00:00		9.019	56.8691	164.063	4.7998	10.206	30.6591	31.9609
2014-12-03 04:00:00		9.019	56.8691	164.063	4.792	9.592	30.6508	31.9591
2014-12-03 05:00:00		9.019	56.8691	164.063	4.7903	7.786	30.6487	31.9592
2014-12-03 06:00:00		9.019	56.8691	164.063	4.7998	7.885	30.656	31.9584
2014-12-03 07:00:00		9.019	56.8691	164.063	4.8032	8.643	30.6612	31.9607
2014-12-03 08:00:00		9.019	56.8691	164.063	4.8194	7.51	30.6778	31.9648
2014-12-03 09:00:00		9.019	56.8691	164.063	4.8552	7.902	30.7183	31.9767
2014-12-03 10:00:00		9.019	56.8691	164.063	4.9176	9.067	30.7826	31.9902
2014-12-03 11:00:00		9.019	56.8691	164.063	5.0301	8.337	30.8937	32.0099
2014-12-03 12:00:00		9.019	56.8691	164.063	5.0454	9.311	30.9083	32.0114
2014-12-03 13:00:00		9.019	56.8691	164.063	4.9943	9.571	30.8595	32.0044
2014-12-03 14:00:00		9.019	56.8691	164.063	4.933	9.634	30.7951	31.9895
2014-12-03 15:00:00		9.019	56.8691	164.063	4.8527	10.183	30.7162	31.9757
2014-12-03 16:00:00		9.019	56.8691	164.063	4.8151	9.282	30.6788	31.9693
2014-12-03 17:00:00		9.019	56.8691	164.063	4.798	9.056	30.6601	31.9643
2014-12-03 18:00:00		9.019	56.8691	164.063	4.7903	8.191	30.6549	31.9662
2014-12-03 19:00:00		9.019	56.8691	164.063	4.7946	8.835	30.657	31.9641
2014-12-03 20:00:00		9.019	56.8691	164.063	4.7963	8.453	30.6591	31.965
2014-12-03 21:00:00		9.019	56.8691	164.063	4.8151	8.705	30.6778	31.9684
2014-12-03 22:00:00		9.019	56.8691	164.063	4.81	9.031	30.6736	31.9684
2014-12-03 23:00:00		9.019	56.8691	164.063	4.8151	9.426	30.6778	31.968
2014-12-04 00:00:00		9.019	56.8691	164.063	4.8057	9.835	30.6684	31.9661
2014-12-04 01:00:00		9.019	56.8691	164.063	4.7954	9.047	30.6581	31.9644
2014-12-04 02:00:00		9.019	56.8691	164.063	4.792	9.811	30.6539	31.9625
2014-12-04 03:00:00		9.019	56.8691	164.063	4.7912	9.783	30.6508	31.9598
2014-12-04 04:00:00		9.019	56.8691	164.063	4.7843	9.63	30.6466	31.9616
2014-12-04 05:00:00		9.019	56.8691	164.063	4.7801	9.089	30.6446	31.9636
2014-12-04 06:00:00		9.019	56.8691	164.063	4.7809	8.691	30.6435	31.9618
2014-12-04 07:00:00		9.019	56.8691	164.063	4.7758	8.393	30.6394	31.9621
2014-12-04 08:00:00		9.019	56.8691	164.063	4.7912	8.258	30.6601	31.9713
2014-12-04 09:00:00		9.019	56.8691	164.063	4.8476	8.309	30.7162	31.9816
2014-12-04 10:00:00		9.019	56.8691	164.063	4.9781	8.152	30.846	32.0052
2014-12-04 11:00:00		9.019	56.8691	164.063	5.0684	8.591	30.9384	32.0241
2014-12-04 12:00:00		9.019	56.8691	164.063	5.1101	8.909	30.982	32.0338
2014-12-04 13:00:00		9.019	56.8691	164.063	5.1016	9.107	30.9727	32.0313
2014-12-04 14:00:00		9.019	56.8691	164.063	5.0165	9.401	30.8885	32.0166
2014-12-04 15:00:00		9.019	56.8691	164.063	4.9295	9.396	30.8003	31.9989
2014-12-04 16:00:00		9.019	56.8691	164.063	4.8587	9.337	30.7286	31.9847
2014-12-04 17:00:00		9.019	56.8691	164.063	4.8015	9.32	30.6695	31.9716
2014-12-04 18:00:00		9.019	56.8691	164.063	4.7741	9.246	30.6404	31.9646
2014-12-04 19:00:00		9.019	56.8691	164.063	4.7724	9.148	30.6394	31.965
2014-12-04 20:00:00		9.019	56.8691	164.063	4.7681	8.859	30.6362	31.9657
2014-12-04 21:00:00		9.019	56.8691	164.063	4.769	8.641	30.6373	31.9662
2014-12-04 22:00:00		9.019	56.8691	164.063	4.7784	8.856	30.6466	31.9678
2014-12-04 23:00:00		9.019	56.8691	164.063	4.7835	9.202	30.6508	31.9674
2014-12-05 00:00:00		9.019	56.8691	164.063	4.7775	9.137	30.6456	31.9673
2014-12-05 01:00:00		9.019	56.8691	164.063	4.7724	9.421	30.6404	31.9661
2014-12-05 02:00:00		9.019	56.8691	164.063	4.7664	9.536	30.6342	31.9646
2014-12-05 03:00:00		9.019	56.8691	164.063	4.7578	9.502	30.6269	31.9645
2014-12-05 04:00:00		9.019	56.8691	164.063	4.7553	9.517	30.6238	31.9634
2014-12-05 05:00:00		9.019	56.8691	164.063	4.7536	9.304	30.6227	31.9639
2014-12-05 06:00:00		9.019	56.8691	164.063	4.7553	9.153	30.6227	31.9623
2014-12-05 07:00:00		9.019	56.8691	164.063	4.757	8.613	30.6248	31.9634
2014-12-05 08:00:00		9.019	56.8691	164.063	4.7698	8.311	30.6383	31.9667
2014-12-05 09:00:00		9.019	56.8691	164.063	4.8194	8.384	30.6882	31.9763
2014-12-05 10:00:00		9.019	56.8691	164.063	4.9031	8.328	30.7743	31.995
2014-12-05 11:00:00		9.019	56.8691	164.063	5.0045	7.854	30.8782	32.0169
2014-12-05 12:00:00		9.019	56.8691	164.063	5.0965	8.205	30.9727	32.0365
2014-12-05 13:00:00		9.019	56.8691	164.063	5.1007	8.624	30.9747	32.0346
2014-12-05 14:00:00		9.019	56.8691	164.063	5.0846	8.713	30.9602	32.0335
2014-12-05 15:00:00		9.019	56.8691	164.063	4.9977	8.955	30.8709	32.0145
2014-12-05 16:00:00		9.019	56.8691	164.063	4.9022	8.858	30.7754	31.9968
2014-12-05 17:00:00		9.019	56.8691	164.063	4.8134	9.325	30.683	31.9757
2014-12-05 18:00:00		9.019	56.8691	164.063	4.7664	9.533	30.6362	31.967
2014-12-05 19:00:00		9.019	56.8691	164.063	4.7536	8.835	30.6227	31.9642
2014-12-05 20:00:00		9.019	56.8691	164.063	4.7476	9.059	30.6165	31.9626
2014-12-05 21:00:00		9.019	56.8691	164.063	4.7476	8.873	30.6165	31.9627
2014-12-05 22:00:00		9.019	56.8691	164.063	4.7459	8.926	30.6155	31.9631
2014-12-05 23:00:00		9.019	56.8691	164.063	4.7476	8.563	30.6186	31.9653
2014-12-06 00:00:00		9.019	56.8691	164.063	4.7493	8.89	30.6186	31.9634
2014-12-06 01:00:00		9.019	56.8691	164.063	4.7493	9.059	30.6196	31.9646
2014-12-06 02:00:00		9.019	56.8691	164.063	4.745	9.234	30.6145	31.9626
2014-12-06 03:00:00		9.019	56.8691	164.063	4.7467	9.286	30.6155	31.9622
2014-12-06 04:00:00		9.019	56.8691	164.063	4.7459	9.757	30.6145	31.9615
2014-12-06 05:00:00		9.019	56.8691	164.063	4.745	9.499	30.6145	31.9625
2014-12-06 06:00:00		9.019	56.8691	164.063	4.7442	9.36	30.6124	31.961
2014-12-06 07:00:00		9.019	56.8691	164.063	4.7407	8.908	30.6103	31.9621
2014-12-06 08:00:00		9.019	56.8691	164.063	4.7416	8.309	30.6113	31.9628
2014-12-06 09:00:00		9.019	56.8691	164.063	4.7467	8.227	30.6165	31.9639
2014-12-06 10:00:00		9.019	56.8691	164.063	4.7715	8.073	30.6414	31.9688
2014-12-06 11:00:00		9.019	56.8691	164.063	4.8331	8.201	30.7058	31.9836
2014-12-06 12:00:00		9.019	56.8691	164.063	4.8928	8.168	30.7671	31.9966
2014-12-06 13:00:00		9.019	56.8691	164.063	4.95	8.111	30.8252	32.0084
2014-12-06 14:00:00		9.019	56.8691	164.063	4.9542	8.619	30.8294	32.0089
2014-12-06 15:00:00		9.019	56.8691	164.063	4.8997	8.831	30.7743	31.9981
2014-12-06 16:00:00		9.019	56.8691	164.063	4.8348	9.043	30.7069	31.9828
2014-12-06 17:00:00		9.019	56.8691	164.063	4.7852	9.393	30.657	31.9729
2014-12-06 18:00:00		9.019	56.8691	164.063	4.7544	9.502	30.6259	31.9666
2014-12-06 19:00:00		9.019	56.8691	164.063	4.7407	9.234	30.6113	31.9631
2014-12-06 20:00:00		9.019	56.8691	164.063	4.7416	9.22	30.6113	31.9624
2014-12-06 21:00:00		9.019	56.8691	164.063	4.7348	9.266	30.6051	31.9617
2014-12-06 22:00:00		9.019	56.8691	164.063	4.7365	8.819	30.6061	31.9615
2014-12-06 23:00:00		9.019	56.8691	164.063	4.7356	8.94	30.6061	31.9623
2014-12-07 00:00:00		9.019	56.8691	164.063	4.7399	9.04	30.6093	31.9616
2014-12-07 01:00:00		9.019	56.8691	164.063	4.7459	8.827	30.6145	31.962
2014-12-07 02:00:00		9.019	56.8691	164.063	4.7604	9.101	30.6279	31.9634
2014-12-07 03:00:00		9.019	56.8691	164.063	4.7818	9.559	30.6487	31.9665
2014-12-07 04:00:00		9.019	56.8691	164.063	4.8023	9.378	30.6695	31.9708
2014-12-07 05:00:00		9.019	56.8691	164.063	4.8194	9.447	30.6882	31.9758
2014-12-07 06:00:00		9.019	56.8691	164.063	4.8348	9.473	30.7027	31.9778
2014-12-07 07:00:00		9.019	56.8691	164.063	4.845	9.352	30.7141	31.9811
2014-12-07 08:00:00		9.019	56.8691	164.063	4.8357	9.209	30.7037	31.9782
2014-12-07 09:00:00		9.019	56.8691	164.063	4.8279	8.863	30.6954	31.9763
2014-12-07 10:00:00		9.019	56.8691	164.063	4.8109	8.031	30.6788	31.974
2014-12-07 11:00:00		9.019	56.8691	164.063	4.7741	8.389	30.6404	31.965
2014-12-07 12:00:00		9.019	56.8691	164.063	4.7578	7.963	30.6248	31.9629
2014-12-07 13:00:00		9.019	56.8691	164.063	4.7578	8.231	30.6269	31.9651
2014-12-07 14:00:00		9.019	56.8691	164.063	4.7664	8.04	30.6352	31.9666
2014-12-07 15:00:00		9.019	56.8691	164.063	4.7724	8.817	30.6414	31.9676
2014-12-07 16:00:00		9.019	56.8691	164.063	4.7749	9.136	30.6435	31.9673
2014-12-07 17:00:00		9.019	56.8691	164.063	4.804	9.361	30.6726	31.9728
2014-12-07 18:00:00		9.019	56.8691	164.063	4.8979	9.258	30.7671	31.9911
2014-12-07 19:00:00		9.019	56.8691	164.063	4.979	9.559	30.8501	32.0085
2014-12-07 20:00:00		9.019	56.8691	164.063	5.1577	9.475	31.0298	32.0424
2014-12-07 21:00:00		9.019	56.8691	164.063	5.207	8.906	31.0786	32.0512
2014-12-07 22:00:00		9.019	56.8691	164.063	5.1866	8.706	31.0578	32.0471
2014-12-07 23:00:00		9.019	56.8691	164.063	5.1679	9.208	31.0401	32.0447
2014-12-08 00:00:00		9.019	56.8691	164.063	5.1373	8.998	31.009	32.0385
2014-12-08 01:00:00		9.019	56.8691	164.063	5.1407	8.916	31.0121	32.0389
2014-12-08 02:00:00		9.019	56.8691	164.063	5.184	9.281	31.0567	32.0481
2014-12-08 03:00:00		9.019	56.8691	164.063	5.1713	9.685	31.0443	32.0459
2014-12-08 04:00:00		9.019	56.8691	164.063	5.1713	9.269	31.0422	32.0437
2014-12-08 05:00:00		9.019	56.8691	164.063	5.1832	9.418	31.0547	32.0465
2014-12-08 06:00:00		9.019	56.8691	164.063	5.1934	9.532	31.065	32.0485
2014-12-08 07:00:00		9.019	56.8691	164.063	5.2035	8.348	31.0744	32.05
2014-12-08 08:00:00		9.019	56.8691	164.063	5.2044	9.992	31.0754	32.0495
2014-12-08 09:00:00		9.019	56.8691	164.063	5.1798	8.783	31.0484	32.0429
2014-12-08 10:00:00		9.019	56.8691	164.063	5.1908	7.652	31.0609	32.0471
2014-12-08 11:00:00		9.019	56.8691	164.063	5.1245	8.485	30.9934	32.0333
2014-12-08 12:00:00		9.019	56.8691	164.063	4.9721	8.669	30.8428	32.0071
2014-12-08 13:00:00		9.019	56.8691	164.063	4.9022	7.275	30.7712	31.9927
2014-12-08 14:00:00		9.019	56.8691	164.063	4.8552	6.927	30.7234	31.9832
2014-12-08 15:00:00		9.019	56.8691	164.063	4.8485	8.209	30.7162	31.9808
2014-12-08 16:00:00		9.019	56.8691	164.063	4.8834	9.072	30.7525	31.9885
2014-12-08 17:00:00		9.019	56.8691	164.063	4.9593	9.003	30.8294	32.0038
2014-12-08 18:00:00		9.019	56.8691	164.063	5.1084	9.525	30.9809	32.034
2014-12-08 19:00:00		9.019	56.8691	164.063	5.3571	9.533	31.2291	32.0784
2014-12-08 20:00:00		9.019	56.8691	164.063	5.2664	9.498	31.1377	32.0614
2014-12-08 21:00:00		9.019	56.8691	164.063	5.2664	9.681	31.1377	32.0613
2014-12-08 22:00:00		9.019	56.8691	164.063	5.3054	9.562	31.1782	32.0701
2014-12-08 23:00:00		9.019	56.8691	164.063	5.3791	9.349	31.2478	32.0787
2014-12-09 00:00:00		9.019	56.8691	164.063	5.4104	9.435	31.28	32.0851
2014-12-09 01:00:00		9.019	56.8691	164.063	5.3994	9.069	31.2686	32.0829
2014-12-09 02:00:00		9.019	56.8691	164.063	5.3368	9.026	31.2083	32.0745
2014-12-09 03:00:00		9.019	56.8691	164.063	5.3046	9.271	31.1772	32.0698
2014-12-09 04:00:00		9.019	56.8691	164.063	5.3385	9.469	31.2115	32.0762
2014-12-09 05:00:00		9.019	56.8691	164.063	5.3707	9.569	31.2416	32.0795
2014-12-09 06:00:00		9.019	56.8691	164.063	5.4147	9.441	31.2852	32.087
2014-12-09 07:00:00		9.019	56.8691	164.063	5.5567	9.291	31.4202	32.1042
2014-12-09 08:00:00		9.019	56.8691	164.063	5.5939	9.11	31.4576	32.1111
2014-12-09 09:00:00		9.019	56.8691	164.063	5.5896	9.102	31.4534	32.1104
2014-12-09 10:00:00		9.019	56.8691	164.063	5.5077	8.838	31.3765	32.1019
2014-12-09 11:00:00		9.019	56.8691	164.063	5.5018	8.722	31.3703	32.1005
2014-12-09 12:00:00		9.019	56.8691	164.063	5.5449	8.134	31.4139	32.109
2014-12-09 13:00:00		9.019	56.8691	164.063	5.582	7.758	31.4503	32.1148
2014-12-09 14:00:00		9.019	56.8691	164.063	5.5246	8.302	31.3952	32.1071
2014-12-09 15:00:00		9.019	56.8691	164.063	5.3605	8.317	31.2322	32.0793
2014-12-09 16:00:00		9.019	56.8691	164.063	5.369	9.257	31.2405	32.0801
2014-12-09 17:00:00		9.019	56.8691	164.063	5.5052	9.171	31.3755	32.103
2014-12-09 18:00:00		9.019	56.8691	164.063	5.6478	9.123	31.5116	32.1205
2014-12-09 19:00:00		9.019	56.8691	164.063	5.674	8.929	31.5385	32.1261
2014-12-09 20:00:00		9.019	56.8691	164.063	5.7119	9.463	31.5707	32.1259
2014-12-09 21:00:00		9.019	56.8691	164.063	5.7708	9.617	31.6247	32.1305
2014-12-09 22:00:00		9.019	56.8691	164.063	5.7868	9.445	31.6393	32.1317
2014-12-09 23:00:00		9.019	56.8691	164.063	5.7986	9.582	31.6486	32.1309
2014-12-10 00:00:00		9.019	56.8691	164.063	5.7868	9.424	31.6393	32.1317
2014-12-10 01:00:00		9.019	56.8691	164.063	5.7851	9.112	31.6372	32.1311
2014-12-10 02:00:00		9.019	56.8691	164.063	5.7658	9.283	31.6206	32.1308
2014-12-10 03:00:00		9.019	56.8691	164.063	5.7607	8.352	31.6154	32.1302
2014-12-10 04:00:00		9.019	56.8691	164.063	5.7817	9.233	31.6341	32.1308
2014-12-10 05:00:00		9.019	56.8691	164.063	5.7952	8.904	31.6476	32.1332
2014-12-10 06:00:00		9.019	56.8691	164.063	5.8053	9.432	31.6569	32.1339
2014-12-10 07:00:00		9.019	56.8691	164.063	5.8205	9.442	31.6714	32.1358
2014-12-10 08:00:00		9.019	56.8691	164.063	5.8238	9.217	31.6746	32.1362
2014-12-10 09:00:00		9.019	56.8691	164.063	5.8221	9.26	31.6735	32.1366
2014-12-10 10:00:00		9.019	56.8691	164.063	5.8045	9.139	31.6579	32.136
2014-12-10 11:00:00		9.019	56.8691	164.063	5.7767	8.865	31.632	32.1334
2014-12-10 12:00:00		9.019	56.8691	164.063	5.7388	8.805	31.5956	32.1286
2014-12-10 13:00:00		9.019	56.8691	164.063	5.6857	8.298	31.5468	32.1245
2014-12-10 14:00:00		9.019	56.8691	164.063	5.6495	8.72	31.5167	32.1249
2014-12-10 15:00:00		9.019	56.8691	164.063	5.6309	8.232	31.4991	32.123
2014-12-10 16:00:00		9.019	56.8691	164.063	5.5761	8.606	31.4471	32.1165
2014-12-10 17:00:00		9.019	56.8691	164.063	5.5972	8.842	31.4669	32.1186
2014-12-10 18:00:00		9.019	56.8691	164.063	5.6352	8.674	31.5032	32.1234
2014-12-10 19:00:00		9.019	56.8691	164.063	5.6647	9.289	31.5313	32.1266
2014-12-10 20:00:00		9.019	56.8691	164.063	5.6857	9.629	31.55	32.1274
2014-12-10 21:00:00		9.019	56.8691	164.063	5.7136	9.571	31.5749	32.129
2014-12-10 22:00:00		9.019	56.8691	164.063	5.7523	9.203	31.6102	32.1319
2014-12-10 23:00:00		9.019	56.8691	164.063	5.7885	9.577	31.6434	32.1347
2014-12-11 00:00:00		9.019	56.8691	164.063	5.7919	9.238	31.6476	32.1363
2014-12-11 01:00:00		9.019	56.8691	164.063	5.7885	9.035	31.6424	32.1338
2014-12-11 02:00:00		9.019	56.8691	164.063	5.7616	9.029	31.6195	32.1337
2014-12-11 03:00:00		9.019	56.8691	164.063	5.7548	9.144	31.6123	32.1319
2014-12-11 04:00:00		9.019	56.8691	164.063	5.743	9.021	31.6019	32.1316
2014-12-11 05:00:00		9.019	56.8691	164.063	5.7228	9.06	31.5853	32.1321
2014-12-11 06:00:00		9.019	56.8691	164.063	5.722	9.404	31.5842	32.1315
2014-12-11 07:00:00		9.019	56.8691	164.063	5.7119	9.396	31.5749	32.1307
2014-12-11 08:00:00		9.019	56.8691	164.063	5.7161	8.982	31.578	32.1303
2014-12-11 09:00:00		9.019	56.8691	164.063	5.7153	9.009	31.578	32.1311
2014-12-11 10:00:00		9.019	56.8691	164.063	5.7093	9.279	31.5718	32.1296
2014-12-11 11:00:00		9.019	56.8691	164.063	5.69	8.692	31.5562	32.1308
2014-12-11 12:00:00		9.019	56.8691	164.063	5.6639	9.006	31.5323	32.1287
2014-12-11 13:00:00		9.019	56.8691	164.063	5.6309	8.666	31.5022	32.1263
2014-12-11 14:00:00		9.019	56.8691	164.063	5.5905	8.685	31.4669	32.125
2014-12-11 15:00:00		9.019	56.8691	164.063	5.5322	8.21	31.4098	32.1164
2014-12-11 16:00:00		9.019	56.8691	164.063	5.3749	8.612	31.2561	32.0925
2014-12-11 17:00:00		9.019	56.8691	164.063	5.3359	8.219	31.2198	32.0887
2014-12-11 18:00:00		9.019	56.8691	164.063	5.369	8.68	31.2519	32.0934
2014-12-11 19:00:00		9.019	56.8691	164.063	5.5069	8.739	31.3828	32.1098
2014-12-11 20:00:00		9.019	56.8691	164.063	5.5956	9.416	31.4711	32.1245
2014-12-11 21:00:00		9.019	56.8691	164.063	5.6276	9.583	31.5012	32.1279
2014-12-11 22:00:00		9.019	56.8691	164.063	5.6318	9.758	31.5053	32.1284
2014-12-11 23:00:00		9.019	56.8691	164.063	5.6571	9.547	31.5282	32.1302
2014-12-12 00:00:00		9.019	56.8691	164.063	5.6959	9.463	31.5624	32.1319
2014-12-12 01:00:00		9.019	56.8691	164.063	5.7009	9.205	31.5686	32.1341
2014-12-12 02:00:00		9.019	56.8691	164.063	5.6883	9.272	31.5572	32.1333
2014-12-12 03:00:00		9.019	56.8691	164.063	5.6824	8.978	31.55	32.1309
2014-12-12 04:00:00		9.019	56.8691	164.063	5.6546	8.992	31.5261	32.1305
2014-12-12 05:00:00		9.019	56.8691	164.063	5.6225	9.092	31.497	32.1282
2014-12-12 06:00:00		9.019	56.8691	164.063	5.6141	9.35	31.4887	32.1268
2014-12-12 07:00:00		9.019	56.8691	164.063	5.6048	9.259	31.4804	32.1263
2014-12-12 08:00:00		9.019	56.8691	164.063	5.6099	9.593	31.4856	32.1272
2014-12-12 09:00:00		9.019	56.8691	164.063	5.6116	9.116	31.4887	32.1293
2014-12-12 10:00:00		9.019	56.8691	164.063	5.6166	9.302	31.4929	32.1291
2014-12-12 11:00:00		9.019	56.8691	164.063	5.6149	9.428	31.4908	32.1283
2014-12-12 12:00:00		9.019	56.8691	164.063	5.5972	8.999	31.4752	32.1279
2014-12-12 13:00:00		9.019	56.8691	164.063	5.5719	8.432	31.4534	32.1277
2014-12-12 14:00:00		9.019	56.8691	164.063	5.5508	8.802	31.4347	32.1266
2014-12-12 15:00:00		9.019	56.8691	164.063	5.5069	8.775	31.3921	32.1204
2014-12-12 16:00:00		9.019	56.8691	164.063	5.4087	8.446	31.2966	32.1061
2014-12-12 17:00:00		9.019	56.8691	164.063	5.2426	8.516	31.1377	32.0846
2014-12-12 18:00:00		9.019	56.8691	164.063	5.2426	8.616	31.1367	32.0834
2014-12-12 19:00:00		9.019	56.8691	164.063	5.3317	9.237	31.2239	32.097
2014-12-12 20:00:00		9.019	56.8691	164.063	5.4485	9.53	31.3371	32.1135
2014-12-12 21:00:00		9.019	56.8691	164.063	5.5339	9.581	31.4191	32.1247
2014-12-12 22:00:00		9.019	56.8691	164.063	5.5449	9.65	31.4295	32.1259
2014-12-12 23:00:00		9.019	56.8691	164.063	5.5711	9.694	31.4544	32.129
2014-12-13 00:00:00		9.019	56.8691	164.063	5.6149	9.405	31.4929	32.1307
2014-12-13 01:00:00		9.019	56.8691	164.063	5.642	9.444	31.5188	32.1341
2014-12-13 02:00:00		9.019	56.8691	164.063	5.6335	9.23	31.5105	32.1329
2014-12-13 03:00:00		9.019	56.8691	164.063	5.6141	9.003	31.4929	32.1317
2014-12-13 04:00:00		9.019	56.8691	164.063	5.5871	8.882	31.4679	32.1294
2014-12-13 05:00:00		9.019	56.8691	164.063	5.5364	8.885	31.4233	32.1273
2014-12-13 06:00:00		9.019	56.8691	164.063	5.517	8.91	31.4046	32.1248
2014-12-13 07:00:00		9.019	56.8691	164.063	5.5052	9.119	31.3932	32.123
2014-12-13 08:00:00		9.019	56.8691	164.063	5.5086	9.35	31.3973	32.1243
2014-12-13 09:00:00		9.019	56.8691	164.063	5.5212	9.197	31.4098	32.1264
2014-12-13 10:00:00		9.019	56.8691	164.063	5.5203	9.21	31.4098	32.1272
2014-12-13 11:00:00		9.019	56.8691	164.063	5.5322	9.517	31.4202	32.1275
2014-12-13 12:00:00		9.019	56.8691	164.063	5.5043	9.246	31.3963	32.1273
2014-12-13 13:00:00		9.019	56.8691	164.063	5.5026	9.111	31.3932	32.1255
2014-12-13 14:00:00		9.019	56.8691	164.063	5.4629	9.297	31.3547	32.1198
2014-12-13 15:00:00		9.019	56.8691	164.063	5.33	8.738	31.2312	32.1071
2014-12-13 16:00:00		9.019	56.8691	164.063	5.0939	8.674	30.9996	32.0697
2014-12-13 17:00:00		9.019	56.8691	164.063	5.0454	8.687	30.9498	32.0593
2014-12-13 18:00:00		9.019	56.8691	164.063	5.0769	8.582	30.9799	32.0635
2014-12-13 19:00:00		9.019	56.8691	164.063	5.0973	8.867	31.0017	32.0687
2014-12-13 20:00:00		9.019	56.8691	164.063	5.0854	9.104	30.9924	32.0694
2014-12-13 21:00:00		9.019	56.8691	164.063	5.1619	9.394	31.0661	32.0799
2014-12-13 22:00:00		9.019	56.8691	164.063	5.4155	9.748	31.3111	32.1155
2014-12-13 23:00:00		9.019	56.8691	164.063	5.4874	9.661	31.3797	32.1244
2014-12-14 00:00:00		9.019	56.8691	164.063	5.484	9.519	31.3786	32.1266
2014-12-14 01:00:00		9.019	56.8691	164.063	5.4976	9.584	31.3901	32.1265
2014-12-14 02:00:00		9.019	56.8691	164.063	5.5119	9.295	31.4035	32.1282
2014-12-14 03:00:00		9.019	56.8691	164.063	5.495	9.212	31.3869	32.1256
2014-12-14 04:00:00		9.019	56.8691	164.063	5.4553	8.724	31.3527	32.1251
2014-12-14 05:00:00		9.019	56.8691	164.063	5.4163	8.911	31.3163	32.121
2014-12-14 06:00:00		9.019	56.8691	164.063	5.38	8.694	31.281	32.1159
2014-12-14 07:00:00		9.019	56.8691	164.063	5.3452	8.985	31.2468	32.1101
2014-12-14 08:00:00		9.019	56.8691	164.063	5.2995	9.041	31.2021	32.1032
2014-12-14 09:00:00		9.019	56.8691	164.063	5.2774	9.268	31.1803	32.0994
2014-12-14 10:00:00		9.019	56.8691	164.063	5.3257	9.504	31.227	32.1061
2014-12-14 11:00:00		9.019	56.8691	164.063	5.3588	9.445	31.2592	32.111
2014-12-14 12:00:00		9.019	56.8691	164.063	5.402	8.73	31.3008	32.1172
2014-12-14 13:00:00		9.019	56.8691	164.063	5.4054	9.536	31.3049	32.1183
2014-12-14 14:00:00		9.019	56.8691	164.063	5.3791	9.927	31.28	32.1149
2014-12-14 15:00:00		9.019	56.8691	164.063	5.3147	9.691	31.2156	32.1036
2014-12-14 16:00:00		9.019	56.8691	164.063	5.2282	8.988	31.1325	32.0923
2014-12-14 17:00:00		9.019	56.8691	164.063	5.1653	8.998	31.0723	32.084
2014-12-14 18:00:00		9.019	56.8691	164.063	5.1739	9.082	31.0806	32.0852
2014-12-14 19:00:00		9.019	56.8691	164.063	5.1781	9.021	31.0869	32.0883
2014-12-14 20:00:00		9.019	56.8691	164.063	5.2579	9.377	31.1637	32.0991
2014-12-14 21:00:00		9.019	56.8691	164.063	5.3681	9.615	31.2686	32.1127
2014-12-14 22:00:00		9.019	56.8691	164.063	5.4494	9.509	31.3465	32.1233
2014-12-14 23:00:00		9.019	56.8691	164.063	5.5026	8.962	31.3963	32.1291
2014-12-15 00:00:00		9.019	56.8691	164.063	5.5246	9.021	31.415	32.1292
2014-12-15 01:00:00		9.019	56.8691	164.063	5.5482	9.31	31.4378	32.1323
2014-12-15 02:00:00		9.019	56.8691	164.063	5.5474	9.356	31.4378	32.133
2014-12-15 03:00:00		9.019	56.8691	164.063	5.5474	9.476	31.4368	32.1318
2014-12-15 04:00:00		9.019	56.8691	164.063	5.5187	8.64	31.4108	32.1303
2014-12-15 05:00:00		9.019	56.8691	164.063	5.4739	8.438	31.3693	32.1262
2014-12-15 06:00:00		9.019	56.8691	164.063	5.3994	8.769	31.2997	32.1184
2014-12-15 07:00:00		9.019	56.8691	164.063	5.3427	9.304	31.2447	32.11
2014-12-15 08:00:00		9.019	56.8691	164.063	5.3291	9.377	31.2312	32.1077
2014-12-15 09:00:00		9.019	56.8691	164.063	5.4121	8.06	31.308	32.116
2014-12-15 10:00:00		9.019	56.8691	164.063	5.4959	9.191	31.3869	32.1248
2014-12-15 11:00:00		9.019	56.8691	164.063	5.522	9.787	31.4098	32.1253
2014-12-15 12:00:00		9.019	56.8691	164.063	5.5424	9.303	31.4243	32.1226
2014-12-15 13:00:00		9.019	56.8691	164.063	5.5424	9.257	31.4243	32.1226
2014-12-15 14:00:00		9.019	56.8691	164.063	5.5449	9.05	31.4254	32.1215
2014-12-15 15:00:00		9.019	56.8691	164.063	5.5524	9.003	31.4305	32.1201
2014-12-15 16:00:00		9.019	56.8691	164.063	5.5592	8.352	31.4326	32.1163
2014-12-15 17:00:00		9.019	56.8691	164.063	5.5913	8.321	31.4607	32.1174
2014-12-15 18:00:00		9.019	56.8691	164.063	5.5828	8.18	31.4555	32.1197
2014-12-15 19:00:00		9.019	56.8691	164.063	5.5837	7.535	31.4555	32.1191
2014-12-15 20:00:00		9.019	56.8691	164.063	5.6217	9.063	31.4939	32.1256
2014-12-15 21:00:00		9.019	56.8691	164.063	5.7313	9.645	31.5905	32.1296
2014-12-15 22:00:00		9.019	56.8691	164.063	5.7725	9.542	31.6195	32.1231
2014-12-15 23:00:00		9.019	56.8691	164.063	5.7658	9.135	31.6175	32.1274
2014-12-16 00:00:00		9.019	56.8691	164.063	5.7607	10.3	31.6133	32.1269
2014-12-16 01:00:00		9.019	56.8691	164.063	5.7456	9.28	31.604	32.1313
2014-12-16 02:00:00		9.019	56.8691	164.063	5.7203	8.942	31.5832	32.1322
2014-12-16 03:00:00		9.019	56.8691	164.063	5.7338	9.126	31.5936	32.131
2014-12-16 04:00:00		9.019	56.8691	164.063	5.7633	8.795	31.6175	32.1299
2014-12-16 05:00:00		9.019	56.8691	164.063	5.7725	8.385	31.6268	32.1318
2014-12-16 06:00:00		9.019	56.8691	164.063	5.77	8.254	31.6268	32.1342
2014-12-16 07:00:00		9.019	56.8691	164.063	5.7885	8.204	31.6195	32.1085
2014-12-16 08:00:00		9.019	56.8691	164.063	5.8045	8.254	31.6154	32.0886
2014-12-16 09:00:00		9.019	56.8691	164.063	5.8196	7.562	31.6299	32.0908
2014-12-16 10:00:00		9.019	56.8691	164.063	5.8213	8.677	31.631	32.0899
2014-12-16 11:00:00		9.019	56.8691	164.063	5.8306	9.588	31.6444	32.0958
2014-12-16 12:00:00		9.019	56.8691	164.063	5.8676	9.048	31.6819	32.1029
2014-12-16 13:00:00		9.019	56.8691	164.063	5.8776	9.108	31.6912	32.1037
2014-12-16 14:00:00		9.019	56.8691	164.063	5.8616	9.242	31.6777	32.1037
2014-12-16 15:00:00		9.019	56.8691	164.063	5.8297	9.119	31.6476	32.1003
2014-12-16 16:00:00		9.019	56.8691	164.063	5.8137	8.097	31.633	32.0997
2014-12-16 17:00:00		9.019	56.8691	164.063	5.8095	9.314	31.6289	32.0984
2014-12-16 18:00:00		9.019	56.8691	164.063	5.8112	9.197	31.6299	32.0981
2014-12-16 19:00:00		9.019	56.8691	164.063	5.8146	9.152	31.632	32.0972
2014-12-16 20:00:00		9.019	56.8691	164.063	5.8347	9.01	31.6549	32.1038
2014-12-16 21:00:00		9.019	56.8691	164.063	5.8541	8.887	31.6694	32.1017
2014-12-16 22:00:00		9.019	56.8691	164.063	5.849	8.754	31.6559	32.0915
2014-12-16 23:00:00		9.019	56.8691	164.063	5.8449	9.26	31.6528	32.0917
2014-12-17 00:00:00		9.019	56.8691	164.063	5.8541	9.788	31.6684	32.1002
2014-12-17 01:00:00		9.019	56.8691	164.063	5.8196	9.655	31.6413	32.1027
2014-12-17 02:00:00		9.019	56.8691	164.063	5.7994	10.006	31.6227	32.1007
2014-12-17 03:00:00		9.019	56.8691	164.063	5.7893	8.863	31.6143	32.1015
2014-12-17 04:00:00		9.019	56.8691	164.063	5.8028	9.09	31.6279	32.1038
2014-12-17 05:00:00		9.019	56.8691	164.063	5.8364	8.945	31.6538	32.101
2014-12-17 06:00:00		9.019	56.8691	164.063	5.8289	8.56	31.6455	32.0991
2014-12-17 07:00:00		9.019	56.8691	164.063	5.7919	8.578	31.605	32.0887
2014-12-17 08:00:00		9.019	56.8691	164.063	5.7801	8.902	31.5853	32.0776
2014-12-17 09:00:00		9.019	56.8691	164.063	5.828	9.369	31.633	32.0855
2014-12-17 10:00:00		9.019	56.8691	164.063	5.8272	9.0	31.6351	32.0888
2014-12-17 11:00:00		9.019	56.8691	164.063	5.8263	8.611	31.6351	32.0898
2014-12-17 12:00:00		9.019	56.8691	164.063	5.823	9.488	31.6341	32.0914
2014-12-17 13:00:00		9.019	56.8691	164.063	5.8196	9.518	31.631	32.091
2014-12-17 14:00:00		9.019	56.8691	164.063	5.8196	9.027	31.632	32.0925
2014-12-17 15:00:00		9.019	56.8691	164.063	5.8037	9.363	31.6143	32.0876
2014-12-17 16:00:00		9.019	56.8691	164.063	5.7994	9.121	31.6092	32.086
2014-12-17 17:00:00		9.019	56.8691	164.063	5.7944	9.113	31.604	32.085
2014-12-17 18:00:00		9.019	56.8691	164.063	5.8322	8.795	31.6403	32.0899
2014-12-17 19:00:00		9.019	56.8691	164.063	5.8297	8.637	31.6393	32.0913
2014-12-17 20:00:00		9.019	56.8691	164.063	5.8331	8.889	31.6403	32.0891
2014-12-17 21:00:00		9.019	56.8691	164.063	5.8246	9.524	31.6362	32.0921
2014-12-17 22:00:00		9.019	56.8691	164.063	5.8347	9.163	31.6444	32.092
2014-12-17 23:00:00		9.019	56.8691	164.063	5.7977	8.945	31.6092	32.0877
2014-12-18 00:00:00		9.019	56.8691	164.063	5.7649	9.922	31.5749	32.0799
2014-12-18 01:00:00		9.019	56.8691	164.063	5.7565	9.544	31.5686	32.081
2014-12-18 02:00:00		9.019	56.8691	164.063	5.7809	9.395	31.5956	32.0882
2014-12-18 03:00:00		9.019	56.8691	164.063	5.7759	9.448	31.5925	32.0895
2014-12-18 04:00:00		9.019	56.8691	164.063	5.7776	9.285	31.5956	32.0915
2014-12-18 05:00:00		9.019	56.8691	164.063	5.7573	9.175	31.5749	32.0875
2014-12-18 06:00:00		9.019	56.8691	164.063	5.7902	8.856	31.5998	32.0844
2014-12-18 07:00:00		9.019	56.8691	164.063	5.8062	8.403	31.6185	32.0904
2014-12-18 08:00:00		9.019	56.8691	164.063	5.818	8.666	31.6268	32.0884
2014-12-18 09:00:00		9.019	56.8691	164.063	5.8078	8.623	31.6143	32.084
2014-12-18 10:00:00		9.019	56.8691	164.063	5.865	8.782	31.6756	32.0984
2014-12-18 11:00:00		9.019	56.8691	164.063	5.8339	8.646	31.6538	32.1035
2014-12-18 12:00:00		9.019	56.8691	164.063	5.828	9.424	31.6486	32.103
2014-12-18 13:00:00		9.019	56.8691	164.063	5.828	8.826	31.6434	32.0974
2014-12-18 14:00:00		9.019	56.8691	164.063	5.823	9.526	31.6362	32.0937
2014-12-18 15:00:00		9.019	56.8691	164.063	5.8112	9.147	31.6247	32.0922
2014-12-18 16:00:00		9.019	56.8691	164.063	5.7809	8.967	31.5946	32.0873
2014-12-18 17:00:00		9.019	56.8691	164.063	5.7557	9.135	31.5697	32.0832
2014-12-18 18:00:00		9.019	56.8691	164.063	5.7363	9.112	31.55	32.0794
2014-12-18 19:00:00		9.019	56.8691	164.063	5.7439	8.768	31.5583	32.0817
2014-12-18 20:00:00		9.019	56.8691	164.063	5.7515	9.13	31.5655	32.0826
2014-12-18 21:00:00		9.019	56.8691	164.063	5.749	9.203	31.5655	32.0849
2014-12-18 22:00:00		9.019	56.8691	164.063	5.7573	8.932	31.5728	32.0853
2014-12-18 23:00:00		9.019	56.8691	164.063	5.7456	9.362	31.5593	32.081
2014-12-19 00:00:00		9.019	56.8691	164.063	5.7658	9.513	31.5572	32.0594
2014-12-19 01:00:00		9.019	56.8691	164.063	5.8062	9.292	31.6081	32.0783
2014-12-19 02:00:00		9.019	56.8691	164.063	5.7834	9.531	31.5697	32.0566
2014-12-19 03:00:00		9.019	56.8691	164.063	5.8196	9.633	31.6029	32.0595
2014-12-19 04:00:00		9.019	56.8691	164.063	5.812	9.248	31.5977	32.0611
2014-12-19 05:00:00		9.019	56.8691	164.063	5.8221	9.207	31.6092	32.0644
2014-12-19 06:00:00		9.019	56.8691	164.063	5.812	8.99	31.5998	32.0635
2014-12-19 07:00:00		9.019	56.8691	164.063	5.7717	8.486	31.5666	32.0648
2014-12-19 08:00:00		9.019	56.8691	164.063	5.7464	8.504	31.5614	32.083
2014-12-19 09:00:00		9.019	56.8691	164.063	5.7658	8.503	31.5832	32.0891
2014-12-19 10:00:00		9.019	56.8691	164.063	5.786	8.476	31.606	32.0956
2014-12-19 11:00:00		9.019	56.8691	164.063	5.7363	8.467	31.5313	32.0587
2014-12-19 12:00:00		9.019	56.8691	164.063	5.7616	8.76	31.5385	32.0427
2014-12-19 13:00:00		9.019	56.8691	164.063	5.7599	9.104	31.5396	32.0454
2014-12-19 14:00:00		9.019	56.8691	164.063	5.7422	9.318	31.5385	32.0609
2014-12-19 15:00:00		9.019	56.8691	164.063	5.7397	9.32	31.5572	32.0843
2014-12-19 16:00:00		9.019	56.8691	164.063	5.749	9.288	31.5531	32.0709
2014-12-19 17:00:00		9.019	56.8691	164.063	5.7801	9.409	31.5676	32.0576
2014-12-19 18:00:00		9.019	56.8691	164.063	5.7683	9.407	31.5479	32.0465
2014-12-19 19:00:00		9.019	56.8691	164.063	5.775	9.324	31.552	32.0449
2014-12-19 20:00:00		9.019	56.8691	164.063	5.7935	8.787	31.5707	32.0485
2014-12-19 21:00:00		9.019	56.8691	164.063	5.7952	9.218	31.5728	32.0491
2014-12-19 22:00:00		9.019	56.8691	164.063	5.7986	9.216	31.577	32.0505
2014-12-19 23:00:00		9.019	56.8691	164.063	5.7977	9.395	31.5728	32.0466
2014-12-20 00:00:00		9.019	56.8691	164.063	5.7885	9.482	31.5552	32.0355
2014-12-20 01:00:00		9.019	56.8691	164.063	5.8078	9.828	31.5583	32.0204
2014-12-20 02:00:00		9.019	56.8691	164.063	5.8045	9.518	31.5572	32.0226
2014-12-20 03:00:00		9.019	56.8691	164.063	5.8196	9.569	31.5852	32.0397
2014-12-20 04:00:00		9.019	56.8691	164.063	5.8205	9.438	31.5842	32.0378
2014-12-20 05:00:00		9.019	56.8691	164.063	5.823	9.397	31.5884	32.0401
2014-12-20 06:00:00		9.019	56.8691	164.063	5.8078	9.103	31.5655	32.029
2014-12-20 07:00:00		9.019	56.8691	164.063	5.8003	8.963	31.55	32.0187
2014-12-20 08:00:00		9.019	56.8691	164.063	5.7817	8.595	31.5302	32.0143
2014-12-20 09:00:00		9.019	56.8691	164.063	5.743	8.555	31.5427	32.0652
2014-12-20 10:00:00		9.019	56.8691	164.063	5.7093	8.647	31.5167	32.068
2014-12-20 11:00:00		9.019	56.8691	164.063	5.7144	8.643	31.4877	32.0304
2014-12-20 12:00:00		9.019	56.8691	164.063	5.7456	8.805	31.4928	32.0065
2014-12-20 13:00:00		9.019	56.8691	164.063	5.759	9.382	31.4908	31.9912
2014-12-20 14:00:00		9.019	56.8691	164.063	5.7498	9.064	31.4855	31.9942
2014-12-20 15:00:00		9.019	56.8691	164.063	5.7203	9.306	31.4918	32.0291
2014-12-20 16:00:00		9.019	56.8691	164.063	5.7447	9.415	31.5012	32.0164
2014-12-20 17:00:00		9.019	56.8691	164.063	5.7683	9.497	31.5084	32.0021
2014-12-20 18:00:00		9.019	56.8691	164.063	5.8163	9.415	31.5437	31.9963
2014-12-20 19:00:00		9.019	56.8691	164.063	5.8037	9.547	31.5364	32.0001
2014-12-20 20:00:00		9.019	56.8691	164.063	5.796	8.972	31.5416	32.0134
2014-12-20 21:00:00		9.019	56.8691	164.063	5.7935	9.506	31.5468	32.0214
2014-12-20 22:00:00		9.019	56.8691	164.063	5.7868	9.312	31.5416	32.022
2014-12-20 23:00:00		9.019	56.8691	164.063	5.786	9.508	31.5427	32.0239
2014-12-21 00:00:00		9.019	56.8691	164.063	5.7902	9.803	31.5416	32.0186
2014-12-21 01:00:00		9.019	56.8691	164.063	5.7885	9.756	31.5198	31.9957
2014-12-21 02:00:00		9.019	56.8691	164.063	5.7927	9.797	31.5095	31.9801
2014-12-21 03:00:00		9.019	56.8691	164.063	5.7969	10.237	31.496	31.9607
2014-12-21 04:00:00		9.019	56.8691	164.063	5.8045	9.59	31.498	31.9561
2014-12-21 05:00:00		9.019	56.8691	164.063	5.8112	9.429	31.5012	31.9533
2014-12-21 06:00:00		9.019	56.8691	164.063	5.8095	9.318	31.4991	31.9526
2014-12-21 07:00:00		9.019	56.8691	164.063	5.8011	8.992	31.4897	31.9503
2014-12-21 08:00:00		9.019	56.8691	164.063	5.7902	8.524	31.4814	31.9515
2014-12-21 09:00:00		9.019	56.8691	164.063	5.7742	8.496	31.4928	31.9795
2014-12-21 10:00:00		9.019	56.8691	164.063	5.754	8.547	31.497	32.0033
2014-12-21 11:00:00		9.019	56.8691	164.063	5.6807	8.505	31.4586	32.0297
2014-12-21 12:00:00		9.019	56.8691	164.063	5.6495	8.593	31.3994	31.9926
2014-12-21 13:00:00		9.019	56.8691	164.063	5.7304	8.321	31.4253	31.9452
2014-12-21 14:00:00		9.019	56.8691	164.063	5.7515	8.932	31.4316	31.932
2014-12-21 15:00:00		9.019	56.8691	164.063	5.7321	9.06	31.4274	31.9456
2014-12-21 16:00:00		9.019	56.8691	164.063	5.663	9.925	31.3973	31.9768
2014-12-21 17:00:00		9.019	56.8691	164.063	5.7413	9.793	31.4752	31.9902
2014-12-21 18:00:00		9.019	56.8691	164.063	5.7355	9.757	31.4492	31.9666
2014-12-21 19:00:00		9.019	56.8691	164.063	5.7313	10.306	31.4419	31.9621
2014-12-21 20:00:00		9.019	56.8691	164.063	5.722	8.735	31.4399	31.9693
2014-12-21 21:00:00		9.019	56.8691	164.063	5.7211	9.749	31.4471	31.9778
2014-12-21 22:00:00		9.019	56.8691	164.063	5.6841	9.03	31.4253	31.9888
2014-12-21 23:00:00		9.019	56.8691	164.063	5.6647	9.449	31.416	31.9965
2014-12-22 00:00:00		9.019	56.8691	164.063	5.6765	8.937	31.4295	32.0008
2014-12-22 01:00:00		9.019	56.8691	164.063	5.6697	9.057	31.4191	31.9954
2014-12-22 02:00:00		9.019	56.8691	164.063	5.6874	9.619	31.4305	31.9912
2014-12-22 03:00:00		9.019	56.8691	164.063	5.6841	9.518	31.4181	31.9804
2014-12-22 04:00:00		9.019	56.8691	164.063	5.6993	9.648	31.4253	31.9741
2014-12-22 05:00:00		9.019	56.8691	164.063	5.711	9.83	31.4347	31.9734
2014-12-22 06:00:00		9.019	56.8691	164.063	5.6874	9.784	31.415	31.9736
2014-12-22 07:00:00		9.019	56.8691	164.063	5.679	9.465	31.416	31.9829
2014-12-22 08:00:00		9.019	56.8691	164.063	5.663	9.077	31.417	31.9995
2014-12-22 09:00:00		9.019	56.8691	164.063	5.6765	8.879	31.4659	32.0418
2014-12-22 10:00:00		9.019	56.8691	164.063	5.5989	7.98	31.3973	32.0388
2014-12-22 11:00:00		9.019	56.8691	164.063	5.5212	8.327	31.2852	31.9858
2014-12-22 12:00:00		9.019	56.8691	164.063	5.566	8.507	31.2976	31.9572
2014-12-22 13:00:00		9.019	56.8691	164.063	5.6411	8.821	31.3454	31.9396
2014-12-22 14:00:00		9.019	56.8691	164.063	5.6512	8.538	31.3485	31.9337
2014-12-22 15:00:00		9.019	56.8691	164.063	5.6563	9.269	31.3506	31.9309
2014-12-22 16:00:00		9.019	56.8691	164.063	5.6225	9.235	31.3277	31.9371
2014-12-22 17:00:00		9.019	56.8691	164.063	5.555	9.324	31.2841	31.952
2014-12-22 18:00:00		9.019	56.8691	164.063	5.4908	9.396	31.2571	31.9825
2014-12-22 19:00:00		9.019	56.8691	164.063	5.6622	9.502	31.4648	32.0539
2014-12-22 20:00:00		9.019	56.8691	164.063	5.6183	9.523	31.4129	32.0371
2014-12-22 21:00:00		9.019	56.8691	164.063	5.5516	9.12	31.3527	32.0328
2014-12-22 22:00:00		9.019	56.8691	164.063	5.4967	9.123	31.3184	32.0464
2014-12-22 23:00:00		9.019	56.8691	164.063	5.517	9.012	31.3423	32.0542
2014-12-23 00:00:00		9.019	56.8691	164.063	5.5153	9.221	31.3443	32.058
2014-12-23 01:00:00		9.019	56.8691	164.063	5.4933	9.517	31.3246	32.0565
2014-12-23 02:00:00		9.019	56.8691	164.063	5.4976	9.484	31.3246	32.0524
2014-12-23 03:00:00		9.019	56.8691	164.063	5.5102	9.813	31.3205	32.0355
2014-12-23 04:00:00		9.019	56.8691	164.063	5.5229	9.971	31.3184	32.021
2014-12-23 05:00:00		9.019	56.8691	164.063	5.5508	9.49	31.3361	32.0147
2014-12-23 06:00:00		9.019	56.8691	164.063	5.5803	9.466	31.3589	32.0123
2014-12-23 07:00:00		9.019	56.8691	164.063	5.5482	9.361	31.3309	32.0113
2014-12-23 08:00:00		9.019	56.8691	164.063	5.5111	9.116	31.3028	32.0151
2014-12-23 09:00:00		9.019	56.8691	164.063	5.4806	8.6	31.2893	32.0291
2014-12-23 10:00:00		9.019	56.8691	164.063	5.4993	8.589	31.3267	32.0536
2014-12-23 11:00:00		9.019	56.8691	164.063	5.5263	8.48	31.3412	32.0443
2014-12-23 12:00:00		9.019	56.8691	164.063	5.3757	8.378	31.172	31.9963
2014-12-23 13:00:00		9.019	56.8691	164.063	5.3757	8.246	31.1533	31.9751
2014-12-23 14:00:00		9.019	56.8691	164.063	5.4231	8.705	31.1761	31.9556
2014-12-23 15:00:00		9.019	56.8691	164.063	5.4299	8.661	31.1793	31.9527
2014-12-23 16:00:00		9.019	56.8691	164.063	5.4011	9.149	31.1616	31.9598
2014-12-23 17:00:00		9.019	56.8691	164.063	5.4899	9.433	31.2789	32.0081
2014-12-23 18:00:00		9.019	56.8691	164.063	5.5035	9.518	31.28	31.9962
2014-12-23 19:00:00		9.019	56.8691	164.063	5.5128	9.785	31.3039	32.0143
2014-12-23 20:00:00		9.019	56.8691	164.063	5.5203	9.625	31.3143	32.0189
2014-12-23 21:00:00		9.019	56.8691	164.063	5.4967	9.473	31.2914	32.0157
2014-12-23 22:00:00		9.019	56.8691	164.063	5.4908	9.216	31.2904	32.0203
2014-12-23 23:00:00		9.019	56.8691	164.063	5.4806	9.037	31.2841	32.023
2014-12-24 00:00:00		9.019	56.8691	164.063	5.4806	9.119	31.2862	32.0253
2014-12-24 01:00:00		9.019	56.8691	164.063	5.4899	9.139	31.2935	32.0247
2014-12-24 02:00:00		9.019	56.8691	164.063	5.5136	10.158	31.3039	32.0133
2014-12-24 03:00:00		9.019	56.8691	164.063	5.5567	10.293	31.3361	32.0086
2014-12-24 04:00:00		9.019	56.8691	164.063	5.6824	10.206	31.47	32.0402
2014-12-24 05:00:00		9.019	56.8691	164.063	5.6883	8.998	31.5167	32.0878
2014-12-24 06:00:00		9.019	56.8691	164.063	5.706	9.719	31.5313	32.087
2014-12-24 07:00:00		9.019	56.8691	164.063	5.7321	9.481	31.5624	32.0973
2014-12-24 08:00:00		9.019	56.8691	164.063	5.7136	9.356	31.524	32.0717
2014-12-24 09:00:00		9.019	56.8691	164.063	5.6857	9.007	31.5229	32.0972
2014-12-24 10:00:00		9.019	56.8691	164.063	5.652	8.219	31.4866	32.0888
2014-12-24 11:00:00		9.019	56.8691	164.063	5.6352	7.896	31.4679	32.0839
2014-12-24 12:00:00		9.019	56.8691	164.063	5.6326	8.054	31.4607	32.0781
2014-12-24 13:00:00		9.019	56.8691	164.063	5.6175	7.917	31.4243	32.0516
2014-12-24 14:00:00		9.019	56.8691	164.063	5.609	8.493	31.4077	32.0406
2014-12-24 15:00:00		9.019	56.8691	164.063	5.6259	8.665	31.4212	32.0396
2014-12-24 16:00:00		9.019	56.8691	164.063	5.6352	8.905	31.4368	32.0483
2014-12-24 17:00:00		9.019	56.8691	164.063	5.6377	8.952	31.4492	32.0599
2014-12-24 18:00:00		9.019	56.8691	164.063	5.5668	9.625	31.3869	32.0568
2014-12-24 19:00:00		9.019	56.8691	164.063	5.5119	9.647	31.3288	32.0434
2014-12-24 20:00:00		9.019	56.8691	164.063	5.5305	9.219	31.3724	32.0752
2014-12-24 21:00:00		9.019	56.8691	164.063	5.6554	9.305	31.496	32.0956
2014-12-24 22:00:00		9.019	56.8691	164.063	5.6301	9.717	31.4721	32.0925
2014-12-24 23:00:00		9.019	56.8691	164.063	5.6099	10.249	31.4524	32.0893
2014-12-25 00:00:00		9.019	56.8691	164.063	5.6141	8.148	31.4544	32.0887
2014-12-25 01:00:00		9.019	56.8691	164.063	5.593	9.449	31.4337	32.0847
2014-12-25 02:00:00		9.019	56.8691	164.063	5.6158	9.269	31.4544	32.0865
2014-12-25 03:00:00		9.019	56.8691	164.063	5.6192	9.15	31.4586	32.088
2014-12-25 04:00:00		9.019	56.8691	164.063	5.6343	9.889	31.4762	32.0932
2014-12-25 05:00:00		9.019	56.8691	164.063	5.625	9.28	31.47	32.0953
2014-12-25 06:00:00		9.019	56.8691	164.063	5.5102	9.325	31.3298	32.0463
2014-12-25 07:00:00		9.019	56.8691	164.063	5.5356	10.557	31.3454	32.0392
2014-12-25 08:00:00		9.019	56.8691	164.063	5.5322	9.682	31.3402	32.037
2014-12-25 09:00:00		9.019	56.8691	164.063	5.5153	8.981	31.3392	32.0522
2014-12-25 10:00:00		9.019	56.8691	164.063	5.4798	9.488	31.3236	32.0682
2014-12-25 11:00:00		9.019	56.8691	164.063	5.5119	8.74	31.3682	32.0885
2014-12-25 12:00:00		9.019	56.8691	164.063	5.6107	7.961	31.4524	32.0897
2014-12-25 13:00:00		9.019	56.8691	164.063	5.5119	8.614	31.3485	32.0662
2014-12-25 14:00:00		9.019	56.8691	164.063	5.5026	9.374	31.3371	32.0618
2014-12-25 15:00:00		9.019	56.8691	164.063	5.4959	7.633	31.3298	32.0609
2014-12-25 16:00:00		9.019	56.8691	164.063	5.5094	7.946	31.3277	32.0455
2014-12-25 17:00:00		9.019	56.8691	164.063	5.5119	10.01	31.3288	32.0432
2014-12-25 18:00:00		9.019	56.8691	164.063	5.5102	9.697	31.3267	32.0426
2014-12-25 19:00:00		9.019	56.8691	164.063	5.5086	10.218	31.3267	32.044
2014-12-25 20:00:00		9.019	56.8691	164.063	5.5128	9.765	31.3288	32.0425
2014-12-25 21:00:00		9.019	56.8691	164.063	5.5111	9.691	31.3329	32.0489
2014-12-25 22:00:00		9.019	56.8691	164.063	5.506	9.67	31.3329	32.0537
2014-12-25 23:00:00		9.019	56.8691	164.063	5.4942	9.212	31.3278	32.0594
2014-12-26 00:00:00		9.019	56.8691	164.063	5.4823	9.793	31.3215	32.0633
2014-12-26 01:00:00		9.019	56.8691	164.063	5.468	8.683	31.3122	32.067
2014-12-26 02:00:00		9.019	56.8691	164.063	5.4612	8.662	31.309	32.07
2014-12-26 03:00:00		9.019	56.8691	164.063	5.4638	9.6	31.309	32.0671
2014-12-26 04:00:00		9.019	56.8691	164.063	5.4798	9.297	31.3163	32.0601
2014-12-26 05:00:00		9.019	56.8691	164.063	5.5203	9.271	31.3454	32.0543
2014-12-26 06:00:00		9.019	56.8691	164.063	5.5567	9.379	31.3797	32.0583
2014-12-26 07:00:00		9.019	56.8691	164.063	5.5643	10.148	31.389	32.0613
2014-12-26 08:00:00		9.019	56.8691	164.063	5.4527	10.447	31.3143	32.0831
2014-12-26 09:00:00		9.019	56.8691	164.063	5.4671	10.041	31.3236	32.0801
2014-12-26 10:00:00		9.019	56.8691	164.063	5.4722	9.353	31.3236	32.0756
2014-12-26 11:00:00		9.019	56.8691	164.063	5.4688	8.592	31.3246	32.0804
2014-12-26 12:00:00		9.019	56.8691	164.063	5.528	9.312	31.3568	32.06
2014-12-26 13:00:00		9.019	56.8691	164.063	5.5271	8.611	31.3537	32.0576
2014-12-26 14:00:00		9.019	56.8691	164.063	5.4823	7.82	31.3205	32.0631
2014-12-26 15:00:00		9.019	56.8691	164.063	5.4697	8.292	31.308	32.0609
2014-12-26 16:00:00		9.019	56.8691	164.063	5.4959	8.233	31.3184	32.0476
2014-12-26 17:00:00		9.019	56.8691	164.063	5.5187	9.055	31.3278	32.0361
2014-12-26 18:00:00		9.019	56.8691	164.063	5.5728	9.586	31.3599	32.0207
2014-12-26 19:00:00		9.019	56.8691	164.063	5.6318	9.322	31.4025	32.0126
2014-12-26 20:00:00		9.019	56.8691	164.063	5.663	9.637	31.4388	32.0238
2014-12-26 21:00:00		9.019	56.8691	164.063	5.6276	10.377	31.4357	32.0536
2014-12-26 22:00:00		9.019	56.8691	164.063	5.5322	9.868	31.3745	32.0756
2014-12-26 23:00:00		9.019	56.8691	164.063	5.4206	9.801	31.3059	32.1048
2014-12-27 00:00:00		9.019	56.8691	164.063	5.4003	9.102	31.2935	32.1104
2014-12-27 01:00:00		9.019	56.8691	164.063	5.4316	9.385	31.3049	32.0932
2014-12-27 02:00:00		9.019	56.8691	164.063	5.4383	8.366	31.3049	32.0873
2014-12-27 03:00:00		9.019	56.8691	164.063	5.4248	9.699	31.2966	32.0901
2014-12-27 04:00:00		9.019	56.8691	164.063	5.4316	9.28	31.3101	32.0992
2014-12-27 05:00:00		9.019	56.8691	164.063	5.5178	8.787	31.3599	32.0734
2014-12-27 06:00:00		9.019	56.8691	164.063	5.5288	9.479	31.3651	32.0685
2014-12-27 07:00:00		9.019	56.8691	164.063	5.5516	9.629	31.3849	32.069
2014-12-27 08:00:00		9.019	56.8691	164.063	5.5322	8.461	31.3734	32.0751
2014-12-27 09:00:00		9.019	56.8691	164.063	5.5288	10.091	31.3724	32.0764
2014-12-27 10:00:00		9.019	56.8691	164.063	5.4984	9.328	31.3547	32.0859
2014-12-27 11:00:00		9.019	56.8691	164.063	5.4772	8.906	31.3402	32.0898
2014-12-27 12:00:00		9.019	56.8691	164.063	5.4629	9.019	31.3319	32.0941
2014-12-27 13:00:00		9.019	56.8691	164.063	5.4806	9.451	31.3402	32.0863
2014-12-27 14:00:00		9.019	56.8691	164.063	5.5153	9.101	31.3558	32.071
2014-12-27 15:00:00		9.019	56.8691	164.063	5.5837	8.163	31.3963	32.052
2014-12-27 16:00:00		9.019	56.8691	164.063	5.652	9.757	31.4534	32.0506
2014-12-27 17:00:00		9.019	56.8691	164.063	5.706	8.836	31.4949	32.0464
2014-12-27 18:00:00		9.019	56.8691	164.063	5.7413	8.981	31.525	32.0467
2014-12-27 19:00:00		9.019	56.8691	164.063	5.7792	8.923	31.5655	32.0562
2014-12-27 20:00:00		9.019	56.8691	164.063	5.7616	9.878	31.5562	32.062
2014-12-27 21:00:00		9.019	56.8691	164.063	5.6023	10.284	31.4295	32.0708
2014-12-27 22:00:00		9.019	56.8691	164.063	5.5339	11.13	31.3797	32.0793
2014-12-27 23:00:00		9.019	56.8691	164.063	5.4756	10.354	31.3402	32.0907
2014-12-28 00:00:00		9.019	56.8691	164.063	5.4231	9.844	31.307	32.1035
2014-12-28 01:00:00		9.019	56.8691	164.063	5.363	9.442	31.2706	32.12
2014-12-28 02:00:00		9.019	56.8691	164.063	5.3452	8.834	31.2603	32.1256
2014-12-28 03:00:00		9.019	56.8691	164.063	5.3715	9.409	31.2738	32.1154
2014-12-28 04:00:00		9.019	56.8691	164.063	5.435	8.722	31.3101	32.0962
2014-12-28 05:00:00		9.019	56.8691	164.063	5.5212	9.244	31.3589	32.0688
2014-12-28 06:00:00		9.019	56.8691	164.063	5.5736	8.817	31.3952	32.0601
2014-12-28 07:00:00		9.019	56.8691	164.063	5.6461	8.846	31.4607	32.0648
2014-12-28 08:00:00		9.019	56.8691	164.063	5.7304	9.269	31.5292	32.0616
2014-12-28 09:00:00		9.019	56.8691	164.063	5.7355	9.063	31.5344	32.0628
2014-12-28 10:00:00		9.019	56.8691	164.063	5.7018	10.285	31.5084	32.065
2014-12-28 11:00:00		9.019	56.8691	164.063	5.6748	9.571	31.4908	32.0711
2014-12-28 12:00:00		9.019	56.8691	164.063	5.6461	9.137	31.469	32.0741
2014-12-28 13:00:00		9.019	56.8691	164.063	5.5786	9.266	31.4139	32.0762
2014-12-28 14:00:00		9.019	56.8691	164.063	5.5094	8.513	31.3527	32.0734
2014-12-28 15:00:00		9.019	56.8691	164.063	5.5381	8.435	31.3672	32.0625
2014-12-28 16:00:00		9.019	56.8691	164.063	5.582	8.519	31.3994	32.0569
2014-12-28 17:00:00		9.019	56.8691	164.063	5.582	8.397	31.3994	32.057
2014-12-28 18:00:00		9.019	56.8691	164.063	5.6158	8.909	31.4274	32.0562
2014-12-28 19:00:00		9.019	56.8691	164.063	5.6605	8.695	31.4638	32.0547
2014-12-28 20:00:00		9.019	56.8691	164.063	5.7085	9.288	31.4949	32.0439
2014-12-28 21:00:00		9.019	56.8691	164.063	5.6993	9.8	31.4773	32.0325
2014-12-28 22:00:00		9.019	56.8691	164.063	5.7034	10.2	31.4845	32.0365
2014-12-28 23:00:00		9.019	56.8691	164.063	5.706	9.634	31.4918	32.0425
2014-12-29 00:00:00		9.019	56.8691	164.063	5.6891	9.368	31.4866	32.0529
2014-12-29 01:00:00		9.019	56.8691	164.063	5.6622	9.275	31.47	32.0599
2014-12-29 02:00:00		9.019	56.8691	164.063	5.6478	9.296	31.4607	32.063
2014-12-29 03:00:00		9.019	56.8691	164.063	5.6486	8.547	31.4596	32.0614
2014-12-29 04:00:00		9.019	56.8691	164.063	5.6706	8.652	31.4731	32.0557
2014-12-29 05:00:00		9.019	56.8691	164.063	5.69	8.3	31.4825	32.0479
2014-12-29 06:00:00		9.019	56.8691	164.063	5.7001	8.316	31.4845	32.0407
2014-12-29 07:00:00		9.019	56.8691	164.063	5.7009	8.845	31.4835	32.0384
2014-12-29 08:00:00		9.019	56.8691	164.063	5.7363	8.979	31.5105	32.0351
2014-12-29 09:00:00		9.019	56.8691	164.063	5.7388	8.839	31.5074	32.0293
2014-12-29 10:00:00		9.019	56.8691	164.063	5.754	9.677	31.524	32.0331
2014-12-29 11:00:00		9.019	56.8691	164.063	5.6933	9.497	31.4845	32.0465
2014-12-29 12:00:00		9.019	56.8691	164.063	5.6655	9.326	31.4669	32.0531
2014-12-29 13:00:00		9.019	56.8691	164.063	5.6023	9.309	31.4202	32.0607
2014-12-29 14:00:00		9.019	56.8691	164.063	5.6192	9.18	31.4274	32.0529
2014-12-29 15:00:00		9.019	56.8691	164.063	5.6352	8.775	31.4368	32.0483
2014-12-29 16:00:00		9.019	56.8691	164.063	5.6563	8.478	31.4524	32.046
2014-12-29 17:00:00		9.019	56.8691	164.063	5.6925	8.382	31.4814	32.0443
2014-12-29 18:00:00		9.019	56.8691	164.063	5.7304	8.587	31.5042	32.0339
2014-12-29 19:00:00		9.019	56.8691	164.063	5.7262	9.521	31.4949	32.0269
2014-12-29 20:00:00		9.019	56.8691	164.063	5.7338	9.196	31.5012	32.0269
2014-12-29 21:00:00		9.019	56.8691	164.063	5.6925	9.453	31.4866	32.0496
2014-12-29 22:00:00		9.019	56.8691	164.063	5.6706	9.914	31.47	32.0515
2014-12-29 23:00:00		9.019	56.8691	164.063	5.5609	9.762	31.3973	32.0741
2014-12-30 00:00:00		9.019	56.8691	164.063	5.4638	9.969	31.3309	32.0916
2014-12-30 01:00:00		9.019	56.8691	164.063	5.3851	9.467	31.2727	32.1012
2014-12-30 02:00:00		9.019	56.8691	164.063	5.3266	9.419	31.2343	32.1136
2014-12-30 03:00:00		9.019	56.8691	164.063	5.3495	9.016	31.2499	32.1096
2014-12-30 04:00:00		9.019	56.8691	164.063	5.5407	8.654	31.3641	32.0564
2014-12-30 05:00:00		9.019	56.8691	164.063	5.69	8.356	31.469	32.0327
2014-12-30 06:00:00		9.019	56.8691	164.063	5.6697	7.992	31.4575	32.0393
2014-12-30 07:00:00		9.019	56.8691	164.063	5.6993	8.117	31.4773	32.0334
2014-12-30 08:00:00		9.019	56.8691	164.063	5.6031	8.404	31.4066	32.0451
2014-12-30 09:00:00		9.019	56.8691	164.063	5.4502	8.835	31.3111	32.0827
2014-12-30 10:00:00		9.019	56.8691	164.063	5.4383	9.336	31.3018	32.0833
2014-12-30 11:00:00		9.019	56.8691	164.063	5.3918	9.327	31.2769	32.0995
2014-12-30 12:00:00		9.019	56.8691	164.063	5.3554	9.301	31.2457	32.099
2014-12-30 13:00:00		9.019	56.8691	164.063	5.3071	9.554	31.2198	32.1157
2014-12-30 14:00:00		9.019	56.8691	164.063	5.2791	9.533	31.2063	32.1272
2014-12-30 15:00:00		9.019	56.8691	164.063	5.263	9.062	31.1907	32.1252
2014-12-30 16:00:00		9.019	56.8691	164.063	5.2774	8.444	31.2	32.1223
2014-12-30 17:00:00		9.019	56.8691	164.063	5.2851	9.13	31.2031	32.1181
2014-12-30 18:00:00		9.019	56.8691	164.063	5.2868	8.713	31.2042	32.1179
2014-12-30 19:00:00		9.019	56.8691	164.063	5.2842	8.667	31.2021	32.118
2014-12-30 20:00:00		9.019	56.8691	164.063	5.2689	8.88	31.1928	32.1219
2014-12-30 21:00:00		9.019	56.8691	164.063	5.2842	9.646	31.2125	32.1294
2014-12-30 22:00:00		9.019	56.8691	164.063	5.2757	9.363	31.2063	32.1306
2014-12-30 23:00:00		9.019	56.8691	164.063	5.2621	9.961	31.1969	32.1326
2014-12-31 00:00:00		9.019	56.8691	164.063	5.2231	10.022	31.1689	32.1382
2014-12-31 01:00:00		9.019	56.8691	164.063	5.2078	9.884	31.1564	32.1387
2014-12-31 02:00:00		9.019	56.8691	164.063	5.2053	9.76	31.1523	32.1365
2014-12-31 03:00:00		9.019	56.8691	164.063	5.2095	9.279	31.1575	32.1386
2014-12-31 04:00:00		9.019	56.8691	164.063	5.2248	8.852	31.171	32.1395
2014-12-31 05:00:00		9.019	56.8691	164.063	5.246	9.022	31.1834	32.1332
2014-12-31 06:00:00		9.019	56.8691	164.063	5.2817	8.221	31.2063	32.1254
2014-12-31 07:00:00		9.019	56.8691	164.063	5.3342	8.818	31.2395	32.1125
2014-12-31 08:00:00		9.019	56.8691	164.063	5.3791	8.11	31.2686	32.1029
2014-12-31 09:00:00		9.019	56.8691	164.063	5.3791	8.602	31.2665	32.1003
2014-12-31 10:00:00		9.019	56.8691	164.063	5.3715	8.856	31.2571	32.0968
2014-12-31 11:00:00		9.019	56.8691	164.063	5.3715	9.272	31.2561	32.0954
2014-12-31 12:00:00		9.019	56.8691	164.063	5.3401	9.675	31.2343	32.1005
2014-12-31 13:00:00		9.019	56.8691	164.063	5.2944	9.732	31.2031	32.1089
2014-12-31 14:00:00		9.019	56.8691	164.063	5.2426	9.392	31.171	32.1221
2014-12-31 15:00:00		9.019	56.8691	164.063	5.2723	9.784	31.1886	32.1135
2014-12-31 16:00:00		9.019	56.8691	164.063	5.3105	9.375	31.2198	32.1125
2014-12-31 17:00:00		9.019	56.8691	164.063	5.3283	9.195	31.2301	32.1074
2014-12-31 18:00:00		9.019	56.8691	164.063	5.3342	9.023	31.2332	32.1053
2014-12-31 19:00:00		9.019	56.8691	164.063	5.3308	8.962	31.2301	32.1051
2014-12-31 20:00:00		9.019	56.8691	164.063	5.3139	9.3	31.2166	32.1057
2014-12-31 21:00:00		9.019	56.8691	164.063	5.2766	9.247	31.1886	32.1097
2014-12-31 22:00:00		9.019	56.8691	164.063	5.235	9.302	31.1658	32.1236
2014-12-31 23:00:00		9.019	56.8691	164.063	5.218	9.321	31.1523	32.1245
2015-01-01 00:00:00		9.019	56.8691	164.063	5.2112	9.591	31.144	32.1214
2015-01-01 01:00:00		9.019	56.8691	164.063	5.1857	9.899	31.1346	32.1351
2015-01-01 02:00:00		9.019	56.8691	164.063	5.1747	10.128	31.1253	32.1349
2015-01-01 03:00:00		9.019	56.8691	164.063	5.1756	9.543	31.1284	32.1379
2015-01-01 04:00:00		9.019	56.8691	164.063	5.235	9.122	31.1658	32.1236
2015-01-01 05:00:00		9.019	56.8691	164.063	5.2766	8.702	31.1948	32.1171
2015-01-01 06:00:00		9.019	56.8691	164.063	5.3164	8.605	31.2187	32.1061
2015-01-01 07:00:00		9.019	56.8691	164.063	5.2087	8.101	31.1388	32.1187
2015-01-01 08:00:00		9.019	56.8691	164.063	5.3554	8.179	31.2405	32.0937
2015-01-01 09:00:00		9.019	56.8691	164.063	5.4045	8.148	31.2655	32.075
2015-01-01 10:00:00		9.019	56.8691	164.063	5.4054	8.254	31.2696	32.0788
2015-01-01 11:00:00		9.019	56.8691	164.063	5.5237	8.999	31.3111	32.0124
2015-01-01 12:00:00		9.019	56.8691	164.063	5.5592	9.229	31.3215	31.9903
2015-01-01 13:00:00		9.019	56.8691	164.063	5.5575	8.897	31.3485	32.0226
2015-01-01 14:00:00		9.019	56.8691	164.063	5.4747	9.44	31.3018	32.0484
2015-01-01 15:00:00		9.019	56.8691	164.063	5.2715	9.69	31.1824	32.1073
2015-01-01 16:00:00		9.019	56.8691	164.063	5.2579	9.346	31.1699	32.1062
2015-01-01 17:00:00		9.019	56.8691	164.063	5.2018	9.034	31.1232	32.1069
2015-01-01 18:00:00		9.019	56.8691	164.063	5.2129	9.069	31.1357	32.1106
2015-01-01 19:00:00		9.019	56.8691	164.063	5.2443	9.014	31.1606	32.1088
2015-01-01 20:00:00		9.019	56.8691	164.063	5.2384	9.084	31.1575	32.1109
2015-01-01 21:00:00		9.019	56.8691	164.063	5.2519	8.629	31.1668	32.1088
2015-01-01 22:00:00		9.019	56.8691	164.063	5.2698	9.045	31.1813	32.108
2015-01-01 23:00:00		9.019	56.8691	164.063	5.2587	9.775	31.173	32.1088
2015-01-02 00:00:00		9.019	56.8691	164.063	5.2018	9.822	31.1253	32.1089
2015-01-02 01:00:00		9.019	56.8691	164.063	5.2545	10.525	31.1689	32.1077
2015-01-02 02:00:00		9.019	56.8691	164.063	5.2562	10.552	31.171	32.1085
2015-01-02 03:00:00		9.019	56.8691	164.063	5.2477	9.658	31.1637	32.1088
2015-01-02 04:00:00		9.019	56.8691	164.063	5.2519	9.198	31.1668	32.1085
2015-01-02 05:00:00		9.019	56.8691	164.063	5.2502	9.351	31.1658	32.1089
2015-01-02 06:00:00		9.019	56.8691	164.063	5.2426	8.888	31.1595	32.1093
2015-01-02 07:00:00		9.019	56.8691	164.063	5.235	8.967	31.1523	32.1083
2015-01-02 08:00:00		9.019	56.8691	164.063	5.2902	9.029	31.2	32.1098
2015-01-02 09:00:00		9.019	56.8691	164.063	5.4815	7.65	31.3568	32.1052
2015-01-02 10:00:00		9.019	56.8691	164.063	5.5187	8.426	31.3932	32.1104
2015-01-02 11:00:00		9.019	56.8691	164.063	5.528	8.556	31.4025	32.112
2015-01-02 12:00:00		9.019	56.8691	164.063	5.5322	8.515	31.3994	32.1045
2015-01-02 13:00:00		9.019	56.8691	164.063	5.5364	9.367	31.3122	32.0014
2015-01-02 14:00:00		9.019	56.8691	164.063	5.5086	9.318	31.2997	32.0139
2015-01-02 15:00:00		9.019	56.8691	164.063	5.5035	9.371	31.3163	32.0375
2015-01-02 16:00:00		9.019	56.8691	164.063	5.2766	9.057	31.1813	32.1015
2015-01-02 17:00:00		9.019	56.8691	164.063	5.2146	9.646	31.145	32.1193
2015-01-02 18:00:00		9.019	56.8691	164.063	5.2121	9.214	31.1388	32.1148
2015-01-02 19:00:00		9.019	56.8691	164.063	5.2757	8.84	31.1834	32.1048
2015-01-02 20:00:00		9.019	56.8691	164.063	5.3037	9.346	31.2021	32.099
2015-01-02 21:00:00		9.019	56.8691	164.063	5.3266	9.199	31.2198	32.0972
2015-01-02 22:00:00		9.019	56.8691	164.063	5.3207	8.832	31.2146	32.0971
2015-01-02 23:00:00		9.019	56.8691	164.063	5.3003	9.408	31.199	32.0987
2015-01-03 00:00:00		9.019	56.8691	164.063	5.3139	9.221	31.2063	32.094
2015-01-03 01:00:00		9.019	56.8691	164.063	5.2604	9.406	31.173	32.1073
2015-01-03 02:00:00		9.019	56.8691	164.063	5.2698	9.497	31.1813	32.1078
2015-01-03 03:00:00		9.019	56.8691	164.063	5.2587	9.537	31.1741	32.1101
2015-01-03 04:00:00		9.019	56.8691	164.063	5.2443	10.239	31.1637	32.1117
2015-01-03 05:00:00		9.019	56.8691	164.063	5.2138	9.622	31.1429	32.1177
2015-01-03 06:00:00		9.019	56.8691	164.063	5.218	9.141	31.1481	32.1198
2015-01-03 07:00:00		9.019	56.8691	164.063	5.2749	8.959	31.1793	32.1008
2015-01-03 08:00:00		9.019	56.8691	164.063	5.302	8.123	31.1876	32.0847
2015-01-03 09:00:00		9.019	56.8691	164.063	5.4714	8.383	31.2686	32.0145
2015-01-03 10:00:00		9.019	56.8691	164.063	5.473	8.204	31.2706	32.0153
2015-01-03 11:00:00		9.019	56.8691	164.063	5.4857	8.072	31.2686	32.001
2015-01-03 12:00:00		9.019	56.8691	164.063	5.4798	8.689	31.2644	32.0016
2015-01-03 13:00:00		9.019	56.8691	164.063	5.4781	8.763	31.2644	32.0032
2015-01-03 14:00:00		9.019	56.8691	164.063	5.4832	9.342	31.2686	32.0027
2015-01-03 15:00:00		9.019	56.8691	164.063	5.4832	9.359	31.2696	32.0039
2015-01-03 16:00:00		9.019	56.8691	164.063	5.473	9.179	31.2696	32.0137
2015-01-03 17:00:00		9.019	56.8691	164.063	5.4595	9.434	31.2654	32.0218
2015-01-03 18:00:00		9.019	56.8691	164.063	5.418	9.33	31.2551	32.0496
2015-01-03 19:00:00		9.019	56.8691	164.063	5.2791	9.404	31.1699	32.0859
2015-01-03 20:00:00		9.019	56.8691	164.063	5.2214	9.103	31.1377	32.1047
2015-01-03 21:00:00		9.019	56.8691	164.063	5.2231	9.354	31.1409	32.1066
2015-01-03 22:00:00		9.019	56.8691	164.063	5.2197	9.079	31.1388	32.1076
2015-01-03 23:00:00		9.019	56.8691	164.063	5.2587	9.045	31.1564	32.0902
2015-01-04 00:00:00		9.019	56.8691	164.063	5.3495	9.042	31.2146	32.0694
2015-01-04 01:00:00		9.019	56.8691	164.063	5.38	10.116	31.2312	32.0586
2015-01-04 02:00:00		9.019	56.8691	164.063	5.3613	9.313	31.2239	32.0686
2015-01-04 03:00:00		9.019	56.8691	164.063	5.3461	9.794	31.2166	32.0746
2015-01-04 04:00:00		9.019	56.8691	164.063	5.2384	9.923	31.1471	32.0987
2015-01-04 05:00:00		9.019	56.8691	164.063	5.1934	9.624	31.119	32.11
2015-01-04 06:00:00		9.019	56.8691	164.063	5.2035	9.78	31.1242	32.1061
2015-01-04 07:00:00		9.019	56.8691	164.063	5.2613	9.019	31.1595	32.0913
2015-01-04 08:00:00		9.019	56.8691	164.063	5.3723	9.027	31.2291	32.0641
2015-01-04 09:00:00		9.019	56.8691	164.063	5.4316	8.53	31.2488	32.03
2015-01-04 10:00:00		9.019	56.8691	164.063	5.4273	8.448	31.2405	32.0247
2015-01-04 11:00:00		9.019	56.8691	164.063	5.3639	8.145	31.1834	32.0207
2015-01-04 12:00:00		9.019	56.8691	164.063	5.3308	8.395	31.1595	32.025
2015-01-04 13:00:00		9.019	56.8691	164.063	5.391	8.287	31.2156	32.0313
2015-01-04 14:00:00		9.019	56.8691	164.063	5.4273	8.84	31.254	32.0398
2015-01-04 15:00:00		9.019	56.8691	164.063	5.4273	9.23	31.253	32.0385
2015-01-04 16:00:00		9.019	56.8691	164.063	5.4223	9.081	31.2436	32.0328
2015-01-04 17:00:00		9.019	56.8691	164.063	5.429	9.51	31.2519	32.0355
2015-01-04 18:00:00		9.019	56.8691	164.063	5.4273	9.438	31.2509	32.036
2015-01-04 19:00:00		9.019	56.8691	164.063	5.4324	9.364	31.255	32.0359
2015-01-04 20:00:00		9.019	56.8691	164.063	5.4273	9.395	31.2499	32.0349
2015-01-04 21:00:00		9.019	56.8691	164.063	5.4299	9.256	31.2509	32.0336
2015-01-04 22:00:00		9.019	56.8691	164.063	5.4248	9.108	31.2478	32.035
2015-01-04 23:00:00		9.019	56.8691	164.063	5.4054	8.93	31.2343	32.0384
2015-01-05 00:00:00		9.019	56.8691	164.063	5.3935	8.815	31.2218	32.0357
2015-01-05 01:00:00		9.019	56.8691	164.063	5.3918	8.91	31.2208	32.0361
2015-01-05 02:00:00		9.019	56.8691	164.063	5.3901	8.934	31.2187	32.0353
2015-01-05 03:00:00		9.019	56.8691	164.063	5.3901	9.962	31.2187	32.0348
2015-01-05 04:00:00		9.019	56.8691	164.063	5.4028	9.477	31.2281	32.0335
2015-01-05 05:00:00		9.019	56.8691	164.063	5.4163	9.591	31.2436	32.0382
2015-01-05 06:00:00		9.019	56.8691	164.063	5.413	9.45	31.2395	32.0368
2015-01-05 07:00:00		9.019	56.8691	164.063	5.4087	9.447	31.2353	32.0361
2015-01-05 08:00:00		9.019	56.8691	164.063	5.3978	8.602	31.227	32.0376
2015-01-05 09:00:00		9.019	56.8691	164.063	5.3647	8.588	31.199	32.0374
2015-01-05 10:00:00		9.019	56.8691	164.063	5.38	8.64	31.2115	32.0369
2015-01-05 11:00:00		9.019	56.8691	164.063	5.3478	8.43	31.1834	32.0359
2015-01-05 12:00:00		9.019	56.8691	164.063	5.4172	8.163	31.2405	32.0345
2015-01-05 13:00:00		9.019	56.8691	164.063	5.4477	8.594	30.5812	32.0385
2015-01-05 14:00:00		9.019	56.8691	164.063	5.4223	8.497	31.2519	32.0425
2015-01-05 15:00:00		9.019	56.8691	164.063	5.3596	8.942	31.1907	32.0326
2015-01-05 16:00:00		9.019	56.8691	164.063	5.3732	9.275	31.1979	32.0277
2015-01-05 17:00:00		9.019	56.8691	164.063	5.3012	9.043	31.1492	32.0413
2015-01-05 18:00:00		9.019	56.8691	164.063	5.2952	9.592	31.1793	32.081
2015-01-05 19:00:00		9.019	56.8691	164.063	5.2783	9.537	31.1585	32.0736
2015-01-05 20:00:00		9.019	56.8691	164.063	5.2129	9.456	31.117	32.0891
2015-01-05 21:00:00		9.019	56.8691	164.063	5.2689	9.035	31.1533	32.0769
2015-01-05 22:00:00		9.019	56.8691	164.063	5.2587	9.201	31.145	32.0771
2015-01-05 23:00:00		9.019	56.8691	164.063	5.263	9.037	31.1471	32.0755
2015-01-06 00:00:00		9.019	56.8691	164.063	5.2502	9.361	31.1305	32.0686
2015-01-06 01:00:00		9.019	56.8691	164.063	5.2536	9.125	31.1367	32.0726
2015-01-06 02:00:00		9.019	56.8691	164.063	5.2358	9.274	31.1232	32.0742
2015-01-06 03:00:00		9.019	56.8691	164.063	5.2299	9.233	31.1242	32.0811
2015-01-06 04:00:00		9.019	56.8691	164.063	5.2519	9.222	31.1481	32.0872
2015-01-06 05:00:00		9.019	56.8691	164.063	5.2163	9.567	31.118	32.0869
2015-01-06 06:00:00		9.019	56.8691	164.063	5.195	9.407	31.1066	32.0944
2015-01-06 07:00:00		9.019	56.8691	164.063	5.1653	9.533	31.0858	32.0991
2015-01-06 08:00:00		9.019	56.8691	164.063	5.1517	9.5	31.0754	32.1004
2015-01-06 09:00:00		9.019	56.8691	164.063	5.1713	8.732	31.0879	32.0962
2015-01-06 10:00:00		9.019	56.8691	164.063	5.19	7.278	31.1035	32.0967
2015-01-06 11:00:00		9.019	56.8691	164.063	5.1636	8.137	31.0817	32.0967
2015-01-06 12:00:00		9.019	56.8691	164.063	5.0965	8.466	31.037	32.1101
2015-01-06 13:00:00		9.019	56.8691	164.063	5.0113	8.66	30.982	32.129
2015-01-06 14:00:00		9.019	56.8691	164.063	5.0148	8.325	30.982	32.1259
2015-01-06 15:00:00		9.019	56.8691	164.063	5.0045	8.762	30.9727	32.1248
2015-01-06 16:00:00		9.019	56.8691	164.063	5.0071	9.397	30.9758	32.1256
2015-01-06 17:00:00		9.019	56.8691	164.063	4.9687	8.194	30.9457	32.1287
2015-01-06 18:00:00		9.019	56.8691	164.063	4.9568	10.004	30.9394	32.1321
2015-01-06 19:00:00		9.019	56.8691	164.063	4.9875	9.763	30.9633	32.13
2015-01-06 20:00:00		9.019	56.8691	164.063	5.0241	9.666	30.9872	32.1222
2015-01-06 21:00:00		9.019	56.8691	164.063	5.0207	9.399	30.9841	32.122
2015-01-06 22:00:00		9.019	56.8691	164.063	5.0454	9.061	30.9955	32.1114
2015-01-06 23:00:00		9.019	56.8691	164.063	5.0675	9.017	31.01	32.1068
2015-01-07 00:00:00		9.019	56.8691	164.063	5.0633	8.623	31.0069	32.1075
2015-01-07 01:00:00		9.019	56.8691	164.063	5.0513	8.793	30.9955	32.1058
2015-01-07 02:00:00		9.019	56.8691	164.063	5.0522	8.721	30.9976	32.1074
2015-01-07 03:00:00		9.019	56.8691	164.063	5.0505	9.153	30.9976	32.1089
2015-01-07 04:00:00		9.019	56.8691	164.063	5.0275	9.295	30.983	32.1143
2015-01-07 05:00:00		9.019	56.8691	164.063	4.996	9.633	30.9612	32.1195
2015-01-07 06:00:00		9.019	56.8691	164.063	4.9773	9.197	30.9477	32.1223
2015-01-07 07:00:00		9.019	56.8691	164.063	4.9534	9.204	30.9301	32.1251
2015-01-07 08:00:00		9.019	56.8691	164.063	4.9218	9.438	30.9073	32.1292
2015-01-07 09:00:00		9.019	56.8691	164.063	4.9312	9.074	30.9156	32.1298
2015-01-07 10:00:00		9.019	56.8691	164.063	4.9525	8.789	30.9301	32.1261
2015-01-07 11:00:00		9.019	56.8691	164.063	4.9883	8.415	30.956	32.1216
2015-01-07 12:00:00		9.019	56.8691	164.063	4.9909	8.352	30.955	32.1179
2015-01-07 13:00:00		9.019	56.8691	164.063	4.9713	8.542	30.9446	32.1248
2015-01-07 14:00:00		9.019	56.8691	164.063	4.9039	8.482	30.8958	32.1339
2015-01-07 15:00:00		9.019	56.8691	164.063	4.9704	8.677	30.9436	32.1244
2015-01-07 16:00:00		9.019	56.8691	164.063	4.9926	8.667	30.9581	32.1197
2015-01-07 17:00:00		9.019	56.8691	164.063	5.0028	8.961	30.9664	32.1193
2015-01-07 18:00:00		9.019	56.8691	164.063	4.9517	9.218	30.9332	32.1303
2015-01-07 19:00:00		9.019	56.8691	164.063	4.8826	9.419	30.8792	32.1349
2015-01-07 20:00:00		9.019	56.8691	164.063	4.88	9.36	30.875	32.1326
2015-01-07 21:00:00		9.019	56.8691	164.063	4.8749	9.372	30.872	32.134
2015-01-07 22:00:00		9.019	56.8691	164.063	4.8749	9.334	30.8699	32.1316
2015-01-07 23:00:00		9.019	56.8691	164.063	4.8851	8.94	30.8782	32.1315
2015-01-08 00:00:00		9.019	56.8691	164.063	4.88	9.399	30.875	32.1326
2015-01-08 01:00:00		9.019	56.8691	164.063	4.8775	8.853	30.873	32.1329
2015-01-08 02:00:00		9.019	56.8691	164.063	4.8834	9.006	30.8771	32.1319
2015-01-08 03:00:00		9.019	56.8691	164.063	4.88	9.268	30.875	32.1327
2015-01-08 04:00:00		9.019	56.8691	164.063	4.8766	9.006	30.872	32.1325
2015-01-08 05:00:00		9.019	56.8691	164.063	4.8869	9.178	30.8792	32.1309
2015-01-08 06:00:00		9.019	56.8691	164.063	4.8851	9.555	30.8771	32.13
2015-01-08 07:00:00		9.019	56.8691	164.063	4.892	9.542	30.8834	32.1305
2015-01-08 08:00:00		9.019	56.8691	164.063	4.8886	9.305	30.8761	32.1256
2015-01-08 09:00:00		9.019	56.8691	164.063	4.8851	8.708	30.8761	32.1292
2015-01-08 10:00:00		9.019	56.8691	164.063	4.8706	9.096	30.8605	32.1251
2015-01-08 11:00:00		9.019	56.8691	164.063	4.8834	8.619	30.8761	32.1309
2015-01-08 12:00:00		9.019	56.8691	164.063	4.8723	8.697	30.8668	32.1308
2015-01-08 13:00:00		9.019	56.8691	164.063	4.8869	8.243	30.8803	32.1326
2015-01-08 14:00:00		9.019	56.8691	164.063	4.8706	8.342	30.8667	32.1326
2015-01-08 15:00:00		9.019	56.8691	164.063	4.8638	8.37	30.8626	32.1344
2015-01-08 16:00:00		9.019	56.8691	164.063	4.8613	8.461	30.8605	32.1345
2015-01-08 17:00:00		9.019	56.8691	164.063	4.8698	8.805	30.8678	32.1344
2015-01-08 18:00:00		9.019	56.8691	164.063	4.8561	9.24	30.8564	32.1343
2015-01-08 19:00:00		9.019	56.8691	164.063	4.8561	9.686	30.8543	32.1317
2015-01-08 20:00:00		9.019	56.8691	164.063	4.88	9.411	30.872	32.129
2015-01-08 21:00:00		9.019	56.8691	164.063	4.9099	9.325	30.8979	32.13
2015-01-08 22:00:00		9.019	56.8691	164.063	4.9176	9.365	30.9041	32.1298
2015-01-08 23:00:00		9.019	56.8691	164.063	4.921	9.322	30.9062	32.1289
2015-01-09 00:00:00		9.019	56.8691	164.063	4.915	9.064	30.9	32.1276
2015-01-09 01:00:00		9.019	56.8691	164.063	4.9065	8.996	30.8948	32.1299
2015-01-09 02:00:00		9.019	56.8691	164.063	4.9014	8.97	30.8896	32.1289
2015-01-09 03:00:00		9.019	56.8691	164.063	4.8894	8.829	30.8803	32.1298
2015-01-09 04:00:00		9.019	56.8691	164.063	4.9039	8.998	30.8916	32.1288
2015-01-09 05:00:00		9.019	56.8691	164.063	4.9124	9.29	30.9	32.13
2015-01-09 06:00:00		9.019	56.8691	164.063	4.9261	9.122	30.9114	32.13
2015-01-09 07:00:00		9.019	56.8691	164.063	4.9449	9.579	30.9291	32.132
2015-01-09 08:00:00		9.019	56.8691	164.063	4.9517	9.151	30.9332	32.1303
2015-01-09 09:00:00		9.019	56.8691	164.063	4.9492	9.257	30.9301	32.1292
2015-01-09 10:00:00		9.019	56.8691	164.063	4.9492	9.071	30.9301	32.1292
2015-01-09 11:00:00		9.019	56.8691	164.063	4.9287	9.013	30.9124	32.1288
2015-01-09 12:00:00		9.019	56.8691	164.063	4.9167	8.888	30.9031	32.1296
2015-01-09 13:00:00		9.019	56.8691	164.063	4.8894	8.303	30.8792	32.1289
2015-01-09 14:00:00		9.019	56.8691	164.063	4.8834	8.518	30.874	32.1285
2015-01-09 15:00:00		9.019	56.8691	164.063	4.8723	8.562	30.8647	32.1285
2015-01-09 16:00:00		9.019	56.8691	164.063	4.8672	9.115	30.8616	32.1296
2015-01-09 17:00:00		9.019	56.8691	164.063	4.8655	9.037	30.8584	32.1277
2015-01-09 18:00:00		9.019	56.8691	164.063	4.8834	9.076	30.8761	32.1307
2015-01-09 19:00:00		9.019	56.8691	164.063	4.9133	9.35	30.901	32.1303
2015-01-09 20:00:00		9.019	56.8691	164.063	4.9679	9.762	30.9457	32.1287
2015-01-09 21:00:00		9.019	56.8691	164.063	4.9347	9.773	30.9176	32.1286
2015-01-09 22:00:00		9.019	56.8691	164.063	4.9312	9.535	30.9156	32.1296
2015-01-09 23:00:00		9.019	56.8691	164.063	4.9431	9.647	30.9249	32.1288
2015-01-10 00:00:00		9.019	56.8691	164.063	4.9312	9.466	30.9156	32.1297
2015-01-10 01:00:00		9.019	56.8691	164.063	4.9235	9.48	30.9083	32.1287
2015-01-10 02:00:00		9.019	56.8691	164.063	4.9056	9.302	30.8927	32.1282
2015-01-10 03:00:00		9.019	56.8691	164.063	4.8979	8.941	30.8865	32.1287
2015-01-10 04:00:00		9.019	56.8691	164.063	4.8877	9.015	30.8782	32.129
2015-01-10 05:00:00		9.019	56.8691	164.063	4.8758	9.198	30.8688	32.1296
2015-01-10 06:00:00		9.019	56.8691	164.063	4.8911	9.35	30.8813	32.1291
2015-01-10 07:00:00		9.019	56.8691	164.063	4.9065	9.201	30.8948	32.1298
2015-01-10 08:00:00		9.019	56.8691	164.063	4.9185	9.358	30.9052	32.1301
2015-01-10 09:00:00		9.019	56.8691	164.063	4.9252	9.349	30.9104	32.1295
2015-01-10 10:00:00		9.019	56.8691	164.063	4.9142	9.133	30.902	32.1308
2015-01-10 11:00:00		9.019	56.8691	164.063	4.9039	8.908	30.8927	32.1301
2015-01-10 12:00:00		9.019	56.8691	164.063	4.8817	9.03	30.874	32.1299
2015-01-10 13:00:00		9.019	56.8691	164.063	4.8569	8.869	30.8522	32.1289
2015-01-10 14:00:00		9.019	56.8691	164.063	4.8262	8.86	30.8273	32.1299
2015-01-10 15:00:00		9.019	56.8691	164.063	4.8015	8.498	30.8096	32.1337
[truncated: 2,648 more rows]
