# Supplementary material for: Return of warm conditions in the southeastern Bering Sea: Physics to fluorescence
Source: PLoS One. 2017 Sep 28;12(9):e0185464. doi: 10.1371/journal.pone.0185464 (PMC5619787; doi:10.1371/journal.pone.0185464)
Supplement: S1 Data — Moored temperature data presented from 2014–2016. (ZIP) [file pone.0185464.s001.zip › NOAAEcoFOCI_2014bs2c_temperature_60m.csv]

Global Attributes: for file 14bs2c_mt4031_0060m.nc
DATA_CMNT: 4031.TXT
COMPOSITE: 1
PROG_CMNT01:
CREATION_DATE: February 06	2016 01:15 UTC
PROJECT: EXPERIMENT
EXPERIMENT: EXPERIMENT
MOORING: 14BS-2C
WATER_MASS: B
EDIT_CMNT01:
WATER_DEPTH: 70.0
EPIC_FILE_GENERATOR: trim_netcdf.py V0.1.0
INST_TYPE: MTR
time		depth	lat	lon	T_20
					TEMPERATURE (C)
time		dbar	degree_north	degree_west	C
2014-10-20 00:00:00		60.0	56.8691	164.063	1e+35
2014-10-20 00:10:00		60.0	56.8691	164.063	4.16108
2014-10-20 00:20:00		60.0	56.8691	164.063	4.16108
2014-10-20 00:30:00		60.0	56.8691	164.063	4.16108
2014-10-20 00:40:00		60.0	56.8691	164.063	4.1601
2014-10-20 00:50:00		60.0	56.8691	164.063	4.16073
2014-10-20 01:00:00		60.0	56.8691	164.063	4.1601
2014-10-20 01:10:00		60.0	56.8691	164.063	4.15974
2014-10-20 01:20:00		60.0	56.8691	164.063	4.16073
2014-10-20 01:30:00		60.0	56.8691	164.063	4.1601
2014-10-20 01:40:00		60.0	56.8691	164.063	4.15974
2014-10-20 01:50:00		60.0	56.8691	164.063	4.15974
2014-10-20 02:00:00		60.0	56.8691	164.063	4.15876
2014-10-20 02:10:00		60.0	56.8691	164.063	4.15841
2014-10-20 02:20:00		60.0	56.8691	164.063	4.16038
2014-10-20 02:30:00		60.0	56.8691	164.063	4.1601
2014-10-20 02:40:00		60.0	56.8691	164.063	4.15974
2014-10-20 02:50:00		60.0	56.8691	164.063	4.15974
2014-10-20 03:00:00		60.0	56.8691	164.063	4.15876
2014-10-20 03:10:00		60.0	56.8691	164.063	4.15939
2014-10-20 03:20:00		60.0	56.8691	164.063	4.15974
2014-10-20 03:30:00		60.0	56.8691	164.063	4.15974
2014-10-20 03:40:00		60.0	56.8691	164.063	4.15974
2014-10-20 03:50:00		60.0	56.8691	164.063	4.15974
2014-10-20 04:00:00		60.0	56.8691	164.063	4.15974
2014-10-20 04:10:00		60.0	56.8691	164.063	4.15974
2014-10-20 04:20:00		60.0	56.8691	164.063	4.16172
2014-10-20 04:30:00		60.0	56.8691	164.063	4.16045
2014-10-20 04:40:00		60.0	56.8691	164.063	4.16073
2014-10-20 04:50:00		60.0	56.8691	164.063	4.1601
2014-10-20 05:00:00		60.0	56.8691	164.063	4.15974
2014-10-20 05:10:00		60.0	56.8691	164.063	4.15876
2014-10-20 05:20:00		60.0	56.8691	164.063	4.16038
2014-10-20 05:30:00		60.0	56.8691	164.063	4.15911
2014-10-20 05:40:00		60.0	56.8691	164.063	4.15841
2014-10-20 05:50:00		60.0	56.8691	164.063	4.15939
2014-10-20 06:00:00		60.0	56.8691	164.063	4.15974
2014-10-20 06:10:00		60.0	56.8691	164.063	4.15974
2014-10-20 06:20:00		60.0	56.8691	164.063	4.15876
2014-10-20 06:30:00		60.0	56.8691	164.063	4.15742
2014-10-20 06:40:00		60.0	56.8691	164.063	4.15707
2014-10-20 06:50:00		60.0	56.8691	164.063	4.15707
2014-10-20 07:00:00		60.0	56.8691	164.063	4.15707
2014-10-20 07:10:00		60.0	56.8691	164.063	4.15707
2014-10-20 07:20:00		60.0	56.8691	164.063	4.15608
2014-10-20 07:30:00		60.0	56.8691	164.063	4.15573
2014-10-20 07:40:00		60.0	56.8691	164.063	4.15573
2014-10-20 07:50:00		60.0	56.8691	164.063	4.15573
2014-10-20 08:00:00		60.0	56.8691	164.063	4.15474
2014-10-20 08:10:00		60.0	56.8691	164.063	4.15537
2014-10-20 08:20:00		60.0	56.8691	164.063	4.15573
2014-10-20 08:30:00		60.0	56.8691	164.063	4.15573
2014-10-20 08:40:00		60.0	56.8691	164.063	4.15573
2014-10-20 08:50:00		60.0	56.8691	164.063	4.15573
2014-10-20 09:00:00		60.0	56.8691	164.063	4.15573
2014-10-20 09:10:00		60.0	56.8691	164.063	4.15573
2014-10-20 09:20:00		60.0	56.8691	164.063	4.15573
2014-10-20 09:30:00		60.0	56.8691	164.063	4.15573
2014-10-20 09:40:00		60.0	56.8691	164.063	4.15573
2014-10-20 09:50:00		60.0	56.8691	164.063	4.15671
2014-10-20 10:00:00		60.0	56.8691	164.063	4.15707
2014-10-20 10:10:00		60.0	56.8691	164.063	4.15707
2014-10-20 10:20:00		60.0	56.8691	164.063	4.15707
2014-10-20 10:30:00		60.0	56.8691	164.063	4.15805
2014-10-20 10:40:00		60.0	56.8691	164.063	4.15939
2014-10-20 10:50:00		60.0	56.8691	164.063	4.15876
2014-10-20 11:00:00		60.0	56.8691	164.063	4.16037
2014-10-20 11:10:00		60.0	56.8691	164.063	4.1601
2014-10-20 11:20:00		60.0	56.8691	164.063	4.15974
2014-10-20 11:30:00		60.0	56.8691	164.063	4.16073
2014-10-20 11:40:00		60.0	56.8691	164.063	4.16207
2014-10-20 11:50:00		60.0	56.8691	164.063	4.16144
2014-10-20 12:00:00		60.0	56.8691	164.063	4.16305
2014-10-20 12:10:00		60.0	56.8691	164.063	4.16475
2014-10-20 12:20:00		60.0	56.8691	164.063	4.1651
2014-10-20 12:30:00		60.0	56.8691	164.063	4.1651
2014-10-20 12:40:00		60.0	56.8691	164.063	4.1651
2014-10-20 12:50:00		60.0	56.8691	164.063	4.16707
2014-10-20 13:00:00		60.0	56.8691	164.063	4.16679
2014-10-20 13:10:00		60.0	56.8691	164.063	4.16841
2014-10-20 13:20:00		60.0	56.8691	164.063	4.16813
2014-10-20 13:30:00		60.0	56.8691	164.063	4.16876
2014-10-20 13:40:00		60.0	56.8691	164.063	4.16912
2014-10-20 13:50:00		60.0	56.8691	164.063	4.17108
2014-10-20 14:00:00		60.0	56.8691	164.063	4.17081
2014-10-20 14:10:00		60.0	56.8691	164.063	4.17045
2014-10-20 14:20:00		60.0	56.8691	164.063	4.17045
2014-10-20 14:30:00		60.0	56.8691	164.063	4.17045
2014-10-20 14:40:00		60.0	56.8691	164.063	4.17045
2014-10-20 14:50:00		60.0	56.8691	164.063	4.17045
2014-10-20 15:00:00		60.0	56.8691	164.063	4.17045
2014-10-20 15:10:00		60.0	56.8691	164.063	4.17144
2014-10-20 15:20:00		60.0	56.8691	164.063	4.17081
2014-10-20 15:30:00		60.0	56.8691	164.063	4.16947
2014-10-20 15:40:00		60.0	56.8691	164.063	4.1701
2014-10-20 15:50:00		60.0	56.8691	164.063	4.17045
2014-10-20 16:00:00		60.0	56.8691	164.063	4.17045
2014-10-20 16:10:00		60.0	56.8691	164.063	4.17045
2014-10-20 16:20:00		60.0	56.8691	164.063	4.17045
2014-10-20 16:30:00		60.0	56.8691	164.063	4.16947
2014-10-20 16:40:00		60.0	56.8691	164.063	4.16912
2014-10-20 16:50:00		60.0	56.8691	164.063	4.16912
2014-10-20 17:00:00		60.0	56.8691	164.063	4.16912
2014-10-20 17:10:00		60.0	56.8691	164.063	4.16813
2014-10-20 17:20:00		60.0	56.8691	164.063	4.16778
2014-10-20 17:30:00		60.0	56.8691	164.063	4.16778
2014-10-20 17:40:00		60.0	56.8691	164.063	4.16778
2014-10-20 17:50:00		60.0	56.8691	164.063	4.16778
2014-10-20 18:00:00		60.0	56.8691	164.063	4.1668
2014-10-20 18:10:00		60.0	56.8691	164.063	4.16644
2014-10-20 18:20:00		60.0	56.8691	164.063	4.16546
2014-10-20 18:30:00		60.0	56.8691	164.063	4.16608
2014-10-20 18:40:00		60.0	56.8691	164.063	4.16644
2014-10-20 18:50:00		60.0	56.8691	164.063	4.16546
2014-10-20 19:00:00		60.0	56.8691	164.063	4.1651
2014-10-20 19:10:00		60.0	56.8691	164.063	4.1651
2014-10-20 19:20:00		60.0	56.8691	164.063	4.1651
2014-10-20 19:30:00		60.0	56.8691	164.063	4.16412
2014-10-20 19:40:00		60.0	56.8691	164.063	4.16572
2014-10-20 19:50:00		60.0	56.8691	164.063	4.16546
2014-10-20 20:00:00		60.0	56.8691	164.063	4.1651
2014-10-20 20:10:00		60.0	56.8691	164.063	4.1651
2014-10-20 20:20:00		60.0	56.8691	164.063	4.1651
2014-10-20 20:30:00		60.0	56.8691	164.063	4.16412
2014-10-20 20:40:00		60.0	56.8691	164.063	4.16376
2014-10-20 20:50:00		60.0	56.8691	164.063	4.16376
2014-10-20 21:00:00		60.0	56.8691	164.063	4.16376
2014-10-20 21:10:00		60.0	56.8691	164.063	4.16376
2014-10-20 21:20:00		60.0	56.8691	164.063	4.16474
2014-10-20 21:30:00		60.0	56.8691	164.063	4.16412
2014-10-20 21:40:00		60.0	56.8691	164.063	4.16474
2014-10-20 21:50:00		60.0	56.8691	164.063	4.1651
2014-10-20 22:00:00		60.0	56.8691	164.063	4.1651
2014-10-20 22:10:00		60.0	56.8691	164.063	4.16608
2014-10-20 22:20:00		60.0	56.8691	164.063	4.16644
2014-10-20 22:30:00		60.0	56.8691	164.063	4.16644
2014-10-20 22:40:00		60.0	56.8691	164.063	4.16742
2014-10-20 22:50:00		60.0	56.8691	164.063	4.16778
2014-10-20 23:00:00		60.0	56.8691	164.063	4.16876
2014-10-20 23:10:00		60.0	56.8691	164.063	4.17009
2014-10-20 23:20:00		60.0	56.8691	164.063	4.17045
2014-10-20 23:30:00		60.0	56.8691	164.063	4.17143
2014-10-20 23:40:00		60.0	56.8691	164.063	4.17277
2014-10-20 23:50:00		60.0	56.8691	164.063	4.17411
2014-10-21 00:00:00		60.0	56.8691	164.063	4.17447
2014-10-21 00:10:00		60.0	56.8691	164.063	4.17545
2014-10-21 00:20:00		60.0	56.8691	164.063	4.17678
2014-10-21 00:30:00		60.0	56.8691	164.063	4.17812
2014-10-21 00:40:00		60.0	56.8691	164.063	4.17848
2014-10-21 00:50:00		60.0	56.8691	164.063	4.17848
2014-10-21 01:00:00		60.0	56.8691	164.063	4.17946
2014-10-21 01:10:00		60.0	56.8691	164.063	4.17982
2014-10-21 01:20:00		60.0	56.8691	164.063	4.1808
2014-10-21 01:30:00		60.0	56.8691	164.063	4.18312
2014-10-21 01:40:00		60.0	56.8691	164.063	4.18481
2014-10-21 01:50:00		60.0	56.8691	164.063	4.18615
2014-10-21 02:00:00		60.0	56.8691	164.063	4.18749
2014-10-21 02:10:00		60.0	56.8691	164.063	4.18785
2014-10-21 02:20:00		60.0	56.8691	164.063	4.18785
2014-10-21 02:30:00		60.0	56.8691	164.063	4.1898
2014-10-21 02:40:00		60.0	56.8691	164.063	4.19052
2014-10-21 02:50:00		60.0	56.8691	164.063	4.19052
2014-10-21 03:00:00		60.0	56.8691	164.063	4.19052
2014-10-21 03:10:00		60.0	56.8691	164.063	4.19052
2014-10-21 03:20:00		60.0	56.8691	164.063	4.19052
2014-10-21 03:30:00		60.0	56.8691	164.063	4.18954
2014-10-21 03:40:00		60.0	56.8691	164.063	4.18918
2014-10-21 03:50:00		60.0	56.8691	164.063	4.19016
2014-10-21 04:00:00		60.0	56.8691	164.063	4.19052
2014-10-21 04:10:00		60.0	56.8691	164.063	4.18954
2014-10-21 04:20:00		60.0	56.8691	164.063	4.1882
2014-10-21 04:30:00		60.0	56.8691	164.063	4.18785
2014-10-21 04:40:00		60.0	56.8691	164.063	4.18687
2014-10-21 04:50:00		60.0	56.8691	164.063	4.18651
2014-10-21 05:00:00		60.0	56.8691	164.063	4.18651
2014-10-21 05:10:00		60.0	56.8691	164.063	4.18553
2014-10-21 05:20:00		60.0	56.8691	164.063	4.18419
2014-10-21 05:30:00		60.0	56.8691	164.063	4.18383
2014-10-21 05:40:00		60.0	56.8691	164.063	4.18285
2014-10-21 05:50:00		60.0	56.8691	164.063	4.1825
2014-10-21 06:00:00		60.0	56.8691	164.063	4.18152
2014-10-21 06:10:00		60.0	56.8691	164.063	4.18116
2014-10-21 06:20:00		60.0	56.8691	164.063	4.18018
2014-10-21 06:30:00		60.0	56.8691	164.063	4.1808
2014-10-21 06:40:00		60.0	56.8691	164.063	4.18018
2014-10-21 06:50:00		60.0	56.8691	164.063	4.17982
2014-10-21 07:00:00		60.0	56.8691	164.063	4.17884
2014-10-21 07:10:00		60.0	56.8691	164.063	4.17946
2014-10-21 07:20:00		60.0	56.8691	164.063	4.17884
2014-10-21 07:30:00		60.0	56.8691	164.063	4.17848
2014-10-21 07:40:00		60.0	56.8691	164.063	4.1775
2014-10-21 07:50:00		60.0	56.8691	164.063	4.17714
2014-10-21 08:00:00		60.0	56.8691	164.063	4.17714
2014-10-21 08:10:00		60.0	56.8691	164.063	4.17617
2014-10-21 08:20:00		60.0	56.8691	164.063	4.17678
2014-10-21 08:30:00		60.0	56.8691	164.063	4.17617
2014-10-21 08:40:00		60.0	56.8691	164.063	4.17581
2014-10-21 08:50:00		60.0	56.8691	164.063	4.17581
2014-10-21 09:00:00		60.0	56.8691	164.063	4.17483
2014-10-21 09:10:00		60.0	56.8691	164.063	4.17447
2014-10-21 09:20:00		60.0	56.8691	164.063	4.17447
2014-10-21 09:30:00		60.0	56.8691	164.063	4.17447
2014-10-21 09:40:00		60.0	56.8691	164.063	4.17447
2014-10-21 09:50:00		60.0	56.8691	164.063	4.17447
2014-10-21 10:00:00		60.0	56.8691	164.063	4.17447
2014-10-21 10:10:00		60.0	56.8691	164.063	4.17447
2014-10-21 10:20:00		60.0	56.8691	164.063	4.17545
2014-10-21 10:30:00		60.0	56.8691	164.063	4.17483
2014-10-21 10:40:00		60.0	56.8691	164.063	4.17545
2014-10-21 10:50:00		60.0	56.8691	164.063	4.17581
2014-10-21 11:00:00		60.0	56.8691	164.063	4.17581
2014-10-21 11:10:00		60.0	56.8691	164.063	4.17678
2014-10-21 11:20:00		60.0	56.8691	164.063	4.17714
2014-10-21 11:30:00		60.0	56.8691	164.063	4.17714
2014-10-21 11:40:00		60.0	56.8691	164.063	4.17812
2014-10-21 11:50:00		60.0	56.8691	164.063	4.17848
2014-10-21 12:00:00		60.0	56.8691	164.063	4.17848
2014-10-21 12:10:00		60.0	56.8691	164.063	4.18044
2014-10-21 12:20:00		60.0	56.8691	164.063	4.18018
2014-10-21 12:30:00		60.0	56.8691	164.063	4.1808
2014-10-21 12:40:00		60.0	56.8691	164.063	4.18311
2014-10-21 12:50:00		60.0	56.8691	164.063	4.18579
2014-10-21 13:00:00		60.0	56.8691	164.063	4.18651
2014-10-21 13:10:00		60.0	56.8691	164.063	4.18846
2014-10-21 13:20:00		60.0	56.8691	164.063	4.19114
2014-10-21 13:30:00		60.0	56.8691	164.063	4.19186
2014-10-21 13:40:00		60.0	56.8691	164.063	4.19381
2014-10-21 13:50:00		60.0	56.8691	164.063	4.19453
2014-10-21 14:00:00		60.0	56.8691	164.063	4.19648
2014-10-21 14:10:00		60.0	56.8691	164.063	4.19721
2014-10-21 14:20:00		60.0	56.8691	164.063	4.19818
2014-10-21 14:30:00		60.0	56.8691	164.063	4.20049
2014-10-21 14:40:00		60.0	56.8691	164.063	4.20122
2014-10-21 14:50:00		60.0	56.8691	164.063	4.20122
2014-10-21 15:00:00		60.0	56.8691	164.063	4.20122
2014-10-21 15:10:00		60.0	56.8691	164.063	4.20219
2014-10-21 15:20:00		60.0	56.8691	164.063	4.20255
2014-10-21 15:30:00		60.0	56.8691	164.063	4.20255
2014-10-21 15:40:00		60.0	56.8691	164.063	4.20255
2014-10-21 15:50:00		60.0	56.8691	164.063	4.20255
2014-10-21 16:00:00		60.0	56.8691	164.063	4.20158
2014-10-21 16:10:00		60.0	56.8691	164.063	4.20122
2014-10-21 16:20:00		60.0	56.8691	164.063	4.20122
2014-10-21 16:30:00		60.0	56.8691	164.063	4.20024
2014-10-21 16:40:00		60.0	56.8691	164.063	4.19988
2014-10-21 16:50:00		60.0	56.8691	164.063	4.19988
2014-10-21 17:00:00		60.0	56.8691	164.063	4.19988
2014-10-21 17:10:00		60.0	56.8691	164.063	4.1989
2014-10-21 17:20:00		60.0	56.8691	164.063	4.19854
2014-10-21 17:30:00		60.0	56.8691	164.063	4.19854
2014-10-21 17:40:00		60.0	56.8691	164.063	4.19757
2014-10-21 17:50:00		60.0	56.8691	164.063	4.19721
2014-10-21 18:00:00		60.0	56.8691	164.063	4.19623
2014-10-21 18:10:00		60.0	56.8691	164.063	4.19587
2014-10-21 18:20:00		60.0	56.8691	164.063	4.19489
2014-10-21 18:30:00		60.0	56.8691	164.063	4.19356
2014-10-21 18:40:00		60.0	56.8691	164.063	4.19417
2014-10-21 18:50:00		60.0	56.8691	164.063	4.19356
2014-10-21 19:00:00		60.0	56.8691	164.063	4.19319
2014-10-21 19:10:00		60.0	56.8691	164.063	4.19222
2014-10-21 19:20:00		60.0	56.8691	164.063	4.19186
2014-10-21 19:30:00		60.0	56.8691	164.063	4.19186
2014-10-21 19:40:00		60.0	56.8691	164.063	4.19186
2014-10-21 19:50:00		60.0	56.8691	164.063	4.19088
2014-10-21 20:00:00		60.0	56.8691	164.063	4.19052
2014-10-21 20:10:00		60.0	56.8691	164.063	4.19052
2014-10-21 20:20:00		60.0	56.8691	164.063	4.19052
2014-10-21 20:30:00		60.0	56.8691	164.063	4.19052
2014-10-21 20:40:00		60.0	56.8691	164.063	4.19052
2014-10-21 20:50:00		60.0	56.8691	164.063	4.19052
2014-10-21 21:00:00		60.0	56.8691	164.063	4.19052
2014-10-21 21:10:00		60.0	56.8691	164.063	4.19052
2014-10-21 21:20:00		60.0	56.8691	164.063	4.19149
2014-10-21 21:30:00		60.0	56.8691	164.063	4.19186
2014-10-21 21:40:00		60.0	56.8691	164.063	4.19283
2014-10-21 21:50:00		60.0	56.8691	164.063	4.19319
2014-10-21 22:00:00		60.0	56.8691	164.063	4.19417
2014-10-21 22:10:00		60.0	56.8691	164.063	4.19551
2014-10-21 22:20:00		60.0	56.8691	164.063	4.19684
2014-10-21 22:30:00		60.0	56.8691	164.063	4.19915
2014-10-21 22:40:00		60.0	56.8691	164.063	4.19988
2014-10-21 22:50:00		60.0	56.8691	164.063	4.20183
2014-10-21 23:00:00		60.0	56.8691	164.063	4.20353
2014-10-21 23:10:00		60.0	56.8691	164.063	4.20486
2014-10-21 23:20:00		60.0	56.8691	164.063	4.20717
2014-10-21 23:30:00		60.0	56.8691	164.063	4.20887
2014-10-21 23:40:00		60.0	56.8691	164.063	4.21118
2014-10-21 23:50:00		60.0	56.8691	164.063	4.21385
2014-10-22 00:00:00		60.0	56.8691	164.063	4.21555
2014-10-22 00:10:00		60.0	56.8691	164.063	4.21786
2014-10-22 00:20:00		60.0	56.8691	164.063	4.21956
2014-10-22 00:30:00		60.0	56.8691	164.063	4.22089
2014-10-22 00:40:00		60.0	56.8691	164.063	4.2232
2014-10-22 00:50:00		60.0	56.8691	164.063	4.22587
2014-10-22 01:00:00		60.0	56.8691	164.063	4.22757
2014-10-22 01:10:00		60.0	56.8691	164.063	4.22793
2014-10-22 01:20:00		60.0	56.8691	164.063	4.2289
2014-10-22 01:30:00		60.0	56.8691	164.063	4.22927
2014-10-22 01:40:00		60.0	56.8691	164.063	4.22927
2014-10-22 01:50:00		60.0	56.8691	164.063	4.23024
2014-10-22 02:00:00		60.0	56.8691	164.063	4.2306
2014-10-22 02:10:00		60.0	56.8691	164.063	4.22963
2014-10-22 02:20:00		60.0	56.8691	164.063	4.2283
2014-10-22 02:30:00		60.0	56.8691	164.063	4.22793
2014-10-22 02:40:00		60.0	56.8691	164.063	4.22793
2014-10-22 02:50:00		60.0	56.8691	164.063	4.22696
2014-10-22 03:00:00		60.0	56.8691	164.063	4.2266
2014-10-22 03:10:00		60.0	56.8691	164.063	4.22563
2014-10-22 03:20:00		60.0	56.8691	164.063	4.22526
2014-10-22 03:30:00		60.0	56.8691	164.063	4.22332
2014-10-22 03:40:00		60.0	56.8691	164.063	4.22259
2014-10-22 03:50:00		60.0	56.8691	164.063	4.22162
2014-10-22 04:00:00		60.0	56.8691	164.063	4.22126
2014-10-22 04:10:00		60.0	56.8691	164.063	4.22029
2014-10-22 04:20:00		60.0	56.8691	164.063	4.21992
2014-10-22 04:30:00		60.0	56.8691	164.063	4.21895
2014-10-22 04:40:00		60.0	56.8691	164.063	4.21859
2014-10-22 04:50:00		60.0	56.8691	164.063	4.21859
2014-10-22 05:00:00		60.0	56.8691	164.063	4.21859
2014-10-22 05:10:00		60.0	56.8691	164.063	4.21762
2014-10-22 05:20:00		60.0	56.8691	164.063	4.21725
2014-10-22 05:30:00		60.0	56.8691	164.063	4.21725
2014-10-22 05:40:00		60.0	56.8691	164.063	4.21725
2014-10-22 05:50:00		60.0	56.8691	164.063	4.21822
2014-10-22 06:00:00		60.0	56.8691	164.063	4.21762
2014-10-22 06:10:00		60.0	56.8691	164.063	4.21725
2014-10-22 06:20:00		60.0	56.8691	164.063	4.21725
2014-10-22 06:30:00		60.0	56.8691	164.063	4.21725
2014-10-22 06:40:00		60.0	56.8691	164.063	4.21822
2014-10-22 06:50:00		60.0	56.8691	164.063	4.21859
2014-10-22 07:00:00		60.0	56.8691	164.063	4.21859
2014-10-22 07:10:00		60.0	56.8691	164.063	4.21859
2014-10-22 07:20:00		60.0	56.8691	164.063	4.21956
2014-10-22 07:30:00		60.0	56.8691	164.063	4.22089
2014-10-22 07:40:00		60.0	56.8691	164.063	4.22126
2014-10-22 07:50:00		60.0	56.8691	164.063	4.22223
2014-10-22 08:00:00		60.0	56.8691	164.063	4.22356
2014-10-22 08:10:00		60.0	56.8691	164.063	4.2249
2014-10-22 08:20:00		60.0	56.8691	164.063	4.2272
2014-10-22 08:30:00		60.0	56.8691	164.063	4.22793
2014-10-22 08:40:00		60.0	56.8691	164.063	4.2289
2014-10-22 08:50:00		60.0	56.8691	164.063	4.23121
2014-10-22 09:00:00		60.0	56.8691	164.063	4.23291
2014-10-22 09:10:00		60.0	56.8691	164.063	4.23424
2014-10-22 09:20:00		60.0	56.8691	164.063	4.23558
2014-10-22 09:30:00		60.0	56.8691	164.063	4.23594
2014-10-22 09:40:00		60.0	56.8691	164.063	4.23691
2014-10-22 09:50:00		60.0	56.8691	164.063	4.23825
2014-10-22 10:00:00		60.0	56.8691	164.063	4.24055
2014-10-22 10:10:00		60.0	56.8691	164.063	4.24128
2014-10-22 10:20:00		60.0	56.8691	164.063	4.24128
2014-10-22 10:30:00		60.0	56.8691	164.063	4.24322
2014-10-22 10:40:00		60.0	56.8691	164.063	4.24492
2014-10-22 10:50:00		60.0	56.8691	164.063	4.24529
2014-10-22 11:00:00		60.0	56.8691	164.063	4.24625
2014-10-22 11:10:00		60.0	56.8691	164.063	4.24759
2014-10-22 11:20:00		60.0	56.8691	164.063	4.24795
2014-10-22 11:30:00		60.0	56.8691	164.063	4.24989
2014-10-22 11:40:00		60.0	56.8691	164.063	4.25062
2014-10-22 11:50:00		60.0	56.8691	164.063	4.25159
2014-10-22 12:00:00		60.0	56.8691	164.063	4.25099
2014-10-22 12:10:00		60.0	56.8691	164.063	4.25256
2014-10-22 12:20:00		60.0	56.8691	164.063	4.25329
2014-10-22 12:30:00		60.0	56.8691	164.063	4.25426
2014-10-22 12:40:00		60.0	56.8691	164.063	4.25559
2014-10-22 12:50:00		60.0	56.8691	164.063	4.25499
2014-10-22 13:00:00		60.0	56.8691	164.063	4.25656
2014-10-22 13:10:00		60.0	56.8691	164.063	4.25729
2014-10-22 13:20:00		60.0	56.8691	164.063	4.25826
2014-10-22 13:30:00		60.0	56.8691	164.063	4.25863
2014-10-22 13:40:00		60.0	56.8691	164.063	4.25959
2014-10-22 13:50:00		60.0	56.8691	164.063	4.25996
2014-10-22 14:00:00		60.0	56.8691	164.063	4.26093
2014-10-22 14:10:00		60.0	56.8691	164.063	4.26226
2014-10-22 14:20:00		60.0	56.8691	164.063	4.26263
2014-10-22 14:30:00		60.0	56.8691	164.063	4.26359
2014-10-22 14:40:00		60.0	56.8691	164.063	4.26299
2014-10-22 14:50:00		60.0	56.8691	164.063	4.26263
2014-10-22 15:00:00		60.0	56.8691	164.063	4.26263
2014-10-22 15:10:00		60.0	56.8691	164.063	4.26263
2014-10-22 15:20:00		60.0	56.8691	164.063	4.26359
2014-10-22 15:30:00		60.0	56.8691	164.063	4.26299
2014-10-22 15:40:00		60.0	56.8691	164.063	4.26166
2014-10-22 15:50:00		60.0	56.8691	164.063	4.26226
2014-10-22 16:00:00		60.0	56.8691	164.063	4.26166
2014-10-22 16:10:00		60.0	56.8691	164.063	4.26033
2014-10-22 16:20:00		60.0	56.8691	164.063	4.25996
2014-10-22 16:30:00		60.0	56.8691	164.063	4.25996
2014-10-22 16:40:00		60.0	56.8691	164.063	4.25899
2014-10-22 16:50:00		60.0	56.8691	164.063	4.25863
2014-10-22 17:00:00		60.0	56.8691	164.063	4.25863
2014-10-22 17:10:00		60.0	56.8691	164.063	4.25863
2014-10-22 17:20:00		60.0	56.8691	164.063	4.25669
2014-10-22 17:30:00		60.0	56.8691	164.063	4.25596
2014-10-22 17:40:00		60.0	56.8691	164.063	4.25692
2014-10-22 17:50:00		60.0	56.8691	164.063	4.25632
2014-10-22 18:00:00		60.0	56.8691	164.063	4.25596
2014-10-22 18:10:00		60.0	56.8691	164.063	4.25499
2014-10-22 18:20:00		60.0	56.8691	164.063	4.25462
2014-10-22 18:30:00		60.0	56.8691	164.063	4.25462
2014-10-22 18:40:00		60.0	56.8691	164.063	4.25462
2014-10-22 18:50:00		60.0	56.8691	164.063	4.25462
2014-10-22 19:00:00		60.0	56.8691	164.063	4.25366
2014-10-22 19:10:00		60.0	56.8691	164.063	4.25329
2014-10-22 19:20:00		60.0	56.8691	164.063	4.25329
2014-10-22 19:30:00		60.0	56.8691	164.063	4.25233
2014-10-22 19:40:00		60.0	56.8691	164.063	4.25196
2014-10-22 19:50:00		60.0	56.8691	164.063	4.25196
2014-10-22 20:00:00		60.0	56.8691	164.063	4.25292
2014-10-22 20:10:00		60.0	56.8691	164.063	4.25233
2014-10-22 20:20:00		60.0	56.8691	164.063	4.25196
2014-10-22 20:30:00		60.0	56.8691	164.063	4.25292
2014-10-22 20:40:00		60.0	56.8691	164.063	4.25233
2014-10-22 20:50:00		60.0	56.8691	164.063	4.25292
2014-10-22 21:00:00		60.0	56.8691	164.063	4.25329
2014-10-22 21:10:00		60.0	56.8691	164.063	4.25233
2014-10-22 21:20:00		60.0	56.8691	164.063	4.25292
2014-10-22 21:30:00		60.0	56.8691	164.063	4.25329
2014-10-22 21:40:00		60.0	56.8691	164.063	4.25425
2014-10-22 21:50:00		60.0	56.8691	164.063	4.25462
2014-10-22 22:00:00		60.0	56.8691	164.063	4.25559
2014-10-22 22:10:00		60.0	56.8691	164.063	4.25596
2014-10-22 22:20:00		60.0	56.8691	164.063	4.25596
2014-10-22 22:30:00		60.0	56.8691	164.063	4.25596
2014-10-22 22:40:00		60.0	56.8691	164.063	4.25596
2014-10-22 22:50:00		60.0	56.8691	164.063	4.25692
2014-10-22 23:00:00		60.0	56.8691	164.063	4.25729
2014-10-22 23:10:00		60.0	56.8691	164.063	4.25826
2014-10-22 23:20:00		60.0	56.8691	164.063	4.25863
2014-10-22 23:30:00		60.0	56.8691	164.063	4.25863
2014-10-22 23:40:00		60.0	56.8691	164.063	4.25863
2014-10-22 23:50:00		60.0	56.8691	164.063	4.25959
2014-10-23 00:00:00		60.0	56.8691	164.063	4.25899
2014-10-23 00:10:00		60.0	56.8691	164.063	4.25959
2014-10-23 00:20:00		60.0	56.8691	164.063	4.25996
2014-10-23 00:30:00		60.0	56.8691	164.063	4.26092
2014-10-23 00:40:00		60.0	56.8691	164.063	4.26129
2014-10-23 00:50:00		60.0	56.8691	164.063	4.26129
2014-10-23 01:00:00		60.0	56.8691	164.063	4.26129
2014-10-23 01:10:00		60.0	56.8691	164.063	4.26129
2014-10-23 01:20:00		60.0	56.8691	164.063	4.26226
2014-10-23 01:30:00		60.0	56.8691	164.063	4.26166
2014-10-23 01:40:00		60.0	56.8691	164.063	4.26129
2014-10-23 01:50:00		60.0	56.8691	164.063	4.26322
2014-10-23 02:00:00		60.0	56.8691	164.063	4.26299
2014-10-23 02:10:00		60.0	56.8691	164.063	4.26359
2014-10-23 02:20:00		60.0	56.8691	164.063	4.26396
2014-10-23 02:30:00		60.0	56.8691	164.063	4.26396
2014-10-23 02:40:00		60.0	56.8691	164.063	4.26396
2014-10-23 02:50:00		60.0	56.8691	164.063	4.26492
2014-10-23 03:00:00		60.0	56.8691	164.063	4.26626
2014-10-23 03:10:00		60.0	56.8691	164.063	4.26663
2014-10-23 03:20:00		60.0	56.8691	164.063	4.26663
2014-10-23 03:30:00		60.0	56.8691	164.063	4.26663
2014-10-23 03:40:00		60.0	56.8691	164.063	4.26759
2014-10-23 03:50:00		60.0	56.8691	164.063	4.267
2014-10-23 04:00:00		60.0	56.8691	164.063	4.26759
2014-10-23 04:10:00		60.0	56.8691	164.063	4.26796
2014-10-23 04:20:00		60.0	56.8691	164.063	4.26796
2014-10-23 04:30:00		60.0	56.8691	164.063	4.267
2014-10-23 04:40:00		60.0	56.8691	164.063	4.26855
2014-10-23 04:50:00		60.0	56.8691	164.063	4.26929
2014-10-23 05:00:00		60.0	56.8691	164.063	4.26929
2014-10-23 05:10:00		60.0	56.8691	164.063	4.26737
2014-10-23 05:20:00		60.0	56.8691	164.063	4.26759
2014-10-23 05:30:00		60.0	56.8691	164.063	4.26796
2014-10-23 05:40:00		60.0	56.8691	164.063	4.267
2014-10-23 05:50:00		60.0	56.8691	164.063	4.26663
2014-10-23 06:00:00		60.0	56.8691	164.063	4.26566
2014-10-23 06:10:00		60.0	56.8691	164.063	4.26433
2014-10-23 06:20:00		60.0	56.8691	164.063	4.26396
2014-10-23 06:30:00		60.0	56.8691	164.063	4.26203
2014-10-23 06:40:00		60.0	56.8691	164.063	4.26129
2014-10-23 06:50:00		60.0	56.8691	164.063	4.26033
2014-10-23 07:00:00		60.0	56.8691	164.063	4.259
2014-10-23 07:10:00		60.0	56.8691	164.063	4.25766
2014-10-23 07:20:00		60.0	56.8691	164.063	4.25729
2014-10-23 07:30:00		60.0	56.8691	164.063	4.25633
2014-10-23 07:40:00		60.0	56.8691	164.063	4.25499
2014-10-23 07:50:00		60.0	56.8691	164.063	4.25462
2014-10-23 08:00:00		60.0	56.8691	164.063	4.25462
2014-10-23 08:10:00		60.0	56.8691	164.063	4.25462
2014-10-23 08:20:00		60.0	56.8691	164.063	4.25462
2014-10-23 08:30:00		60.0	56.8691	164.063	4.25559
2014-10-23 08:40:00		60.0	56.8691	164.063	4.25692
2014-10-23 08:50:00		60.0	56.8691	164.063	4.25729
2014-10-23 09:00:00		60.0	56.8691	164.063	4.25825
2014-10-23 09:10:00		60.0	56.8691	164.063	4.25959
2014-10-23 09:20:00		60.0	56.8691	164.063	4.26188
2014-10-23 09:30:00		60.0	56.8691	164.063	4.26263
2014-10-23 09:40:00		60.0	56.8691	164.063	4.26455
2014-10-23 09:50:00		60.0	56.8691	164.063	4.26625
2014-10-23 10:00:00		60.0	56.8691	164.063	4.26663
2014-10-23 10:10:00		60.0	56.8691	164.063	4.26759
2014-10-23 10:20:00		60.0	56.8691	164.063	4.26796
2014-10-23 10:30:00		60.0	56.8691	164.063	4.26892
2014-10-23 10:40:00		60.0	56.8691	164.063	4.26929
2014-10-23 10:50:00		60.0	56.8691	164.063	4.27025
2014-10-23 11:00:00		60.0	56.8691	164.063	4.27159
2014-10-23 11:10:00		60.0	56.8691	164.063	4.271
2014-10-23 11:20:00		60.0	56.8691	164.063	4.27062
2014-10-23 11:30:00		60.0	56.8691	164.063	4.27159
2014-10-23 11:40:00		60.0	56.8691	164.063	4.271
2014-10-23 11:50:00		60.0	56.8691	164.063	4.27159
2014-10-23 12:00:00		60.0	56.8691	164.063	4.27196
2014-10-23 12:10:00		60.0	56.8691	164.063	4.27196
2014-10-23 12:20:00		60.0	56.8691	164.063	4.27292
2014-10-23 12:30:00		60.0	56.8691	164.063	4.27329
2014-10-23 12:40:00		60.0	56.8691	164.063	4.27425
2014-10-23 12:50:00		60.0	56.8691	164.063	4.27462
2014-10-23 13:00:00		60.0	56.8691	164.063	4.27366
2014-10-23 13:10:00		60.0	56.8691	164.063	4.27425
2014-10-23 13:20:00		60.0	56.8691	164.063	4.27462
2014-10-23 13:30:00		60.0	56.8691	164.063	4.27558
2014-10-23 13:40:00		60.0	56.8691	164.063	4.27596
2014-10-23 13:50:00		60.0	56.8691	164.063	4.275
2014-10-23 14:00:00		60.0	56.8691	164.063	4.27558
2014-10-23 14:10:00		60.0	56.8691	164.063	4.27692
2014-10-23 14:20:00		60.0	56.8691	164.063	4.27729
2014-10-23 14:30:00		60.0	56.8691	164.063	4.27729
2014-10-23 14:40:00		60.0	56.8691	164.063	4.27633
2014-10-23 14:50:00		60.0	56.8691	164.063	4.27596
2014-10-23 15:00:00		60.0	56.8691	164.063	4.27692
2014-10-23 15:10:00		60.0	56.8691	164.063	4.27633
2014-10-23 15:20:00		60.0	56.8691	164.063	4.27692
2014-10-23 15:30:00		60.0	56.8691	164.063	4.27729
2014-10-23 15:40:00		60.0	56.8691	164.063	4.27633
2014-10-23 15:50:00		60.0	56.8691	164.063	4.27596
2014-10-23 16:00:00		60.0	56.8691	164.063	4.275
2014-10-23 16:10:00		60.0	56.8691	164.063	4.27558
2014-10-23 16:20:00		60.0	56.8691	164.063	4.275
2014-10-23 16:30:00		60.0	56.8691	164.063	4.27366
2014-10-23 16:40:00		60.0	56.8691	164.063	4.27233
2014-10-23 16:50:00		60.0	56.8691	164.063	4.27196
2014-10-23 17:00:00		60.0	56.8691	164.063	4.271
2014-10-23 17:10:00		60.0	56.8691	164.063	4.26966
2014-10-23 17:20:00		60.0	56.8691	164.063	4.26833
2014-10-23 17:30:00		60.0	56.8691	164.063	4.26796
2014-10-23 17:40:00		60.0	56.8691	164.063	4.267
2014-10-23 17:50:00		60.0	56.8691	164.063	4.26567
2014-10-23 18:00:00		60.0	56.8691	164.063	4.26529
2014-10-23 18:10:00		60.0	56.8691	164.063	4.26529
2014-10-23 18:20:00		60.0	56.8691	164.063	4.26433
2014-10-23 18:30:00		60.0	56.8691	164.063	4.26396
2014-10-23 18:40:00		60.0	56.8691	164.063	4.26204
2014-10-23 18:50:00		60.0	56.8691	164.063	4.26225
2014-10-23 19:00:00		60.0	56.8691	164.063	4.26167
2014-10-23 19:10:00		60.0	56.8691	164.063	4.26225
2014-10-23 19:20:00		60.0	56.8691	164.063	4.26071
2014-10-23 19:30:00		60.0	56.8691	164.063	4.25996
2014-10-23 19:40:00		60.0	56.8691	164.063	4.25996
2014-10-23 19:50:00		60.0	56.8691	164.063	4.259
2014-10-23 20:00:00		60.0	56.8691	164.063	4.25863
2014-10-23 20:10:00		60.0	56.8691	164.063	4.25959
2014-10-23 20:20:00		60.0	56.8691	164.063	4.259
2014-10-23 20:30:00		60.0	56.8691	164.063	4.25766
2014-10-23 20:40:00		60.0	56.8691	164.063	4.25729
2014-10-23 20:50:00		60.0	56.8691	164.063	4.25729
2014-10-23 21:00:00		60.0	56.8691	164.063	4.25729
2014-10-23 21:10:00		60.0	56.8691	164.063	4.25825
2014-10-23 21:20:00		60.0	56.8691	164.063	4.25863
2014-10-23 21:30:00		60.0	56.8691	164.063	4.25863
2014-10-23 21:40:00		60.0	56.8691	164.063	4.25958
2014-10-23 21:50:00		60.0	56.8691	164.063	4.25996
2014-10-23 22:00:00		60.0	56.8691	164.063	4.26092
2014-10-23 22:10:00		60.0	56.8691	164.063	4.26225
2014-10-23 22:20:00		60.0	56.8691	164.063	4.26167
2014-10-23 22:30:00		60.0	56.8691	164.063	4.26225
2014-10-23 22:40:00		60.0	56.8691	164.063	4.26454
2014-10-23 22:50:00		60.0	56.8691	164.063	4.26529
2014-10-23 23:00:00		60.0	56.8691	164.063	4.26529
2014-10-23 23:10:00		60.0	56.8691	164.063	4.26433
2014-10-23 23:20:00		60.0	56.8691	164.063	4.26492
2014-10-23 23:30:00		60.0	56.8691	164.063	4.26529
2014-10-23 23:40:00		60.0	56.8691	164.063	4.26625
2014-10-23 23:50:00		60.0	56.8691	164.063	4.26663
2014-10-24 00:00:00		60.0	56.8691	164.063	4.26758
2014-10-24 00:10:00		60.0	56.8691	164.063	4.26796
2014-10-24 00:20:00		60.0	56.8691	164.063	4.26796
2014-10-24 00:30:00		60.0	56.8691	164.063	4.26796
2014-10-24 00:40:00		60.0	56.8691	164.063	4.26892
2014-10-24 00:50:00		60.0	56.8691	164.063	4.26833
2014-10-24 01:00:00		60.0	56.8691	164.063	4.26892
2014-10-24 01:10:00		60.0	56.8691	164.063	4.26929
2014-10-24 01:20:00		60.0	56.8691	164.063	4.26929
2014-10-24 01:30:00		60.0	56.8691	164.063	4.26929
2014-10-24 01:40:00		60.0	56.8691	164.063	4.26929
2014-10-24 01:50:00		60.0	56.8691	164.063	4.26833
2014-10-24 02:00:00		60.0	56.8691	164.063	4.26892
2014-10-24 02:10:00		60.0	56.8691	164.063	4.26833
2014-10-24 02:20:00		60.0	56.8691	164.063	4.26892
2014-10-24 02:30:00		60.0	56.8691	164.063	4.26929
2014-10-24 02:40:00		60.0	56.8691	164.063	4.26833
2014-10-24 02:50:00		60.0	56.8691	164.063	4.26892
2014-10-24 03:00:00		60.0	56.8691	164.063	4.26833
2014-10-24 03:10:00		60.0	56.8691	164.063	4.26892
2014-10-24 03:20:00		60.0	56.8691	164.063	4.26833
2014-10-24 03:30:00		60.0	56.8691	164.063	4.26796
2014-10-24 03:40:00		60.0	56.8691	164.063	4.26892
2014-10-24 03:50:00		60.0	56.8691	164.063	4.26929
2014-10-24 04:00:00		60.0	56.8691	164.063	4.26929
2014-10-24 04:10:00		60.0	56.8691	164.063	4.26929
2014-10-24 04:20:00		60.0	56.8691	164.063	4.26929
2014-10-24 04:30:00		60.0	56.8691	164.063	4.27025
2014-10-24 04:40:00		60.0	56.8691	164.063	4.26967
2014-10-24 04:50:00		60.0	56.8691	164.063	4.27025
2014-10-24 05:00:00		60.0	56.8691	164.063	4.27062
2014-10-24 05:10:00		60.0	56.8691	164.063	4.26967
2014-10-24 05:20:00		60.0	56.8691	164.063	4.27025
2014-10-24 05:30:00		60.0	56.8691	164.063	4.27062
2014-10-24 05:40:00		60.0	56.8691	164.063	4.27062
2014-10-24 05:50:00		60.0	56.8691	164.063	4.27062
2014-10-24 06:00:00		60.0	56.8691	164.063	4.26967
2014-10-24 06:10:00		60.0	56.8691	164.063	4.26929
2014-10-24 06:20:00		60.0	56.8691	164.063	4.26929
2014-10-24 06:30:00		60.0	56.8691	164.063	4.26929
2014-10-24 06:40:00		60.0	56.8691	164.063	4.26834
2014-10-24 06:50:00		60.0	56.8691	164.063	4.26796
2014-10-24 07:00:00		60.0	56.8691	164.063	4.267
2014-10-24 07:10:00		60.0	56.8691	164.063	4.26663
2014-10-24 07:20:00		60.0	56.8691	164.063	4.26663
2014-10-24 07:30:00		60.0	56.8691	164.063	4.26663
2014-10-24 07:40:00		60.0	56.8691	164.063	4.26663
2014-10-24 07:50:00		60.0	56.8691	164.063	4.26663
2014-10-24 08:00:00		60.0	56.8691	164.063	4.26758
2014-10-24 08:10:00		60.0	56.8691	164.063	4.26796
2014-10-24 08:20:00		60.0	56.8691	164.063	4.26891
2014-10-24 08:30:00		60.0	56.8691	164.063	4.27025
2014-10-24 08:40:00		60.0	56.8691	164.063	4.27062
2014-10-24 08:50:00		60.0	56.8691	164.063	4.27158
2014-10-24 09:00:00		60.0	56.8691	164.063	4.27291
2014-10-24 09:10:00		60.0	56.8691	164.063	4.27425
2014-10-24 09:20:00		60.0	56.8691	164.063	4.27462
2014-10-24 09:30:00		60.0	56.8691	164.063	4.27462
2014-10-24 09:40:00		60.0	56.8691	164.063	4.27558
2014-10-24 09:50:00		60.0	56.8691	164.063	4.27596
2014-10-24 10:00:00		60.0	56.8691	164.063	4.27596
2014-10-24 10:10:00		60.0	56.8691	164.063	4.27596
2014-10-24 10:20:00		60.0	56.8691	164.063	4.27691
2014-10-24 10:30:00		60.0	56.8691	164.063	4.27633
2014-10-24 10:40:00		60.0	56.8691	164.063	4.27596
2014-10-24 10:50:00		60.0	56.8691	164.063	4.27596
2014-10-24 11:00:00		60.0	56.8691	164.063	4.27596
2014-10-24 11:10:00		60.0	56.8691	164.063	4.27787
2014-10-24 11:20:00		60.0	56.8691	164.063	4.27671
2014-10-24 11:30:00		60.0	56.8691	164.063	4.27691
2014-10-24 11:40:00		60.0	56.8691	164.063	4.27633
2014-10-24 11:50:00		60.0	56.8691	164.063	4.27787
2014-10-24 12:00:00		60.0	56.8691	164.063	4.27671
2014-10-24 12:10:00		60.0	56.8691	164.063	4.27691
2014-10-24 12:20:00		60.0	56.8691	164.063	4.27633
2014-10-24 12:30:00		60.0	56.8691	164.063	4.27787
2014-10-24 12:40:00		60.0	56.8691	164.063	4.27767
2014-10-24 12:50:00		60.0	56.8691	164.063	4.27824
2014-10-24 13:00:00		60.0	56.8691	164.063	4.27862
2014-10-24 13:10:00		60.0	56.8691	164.063	4.27958
2014-10-24 13:20:00		60.0	56.8691	164.063	4.27995
2014-10-24 13:30:00		60.0	56.8691	164.063	4.279
2014-10-24 13:40:00		60.0	56.8691	164.063	4.27958
2014-10-24 13:50:00		60.0	56.8691	164.063	4.27995
2014-10-24 14:00:00		60.0	56.8691	164.063	4.28186
2014-10-24 14:10:00		60.0	56.8691	164.063	4.28166
2014-10-24 14:20:00		60.0	56.8691	164.063	4.28033
2014-10-24 14:30:00		60.0	56.8691	164.063	4.28282
2014-10-24 14:40:00		60.0	56.8691	164.063	4.283
2014-10-24 14:50:00		60.0	56.8691	164.063	4.28357
2014-10-24 15:00:00		60.0	56.8691	164.063	4.2849
2014-10-24 15:10:00		60.0	56.8691	164.063	4.28528
2014-10-24 15:20:00		60.0	56.8691	164.063	4.28623
2014-10-24 15:30:00		60.0	56.8691	164.063	4.28661
2014-10-24 15:40:00		60.0	56.8691	164.063	4.28661
2014-10-24 15:50:00		60.0	56.8691	164.063	4.28661
2014-10-24 16:00:00		60.0	56.8691	164.063	4.28757
2014-10-24 16:10:00		60.0	56.8691	164.063	4.28795
2014-10-24 16:20:00		60.0	56.8691	164.063	4.2889
2014-10-24 16:30:00		60.0	56.8691	164.063	4.28833
2014-10-24 16:40:00		60.0	56.8691	164.063	4.28795
2014-10-24 16:50:00		60.0	56.8691	164.063	4.28795
2014-10-24 17:00:00		60.0	56.8691	164.063	4.28795
2014-10-24 17:10:00		60.0	56.8691	164.063	4.2889
2014-10-24 17:20:00		60.0	56.8691	164.063	4.28833
2014-10-24 17:30:00		60.0	56.8691	164.063	4.28795
2014-10-24 17:40:00		60.0	56.8691	164.063	4.28795
2014-10-24 17:50:00		60.0	56.8691	164.063	4.28795
2014-10-24 18:00:00		60.0	56.8691	164.063	4.28795
2014-10-24 18:10:00		60.0	56.8691	164.063	4.28699
2014-10-24 18:20:00		60.0	56.8691	164.063	4.28757
2014-10-24 18:30:00		60.0	56.8691	164.063	4.28699
2014-10-24 18:40:00		60.0	56.8691	164.063	4.28661
2014-10-24 18:50:00		60.0	56.8691	164.063	4.28661
2014-10-24 19:00:00		60.0	56.8691	164.063	4.28661
2014-10-24 19:10:00		60.0	56.8691	164.063	4.28661
2014-10-24 19:20:00		60.0	56.8691	164.063	4.28566
2014-10-24 19:30:00		60.0	56.8691	164.063	4.28528
2014-10-24 19:40:00		60.0	56.8691	164.063	4.28623
2014-10-24 19:50:00		60.0	56.8691	164.063	4.28661
2014-10-24 20:00:00		60.0	56.8691	164.063	4.28661
2014-10-24 20:10:00		60.0	56.8691	164.063	4.28566
2014-10-24 20:20:00		60.0	56.8691	164.063	4.28528
2014-10-24 20:30:00		60.0	56.8691	164.063	4.28623
2014-10-24 20:40:00		60.0	56.8691	164.063	4.28566
2014-10-24 20:50:00		60.0	56.8691	164.063	4.28433
2014-10-24 21:00:00		60.0	56.8691	164.063	4.2849
2014-10-24 21:10:00		60.0	56.8691	164.063	4.28528
2014-10-24 21:20:00		60.0	56.8691	164.063	4.28433
2014-10-24 21:30:00		60.0	56.8691	164.063	4.2849
2014-10-24 21:40:00		60.0	56.8691	164.063	4.28433
2014-10-24 21:50:00		60.0	56.8691	164.063	4.28586
2014-10-24 22:00:00		60.0	56.8691	164.063	4.28471
2014-10-24 22:10:00		60.0	56.8691	164.063	4.2849
2014-10-24 22:20:00		60.0	56.8691	164.063	4.28528
2014-10-24 22:30:00		60.0	56.8691	164.063	4.28528
2014-10-24 22:40:00		60.0	56.8691	164.063	4.28433
2014-10-24 22:50:00		60.0	56.8691	164.063	4.2849
2014-10-24 23:00:00		60.0	56.8691	164.063	4.28433
2014-10-24 23:10:00		60.0	56.8691	164.063	4.2849
2014-10-24 23:20:00		60.0	56.8691	164.063	4.28528
2014-10-24 23:30:00		60.0	56.8691	164.063	4.28528
2014-10-24 23:40:00		60.0	56.8691	164.063	4.28623
2014-10-24 23:50:00		60.0	56.8691	164.063	4.28661
2014-10-25 00:00:00		60.0	56.8691	164.063	4.28661
2014-10-25 00:10:00		60.0	56.8691	164.063	4.28661
2014-10-25 00:20:00		60.0	56.8691	164.063	4.28661
2014-10-25 00:30:00		60.0	56.8691	164.063	4.28756
2014-10-25 00:40:00		60.0	56.8691	164.063	4.28795
2014-10-25 00:50:00		60.0	56.8691	164.063	4.28795
2014-10-25 01:00:00		60.0	56.8691	164.063	4.28795
2014-10-25 01:10:00		60.0	56.8691	164.063	4.2889
2014-10-25 01:20:00		60.0	56.8691	164.063	4.28928
2014-10-25 01:30:00		60.0	56.8691	164.063	4.28928
2014-10-25 01:40:00		60.0	56.8691	164.063	4.28928
2014-10-25 01:50:00		60.0	56.8691	164.063	4.28928
2014-10-25 02:00:00		60.0	56.8691	164.063	4.29023
2014-10-25 02:10:00		60.0	56.8691	164.063	4.29061
2014-10-25 02:20:00		60.0	56.8691	164.063	4.29061
2014-10-25 02:30:00		60.0	56.8691	164.063	4.29061
2014-10-25 02:40:00		60.0	56.8691	164.063	4.29061
2014-10-25 02:50:00		60.0	56.8691	164.063	4.29156
2014-10-25 03:00:00		60.0	56.8691	164.063	4.29099
2014-10-25 03:10:00		60.0	56.8691	164.063	4.29061
2014-10-25 03:20:00		60.0	56.8691	164.063	4.29156
2014-10-25 03:30:00		60.0	56.8691	164.063	4.29099
2014-10-25 03:40:00		60.0	56.8691	164.063	4.29061
2014-10-25 03:50:00		60.0	56.8691	164.063	4.29061
2014-10-25 04:00:00		60.0	56.8691	164.063	4.29061
2014-10-25 04:10:00		60.0	56.8691	164.063	4.29061
2014-10-25 04:20:00		60.0	56.8691	164.063	4.29061
2014-10-25 04:30:00		60.0	56.8691	164.063	4.29061
2014-10-25 04:40:00		60.0	56.8691	164.063	4.29061
2014-10-25 04:50:00		60.0	56.8691	164.063	4.29061
2014-10-25 05:00:00		60.0	56.8691	164.063	4.29061
2014-10-25 05:10:00		60.0	56.8691	164.063	4.29156
2014-10-25 05:20:00		60.0	56.8691	164.063	4.29099
2014-10-25 05:30:00		60.0	56.8691	164.063	4.29061
2014-10-25 05:40:00		60.0	56.8691	164.063	4.29061
2014-10-25 05:50:00		60.0	56.8691	164.063	4.29061
2014-10-25 06:00:00		60.0	56.8691	164.063	4.28966
2014-10-25 06:10:00		60.0	56.8691	164.063	4.28928
2014-10-25 06:20:00		60.0	56.8691	164.063	4.28928
2014-10-25 06:30:00		60.0	56.8691	164.063	4.29023
2014-10-25 06:40:00		60.0	56.8691	164.063	4.28966
2014-10-25 06:50:00		60.0	56.8691	164.063	4.28928
2014-10-25 07:00:00		60.0	56.8691	164.063	4.29023
2014-10-25 07:10:00		60.0	56.8691	164.063	4.29061
2014-10-25 07:20:00		60.0	56.8691	164.063	4.28966
2014-10-25 07:30:00		60.0	56.8691	164.063	4.28928
2014-10-25 07:40:00		60.0	56.8691	164.063	4.28928
2014-10-25 07:50:00		60.0	56.8691	164.063	4.28928
2014-10-25 08:00:00		60.0	56.8691	164.063	4.28928
2014-10-25 08:10:00		60.0	56.8691	164.063	4.28928
2014-10-25 08:20:00		60.0	56.8691	164.063	4.29023
2014-10-25 08:30:00		60.0	56.8691	164.063	4.28966
2014-10-25 08:40:00		60.0	56.8691	164.063	4.28928
2014-10-25 08:50:00		60.0	56.8691	164.063	4.28928
2014-10-25 09:00:00		60.0	56.8691	164.063	4.28928
2014-10-25 09:10:00		60.0	56.8691	164.063	4.28928
2014-10-25 09:20:00		60.0	56.8691	164.063	4.28928
2014-10-25 09:30:00		60.0	56.8691	164.063	4.28928
2014-10-25 09:40:00		60.0	56.8691	164.063	4.28833
2014-10-25 09:50:00		60.0	56.8691	164.063	4.28795
2014-10-25 10:00:00		60.0	56.8691	164.063	4.28795
2014-10-25 10:10:00		60.0	56.8691	164.063	4.287
2014-10-25 10:20:00		60.0	56.8691	164.063	4.28661
2014-10-25 10:30:00		60.0	56.8691	164.063	4.28661
2014-10-25 10:40:00		60.0	56.8691	164.063	4.28661
2014-10-25 10:50:00		60.0	56.8691	164.063	4.28661
2014-10-25 11:00:00		60.0	56.8691	164.063	4.28567
2014-10-25 11:10:00		60.0	56.8691	164.063	4.28528
2014-10-25 11:20:00		60.0	56.8691	164.063	4.28623
2014-10-25 11:30:00		60.0	56.8691	164.063	4.28567
2014-10-25 11:40:00		60.0	56.8691	164.063	4.28433
2014-10-25 11:50:00		60.0	56.8691	164.063	4.28585
2014-10-25 12:00:00		60.0	56.8691	164.063	4.28567
2014-10-25 12:10:00		60.0	56.8691	164.063	4.28528
2014-10-25 12:20:00		60.0	56.8691	164.063	4.28433
2014-10-25 12:30:00		60.0	56.8691	164.063	4.2849
2014-10-25 12:40:00		60.0	56.8691	164.063	4.28433
2014-10-25 12:50:00		60.0	56.8691	164.063	4.28585
2014-10-25 13:00:00		60.0	56.8691	164.063	4.28756
2014-10-25 13:10:00		60.0	56.8691	164.063	4.287
2014-10-25 13:20:00		60.0	56.8691	164.063	4.28661
2014-10-25 13:30:00		60.0	56.8691	164.063	4.28756
2014-10-25 13:40:00		60.0	56.8691	164.063	4.28889
2014-10-25 13:50:00		60.0	56.8691	164.063	4.28833
2014-10-25 14:00:00		60.0	56.8691	164.063	4.28984
2014-10-25 14:10:00		60.0	56.8691	164.063	4.28966
2014-10-25 14:20:00		60.0	56.8691	164.063	4.29023
2014-10-25 14:30:00		60.0	56.8691	164.063	4.29156
2014-10-25 14:40:00		60.0	56.8691	164.063	4.29099
2014-10-25 14:50:00		60.0	56.8691	164.063	4.29251
2014-10-25 15:00:00		60.0	56.8691	164.063	4.29422
2014-10-25 15:10:00		60.0	56.8691	164.063	4.29555
2014-10-25 15:20:00		60.0	56.8691	164.063	4.29499
2014-10-25 15:30:00		60.0	56.8691	164.063	4.29555
2014-10-25 15:40:00		60.0	56.8691	164.063	4.29689
2014-10-25 15:50:00		60.0	56.8691	164.063	4.29822
2014-10-25 16:00:00		60.0	56.8691	164.063	4.2986
2014-10-25 16:10:00		60.0	56.8691	164.063	4.29955
2014-10-25 16:20:00		60.0	56.8691	164.063	4.30088
2014-10-25 16:30:00		60.0	56.8691	164.063	4.30126
2014-10-25 16:40:00		60.0	56.8691	164.063	4.30126
2014-10-25 16:50:00		60.0	56.8691	164.063	4.30221
2014-10-25 17:00:00		60.0	56.8691	164.063	4.30354
2014-10-25 17:10:00		60.0	56.8691	164.063	4.30298
2014-10-25 17:20:00		60.0	56.8691	164.063	4.30354
2014-10-25 17:30:00		60.0	56.8691	164.063	4.30487
2014-10-25 17:40:00		60.0	56.8691	164.063	4.30431
2014-10-25 17:50:00		60.0	56.8691	164.063	4.30487
2014-10-25 18:00:00		60.0	56.8691	164.063	4.30526
2014-10-25 18:10:00		60.0	56.8691	164.063	4.30431
2014-10-25 18:20:00		60.0	56.8691	164.063	4.30393
2014-10-25 18:30:00		60.0	56.8691	164.063	4.30393
2014-10-25 18:40:00		60.0	56.8691	164.063	4.30393
2014-10-25 18:50:00		60.0	56.8691	164.063	4.30487
2014-10-25 19:00:00		60.0	56.8691	164.063	4.30431
2014-10-25 19:10:00		60.0	56.8691	164.063	4.30393
2014-10-25 19:20:00		60.0	56.8691	164.063	4.30487
2014-10-25 19:30:00		60.0	56.8691	164.063	4.30431
2014-10-25 19:40:00		60.0	56.8691	164.063	4.30393
2014-10-25 19:50:00		60.0	56.8691	164.063	4.30393
2014-10-25 20:00:00		60.0	56.8691	164.063	4.30393
2014-10-25 20:10:00		60.0	56.8691	164.063	4.30393
2014-10-25 20:20:00		60.0	56.8691	164.063	4.30393
2014-10-25 20:30:00		60.0	56.8691	164.063	4.30487
2014-10-25 20:40:00		60.0	56.8691	164.063	4.30526
2014-10-25 20:50:00		60.0	56.8691	164.063	4.30526
2014-10-25 21:00:00		60.0	56.8691	164.063	4.30431
2014-10-25 21:10:00		60.0	56.8691	164.063	4.30393
2014-10-25 21:20:00		60.0	56.8691	164.063	4.30487
2014-10-25 21:30:00		60.0	56.8691	164.063	4.30431
2014-10-25 21:40:00		60.0	56.8691	164.063	4.30393
2014-10-25 21:50:00		60.0	56.8691	164.063	4.30393
2014-10-25 22:00:00		60.0	56.8691	164.063	4.30298
2014-10-25 22:10:00		60.0	56.8691	164.063	4.30354
2014-10-25 22:20:00		60.0	56.8691	164.063	4.30298
2014-10-25 22:30:00		60.0	56.8691	164.063	4.30259
2014-10-25 22:40:00		60.0	56.8691	164.063	4.30354
2014-10-25 22:50:00		60.0	56.8691	164.063	4.30582
2014-10-25 23:00:00		60.0	56.8691	164.063	4.30564
2014-10-25 23:10:00		60.0	56.8691	164.063	4.30526
2014-10-25 23:20:00		60.0	56.8691	164.063	4.30431
2014-10-25 23:30:00		60.0	56.8691	164.063	4.30393
2014-10-25 23:40:00		60.0	56.8691	164.063	4.30393
2014-10-25 23:50:00		60.0	56.8691	164.063	4.30393
2014-10-26 00:00:00		60.0	56.8691	164.063	4.30393
2014-10-26 00:10:00		60.0	56.8691	164.063	4.30487
2014-10-26 00:20:00		60.0	56.8691	164.063	4.3062
2014-10-26 00:30:00		60.0	56.8691	164.063	4.30659
2014-10-26 00:40:00		60.0	56.8691	164.063	4.30564
2014-10-26 00:50:00		60.0	56.8691	164.063	4.3062
2014-10-26 01:00:00		60.0	56.8691	164.063	4.30564
2014-10-26 01:10:00		60.0	56.8691	164.063	4.3062
2014-10-26 01:20:00		60.0	56.8691	164.063	4.30753
2014-10-26 01:30:00		60.0	56.8691	164.063	4.30886
2014-10-26 01:40:00		60.0	56.8691	164.063	4.30925
2014-10-26 01:50:00		60.0	56.8691	164.063	4.31019
2014-10-26 02:00:00		60.0	56.8691	164.063	4.31058
2014-10-26 02:10:00		60.0	56.8691	164.063	4.31058
2014-10-26 02:20:00		60.0	56.8691	164.063	4.31058
2014-10-26 02:30:00		60.0	56.8691	164.063	4.31152
2014-10-26 02:40:00		60.0	56.8691	164.063	4.31097
2014-10-26 02:50:00		60.0	56.8691	164.063	4.31152
2014-10-26 03:00:00		60.0	56.8691	164.063	4.31191
2014-10-26 03:10:00		60.0	56.8691	164.063	4.31191
2014-10-26 03:20:00		60.0	56.8691	164.063	4.31285
2014-10-26 03:30:00		60.0	56.8691	164.063	4.31324
2014-10-26 03:40:00		60.0	56.8691	164.063	4.31324
2014-10-26 03:50:00		60.0	56.8691	164.063	4.31324
2014-10-26 04:00:00		60.0	56.8691	164.063	4.31324
2014-10-26 04:10:00		60.0	56.8691	164.063	4.31324
2014-10-26 04:20:00		60.0	56.8691	164.063	4.31513
2014-10-26 04:30:00		60.0	56.8691	164.063	4.31496
2014-10-26 04:40:00		60.0	56.8691	164.063	4.31457
2014-10-26 04:50:00		60.0	56.8691	164.063	4.31552
2014-10-26 05:00:00		60.0	56.8691	164.063	4.31496
2014-10-26 05:10:00		60.0	56.8691	164.063	4.31457
2014-10-26 05:20:00		60.0	56.8691	164.063	4.31457
2014-10-26 05:30:00		60.0	56.8691	164.063	4.31552
2014-10-26 05:40:00		60.0	56.8691	164.063	4.31496
2014-10-26 05:50:00		60.0	56.8691	164.063	4.31457
2014-10-26 06:00:00		60.0	56.8691	164.063	4.31457
2014-10-26 06:10:00		60.0	56.8691	164.063	4.31363
2014-10-26 06:20:00		60.0	56.8691	164.063	4.31324
2014-10-26 06:30:00		60.0	56.8691	164.063	4.31418
2014-10-26 06:40:00		60.0	56.8691	164.063	4.31646
2014-10-26 06:50:00		60.0	56.8691	164.063	4.31535
2014-10-26 07:00:00		60.0	56.8691	164.063	4.31457
2014-10-26 07:10:00		60.0	56.8691	164.063	4.31457
2014-10-26 07:20:00		60.0	56.8691	164.063	4.31457
2014-10-26 07:30:00		60.0	56.8691	164.063	4.31363
2014-10-26 07:40:00		60.0	56.8691	164.063	4.31324
2014-10-26 07:50:00		60.0	56.8691	164.063	4.31324
2014-10-26 08:00:00		60.0	56.8691	164.063	4.31324
2014-10-26 08:10:00		60.0	56.8691	164.063	4.31324
2014-10-26 08:20:00		60.0	56.8691	164.063	4.31418
2014-10-26 08:30:00		60.0	56.8691	164.063	4.31363
2014-10-26 08:40:00		60.0	56.8691	164.063	4.31324
2014-10-26 08:50:00		60.0	56.8691	164.063	4.31324
2014-10-26 09:00:00		60.0	56.8691	164.063	4.3123
2014-10-26 09:10:00		60.0	56.8691	164.063	4.31191
2014-10-26 09:20:00		60.0	56.8691	164.063	4.31191
2014-10-26 09:30:00		60.0	56.8691	164.063	4.31191
2014-10-26 09:40:00		60.0	56.8691	164.063	4.31191
2014-10-26 09:50:00		60.0	56.8691	164.063	4.31191
2014-10-26 10:00:00		60.0	56.8691	164.063	4.31097
2014-10-26 10:10:00		60.0	56.8691	164.063	4.31152
2014-10-26 10:20:00		60.0	56.8691	164.063	4.31097
2014-10-26 10:30:00		60.0	56.8691	164.063	4.31152
2014-10-26 10:40:00		60.0	56.8691	164.063	4.31097
2014-10-26 10:50:00		60.0	56.8691	164.063	4.31058
2014-10-26 11:00:00		60.0	56.8691	164.063	4.31058
2014-10-26 11:10:00		60.0	56.8691	164.063	4.31058
2014-10-26 11:20:00		60.0	56.8691	164.063	4.31058
2014-10-26 11:30:00		60.0	56.8691	164.063	4.31058
2014-10-26 11:40:00		60.0	56.8691	164.063	4.31058
2014-10-26 11:50:00		60.0	56.8691	164.063	4.31152
2014-10-26 12:00:00		60.0	56.8691	164.063	4.31097
2014-10-26 12:10:00		60.0	56.8691	164.063	4.31152
2014-10-26 12:20:00		60.0	56.8691	164.063	4.31191
2014-10-26 12:30:00		60.0	56.8691	164.063	4.31191
2014-10-26 12:40:00		60.0	56.8691	164.063	4.31191
2014-10-26 12:50:00		60.0	56.8691	164.063	4.31191
2014-10-26 13:00:00		60.0	56.8691	164.063	4.31285
2014-10-26 13:10:00		60.0	56.8691	164.063	4.3123
2014-10-26 13:20:00		60.0	56.8691	164.063	4.31191
2014-10-26 13:30:00		60.0	56.8691	164.063	4.31191
2014-10-26 13:40:00		60.0	56.8691	164.063	4.31191
2014-10-26 13:50:00		60.0	56.8691	164.063	4.31191
2014-10-26 14:00:00		60.0	56.8691	164.063	4.31379
2014-10-26 14:10:00		60.0	56.8691	164.063	4.31457
2014-10-26 14:20:00		60.0	56.8691	164.063	4.31551
2014-10-26 14:30:00		60.0	56.8691	164.063	4.31684
2014-10-26 14:40:00		60.0	56.8691	164.063	4.31629
2014-10-26 14:50:00		60.0	56.8691	164.063	4.31872
2014-10-26 15:00:00		60.0	56.8691	164.063	4.31895
2014-10-26 15:10:00		60.0	56.8691	164.063	4.31762
2014-10-26 15:20:00		60.0	56.8691	164.063	4.31817
2014-10-26 15:30:00		60.0	56.8691	164.063	4.3195
2014-10-26 15:40:00		60.0	56.8691	164.063	4.31895
2014-10-26 15:50:00		60.0	56.8691	164.063	4.3195
2014-10-26 16:00:00		60.0	56.8691	164.063	4.31989
2014-10-26 16:10:00		60.0	56.8691	164.063	4.32083
2014-10-26 16:20:00		60.0	56.8691	164.063	4.32122
2014-10-26 16:30:00		60.0	56.8691	164.063	4.32122
2014-10-26 16:40:00		60.0	56.8691	164.063	4.32122
2014-10-26 16:50:00		60.0	56.8691	164.063	4.32217
2014-10-26 17:00:00		60.0	56.8691	164.063	4.32256
2014-10-26 17:10:00		60.0	56.8691	164.063	4.32256
2014-10-26 17:20:00		60.0	56.8691	164.063	4.32349
2014-10-26 17:30:00		60.0	56.8691	164.063	4.32295
2014-10-26 17:40:00		60.0	56.8691	164.063	4.32256
2014-10-26 17:50:00		60.0	56.8691	164.063	4.32256
2014-10-26 18:00:00		60.0	56.8691	164.063	4.32256
2014-10-26 18:10:00		60.0	56.8691	164.063	4.32256
2014-10-26 18:20:00		60.0	56.8691	164.063	4.32349
2014-10-26 18:30:00		60.0	56.8691	164.063	4.32295
2014-10-26 18:40:00		60.0	56.8691	164.063	4.32349
2014-10-26 18:50:00		60.0	56.8691	164.063	4.32295
2014-10-26 19:00:00		60.0	56.8691	164.063	4.32256
2014-10-26 19:10:00		60.0	56.8691	164.063	4.32349
2014-10-26 19:20:00		60.0	56.8691	164.063	4.32388
2014-10-26 19:30:00		60.0	56.8691	164.063	4.32295
2014-10-26 19:40:00		60.0	56.8691	164.063	4.32256
2014-10-26 19:50:00		60.0	56.8691	164.063	4.32256
2014-10-26 20:00:00		60.0	56.8691	164.063	4.32162
2014-10-26 20:10:00		60.0	56.8691	164.063	4.32216
2014-10-26 20:20:00		60.0	56.8691	164.063	4.32162
2014-10-26 20:30:00		60.0	56.8691	164.063	4.32122
2014-10-26 20:40:00		60.0	56.8691	164.063	4.32122
2014-10-26 20:50:00		60.0	56.8691	164.063	4.32216
2014-10-26 21:00:00		60.0	56.8691	164.063	4.32162
2014-10-26 21:10:00		60.0	56.8691	164.063	4.32122
2014-10-26 21:20:00		60.0	56.8691	164.063	4.3231
2014-10-26 21:30:00		60.0	56.8691	164.063	4.32201
2014-10-26 21:40:00		60.0	56.8691	164.063	4.32122
2014-10-26 21:50:00		60.0	56.8691	164.063	4.32216
2014-10-26 22:00:00		60.0	56.8691	164.063	4.32256
2014-10-26 22:10:00		60.0	56.8691	164.063	4.32256
2014-10-26 22:20:00		60.0	56.8691	164.063	4.32162
2014-10-26 22:30:00		60.0	56.8691	164.063	4.32216
2014-10-26 22:40:00		60.0	56.8691	164.063	4.32162
2014-10-26 22:50:00		60.0	56.8691	164.063	4.32122
2014-10-26 23:00:00		60.0	56.8691	164.063	4.32216
2014-10-26 23:10:00		60.0	56.8691	164.063	4.32162
2014-10-26 23:20:00		60.0	56.8691	164.063	4.32122
2014-10-26 23:30:00		60.0	56.8691	164.063	4.32216
2014-10-26 23:40:00		60.0	56.8691	164.063	4.32349
2014-10-26 23:50:00		60.0	56.8691	164.063	4.32295
2014-10-27 00:00:00		60.0	56.8691	164.063	4.32162
2014-10-27 00:10:00		60.0	56.8691	164.063	4.32216
2014-10-27 00:20:00		60.0	56.8691	164.063	4.32256
2014-10-27 00:30:00		60.0	56.8691	164.063	4.32256
2014-10-27 00:40:00		60.0	56.8691	164.063	4.32256
2014-10-27 00:50:00		60.0	56.8691	164.063	4.32349
2014-10-27 01:00:00		60.0	56.8691	164.063	4.32388
2014-10-27 01:10:00		60.0	56.8691	164.063	4.32295
2014-10-27 01:20:00		60.0	56.8691	164.063	4.32443
2014-10-27 01:30:00		60.0	56.8691	164.063	4.32428
2014-10-27 01:40:00		60.0	56.8691	164.063	4.32576
2014-10-27 01:50:00		60.0	56.8691	164.063	4.32561
2014-10-27 02:00:00		60.0	56.8691	164.063	4.32521
2014-10-27 02:10:00		60.0	56.8691	164.063	4.32615
2014-10-27 02:20:00		60.0	56.8691	164.063	4.32748
2014-10-27 02:30:00		60.0	56.8691	164.063	4.32788
2014-10-27 02:40:00		60.0	56.8691	164.063	4.32788
2014-10-27 02:50:00		60.0	56.8691	164.063	4.32975
2014-10-27 03:00:00		60.0	56.8691	164.063	4.32866
2014-10-27 03:10:00		60.0	56.8691	164.063	4.32788
2014-10-27 03:20:00		60.0	56.8691	164.063	4.32881
2014-10-27 03:30:00		60.0	56.8691	164.063	4.3292
2014-10-27 03:40:00		60.0	56.8691	164.063	4.3292
2014-10-27 03:50:00		60.0	56.8691	164.063	4.33014
2014-10-27 04:00:00		60.0	56.8691	164.063	4.3296
2014-10-27 04:10:00		60.0	56.8691	164.063	4.33014
2014-10-27 04:20:00		60.0	56.8691	164.063	4.33053
2014-10-27 04:30:00		60.0	56.8691	164.063	4.33053
2014-10-27 04:40:00		60.0	56.8691	164.063	4.33147
2014-10-27 04:50:00		60.0	56.8691	164.063	4.33093
2014-10-27 05:00:00		60.0	56.8691	164.063	4.33053
2014-10-27 05:10:00		60.0	56.8691	164.063	4.33053
2014-10-27 05:20:00		60.0	56.8691	164.063	4.33147
2014-10-27 05:30:00		60.0	56.8691	164.063	4.33093
2014-10-27 05:40:00		60.0	56.8691	164.063	4.33147
2014-10-27 05:50:00		60.0	56.8691	164.063	4.33186
2014-10-27 06:00:00		60.0	56.8691	164.063	4.33186
2014-10-27 06:10:00		60.0	56.8691	164.063	4.33186
2014-10-27 06:20:00		60.0	56.8691	164.063	4.3328
2014-10-27 06:30:00		60.0	56.8691	164.063	4.33226
2014-10-27 06:40:00		60.0	56.8691	164.063	4.33186
2014-10-27 06:50:00		60.0	56.8691	164.063	4.3328
2014-10-27 07:00:00		60.0	56.8691	164.063	4.33226
2014-10-27 07:10:00		60.0	56.8691	164.063	4.33186
2014-10-27 07:20:00		60.0	56.8691	164.063	4.33186
2014-10-27 07:30:00		60.0	56.8691	164.063	4.33186
2014-10-27 07:40:00		60.0	56.8691	164.063	4.33186
2014-10-27 07:50:00		60.0	56.8691	164.063	4.33093
2014-10-27 08:00:00		60.0	56.8691	164.063	4.33053
2014-10-27 08:10:00		60.0	56.8691	164.063	4.33053
2014-10-27 08:20:00		60.0	56.8691	164.063	4.33053
2014-10-27 08:30:00		60.0	56.8691	164.063	4.33053
2014-10-27 08:40:00		60.0	56.8691	164.063	4.33053
2014-10-27 08:50:00		60.0	56.8691	164.063	4.3296
2014-10-27 09:00:00		60.0	56.8691	164.063	4.3292
2014-10-27 09:10:00		60.0	56.8691	164.063	4.3292
2014-10-27 09:20:00		60.0	56.8691	164.063	4.3292
2014-10-27 09:30:00		60.0	56.8691	164.063	4.32827
2014-10-27 09:40:00		60.0	56.8691	164.063	4.32788
2014-10-27 09:50:00		60.0	56.8691	164.063	4.32694
2014-10-27 10:00:00		60.0	56.8691	164.063	4.32561
2014-10-27 10:10:00		60.0	56.8691	164.063	4.32615
2014-10-27 10:20:00		60.0	56.8691	164.063	4.32561
2014-10-27 10:30:00		60.0	56.8691	164.063	4.32428
2014-10-27 10:40:00		60.0	56.8691	164.063	4.32388
2014-10-27 10:50:00		60.0	56.8691	164.063	4.32388
2014-10-27 11:00:00		60.0	56.8691	164.063	4.32295
2014-10-27 11:10:00		60.0	56.8691	164.063	4.32256
2014-10-27 11:20:00		60.0	56.8691	164.063	4.32256
2014-10-27 11:30:00		60.0	56.8691	164.063	4.32256
2014-10-27 11:40:00		60.0	56.8691	164.063	4.32349
2014-10-27 11:50:00		60.0	56.8691	164.063	4.32295
2014-10-27 12:00:00		60.0	56.8691	164.063	4.32256
2014-10-27 12:10:00		60.0	56.8691	164.063	4.32349
2014-10-27 12:20:00		60.0	56.8691	164.063	4.32295
2014-10-27 12:30:00		60.0	56.8691	164.063	4.32349
2014-10-27 12:40:00		60.0	56.8691	164.063	4.32482
2014-10-27 12:50:00		60.0	56.8691	164.063	4.32521
2014-10-27 13:00:00		60.0	56.8691	164.063	4.32615
2014-10-27 13:10:00		60.0	56.8691	164.063	4.32748
2014-10-27 13:20:00		60.0	56.8691	164.063	4.32694
2014-10-27 13:30:00		60.0	56.8691	164.063	4.32748
2014-10-27 13:40:00		60.0	56.8691	164.063	4.33067
2014-10-27 13:50:00		60.0	56.8691	164.063	4.33093
2014-10-27 14:00:00		60.0	56.8691	164.063	4.3324
2014-10-27 14:10:00		60.0	56.8691	164.063	4.33413
2014-10-27 14:20:00		60.0	56.8691	164.063	4.33639
2014-10-27 14:30:00		60.0	56.8691	164.063	4.33812
2014-10-27 14:40:00		60.0	56.8691	164.063	4.33758
2014-10-27 14:50:00		60.0	56.8691	164.063	4.33905
2014-10-27 15:00:00		60.0	56.8691	164.063	4.34171
2014-10-27 15:10:00		60.0	56.8691	164.063	4.3425
2014-10-27 15:20:00		60.0	56.8691	164.063	4.34343
2014-10-27 15:30:00		60.0	56.8691	164.063	4.34383
2014-10-27 15:40:00		60.0	56.8691	164.063	4.34476
2014-10-27 15:50:00		60.0	56.8691	164.063	4.34609
2014-10-27 16:00:00		60.0	56.8691	164.063	4.34742
2014-10-27 16:10:00		60.0	56.8691	164.063	4.34782
2014-10-27 16:20:00		60.0	56.8691	164.063	4.34688
2014-10-27 16:30:00		60.0	56.8691	164.063	4.34835
2014-10-27 16:40:00		60.0	56.8691	164.063	4.34821
2014-10-27 16:50:00		60.0	56.8691	164.063	4.34875
2014-10-27 17:00:00		60.0	56.8691	164.063	4.35008
2014-10-27 17:10:00		60.0	56.8691	164.063	4.34954
2014-10-27 17:20:00		60.0	56.8691	164.063	4.34914
2014-10-27 17:30:00		60.0	56.8691	164.063	4.34914
2014-10-27 17:40:00		60.0	56.8691	164.063	4.34914
2014-10-27 17:50:00		60.0	56.8691	164.063	4.34728
2014-10-27 18:00:00		60.0	56.8691	164.063	4.34649
2014-10-27 18:10:00		60.0	56.8691	164.063	4.34555
2014-10-27 18:20:00		60.0	56.8691	164.063	4.34516
2014-10-27 18:30:00		60.0	56.8691	164.063	4.34422
2014-10-27 18:40:00		60.0	56.8691	164.063	4.34383
2014-10-27 18:50:00		60.0	56.8691	164.063	4.3429
2014-10-27 19:00:00		60.0	56.8691	164.063	4.34157
2014-10-27 19:10:00		60.0	56.8691	164.063	4.34117
2014-10-27 19:20:00		60.0	56.8691	164.063	4.34024
2014-10-27 19:30:00		60.0	56.8691	164.063	4.33984
2014-10-27 19:40:00		60.0	56.8691	164.063	4.33984
2014-10-27 19:50:00		60.0	56.8691	164.063	4.33891
2014-10-27 20:00:00		60.0	56.8691	164.063	4.33851
2014-10-27 20:10:00		60.0	56.8691	164.063	4.33851
2014-10-27 20:20:00		60.0	56.8691	164.063	4.33944
2014-10-27 20:30:00		60.0	56.8691	164.063	4.33891
2014-10-27 20:40:00		60.0	56.8691	164.063	4.33944
2014-10-27 20:50:00		60.0	56.8691	164.063	4.33984
2014-10-27 21:00:00		60.0	56.8691	164.063	4.34077
2014-10-27 21:10:00		60.0	56.8691	164.063	4.34117
2014-10-27 21:20:00		60.0	56.8691	164.063	4.34024
2014-10-27 21:30:00		60.0	56.8691	164.063	4.34077
2014-10-27 21:40:00		60.0	56.8691	164.063	4.34304
2014-10-27 21:50:00		60.0	56.8691	164.063	4.34196
2014-10-27 22:00:00		60.0	56.8691	164.063	4.34396
2014-10-27 22:10:00		60.0	56.8691	164.063	4.34516
2014-10-27 22:20:00		60.0	56.8691	164.063	4.34423
2014-10-27 22:30:00		60.0	56.8691	164.063	4.34476
2014-10-27 22:40:00		60.0	56.8691	164.063	4.34516
2014-10-27 22:50:00		60.0	56.8691	164.063	4.34423
2014-10-27 23:00:00		60.0	56.8691	164.063	4.34383
2014-10-27 23:10:00		60.0	56.8691	164.063	4.34383
2014-10-27 23:20:00		60.0	56.8691	164.063	4.34383
2014-10-27 23:30:00		60.0	56.8691	164.063	4.34476
2014-10-27 23:40:00		60.0	56.8691	164.063	4.34423
2014-10-27 23:50:00		60.0	56.8691	164.063	4.34383
2014-10-28 00:00:00		60.0	56.8691	164.063	4.34476
2014-10-28 00:10:00		60.0	56.8691	164.063	4.34516
2014-10-28 00:20:00		60.0	56.8691	164.063	4.34516
2014-10-28 00:30:00		60.0	56.8691	164.063	4.34423
2014-10-28 00:40:00		60.0	56.8691	164.063	4.34383
2014-10-28 00:50:00		60.0	56.8691	164.063	4.34476
2014-10-28 01:00:00		60.0	56.8691	164.063	4.34516
2014-10-28 01:10:00		60.0	56.8691	164.063	4.34516
2014-10-28 01:20:00		60.0	56.8691	164.063	4.34516
2014-10-28 01:30:00		60.0	56.8691	164.063	4.34423
2014-10-28 01:40:00		60.0	56.8691	164.063	4.34569
2014-10-28 01:50:00		60.0	56.8691	164.063	4.34649
2014-10-28 02:00:00		60.0	56.8691	164.063	4.34649
2014-10-28 02:10:00		60.0	56.8691	164.063	4.34649
2014-10-28 02:20:00		60.0	56.8691	164.063	4.34649
2014-10-28 02:30:00		60.0	56.8691	164.063	4.34556
2014-10-28 02:40:00		60.0	56.8691	164.063	4.34702
2014-10-28 02:50:00		60.0	56.8691	164.063	4.34875
2014-10-28 03:00:00		60.0	56.8691	164.063	4.34821
2014-10-28 03:10:00		60.0	56.8691	164.063	4.34875
2014-10-28 03:20:00		60.0	56.8691	164.063	4.34821
2014-10-28 03:30:00		60.0	56.8691	164.063	4.34782
2014-10-28 03:40:00		60.0	56.8691	164.063	4.34968
2014-10-28 03:50:00		60.0	56.8691	164.063	4.35047
2014-10-28 04:00:00		60.0	56.8691	164.063	4.3514
2014-10-28 04:10:00		60.0	56.8691	164.063	4.34994
2014-10-28 04:20:00		60.0	56.8691	164.063	4.351
2014-10-28 04:30:00		60.0	56.8691	164.063	4.34994
2014-10-28 04:40:00		60.0	56.8691	164.063	4.35007
2014-10-28 04:50:00		60.0	56.8691	164.063	4.35047
2014-10-28 05:00:00		60.0	56.8691	164.063	4.3514
2014-10-28 05:10:00		60.0	56.8691	164.063	4.35087
2014-10-28 05:20:00		60.0	56.8691	164.063	4.34954
2014-10-28 05:30:00		60.0	56.8691	164.063	4.34914
2014-10-28 05:40:00		60.0	56.8691	164.063	4.35007
2014-10-28 05:50:00		60.0	56.8691	164.063	4.3514
2014-10-28 06:00:00		60.0	56.8691	164.063	4.35273
2014-10-28 06:10:00		60.0	56.8691	164.063	4.35313
2014-10-28 06:20:00		60.0	56.8691	164.063	4.35313
2014-10-28 06:30:00		60.0	56.8691	164.063	4.35499
2014-10-28 06:40:00		60.0	56.8691	164.063	4.35486
2014-10-28 06:50:00		60.0	56.8691	164.063	4.35353
2014-10-28 07:00:00		60.0	56.8691	164.063	4.35406
2014-10-28 07:10:00		60.0	56.8691	164.063	4.35539
2014-10-28 07:20:00		60.0	56.8691	164.063	4.35486
2014-10-28 07:30:00		60.0	56.8691	164.063	4.35539
2014-10-28 07:40:00		60.0	56.8691	164.063	4.35579
2014-10-28 07:50:00		60.0	56.8691	164.063	4.35579
2014-10-28 08:00:00		60.0	56.8691	164.063	4.35579
2014-10-28 08:10:00		60.0	56.8691	164.063	4.35486
2014-10-28 08:20:00		60.0	56.8691	164.063	4.35539
2014-10-28 08:30:00		60.0	56.8691	164.063	4.35486
2014-10-28 08:40:00		60.0	56.8691	164.063	4.35446
2014-10-28 08:50:00		60.0	56.8691	164.063	4.35353
2014-10-28 09:00:00		60.0	56.8691	164.063	4.3522
2014-10-28 09:10:00		60.0	56.8691	164.063	4.35273
2014-10-28 09:20:00		60.0	56.8691	164.063	4.3522
2014-10-28 09:30:00		60.0	56.8691	164.063	4.3518
2014-10-28 09:40:00		60.0	56.8691	164.063	4.35087
2014-10-28 09:50:00		60.0	56.8691	164.063	4.3514
2014-10-28 10:00:00		60.0	56.8691	164.063	4.35087
2014-10-28 10:10:00		60.0	56.8691	164.063	4.3514
2014-10-28 10:20:00		60.0	56.8691	164.063	4.35087
2014-10-28 10:30:00		60.0	56.8691	164.063	4.34955
2014-10-28 10:40:00		60.0	56.8691	164.063	4.34914
2014-10-28 10:50:00		60.0	56.8691	164.063	4.34822
2014-10-28 11:00:00		60.0	56.8691	164.063	4.34782
2014-10-28 11:10:00		60.0	56.8691	164.063	4.34689
2014-10-28 11:20:00		60.0	56.8691	164.063	4.34649
2014-10-28 11:30:00		60.0	56.8691	164.063	4.34649
2014-10-28 11:40:00		60.0	56.8691	164.063	4.34556
2014-10-28 11:50:00		60.0	56.8691	164.063	4.34516
2014-10-28 12:00:00		60.0	56.8691	164.063	4.3433
2014-10-28 12:10:00		60.0	56.8691	164.063	4.3425
2014-10-28 12:20:00		60.0	56.8691	164.063	4.34157
2014-10-28 12:30:00		60.0	56.8691	164.063	4.34117
2014-10-28 12:40:00		60.0	56.8691	164.063	4.34024
2014-10-28 12:50:00		60.0	56.8691	164.063	4.33798
2014-10-28 13:00:00		60.0	56.8691	164.063	4.33718
2014-10-28 13:10:00		60.0	56.8691	164.063	4.33625
2014-10-28 13:20:00		60.0	56.8691	164.063	4.33678
2014-10-28 13:30:00		60.0	56.8691	164.063	4.33533
2014-10-28 13:40:00		60.0	56.8691	164.063	4.33545
2014-10-28 13:50:00		60.0	56.8691	164.063	4.33585
2014-10-28 14:00:00		60.0	56.8691	164.063	4.33585
2014-10-28 14:10:00		60.0	56.8691	164.063	4.33678
2014-10-28 14:20:00		60.0	56.8691	164.063	4.33904
2014-10-28 14:30:00		60.0	56.8691	164.063	4.36489
2014-10-28 14:40:00		60.0	56.8691	164.063	4.35901
2014-10-28 14:50:00		60.0	56.8691	164.063	4.3518
2014-10-28 15:00:00		60.0	56.8691	164.063	4.34902
2014-10-28 15:10:00		60.0	56.8691	164.063	4.34967
2014-10-28 15:20:00		60.0	56.8691	164.063	4.35326
2014-10-28 15:30:00		60.0	56.8691	164.063	4.34983
2014-10-28 15:40:00		60.0	56.8691	164.063	4.36355
2014-10-28 15:50:00		60.0	56.8691	164.063	4.35281
2014-10-28 16:00:00		60.0	56.8691	164.063	4.34145
2014-10-28 16:10:00		60.0	56.8691	164.063	4.33984
2014-10-28 16:20:00		60.0	56.8691	164.063	4.33799
2014-10-28 16:30:00		60.0	56.8691	164.063	4.33811
2014-10-28 16:40:00		60.0	56.8691	164.063	4.33573
2014-10-28 16:50:00		60.0	56.8691	164.063	4.3373
2014-10-28 17:00:00		60.0	56.8691	164.063	4.33573
2014-10-28 17:10:00		60.0	56.8691	164.063	4.33452
2014-10-28 17:20:00		60.0	56.8691	164.063	4.3336
2014-10-28 17:30:00		60.0	56.8691	164.063	4.33227
2014-10-28 17:40:00		60.0	56.8691	164.063	4.33279
2014-10-28 17:50:00		60.0	56.8691	164.063	4.33134
2014-10-28 18:00:00		60.0	56.8691	164.063	4.33053
2014-10-28 18:10:00		60.0	56.8691	164.063	4.33053
2014-10-28 18:20:00		60.0	56.8691	164.063	4.33053
2014-10-28 18:30:00		60.0	56.8691	164.063	4.33146
2014-10-28 18:40:00		60.0	56.8691	164.063	4.33279
2014-10-28 18:50:00		60.0	56.8691	164.063	4.33134
2014-10-28 19:00:00		60.0	56.8691	164.063	4.32961
2014-10-28 19:10:00		60.0	56.8691	164.063	4.32828
2014-10-28 19:20:00		60.0	56.8691	164.063	4.3288
2014-10-28 19:30:00		60.0	56.8691	164.063	4.3292
2014-10-28 19:40:00		60.0	56.8691	164.063	4.3292
2014-10-28 19:50:00		60.0	56.8691	164.063	4.33013
2014-10-28 20:00:00		60.0	56.8691	164.063	4.33053
2014-10-28 20:10:00		60.0	56.8691	164.063	4.33053
2014-10-28 20:20:00		60.0	56.8691	164.063	4.33239
2014-10-28 20:30:00		60.0	56.8691	164.063	4.33319
2014-10-28 20:40:00		60.0	56.8691	164.063	4.33412
2014-10-28 20:50:00		60.0	56.8691	164.063	4.33545
2014-10-28 21:00:00		60.0	56.8691	164.063	4.33771
2014-10-28 21:10:00		60.0	56.8691	164.063	4.33759
2014-10-28 21:20:00		60.0	56.8691	164.063	4.33626
2014-10-28 21:30:00		60.0	56.8691	164.063	4.33771
2014-10-28 21:40:00		60.0	56.8691	164.063	4.33851
2014-10-28 21:50:00		60.0	56.8691	164.063	4.33851
2014-10-28 22:00:00		60.0	56.8691	164.063	4.34129
2014-10-28 22:10:00		60.0	56.8691	164.063	4.34528
2014-10-28 22:20:00		60.0	56.8691	164.063	4.34649
2014-10-28 22:30:00		60.0	56.8691	164.063	4.34649
2014-10-28 22:40:00		60.0	56.8691	164.063	4.34741
2014-10-28 22:50:00		60.0	56.8691	164.063	4.34967
2014-10-28 23:00:00		60.0	56.8691	164.063	4.35047
2014-10-28 23:10:00		60.0	56.8691	164.063	4.35232
2014-10-28 23:20:00		60.0	56.8691	164.063	4.3522
2014-10-28 23:30:00		60.0	56.8691	164.063	4.35273
2014-10-28 23:40:00		60.0	56.8691	164.063	4.35313
2014-10-28 23:50:00		60.0	56.8691	164.063	4.3522
2014-10-29 00:00:00		60.0	56.8691	164.063	4.3518
2014-10-29 00:10:00		60.0	56.8691	164.063	4.35643
2014-10-29 00:20:00		60.0	56.8691	164.063	4.3566
2014-10-29 00:30:00		60.0	56.8691	164.063	4.35671
2014-10-29 00:40:00		60.0	56.8691	164.063	4.35527
2014-10-29 00:50:00		60.0	56.8691	164.063	4.35538
2014-10-29 01:00:00		60.0	56.8691	164.063	4.35671
2014-10-29 01:10:00		60.0	56.8691	164.063	4.35712
2014-10-29 01:20:00		60.0	56.8691	164.063	4.35804
2014-10-29 01:30:00		60.0	56.8691	164.063	4.35844
2014-10-29 01:40:00		60.0	56.8691	164.063	4.36029
2014-10-29 01:50:00		60.0	56.8691	164.063	4.3611
2014-10-29 02:00:00		60.0	56.8691	164.063	4.36018
2014-10-29 02:10:00		60.0	56.8691	164.063	4.36531
2014-10-29 02:20:00		60.0	56.8691	164.063	4.36405
2014-10-29 02:30:00		60.0	56.8691	164.063	4.37442
2014-10-29 02:40:00		60.0	56.8691	164.063	4.37507
2014-10-29 02:50:00		60.0	56.8691	164.063	4.37859
2014-10-29 03:00:00		60.0	56.8691	164.063	4.37363
2014-10-29 03:10:00		60.0	56.8691	164.063	4.36855
2014-10-29 03:20:00		60.0	56.8691	164.063	4.39725
2014-10-29 03:30:00		60.0	56.8691	164.063	4.40466
2014-10-29 03:40:00		60.0	56.8691	164.063	4.38472
2014-10-29 03:50:00		60.0	56.8691	164.063	4.37334
2014-10-29 04:00:00		60.0	56.8691	164.063	4.39385
2014-10-29 04:10:00		60.0	56.8691	164.063	4.38789
2014-10-29 04:20:00		60.0	56.8691	164.063	4.38839
2014-10-29 04:30:00		60.0	56.8691	164.063	4.38425
2014-10-29 04:40:00		60.0	56.8691	164.063	4.38101
2014-10-29 04:50:00		60.0	56.8691	164.063	4.37732
2014-10-29 05:00:00		60.0	56.8691	164.063	4.37847
2014-10-29 05:10:00		60.0	56.8691	164.063	4.37784
2014-10-29 05:20:00		60.0	56.8691	164.063	4.36965
2014-10-29 05:30:00		60.0	56.8691	164.063	4.36641
2014-10-29 05:40:00		60.0	56.8691	164.063	4.36733
2014-10-29 05:50:00		60.0	56.8691	164.063	4.36682
2014-10-29 06:00:00		60.0	56.8691	164.063	4.36733
2014-10-29 06:10:00		60.0	56.8691	164.063	4.36774
2014-10-29 06:20:00		60.0	56.8691	164.063	4.36774
2014-10-29 06:30:00		60.0	56.8691	164.063	4.36682
2014-10-29 06:40:00		60.0	56.8691	164.063	4.36549
2014-10-29 06:50:00		60.0	56.8691	164.063	4.36416
2014-10-29 07:00:00		60.0	56.8691	164.063	4.36468
2014-10-29 07:10:00		60.0	56.8691	164.063	4.36416
2014-10-29 07:20:00		60.0	56.8691	164.063	4.36376
2014-10-29 07:30:00		60.0	56.8691	164.063	4.36376
2014-10-29 07:40:00		60.0	56.8691	164.063	4.36468
2014-10-29 07:50:00		60.0	56.8691	164.063	4.36416
2014-10-29 08:00:00		60.0	56.8691	164.063	4.36376
2014-10-29 08:10:00		60.0	56.8691	164.063	4.36376
2014-10-29 08:20:00		60.0	56.8691	164.063	4.36376
2014-10-29 08:30:00		60.0	56.8691	164.063	4.36376
2014-10-29 08:40:00		60.0	56.8691	164.063	4.36376
2014-10-29 08:50:00		60.0	56.8691	164.063	4.36376
2014-10-29 09:00:00		60.0	56.8691	164.063	4.36283
2014-10-29 09:10:00		60.0	56.8691	164.063	4.36243
2014-10-29 09:20:00		60.0	56.8691	164.063	4.36243
2014-10-29 09:30:00		60.0	56.8691	164.063	4.36243
2014-10-29 09:40:00		60.0	56.8691	164.063	4.36427
2014-10-29 09:50:00		60.0	56.8691	164.063	4.36416
2014-10-29 10:00:00		60.0	56.8691	164.063	4.36376
2014-10-29 10:10:00		60.0	56.8691	164.063	4.3656
2014-10-29 10:20:00		60.0	56.8691	164.063	4.36549
2014-10-29 10:30:00		60.0	56.8691	164.063	4.366
2014-10-29 10:40:00		60.0	56.8691	164.063	4.36457
2014-10-29 10:50:00		60.0	56.8691	164.063	4.36468
2014-10-29 11:00:00		60.0	56.8691	164.063	4.36508
2014-10-29 11:10:00		60.0	56.8691	164.063	4.366
2014-10-29 11:20:00		60.0	56.8691	164.063	4.36549
2014-10-29 11:30:00		60.0	56.8691	164.063	4.36416
2014-10-29 11:40:00		60.0	56.8691	164.063	4.36376
2014-10-29 11:50:00		60.0	56.8691	164.063	4.36468
2014-10-29 12:00:00		60.0	56.8691	164.063	4.36324
2014-10-29 12:10:00		60.0	56.8691	164.063	4.36427
2014-10-29 12:20:00		60.0	56.8691	164.063	4.36324
2014-10-29 12:30:00		60.0	56.8691	164.063	4.36151
2014-10-29 12:40:00		60.0	56.8691	164.063	4.36202
2014-10-29 12:50:00		60.0	56.8691	164.063	4.36059
2014-10-29 13:00:00		60.0	56.8691	164.063	4.35977
2014-10-29 13:10:00		60.0	56.8691	164.063	4.36069
2014-10-29 13:20:00		60.0	56.8691	164.063	4.35926
2014-10-29 13:30:00		60.0	56.8691	164.063	4.35844
2014-10-29 13:40:00		60.0	56.8691	164.063	4.35844
2014-10-29 13:50:00		60.0	56.8691	164.063	4.35844
2014-10-29 14:00:00		60.0	56.8691	164.063	4.35936
2014-10-29 14:10:00		60.0	56.8691	164.063	4.35977
2014-10-29 14:20:00		60.0	56.8691	164.063	4.35977
2014-10-29 14:30:00		60.0	56.8691	164.063	4.35701
2014-10-29 14:40:00		60.0	56.8691	164.063	4.35394
2014-10-29 14:50:00		60.0	56.8691	164.063	4.35405
2014-10-29 15:00:00		60.0	56.8691	164.063	4.35262
2014-10-29 15:10:00		60.0	56.8691	164.063	4.35364
2014-10-29 15:20:00		60.0	56.8691	164.063	4.35906
2014-10-29 15:30:00		60.0	56.8691	164.063	4.35834
2014-10-29 15:40:00		60.0	56.8691	164.063	4.35804
2014-10-29 15:50:00		60.0	56.8691	164.063	4.36029
2014-10-29 16:00:00		60.0	56.8691	164.063	4.35649
2014-10-29 16:10:00		60.0	56.8691	164.063	4.35722
2014-10-29 16:20:00		60.0	56.8691	164.063	4.36029
2014-10-29 16:30:00		60.0	56.8691	164.063	4.3611
2014-10-29 16:40:00		60.0	56.8691	164.063	4.36294
2014-10-29 16:50:00		60.0	56.8691	164.063	4.36284
2014-10-29 17:00:00		60.0	56.8691	164.063	4.36151
2014-10-29 17:10:00		60.0	56.8691	164.063	4.36202
2014-10-29 17:20:00		60.0	56.8691	164.063	4.36243
2014-10-29 17:30:00		60.0	56.8691	164.063	4.36243
2014-10-29 17:40:00		60.0	56.8691	164.063	4.36703
2014-10-29 17:50:00		60.0	56.8691	164.063	4.36538
2014-10-29 18:00:00		60.0	56.8691	164.063	4.36651
2014-10-29 18:10:00		60.0	56.8691	164.063	4.36774
2014-10-29 18:20:00		60.0	56.8691	164.063	4.36682
2014-10-29 18:30:00		60.0	56.8691	164.063	4.36733
2014-10-29 18:40:00		60.0	56.8691	164.063	4.36866
2014-10-29 18:50:00		60.0	56.8691	164.063	4.3709
2014-10-29 19:00:00		60.0	56.8691	164.063	4.37356
2014-10-29 19:10:00		60.0	56.8691	164.063	4.3753
2014-10-29 19:20:00		60.0	56.8691	164.063	4.37479
2014-10-29 19:30:00		60.0	56.8691	164.063	4.37438
2014-10-29 19:40:00		60.0	56.8691	164.063	4.3753
2014-10-29 19:50:00		60.0	56.8691	164.063	4.37662
2014-10-29 20:00:00		60.0	56.8691	164.063	4.37428
2014-10-29 20:10:00		60.0	56.8691	164.063	4.3758
2014-10-29 20:20:00		60.0	56.8691	164.063	4.37795
2014-10-29 20:30:00		60.0	56.8691	164.063	4.37836
2014-10-29 20:40:00		60.0	56.8691	164.063	4.37836
2014-10-29 20:50:00		60.0	56.8691	164.063	4.37928
2014-10-29 21:00:00		60.0	56.8691	164.063	4.37969
2014-10-29 21:10:00		60.0	56.8691	164.063	4.3806
2014-10-29 21:20:00		60.0	56.8691	164.063	4.3856
2014-10-29 21:30:00		60.0	56.8691	164.063	4.38673
2014-10-29 21:40:00		60.0	56.8691	164.063	4.38724
2014-10-29 21:50:00		60.0	56.8691	164.063	4.39224
2014-10-29 22:00:00		60.0	56.8691	164.063	4.3952
2014-10-29 22:10:00		60.0	56.8691	164.063	4.39469
2014-10-29 22:20:00		60.0	56.8691	164.063	4.3952
2014-10-29 22:30:00		60.0	56.8691	164.063	4.39836
2014-10-29 22:40:00		60.0	56.8691	164.063	4.39775
2014-10-29 22:50:00		60.0	56.8691	164.063	4.4006
2014-10-29 23:00:00		60.0	56.8691	164.063	4.40407
2014-10-29 23:10:00		60.0	56.8691	164.063	4.40489
2014-10-29 23:20:00		60.0	56.8691	164.063	4.40672
2014-10-29 23:30:00		60.0	56.8691	164.063	4.40937
2014-10-29 23:40:00		60.0	56.8691	164.063	4.41019
2014-10-29 23:50:00		60.0	56.8691	164.063	4.41111
2014-10-30 00:00:00		60.0	56.8691	164.063	4.41427
2014-10-30 00:10:00		60.0	56.8691	164.063	4.41274
2014-10-30 00:20:00		60.0	56.8691	164.063	4.40968
2014-10-30 00:30:00		60.0	56.8691	164.063	4.41253
2014-10-30 00:40:00		60.0	56.8691	164.063	4.40958
2014-10-30 00:50:00		60.0	56.8691	164.063	4.41029
2014-10-30 01:00:00		60.0	56.8691	164.063	4.41335
2014-10-30 01:10:00		60.0	56.8691	164.063	4.41325
2014-10-30 01:20:00		60.0	56.8691	164.063	4.41284
2014-10-30 01:30:00		60.0	56.8691	164.063	4.41559
2014-10-30 01:40:00		60.0	56.8691	164.063	4.41499
2014-10-30 01:50:00		60.0	56.8691	164.063	4.41325
2014-10-30 02:00:00		60.0	56.8691	164.063	4.41926
2014-10-30 02:10:00		60.0	56.8691	164.063	4.41937
2014-10-30 02:20:00		60.0	56.8691	164.063	4.41539
2014-10-30 02:30:00		60.0	56.8691	164.063	4.41508
2014-10-30 02:40:00		60.0	56.8691	164.063	4.41366
2014-10-30 02:50:00		60.0	56.8691	164.063	4.41376
2014-10-30 03:00:00		60.0	56.8691	164.063	4.416
2014-10-30 03:10:00		60.0	56.8691	164.063	4.41956
2014-10-30 03:20:00		60.0	56.8691	164.063	4.42079
2014-10-30 03:30:00		60.0	56.8691	164.063	4.42079
2014-10-30 03:40:00		60.0	56.8691	164.063	4.42354
2014-10-30 03:50:00		60.0	56.8691	164.063	4.42294
2014-10-30 04:00:00		60.0	56.8691	164.063	4.42395
2014-10-30 04:10:00		60.0	56.8691	164.063	4.42477
2014-10-30 04:20:00		60.0	56.8691	164.063	4.42568
2014-10-30 04:30:00		60.0	56.8691	164.063	4.42609
2014-10-30 04:40:00		60.0	56.8691	164.063	4.42701
2014-10-30 04:50:00		60.0	56.8691	164.063	4.42925
2014-10-30 05:00:00		60.0	56.8691	164.063	4.42824
2014-10-30 05:10:00		60.0	56.8691	164.063	4.42742
2014-10-30 05:20:00		60.0	56.8691	164.063	4.43016
2014-10-30 05:30:00		60.0	56.8691	164.063	4.42774
2014-10-30 05:40:00		60.0	56.8691	164.063	4.42609
2014-10-30 05:50:00		60.0	56.8691	164.063	4.42335
2014-10-30 06:00:00		60.0	56.8691	164.063	4.42303
2014-10-30 06:10:00		60.0	56.8691	164.063	4.4207
2014-10-30 06:20:00		60.0	56.8691	164.063	4.4213
2014-10-30 06:30:00		60.0	56.8691	164.063	4.4212
2014-10-30 06:40:00		60.0	56.8691	164.063	4.41805
2014-10-30 06:50:00		60.0	56.8691	164.063	4.4159
2014-10-30 07:00:00		60.0	56.8691	164.063	4.41458
2014-10-30 07:10:00		60.0	56.8691	164.063	4.41417
2014-10-30 07:20:00		60.0	56.8691	164.063	4.41417
2014-10-30 07:30:00		60.0	56.8691	164.063	4.41417
2014-10-30 07:40:00		60.0	56.8691	164.063	4.41417
2014-10-30 07:50:00		60.0	56.8691	164.063	4.41417
2014-10-30 08:00:00		60.0	56.8691	164.063	4.41417
2014-10-30 08:10:00		60.0	56.8691	164.063	4.41417
2014-10-30 08:20:00		60.0	56.8691	164.063	4.41325
2014-10-30 08:30:00		60.0	56.8691	164.063	4.41467
2014-10-30 08:40:00		60.0	56.8691	164.063	4.41458
2014-10-30 08:50:00		60.0	56.8691	164.063	4.41325
2014-10-30 09:00:00		60.0	56.8691	164.063	4.41193
2014-10-30 09:10:00		60.0	56.8691	164.063	4.41426
2014-10-30 09:20:00		60.0	56.8691	164.063	4.41458
2014-10-30 09:30:00		60.0	56.8691	164.063	4.41508
2014-10-30 09:40:00		60.0	56.8691	164.063	4.41732
2014-10-30 09:50:00		60.0	56.8691	164.063	4.4154
2014-10-30 10:00:00		60.0	56.8691	164.063	4.41417
2014-10-30 10:10:00		60.0	56.8691	164.063	4.416
2014-10-30 10:20:00		60.0	56.8691	164.063	4.4159
2014-10-30 10:30:00		60.0	56.8691	164.063	4.41732
2014-10-30 10:40:00		60.0	56.8691	164.063	4.41723
2014-10-30 10:50:00		60.0	56.8691	164.063	4.41865
2014-10-30 11:00:00		60.0	56.8691	164.063	4.41947
2014-10-30 11:10:00		60.0	56.8691	164.063	4.41947
2014-10-30 11:20:00		60.0	56.8691	164.063	4.41947
2014-10-30 11:30:00		60.0	56.8691	164.063	4.42129
2014-10-30 11:40:00		60.0	56.8691	164.063	4.42212
2014-10-30 11:50:00		60.0	56.8691	164.063	4.42212
2014-10-30 12:00:00		60.0	56.8691	164.063	4.42303
2014-10-30 12:10:00		60.0	56.8691	164.063	4.42436
2014-10-30 12:20:00		60.0	56.8691	164.063	4.42203
2014-10-30 12:30:00		60.0	56.8691	164.063	4.42079
2014-10-30 12:40:00		60.0	56.8691	164.063	4.42079
2014-10-30 12:50:00		60.0	56.8691	164.063	4.42171
2014-10-30 13:00:00		60.0	56.8691	164.063	4.42394
2014-10-30 13:10:00		60.0	56.8691	164.063	4.4193
2014-10-30 13:20:00		60.0	56.8691	164.063	4.41682
2014-10-30 13:30:00		60.0	56.8691	164.063	4.41499
2014-10-30 13:40:00		60.0	56.8691	164.063	4.41326
2014-10-30 13:50:00		60.0	56.8691	164.063	4.41284
2014-10-30 14:00:00		60.0	56.8691	164.063	4.41284
2014-10-30 14:10:00		60.0	56.8691	164.063	4.41284
2014-10-30 14:20:00		60.0	56.8691	164.063	4.41284
2014-10-30 14:30:00		60.0	56.8691	164.063	4.41193
2014-10-30 14:40:00		60.0	56.8691	164.063	4.41152
2014-10-30 14:50:00		60.0	56.8691	164.063	4.41243
2014-10-30 15:00:00		60.0	56.8691	164.063	4.41284
2014-10-30 15:10:00		60.0	56.8691	164.063	4.4174
2014-10-30 15:20:00		60.0	56.8691	164.063	4.41947
2014-10-30 15:30:00		60.0	56.8691	164.063	4.41947
2014-10-30 15:40:00		60.0	56.8691	164.063	4.4222
2014-10-30 15:50:00		60.0	56.8691	164.063	4.42253
2014-10-30 16:00:00		60.0	56.8691	164.063	4.42212
2014-10-30 16:10:00		60.0	56.8691	164.063	4.42394
2014-10-30 16:20:00		60.0	56.8691	164.063	4.42568
2014-10-30 16:30:00		60.0	56.8691	164.063	4.427
2014-10-30 16:40:00		60.0	56.8691	164.063	4.42559
2014-10-30 16:50:00		60.0	56.8691	164.063	4.42477
2014-10-30 17:00:00		60.0	56.8691	164.063	4.42842
2014-10-30 17:10:00		60.0	56.8691	164.063	4.42824
2014-10-30 17:20:00		60.0	56.8691	164.063	4.42651
2014-10-30 17:30:00		60.0	56.8691	164.063	4.42792
2014-10-30 17:40:00		60.0	56.8691	164.063	4.42965
2014-10-30 17:50:00		60.0	56.8691	164.063	4.42824
2014-10-30 18:00:00		60.0	56.8691	164.063	4.42651
2014-10-30 18:10:00		60.0	56.8691	164.063	4.42792
2014-10-30 18:20:00		60.0	56.8691	164.063	4.42965
2014-10-30 18:30:00		60.0	56.8691	164.063	4.43007
2014-10-30 18:40:00		60.0	56.8691	164.063	4.4328
2014-10-30 18:50:00		60.0	56.8691	164.063	4.43222
2014-10-30 19:00:00		60.0	56.8691	164.063	4.4323
2014-10-30 19:10:00		60.0	56.8691	164.063	4.43454
2014-10-30 19:20:00		60.0	56.8691	164.063	4.43536
2014-10-30 19:30:00		60.0	56.8691	164.063	4.43536
2014-10-30 19:40:00		60.0	56.8691	164.063	4.43628
2014-10-30 19:50:00		60.0	56.8691	164.063	4.4376
2014-10-30 20:00:00		60.0	56.8691	164.063	4.43801
2014-10-30 20:10:00		60.0	56.8691	164.063	4.43801
2014-10-30 20:20:00		60.0	56.8691	164.063	4.43892
2014-10-30 20:30:00		60.0	56.8691	164.063	4.43843
2014-10-30 20:40:00		60.0	56.8691	164.063	4.4371
2014-10-30 20:50:00		60.0	56.8691	164.063	4.4376
2014-10-30 21:00:00		60.0	56.8691	164.063	4.43801
2014-10-30 21:10:00		60.0	56.8691	164.063	4.4371
2014-10-30 21:20:00		60.0	56.8691	164.063	4.43669
2014-10-30 21:30:00		60.0	56.8691	164.063	4.4376
2014-10-30 21:40:00		60.0	56.8691	164.063	4.4371
2014-10-30 21:50:00		60.0	56.8691	164.063	4.4376
2014-10-30 22:00:00		60.0	56.8691	164.063	4.43801
2014-10-30 22:10:00		60.0	56.8691	164.063	4.43801
2014-10-30 22:20:00		60.0	56.8691	164.063	4.43801
2014-10-30 22:30:00		60.0	56.8691	164.063	4.43892
2014-10-30 22:40:00		60.0	56.8691	164.063	4.44025
2014-10-30 22:50:00		60.0	56.8691	164.063	4.44248
2014-10-30 23:00:00		60.0	56.8691	164.063	4.44331
2014-10-30 23:10:00		60.0	56.8691	164.063	4.44331
2014-10-30 23:20:00		60.0	56.8691	164.063	4.44422
2014-10-30 23:30:00		60.0	56.8691	164.063	4.44827
2014-10-30 23:40:00		60.0	56.8691	164.063	4.4472
2014-10-30 23:50:00		60.0	56.8691	164.063	4.44868
2014-10-31 00:00:00		60.0	56.8691	164.063	4.45174
2014-10-31 00:10:00		60.0	56.8691	164.063	4.45257
2014-10-31 00:20:00		60.0	56.8691	164.063	4.45166
2014-10-31 00:30:00		60.0	56.8691	164.063	4.45579
2014-10-31 00:40:00		60.0	56.8691	164.063	4.45877
2014-10-31 00:50:00		60.0	56.8691	164.063	4.45555
2014-10-31 01:00:00		60.0	56.8691	164.063	4.45753
2014-10-31 01:10:00		60.0	56.8691	164.063	4.45919
2014-10-31 01:20:00		60.0	56.8691	164.063	4.4601
2014-10-31 01:30:00		60.0	56.8691	164.063	4.46596
2014-10-31 01:40:00		60.0	56.8691	164.063	4.4639
2014-10-31 01:50:00		60.0	56.8691	164.063	4.46274
2014-10-31 02:00:00		60.0	56.8691	164.063	4.45952
2014-10-31 02:10:00		60.0	56.8691	164.063	4.46241
2014-10-31 02:20:00		60.0	56.8691	164.063	4.46266
2014-10-31 02:30:00		60.0	56.8691	164.063	4.46183
2014-10-31 02:40:00		60.0	56.8691	164.063	4.46183
2014-10-31 02:50:00		60.0	56.8691	164.063	4.46183
2014-10-31 03:00:00		60.0	56.8691	164.063	4.46456
2014-10-31 03:10:00		60.0	56.8691	164.063	4.46489
2014-10-31 03:20:00		60.0	56.8691	164.063	4.46539
2014-10-31 03:30:00		60.0	56.8691	164.063	4.46489
2014-10-31 03:40:00		60.0	56.8691	164.063	4.46357
2014-10-31 03:50:00		60.0	56.8691	164.063	4.46316
2014-10-31 04:00:00		60.0	56.8691	164.063	4.46406
2014-10-31 04:10:00		60.0	56.8691	164.063	4.46539
2014-10-31 04:20:00		60.0	56.8691	164.063	4.46489
2014-10-31 04:30:00		60.0	56.8691	164.063	4.4663
2014-10-31 04:40:00		60.0	56.8691	164.063	4.4644
2014-10-31 04:50:00		60.0	56.8691	164.063	4.46406
2014-10-31 05:00:00		60.0	56.8691	164.063	4.46266
2014-10-31 05:10:00		60.0	56.8691	164.063	4.46274
2014-10-31 05:20:00		60.0	56.8691	164.063	4.46044
2014-10-31 05:30:00		60.0	56.8691	164.063	4.45919
2014-10-31 05:40:00		60.0	56.8691	164.063	4.46009
2014-10-31 05:50:00		60.0	56.8691	164.063	4.46142
2014-10-31 06:00:00		60.0	56.8691	164.063	4.46274
2014-10-31 06:10:00		60.0	56.8691	164.063	4.46497
2014-10-31 06:20:00		60.0	56.8691	164.063	4.46399
2014-10-31 06:30:00		60.0	56.8691	164.063	4.46406
2014-10-31 06:40:00		60.0	56.8691	164.063	4.46267
2014-10-31 06:50:00		60.0	56.8691	164.063	4.46002
2014-10-31 07:00:00		60.0	56.8691	164.063	4.45738
2014-10-31 07:10:00		60.0	56.8691	164.063	4.46017
2014-10-31 07:20:00		60.0	56.8691	164.063	4.45911
2014-10-31 07:30:00		60.0	56.8691	164.063	4.45605
2014-10-31 07:40:00		60.0	56.8691	164.063	4.45431
2014-10-31 07:50:00		60.0	56.8691	164.063	4.45299
2014-10-31 08:00:00		60.0	56.8691	164.063	4.45257
2014-10-31 08:10:00		60.0	56.8691	164.063	4.45257
2014-10-31 08:20:00		60.0	56.8691	164.063	4.45257
2014-10-31 08:30:00		60.0	56.8691	164.063	4.45257
2014-10-31 08:40:00		60.0	56.8691	164.063	4.45257
2014-10-31 08:50:00		60.0	56.8691	164.063	4.45257
2014-10-31 09:00:00		60.0	56.8691	164.063	4.45167
2014-10-31 09:10:00		60.0	56.8691	164.063	4.45125
2014-10-31 09:20:00		60.0	56.8691	164.063	4.45216
2014-10-31 09:30:00		60.0	56.8691	164.063	4.45439
2014-10-31 09:40:00		60.0	56.8691	164.063	4.45431
2014-10-31 09:50:00		60.0	56.8691	164.063	4.4548
2014-10-31 10:00:00		60.0	56.8691	164.063	4.45522
2014-10-31 10:10:00		60.0	56.8691	164.063	4.45612
2014-10-31 10:20:00		60.0	56.8691	164.063	4.46017
2014-10-31 10:30:00		60.0	56.8691	164.063	4.49533
2014-10-31 10:40:00		60.0	56.8691	164.063	4.48176
2014-10-31 10:50:00		60.0	56.8691	164.063	4.46392
2014-10-31 11:00:00		60.0	56.8691	164.063	4.46183
2014-10-31 11:10:00		60.0	56.8691	164.063	4.46365
2014-10-31 11:20:00		60.0	56.8691	164.063	4.46267
2014-10-31 11:30:00		60.0	56.8691	164.063	4.46727
2014-10-31 11:40:00		60.0	56.8691	164.063	4.46796
2014-10-31 11:50:00		60.0	56.8691	164.063	4.46712
2014-10-31 12:00:00		60.0	56.8691	164.063	4.46894
2014-10-31 12:10:00		60.0	56.8691	164.063	4.4752
2014-10-31 12:20:00		60.0	56.8691	164.063	4.47498
2014-10-31 12:30:00		60.0	56.8691	164.063	4.47283
2014-10-31 12:40:00		60.0	56.8691	164.063	4.4697
2014-10-31 12:50:00		60.0	56.8691	164.063	4.46663
2014-10-31 13:00:00		60.0	56.8691	164.063	4.47033
2014-10-31 13:10:00		60.0	56.8691	164.063	4.46698
2014-10-31 13:20:00		60.0	56.8691	164.063	4.46357
2014-10-31 13:30:00		60.0	56.8691	164.063	4.47312
2014-10-31 13:40:00		60.0	56.8691	164.063	4.46864
2014-10-31 13:50:00		60.0	56.8691	164.063	4.46176
2014-10-31 14:00:00		60.0	56.8691	164.063	4.46593
2014-10-31 14:10:00		60.0	56.8691	164.063	4.46302
2014-10-31 14:20:00		60.0	56.8691	164.063	4.46141
2014-10-31 14:30:00		60.0	56.8691	164.063	4.46545
2014-10-31 14:40:00		60.0	56.8691	164.063	4.46351
2014-10-31 14:50:00		60.0	56.8691	164.063	4.46093
2014-10-31 15:00:00		60.0	56.8691	164.063	4.46413
2014-10-31 15:10:00		60.0	56.8691	164.063	4.4649
2014-10-31 15:20:00		60.0	56.8691	164.063	4.46629
2014-10-31 15:30:00		60.0	56.8691	164.063	4.47164
2014-10-31 15:40:00		60.0	56.8691	164.063	4.47645
2014-10-31 15:50:00		60.0	56.8691	164.063	4.48041
2014-10-31 16:00:00		60.0	56.8691	164.063	4.47715
2014-10-31 16:10:00		60.0	56.8691	164.063	4.47415
2014-10-31 16:20:00		60.0	56.8691	164.063	4.48006
2014-10-31 16:30:00		60.0	56.8691	164.063	4.4848
2014-10-31 16:40:00		60.0	56.8691	164.063	4.48744
2014-10-31 16:50:00		60.0	56.8691	164.063	4.49189
2014-10-31 17:00:00		60.0	56.8691	164.063	4.50349
2014-10-31 17:10:00		60.0	56.8691	164.063	4.50719
2014-10-31 17:20:00		60.0	56.8691	164.063	4.51398
2014-10-31 17:30:00		60.0	56.8691	164.063	4.53446
2014-10-31 17:40:00		60.0	56.8691	164.063	4.5712
2014-10-31 17:50:00		60.0	56.8691	164.063	4.55664
2014-10-31 18:00:00		60.0	56.8691	164.063	4.55722
2014-10-31 18:10:00		60.0	56.8691	164.063	4.57608
2014-10-31 18:20:00		60.0	56.8691	164.063	4.5999
2014-10-31 18:30:00		60.0	56.8691	164.063	4.63966
2014-10-31 18:40:00		60.0	56.8691	164.063	4.69812
2014-10-31 18:50:00		60.0	56.8691	164.063	4.66378
2014-10-31 19:00:00		60.0	56.8691	164.063	4.65192
2014-10-31 19:10:00		60.0	56.8691	164.063	4.6931
2014-10-31 19:20:00		60.0	56.8691	164.063	4.83148
2014-10-31 19:30:00		60.0	56.8691	164.063	4.74977
2014-10-31 19:40:00		60.0	56.8691	164.063	4.67584
2014-10-31 19:50:00		60.0	56.8691	164.063	4.64077
2014-10-31 20:00:00		60.0	56.8691	164.063	4.62035
2014-10-31 20:10:00		60.0	56.8691	164.063	4.66678
2014-10-31 20:20:00		60.0	56.8691	164.063	4.66991
2014-10-31 20:30:00		60.0	56.8691	164.063	4.63565
2014-10-31 20:40:00		60.0	56.8691	164.063	4.61682
2014-10-31 20:50:00		60.0	56.8691	164.063	4.59731
2014-10-31 21:00:00		60.0	56.8691	164.063	4.59431
2014-10-31 21:10:00		60.0	56.8691	164.063	4.60808
2014-10-31 21:20:00		60.0	56.8691	164.063	4.62337
2014-10-31 21:30:00		60.0	56.8691	164.063	4.6459
2014-10-31 21:40:00		60.0	56.8691	164.063	4.63806
2014-10-31 21:50:00		60.0	56.8691	164.063	4.63776
2014-10-31 22:00:00		60.0	56.8691	164.063	4.63031
2014-10-31 22:10:00		60.0	56.8691	164.063	4.61274
2014-10-31 22:20:00		60.0	56.8691	164.063	4.59613
2014-10-31 22:30:00		60.0	56.8691	164.063	4.58483
2014-10-31 22:40:00		60.0	56.8691	164.063	4.57743
2014-10-31 22:50:00		60.0	56.8691	164.063	4.56995
2014-10-31 23:00:00		60.0	56.8691	164.063	4.56025
2014-10-31 23:10:00		60.0	56.8691	164.063	4.5515
2014-10-31 23:20:00		60.0	56.8691	164.063	4.54269
2014-10-31 23:30:00		60.0	56.8691	164.063	4.53526
2014-10-31 23:40:00		60.0	56.8691	164.063	4.52866
2014-10-31 23:50:00		60.0	56.8691	164.063	4.52117
2014-11-01 00:00:00		60.0	56.8691	164.063	4.51415
2014-11-01 00:10:00		60.0	56.8691	164.063	4.50845
2014-11-01 00:20:00		60.0	56.8691	164.063	4.50227
2014-11-01 00:30:00		60.0	56.8691	164.063	4.49746
2014-11-01 00:40:00		60.0	56.8691	164.063	4.498
2014-11-01 00:50:00		60.0	56.8691	164.063	4.49524
2014-11-01 01:00:00		60.0	56.8691	164.063	4.49356
2014-11-01 01:10:00		60.0	56.8691	164.063	4.49086
2014-11-01 01:20:00		60.0	56.8691	164.063	4.4905
2014-11-01 01:30:00		60.0	56.8691	164.063	4.49092
2014-11-01 01:40:00		60.0	56.8691	164.063	4.49182
2014-11-01 01:50:00		60.0	56.8691	164.063	4.49134
2014-11-01 02:00:00		60.0	56.8691	164.063	4.49182
2014-11-01 02:10:00		60.0	56.8691	164.063	4.49134
2014-11-01 02:20:00		60.0	56.8691	164.063	4.48731
2014-11-01 02:30:00		60.0	56.8691	164.063	4.48743
2014-11-01 02:40:00		60.0	56.8691	164.063	4.48647
2014-11-01 02:50:00		60.0	56.8691	164.063	4.49194
2014-11-01 03:00:00		60.0	56.8691	164.063	4.48767
2014-11-01 03:10:00		60.0	56.8691	164.063	4.48521
2014-11-01 03:20:00		60.0	56.8691	164.063	4.48743
2014-11-01 03:30:00		60.0	56.8691	164.063	4.48918
2014-11-01 03:40:00		60.0	56.8691	164.063	4.48689
2014-11-01 03:50:00		60.0	56.8691	164.063	4.48653
2014-11-01 04:00:00		60.0	56.8691	164.063	4.48876
2014-11-01 04:10:00		60.0	56.8691	164.063	4.4887
2014-11-01 04:20:00		60.0	56.8691	164.063	4.49008
2014-11-01 04:30:00		60.0	56.8691	164.063	4.49002
2014-11-01 04:40:00		60.0	56.8691	164.063	4.4914
2014-11-01 04:50:00		60.0	56.8691	164.063	4.49224
2014-11-01 05:00:00		60.0	56.8691	164.063	4.48864
2014-11-01 05:10:00		60.0	56.8691	164.063	4.48966
2014-11-01 05:20:00		60.0	56.8691	164.063	4.48731
2014-11-01 05:30:00		60.0	56.8691	164.063	4.48743
2014-11-01 05:40:00		60.0	56.8691	164.063	4.49098
2014-11-01 05:50:00		60.0	56.8691	164.063	4.49134
2014-11-01 06:00:00		60.0	56.8691	164.063	4.49182
2014-11-01 06:10:00		60.0	56.8691	164.063	4.49404
2014-11-01 06:20:00		60.0	56.8691	164.063	4.49758
2014-11-01 06:30:00		60.0	56.8691	164.063	4.49614
2014-11-01 06:40:00		60.0	56.8691	164.063	4.49488
2014-11-01 06:50:00		60.0	56.8691	164.063	4.49488
2014-11-01 07:00:00		60.0	56.8691	164.063	4.49668
2014-11-01 07:10:00		60.0	56.8691	164.063	4.50022
2014-11-01 07:20:00		60.0	56.8691	164.063	4.50239
2014-11-01 07:30:00		60.0	56.8691	164.063	4.50101
2014-11-01 07:40:00		60.0	56.8691	164.063	4.50196
2014-11-01 07:50:00		60.0	56.8691	164.063	4.5037
2014-11-01 08:00:00		60.0	56.8691	164.063	4.50323
2014-11-01 08:10:00		60.0	56.8691	164.063	4.50191
2014-11-01 08:20:00		60.0	56.8691	164.063	4.50418
2014-11-01 08:30:00		60.0	56.8691	164.063	4.50275
2014-11-01 08:40:00		60.0	56.8691	164.063	4.50149
2014-11-01 08:50:00		60.0	56.8691	164.063	4.50059
2014-11-01 09:00:00		60.0	56.8691	164.063	4.49927
2014-11-01 09:10:00		60.0	56.8691	164.063	4.49795
2014-11-01 09:20:00		60.0	56.8691	164.063	4.49662
2014-11-01 09:30:00		60.0	56.8691	164.063	4.4953
2014-11-01 09:40:00		60.0	56.8691	164.063	4.49219
2014-11-01 09:50:00		60.0	56.8691	164.063	4.48912
2014-11-01 10:00:00		60.0	56.8691	164.063	4.48738
2014-11-01 10:10:00		60.0	56.8691	164.063	4.48605
2014-11-01 10:20:00		60.0	56.8691	164.063	4.48383
2014-11-01 10:30:00		60.0	56.8691	164.063	4.48209
2014-11-01 10:40:00		60.0	56.8691	164.063	4.48167
2014-11-01 10:50:00		60.0	56.8691	164.063	4.48077
2014-11-01 11:00:00		60.0	56.8691	164.063	4.48035
2014-11-01 11:10:00		60.0	56.8691	164.063	4.48035
2014-11-01 11:20:00		60.0	56.8691	164.063	4.48124
2014-11-01 11:30:00		60.0	56.8691	164.063	4.48257
2014-11-01 11:40:00		60.0	56.8691	164.063	4.48299
2014-11-01 11:50:00		60.0	56.8691	164.063	4.48299
2014-11-01 12:00:00		60.0	56.8691	164.063	4.48389
2014-11-01 12:10:00		60.0	56.8691	164.063	4.48431
2014-11-01 12:20:00		60.0	56.8691	164.063	4.48251
2014-11-01 12:30:00		60.0	56.8691	164.063	4.48346
2014-11-01 12:40:00		60.0	56.8691	164.063	4.48251
2014-11-01 12:50:00		60.0	56.8691	164.063	4.48077
2014-11-01 13:00:00		60.0	56.8691	164.063	4.48124
2014-11-01 13:10:00		60.0	56.8691	164.063	4.47987
2014-11-01 13:20:00		60.0	56.8691	164.063	4.48172
2014-11-01 13:30:00		60.0	56.8691	164.063	4.48209
2014-11-01 13:40:00		60.0	56.8691	164.063	4.48167
2014-11-01 13:50:00		60.0	56.8691	164.063	4.48077
2014-11-01 14:00:00		60.0	56.8691	164.063	4.48124
2014-11-01 14:10:00		60.0	56.8691	164.063	4.47987
2014-11-01 14:20:00		60.0	56.8691	164.063	4.48262
2014-11-01 14:30:00		60.0	56.8691	164.063	4.47712
2014-11-01 14:40:00		60.0	56.8691	164.063	4.47463
2014-11-01 14:50:00		60.0	56.8691	164.063	4.47865
2014-11-01 15:00:00		60.0	56.8691	164.063	4.48035
2014-11-01 15:10:00		60.0	56.8691	164.063	4.48035
2014-11-01 15:20:00		60.0	56.8691	164.063	4.47765
2014-11-01 15:30:00		60.0	56.8691	164.063	4.47458
2014-11-01 15:40:00		60.0	56.8691	164.063	4.47463
2014-11-01 15:50:00		60.0	56.8691	164.063	4.47416
2014-11-01 16:00:00		60.0	56.8691	164.063	4.47553
2014-11-01 16:10:00		60.0	56.8691	164.063	4.47369
2014-11-01 16:20:00		60.0	56.8691	164.063	4.47331
2014-11-01 16:30:00		60.0	56.8691	164.063	4.47015
2014-11-01 16:40:00		60.0	56.8691	164.063	4.46575
2014-11-01 16:50:00		60.0	56.8691	164.063	4.46627
2014-11-01 17:00:00		60.0	56.8691	164.063	4.46623
2014-11-01 17:10:00		60.0	56.8691	164.063	4.4649
2014-11-01 17:20:00		60.0	56.8691	164.063	4.46358
2014-11-01 17:30:00		60.0	56.8691	164.063	4.46405
2014-11-01 17:40:00		60.0	56.8691	164.063	4.46179
2014-11-01 17:50:00		60.0	56.8691	164.063	4.45782
2014-11-01 18:00:00		60.0	56.8691	164.063	4.45295
2014-11-01 18:10:00		60.0	56.8691	164.063	4.45484
2014-11-01 18:20:00		60.0	56.8691	164.063	4.45205
2014-11-01 18:30:00		60.0	56.8691	164.063	4.44903
2014-11-01 18:40:00		60.0	56.8691	164.063	4.44681
2014-11-01 18:50:00		60.0	56.8691	164.063	4.44416
2014-11-01 19:00:00		60.0	56.8691	164.063	4.44421
2014-11-01 19:10:00		60.0	56.8691	164.063	4.44463
2014-11-01 19:20:00		60.0	56.8691	164.063	4.44284
2014-11-01 19:30:00		60.0	56.8691	164.063	4.44019
2014-11-01 19:40:00		60.0	56.8691	164.063	4.43664
2014-11-01 19:50:00		60.0	56.8691	164.063	4.43536
2014-11-01 20:00:00		60.0	56.8691	164.063	4.43357
2014-11-01 20:10:00		60.0	56.8691	164.063	4.43092
2014-11-01 20:20:00		60.0	56.8691	164.063	4.42917
2014-11-01 20:30:00		60.0	56.8691	164.063	4.42784
2014-11-01 20:40:00		60.0	56.8691	164.063	4.42562
2014-11-01 20:50:00		60.0	56.8691	164.063	4.42746
2014-11-01 21:00:00		60.0	56.8691	164.063	4.42515
2014-11-01 21:10:00		60.0	56.8691	164.063	4.42254
2014-11-01 21:20:00		60.0	56.8691	164.063	4.42212
2014-11-01 21:30:00		60.0	56.8691	164.063	4.42122
2014-11-01 21:40:00		60.0	56.8691	164.063	4.41989
2014-11-01 21:50:00		60.0	56.8691	164.063	4.41767
2014-11-01 22:00:00		60.0	56.8691	164.063	4.41502
2014-11-01 22:10:00		60.0	56.8691	164.063	4.41687
2014-11-01 22:20:00		60.0	56.8691	164.063	4.41455
2014-11-01 22:30:00		60.0	56.8691	164.063	4.41194
2014-11-01 22:40:00		60.0	56.8691	164.063	4.41152
2014-11-01 22:50:00		60.0	56.8691	164.063	4.41242
2014-11-01 23:00:00		60.0	56.8691	164.063	4.41374
2014-11-01 23:10:00		60.0	56.8691	164.063	4.41237
2014-11-01 23:20:00		60.0	56.8691	164.063	4.40972
2014-11-01 23:30:00		60.0	56.8691	164.063	4.40887
2014-11-01 23:40:00		60.0	56.8691	164.063	4.40977
2014-11-01 23:50:00		60.0	56.8691	164.063	4.41019
2014-11-02 00:00:00		60.0	56.8691	164.063	4.40839
2014-11-02 00:10:00		60.0	56.8691	164.063	4.40754
2014-11-02 00:20:00		60.0	56.8691	164.063	4.40574
2014-11-02 00:30:00		60.0	56.8691	164.063	4.40579
2014-11-02 00:40:00		60.0	56.8691	164.063	4.40532
2014-11-02 00:50:00		60.0	56.8691	164.063	4.40759
2014-11-02 01:00:00		60.0	56.8691	164.063	4.40797
2014-11-02 01:10:00		60.0	56.8691	164.063	4.40934
2014-11-02 01:20:00		60.0	56.8691	164.063	4.4093
2014-11-02 01:30:00		60.0	56.8691	164.063	4.40797
2014-11-02 01:40:00		60.0	56.8691	164.063	4.40754
2014-11-02 01:50:00		60.0	56.8691	164.063	4.40844
2014-11-02 02:00:00		60.0	56.8691	164.063	4.40617
2014-11-02 02:10:00		60.0	56.8691	164.063	4.40489
2014-11-02 02:20:00		60.0	56.8691	164.063	4.40579
2014-11-02 02:30:00		60.0	56.8691	164.063	4.40532
2014-11-02 02:40:00		60.0	56.8691	164.063	4.40399
2014-11-02 02:50:00		60.0	56.8691	164.063	4.40446
2014-11-02 03:00:00		60.0	56.8691	164.063	4.40489
2014-11-02 03:10:00		60.0	56.8691	164.063	4.40309
2014-11-02 03:20:00		60.0	56.8691	164.063	4.40313
2014-11-02 03:30:00		60.0	56.8691	164.063	4.40356
2014-11-02 03:40:00		60.0	56.8691	164.063	4.40267
2014-11-02 03:50:00		60.0	56.8691	164.063	4.40134
2014-11-02 04:00:00		60.0	56.8691	164.063	4.40091
2014-11-02 04:10:00		60.0	56.8691	164.063	4.40181
2014-11-02 04:20:00		60.0	56.8691	164.063	4.39955
2014-11-02 04:30:00		60.0	56.8691	164.063	4.40005
2014-11-02 04:40:00		60.0	56.8691	164.063	4.40001
2014-11-02 04:50:00		60.0	56.8691	164.063	4.39779
2014-11-02 05:00:00		60.0	56.8691	164.063	4.39604
2014-11-02 05:10:00		60.0	56.8691	164.063	4.39561
2014-11-02 05:20:00		60.0	56.8691	164.063	4.39381
2014-11-02 05:30:00		60.0	56.8691	164.063	4.39206
2014-11-02 05:40:00		60.0	56.8691	164.063	4.39253
2014-11-02 05:50:00		60.0	56.8691	164.063	4.39475
2014-11-02 06:00:00		60.0	56.8691	164.063	4.39202
2014-11-02 06:10:00		60.0	56.8691	164.063	4.3903
2014-11-02 06:20:00		60.0	56.8691	164.063	4.38851
2014-11-02 06:30:00		60.0	56.8691	164.063	4.38675
2014-11-02 06:40:00		60.0	56.8691	164.063	4.38453
2014-11-02 06:50:00		60.0	56.8691	164.063	4.38277
2014-11-02 07:00:00		60.0	56.8691	164.063	4.38324
2014-11-02 07:10:00		60.0	56.8691	164.063	4.38187
2014-11-02 07:20:00		60.0	56.8691	164.063	4.38012
2014-11-02 07:30:00		60.0	56.8691	164.063	4.38058
2014-11-02 07:40:00		60.0	56.8691	164.063	4.38101
2014-11-02 07:50:00		60.0	56.8691	164.063	4.37922
2014-11-02 08:00:00		60.0	56.8691	164.063	4.37836
2014-11-02 08:10:00		60.0	56.8691	164.063	4.37746
2014-11-02 08:20:00		60.0	56.8691	164.063	4.37703
2014-11-02 08:30:00		60.0	56.8691	164.063	4.37613
2014-11-02 08:40:00		60.0	56.8691	164.063	4.3757
2014-11-02 08:50:00		60.0	56.8691	164.063	4.3757
2014-11-02 09:00:00		60.0	56.8691	164.063	4.37481
2014-11-02 09:10:00		60.0	56.8691	164.063	4.37438
2014-11-02 09:20:00		60.0	56.8691	164.063	4.37348
2014-11-02 09:30:00		60.0	56.8691	164.063	4.37305
2014-11-02 09:40:00		60.0	56.8691	164.063	4.37395
2014-11-02 09:50:00		60.0	56.8691	164.063	4.37438
2014-11-02 10:00:00		60.0	56.8691	164.063	4.37527
2014-11-02 10:10:00		60.0	56.8691	164.063	4.37481
2014-11-02 10:20:00		60.0	56.8691	164.063	4.37438
2014-11-02 10:30:00		60.0	56.8691	164.063	4.37527
2014-11-02 10:40:00		60.0	56.8691	164.063	4.37391
2014-11-02 10:50:00		60.0	56.8691	164.063	4.37395
2014-11-02 11:00:00		60.0	56.8691	164.063	4.37438
2014-11-02 11:10:00		60.0	56.8691	164.063	4.37527
2014-11-02 11:20:00		60.0	56.8691	164.063	4.3757
2014-11-02 11:30:00		60.0	56.8691	164.063	4.3775
2014-11-02 11:40:00		60.0	56.8691	164.063	4.37836
2014-11-02 11:50:00		60.0	56.8691	164.063	4.37746
2014-11-02 12:00:00		60.0	56.8691	164.063	4.37703
2014-11-02 12:10:00		60.0	56.8691	164.063	4.37793
2014-11-02 12:20:00		60.0	56.8691	164.063	4.37836
2014-11-02 12:30:00		60.0	56.8691	164.063	4.38015
2014-11-02 12:40:00		60.0	56.8691	164.063	4.38101
2014-11-02 12:50:00		60.0	56.8691	164.063	4.38281
2014-11-02 13:00:00		60.0	56.8691	164.063	4.38188
2014-11-02 13:10:00		60.0	56.8691	164.063	4.38101
2014-11-02 13:20:00		60.0	56.8691	164.063	4.3846
2014-11-02 13:30:00		60.0	56.8691	164.063	4.38453
2014-11-02 13:40:00		60.0	56.8691	164.063	4.38367
2014-11-02 13:50:00		60.0	56.8691	164.063	4.38635
2014-11-02 14:00:00		60.0	56.8691	164.063	4.38765
2014-11-02 14:10:00		60.0	56.8691	164.063	4.38586
2014-11-02 14:20:00		60.0	56.8691	164.063	4.38589
2014-11-02 14:30:00		60.0	56.8691	164.063	4.38632
2014-11-02 14:40:00		60.0	56.8691	164.063	4.38901
2014-11-02 14:50:00		60.0	56.8691	164.063	4.38851
2014-11-02 15:00:00		60.0	56.8691	164.063	4.38854
2014-11-02 15:10:00		60.0	56.8691	164.063	4.38987
2014-11-02 15:20:00		60.0	56.8691	164.063	4.38941
2014-11-02 15:30:00		60.0	56.8691	164.063	4.38808
2014-11-02 15:40:00		60.0	56.8691	164.063	4.38496
2014-11-02 15:50:00		60.0	56.8691	164.063	4.38456
2014-11-02 16:00:00		60.0	56.8691	164.063	4.38499
2014-11-02 16:10:00		60.0	56.8691	164.063	4.3832
2014-11-02 16:20:00		60.0	56.8691	164.063	4.38234
2014-11-02 16:30:00		60.0	56.8691	164.063	4.38234
2014-11-02 16:40:00		60.0	56.8691	164.063	4.38144
2014-11-02 16:50:00		60.0	56.8691	164.063	4.38101
2014-11-02 17:00:00		60.0	56.8691	164.063	4.38101
2014-11-02 17:10:00		60.0	56.8691	164.063	4.38012
2014-11-02 17:20:00		60.0	56.8691	164.063	4.37879
2014-11-02 17:30:00		60.0	56.8691	164.063	4.37836
2014-11-02 17:40:00		60.0	56.8691	164.063	4.37836
2014-11-02 17:50:00		60.0	56.8691	164.063	4.37746
2014-11-02 18:00:00		60.0	56.8691	164.063	4.37703
2014-11-02 18:10:00		60.0	56.8691	164.063	4.37793
2014-11-02 18:20:00		60.0	56.8691	164.063	4.37926
2014-11-02 18:30:00		60.0	56.8691	164.063	4.37879
[truncated: 25,809 more rows]
