# Supplementary material for: Return of warm conditions in the southeastern Bering Sea: Physics to fluorescence
Source: PLoS One. 2017 Sep 28;12(9):e0185464. doi: 10.1371/journal.pone.0185464 (PMC5619787; doi:10.1371/journal.pone.0185464)
Supplement: S1 Data — Moored temperature data presented from 2014–2016. (ZIP) [file pone.0185464.s001.zip › NOAAEcoFOCI_2014bs4b_temperature_13m.csv]

Global Attributes: for file 14bs4b_sc_0013m.nc
DATA_CMNT: 14bs4b_sbe16_4607_12_5m.cnv
COMPOSITE: 1
PROG_CMNT01:
CREATION_DATE: April 03	2017 17:32 UTC
PROJECT:
EXPERIMENT:
MOORING: 14bs4b
WATER_MASS:
EDIT_CMNT01:
WATER_DEPTH: 70
EPIC_FILE_GENERATOR: trim_netcdf.py V0.4.0
INST_TYPE: sc
History:
time		depth	lat	lon	V0_3333	T_20	S_41	Fch_906	OST_62	C_50	PAR_916	PAR_908	Fvt_900	P_1
					Channel 0 Volts	TEMPERATURE (C)	Salinity (psu)	Chlorophyll A	Oxygen	%sat	CONDUCTIVITY	Photosynthetic Active Radiation	Photosynthetic Active Radiation	Fluorometer Volts	Pressure (db)
time		dbar	degree_north	degree_west	Volts	C	PSU	ugrams/l	%	mmho/cm	V	uEin cm-2 s-1	Volts	db
2014-10-17 21:00:00		13.0	57.8863	168.868	1e+35	5.50339	32.0191	1e+35	1e+35	31.2968	1e+35	1e+35	1e+35	8.06229
2014-10-17 22:00:00		13.0	57.8863	168.868	1e+35	5.49013	32.0894	1e+35	1e+35	31.3506	1e+35	1e+35	1e+35	8.71276
2014-10-17 23:00:00		13.0	57.8863	168.868	1e+35	5.46495	32.1096	1e+35	1e+35	31.3471	1e+35	1e+35	1e+35	8.67208
2014-10-18 00:00:00		13.0	57.8863	168.868	1e+35	5.44853	32.1171	1e+35	1e+35	31.3399	1e+35	1e+35	1e+35	8.54525
2014-10-18 01:00:00		13.0	57.8863	168.868	1e+35	5.44441	32.1144	1e+35	1e+35	31.3343	1e+35	1e+35	1e+35	9.07696
2014-10-18 02:00:00		13.0	57.8863	168.868	1e+35	5.43771	32.1177	1e+35	1e+35	31.3314	1e+35	1e+35	1e+35	8.75064
2014-10-18 03:00:00		13.0	57.8863	168.868	1e+35	5.46205	32.1048	1e+35	1e+35	31.3406	1e+35	1e+35	1e+35	8.76697
2014-10-18 04:00:00		13.0	57.8863	168.868	1e+35	5.51071	32.0701	1e+35	1e+35	31.3509	1e+35	1e+35	1e+35	8.72508
2014-10-18 05:00:00		13.0	57.8863	168.868	1e+35	5.53156	32.0607	1e+35	1e+35	31.36	1e+35	1e+35	1e+35	8.17607
2014-10-18 06:00:00		13.0	57.8863	168.868	1e+35	5.5323	32.0562	1e+35	1e+35	31.3567	1e+35	1e+35	1e+35	8.34167
2014-10-18 07:00:00		13.0	57.8863	168.868	1e+35	5.52461	32.0491	1e+35	1e+35	31.3443	1e+35	1e+35	1e+35	9.0077
2014-10-18 08:00:00		13.0	57.8863	168.868	1e+35	5.52749	32.0397	1e+35	1e+35	31.3379	1e+35	1e+35	1e+35	7.94407
2014-10-18 09:00:00		13.0	57.8863	168.868	1e+35	5.53948	32.0332	1e+35	1e+35	31.3427	1e+35	1e+35	1e+35	9.03387
2014-10-18 10:00:00		13.0	57.8863	168.868	1e+35	5.54319	32.0331	1e+35	1e+35	31.3456	1e+35	1e+35	1e+35	8.65774
2014-10-18 11:00:00		13.0	57.8863	168.868	1e+35	5.5415	32.0371	1e+35	1e+35	31.3475	1e+35	1e+35	1e+35	8.19191
2014-10-18 12:00:00		13.0	57.8863	168.868	1e+35	5.5395	32.0407	1e+35	1e+35	31.3493	1e+35	1e+35	1e+35	8.62815
2014-10-18 13:00:00		13.0	57.8863	168.868	1e+35	5.53201	32.042	1e+35	1e+35	31.3444	1e+35	1e+35	1e+35	9.59711
2014-10-18 14:00:00		13.0	57.8863	168.868	1e+35	5.51224	32.046	1e+35	1e+35	31.3309	1e+35	1e+35	1e+35	8.59096
2014-10-18 15:00:00		13.0	57.8863	168.868	1e+35	5.50092	32.0503	1e+35	1e+35	31.3249	1e+35	1e+35	1e+35	8.075
2014-10-18 16:00:00		13.0	57.8863	168.868	1e+35	5.51168	32.0613	1e+35	1e+35	31.3442	1e+35	1e+35	1e+35	9.26169
2014-10-18 17:00:00		13.0	57.8863	168.868	1e+35	5.51869	32.0579	1e+35	1e+35	31.3469	1e+35	1e+35	1e+35	8.61526
2014-10-18 18:00:00		13.0	57.8863	168.868	1e+35	5.5199	32.0521	1e+35	1e+35	31.3429	1e+35	1e+35	1e+35	8.95933
2014-10-18 19:00:00		13.0	57.8863	168.868	1e+35	5.51721	32.0548	1e+35	1e+35	31.3427	1e+35	1e+35	1e+35	8.23142
2014-10-18 20:00:00		13.0	57.8863	168.868	1e+35	5.50113	32.0591	1e+35	1e+35	31.3329	1e+35	1e+35	1e+35	8.32981
2014-10-18 21:00:00		13.0	57.8863	168.868	1e+35	5.48264	32.0633	1e+35	1e+35	31.3212	1e+35	1e+35	1e+35	8.50666
2014-10-18 22:00:00		13.0	57.8863	168.868	1e+35	5.50406	32.0684	1e+35	1e+35	31.3436	1e+35	1e+35	1e+35	8.24751
2014-10-18 23:00:00		13.0	57.8863	168.868	1e+35	5.50161	32.0711	1e+35	1e+35	31.3441	1e+35	1e+35	1e+35	8.56738
2014-10-19 00:00:00		13.0	57.8863	168.868	1e+35	5.5032	32.0691	1e+35	1e+35	31.3437	1e+35	1e+35	1e+35	8.55303
2014-10-19 01:00:00		13.0	57.8863	168.868	1e+35	5.5054	32.0652	1e+35	1e+35	31.3423	1e+35	1e+35	1e+35	9.1708
2014-10-19 02:00:00		13.0	57.8863	168.868	1e+35	5.5068	32.0619	1e+35	1e+35	31.3406	1e+35	1e+35	1e+35	9.11012
2014-10-19 03:00:00		13.0	57.8863	168.868	1e+35	5.49622	32.0558	1e+35	1e+35	31.326	1e+35	1e+35	1e+35	8.52813
2014-10-19 04:00:00		13.0	57.8863	168.868	1e+35	5.46656	32.0584	1e+35	1e+35	31.3036	1e+35	1e+35	1e+35	9.18073
2014-10-19 05:00:00		13.0	57.8863	168.868	1e+35	5.42578	32.0748	1e+35	1e+35	31.2837	1e+35	1e+35	1e+35	9.30077
2014-10-19 06:00:00		13.0	57.8863	168.868	1e+35	5.41482	32.083	1e+35	1e+35	31.2814	1e+35	1e+35	1e+35	8.7361
2014-10-19 07:00:00		13.0	57.8863	168.868	1e+35	5.24623	32.0991	1e+35	1e+35	31.1537	1e+35	1e+35	1e+35	9.02543
2014-10-19 08:00:00		13.0	57.8863	168.868	1e+35	5.22594	32.0787	1e+35	1e+35	31.1184	1e+35	1e+35	1e+35	8.42717
2014-10-19 09:00:00		13.0	57.8863	168.868	1e+35	5.21402	32.0725	1e+35	1e+35	31.103	1e+35	1e+35	1e+35	8.424
2014-10-19 10:00:00		13.0	57.8863	168.868	1e+35	5.28027	32.0828	1e+35	1e+35	31.168	1e+35	1e+35	1e+35	8.88311
2014-10-19 11:00:00		13.0	57.8863	168.868	1e+35	5.32851	32.0977	1e+35	1e+35	31.2216	1e+35	1e+35	1e+35	8.72032
2014-10-19 12:00:00		13.0	57.8863	168.868	1e+35	5.38858	32.1025	1e+35	1e+35	31.2765	1e+35	1e+35	1e+35	8.80683
2014-10-19 13:00:00		13.0	57.8863	168.868	1e+35	5.40387	32.0948	1e+35	1e+35	31.2827	1e+35	1e+35	1e+35	8.89483
2014-10-19 14:00:00		13.0	57.8863	168.868	1e+35	5.38214	32.0806	1e+35	1e+35	31.252	1e+35	1e+35	1e+35	9.1006
2014-10-19 15:00:00		13.0	57.8863	168.868	1e+35	5.37951	32.0703	1e+35	1e+35	31.2406	1e+35	1e+35	1e+35	8.89241
2014-10-19 16:00:00		13.0	57.8863	168.868	1e+35	5.37142	32.0682	1e+35	1e+35	31.232	1e+35	1e+35	1e+35	9.09361
2014-10-19 17:00:00		13.0	57.8863	168.868	1e+35	5.34735	32.0744	1e+35	1e+35	31.217	1e+35	1e+35	1e+35	8.65785
2014-10-19 18:00:00		13.0	57.8863	168.868	1e+35	5.34281	32.0853	1e+35	1e+35	31.2227	1e+35	1e+35	1e+35	8.45639
2014-10-19 19:00:00		13.0	57.8863	168.868	1e+35	5.15527	32.0824	1e+35	1e+35	31.0621	1e+35	1e+35	1e+35	8.32226
2014-10-19 20:00:00		13.0	57.8863	168.868	1e+35	5.1548	32.0741	1e+35	1e+35	31.0547	1e+35	1e+35	1e+35	8.69228
2014-10-19 21:00:00		13.0	57.8863	168.868	1e+35	5.1553	32.0719	1e+35	1e+35	31.0533	1e+35	1e+35	1e+35	8.92555
2014-10-19 22:00:00		13.0	57.8863	168.868	1e+35	5.24672	32.0884	1e+35	1e+35	31.1445	1e+35	1e+35	1e+35	8.54674
2014-10-19 23:00:00		13.0	57.8863	168.868	1e+35	5.31896	32.0982	1e+35	1e+35	31.214	1e+35	1e+35	1e+35	8.68273
2014-10-20 00:00:00		13.0	57.8863	168.868	1e+35	5.3691	32.0987	1e+35	1e+35	31.2568	1e+35	1e+35	1e+35	8.89658
2014-10-20 01:00:00		13.0	57.8863	168.868	1e+35	5.3685	32.0858	1e+35	1e+35	31.2451	1e+35	1e+35	1e+35	9.02475
2014-10-20 02:00:00		13.0	57.8863	168.868	1e+35	5.34794	32.0749	1e+35	1e+35	31.2182	1e+35	1e+35	1e+35	9.12481
2014-10-20 03:00:00		13.0	57.8863	168.868	1e+35	5.3489	32.0733	1e+35	1e+35	31.2175	1e+35	1e+35	1e+35	8.97429
2014-10-20 04:00:00		13.0	57.8863	168.868	1e+35	5.34501	32.0769	1e+35	1e+35	31.2173	1e+35	1e+35	1e+35	9.04786
2014-10-20 05:00:00		13.0	57.8863	168.868	1e+35	5.30887	32.084	1e+35	1e+35	31.193	1e+35	1e+35	1e+35	8.61085
2014-10-20 06:00:00		13.0	57.8863	168.868	1e+35	5.25121	32.1032	1e+35	1e+35	31.1614	1e+35	1e+35	1e+35	8.86351
2014-10-20 07:00:00		13.0	57.8863	168.868	1e+35	5.07694	32.0799	1e+35	1e+35	30.9943	1e+35	1e+35	1e+35	8.65341
2014-10-20 08:00:00		13.0	57.8863	168.868	1e+35	5.05045	32.0752	1e+35	1e+35	30.9679	1e+35	1e+35	1e+35	8.45339
2014-10-20 09:00:00		13.0	57.8863	168.868	1e+35	5.12725	32.0763	1e+35	1e+35	31.0333	1e+35	1e+35	1e+35	8.47097
2014-10-20 10:00:00		13.0	57.8863	168.868	1e+35	5.11762	32.0727	1e+35	1e+35	31.0223	1e+35	1e+35	1e+35	8.89118
2014-10-20 11:00:00		13.0	57.8863	168.868	1e+35	5.13357	32.0812	1e+35	1e+35	31.043	1e+35	1e+35	1e+35	8.75028
2014-10-20 12:00:00		13.0	57.8863	168.868	1e+35	5.25995	32.0946	1e+35	1e+35	31.1612	1e+35	1e+35	1e+35	8.8029
2014-10-20 13:00:00		13.0	57.8863	168.868	1e+35	5.26319	32.0986	1e+35	1e+35	31.1674	1e+35	1e+35	1e+35	8.83793
2014-10-20 14:00:00		13.0	57.8863	168.868	1e+35	5.28306	32.1009	1e+35	1e+35	31.1863	1e+35	1e+35	1e+35	8.87692
2014-10-20 15:00:00		13.0	57.8863	168.868	1e+35	5.27412	32.0966	1e+35	1e+35	31.1752	1e+35	1e+35	1e+35	9.46386
2014-10-20 16:00:00		13.0	57.8863	168.868	1e+35	5.23867	32.0998	1e+35	1e+35	31.1478	1e+35	1e+35	1e+35	8.73243
2014-10-20 17:00:00		13.0	57.8863	168.868	1e+35	5.12672	32.092	1e+35	1e+35	31.0467	1e+35	1e+35	1e+35	8.63918
2014-10-20 18:00:00		13.0	57.8863	168.868	1e+35	5.06442	32.084	1e+35	1e+35	30.9873	1e+35	1e+35	1e+35	8.44438
2014-10-20 19:00:00		13.0	57.8863	168.868	1e+35	5.04783	32.0775	1e+35	1e+35	30.9677	1e+35	1e+35	1e+35	8.48492
2014-10-20 20:00:00		13.0	57.8863	168.868	1e+35	5.05648	32.078	1e+35	1e+35	30.9752	1e+35	1e+35	1e+35	8.14766
2014-10-20 21:00:00		13.0	57.8863	168.868	1e+35	5.14613	32.0846	1e+35	1e+35	31.0567	1e+35	1e+35	1e+35	8.8117
2014-10-20 22:00:00		13.0	57.8863	168.868	1e+35	5.23473	32.092	1e+35	1e+35	31.1376	1e+35	1e+35	1e+35	8.72417
2014-10-20 23:00:00		13.0	57.8863	168.868	1e+35	5.22522	32.0973	1e+35	1e+35	31.1344	1e+35	1e+35	1e+35	8.94457
2014-10-21 00:00:00		13.0	57.8863	168.868	1e+35	5.20594	32.0868	1e+35	1e+35	31.1085	1e+35	1e+35	1e+35	8.00783
2014-10-21 01:00:00		13.0	57.8863	168.868	1e+35	5.26628	32.0926	1e+35	1e+35	31.1647	1e+35	1e+35	1e+35	8.86433
2014-10-21 02:00:00		13.0	57.8863	168.868	1e+35	5.26031	32.0927	1e+35	1e+35	31.1595	1e+35	1e+35	1e+35	8.14241
2014-10-21 03:00:00		13.0	57.8863	168.868	1e+35	5.25172	32.0939	1e+35	1e+35	31.1536	1e+35	1e+35	1e+35	8.76179
2014-10-21 04:00:00		13.0	57.8863	168.868	1e+35	5.24002	32.0949	1e+35	1e+35	31.1447	1e+35	1e+35	1e+35	8.68615
2014-10-21 05:00:00		13.0	57.8863	168.868	1e+35	5.22503	32.0968	1e+35	1e+35	31.1338	1e+35	1e+35	1e+35	8.92753
2014-10-21 06:00:00		13.0	57.8863	168.868	1e+35	5.18837	32.0935	1e+35	1e+35	31.0996	1e+35	1e+35	1e+35	7.98284
2014-10-21 07:00:00		13.0	57.8863	168.868	1e+35	5.17922	32.0934	1e+35	1e+35	31.092	1e+35	1e+35	1e+35	8.40517
2014-10-21 08:00:00		13.0	57.8863	168.868	1e+35	5.19956	32.0745	1e+35	1e+35	31.0927	1e+35	1e+35	1e+35	8.71739
2014-10-21 09:00:00		13.0	57.8863	168.868	1e+35	5.25968	32.0396	1e+35	1e+35	31.1123	1e+35	1e+35	1e+35	7.8437
2014-10-21 10:00:00		13.0	57.8863	168.868	1e+35	5.28665	32.0247	1e+35	1e+35	31.122	1e+35	1e+35	1e+35	8.02065
2014-10-21 11:00:00		13.0	57.8863	168.868	1e+35	5.28391	32.0316	1e+35	1e+35	31.126	1e+35	1e+35	1e+35	8.66475
2014-10-21 12:00:00		13.0	57.8863	168.868	1e+35	5.28111	32.0435	1e+35	1e+35	31.134	1e+35	1e+35	1e+35	8.33265
2014-10-21 13:00:00		13.0	57.8863	168.868	1e+35	5.25944	32.0539	1e+35	1e+35	31.1252	1e+35	1e+35	1e+35	9.39194
2014-10-21 14:00:00		13.0	57.8863	168.868	1e+35	5.24523	32.0583	1e+35	1e+35	31.1172	1e+35	1e+35	1e+35	9.54371
2014-10-21 15:00:00		13.0	57.8863	168.868	1e+35	5.22694	32.0645	1e+35	1e+35	31.1068	1e+35	1e+35	1e+35	8.51999
2014-10-21 16:00:00		13.0	57.8863	168.868	1e+35	5.20145	32.0687	1e+35	1e+35	31.0895	1e+35	1e+35	1e+35	9.41226
2014-10-21 17:00:00		13.0	57.8863	168.868	1e+35	5.19611	32.0729	1e+35	1e+35	31.0887	1e+35	1e+35	1e+35	9.39903
2014-10-21 18:00:00		13.0	57.8863	168.868	1e+35	5.1969	32.0689	1e+35	1e+35	31.0859	1e+35	1e+35	1e+35	9.48982
2014-10-21 19:00:00		13.0	57.8863	168.868	1e+35	5.22115	32.0513	1e+35	1e+35	31.0908	1e+35	1e+35	1e+35	9.21953
2014-10-21 20:00:00		13.0	57.8863	168.868	1e+35	5.24166	32.0355	1e+35	1e+35	31.0936	1e+35	1e+35	1e+35	7.94049
2014-10-21 21:00:00		13.0	57.8863	168.868	1e+35	5.25497	32.0216	1e+35	1e+35	31.0929	1e+35	1e+35	1e+35	8.51687
2014-10-21 22:00:00		13.0	57.8863	168.868	1e+35	5.26508	32.0215	1e+35	1e+35	31.1014	1e+35	1e+35	1e+35	8.94617
2014-10-21 23:00:00		13.0	57.8863	168.868	1e+35	5.27708	32.0204	1e+35	1e+35	31.1102	1e+35	1e+35	1e+35	8.2264
2014-10-22 00:00:00		13.0	57.8863	168.868	1e+35	5.28339	32.0251	1e+35	1e+35	31.1195	1e+35	1e+35	1e+35	7.88466
2014-10-22 01:00:00		13.0	57.8863	168.868	1e+35	5.2834	32.0313	1e+35	1e+35	31.125	1e+35	1e+35	1e+35	7.9868
2014-10-22 02:00:00		13.0	57.8863	168.868	1e+35	5.27242	32.0341	1e+35	1e+35	31.1184	1e+35	1e+35	1e+35	8.43213
2014-10-22 03:00:00		13.0	57.8863	168.868	1e+35	5.26491	32.0371	1e+35	1e+35	31.1153	1e+35	1e+35	1e+35	9.88717
2014-10-22 04:00:00		13.0	57.8863	168.868	1e+35	5.25522	32.0365	1e+35	1e+35	31.1062	1e+35	1e+35	1e+35	8.73625
2014-10-22 05:00:00		13.0	57.8863	168.868	1e+35	5.24712	32.0334	1e+35	1e+35	31.0965	1e+35	1e+35	1e+35	8.28487
2014-10-22 06:00:00		13.0	57.8863	168.868	1e+35	5.23552	32.0263	1e+35	1e+35	31.0807	1e+35	1e+35	1e+35	8.76207
2014-10-22 07:00:00		13.0	57.8863	168.868	1e+35	5.24818	32.0223	1e+35	1e+35	31.0875	1e+35	1e+35	1e+35	7.97254
2014-10-22 08:00:00		13.0	57.8863	168.868	1e+35	5.31128	32.0017	1e+35	1e+35	31.1225	1e+35	1e+35	1e+35	7.85622
2014-10-22 09:00:00		13.0	57.8863	168.868	1e+35	5.35202	31.9802	1e+35	1e+35	31.1385	1e+35	1e+35	1e+35	9.6036
2014-10-22 10:00:00		13.0	57.8863	168.868	1e+35	5.38843	31.9631	1e+35	1e+35	31.1537	1e+35	1e+35	1e+35	8.96425
2014-10-22 11:00:00		13.0	57.8863	168.868	1e+35	5.39169	31.9576	1e+35	1e+35	31.1515	1e+35	1e+35	1e+35	8.58973
2014-10-22 12:00:00		13.0	57.8863	168.868	1e+35	5.37753	31.9572	1e+35	1e+35	31.1391	1e+35	1e+35	1e+35	8.54309
2014-10-22 13:00:00		13.0	57.8863	168.868	1e+35	5.3274	31.9799	1e+35	1e+35	31.1171	1e+35	1e+35	1e+35	8.66776
2014-10-22 14:00:00		13.0	57.8863	168.868	1e+35	5.28638	31.9975	1e+35	1e+35	31.0981	1e+35	1e+35	1e+35	8.64205
2014-10-22 15:00:00		13.0	57.8863	168.868	1e+35	5.27642	31.9978	1e+35	1e+35	31.09	1e+35	1e+35	1e+35	8.62304
2014-10-22 16:00:00		13.0	57.8863	168.868	1e+35	5.28738	31.9869	1e+35	1e+35	31.09	1e+35	1e+35	1e+35	9.46336
2014-10-22 17:00:00		13.0	57.8863	168.868	1e+35	5.32473	31.9682	1e+35	1e+35	31.1046	1e+35	1e+35	1e+35	8.72245
2014-10-22 18:00:00		13.0	57.8863	168.868	1e+35	5.36612	31.948	1e+35	1e+35	31.1219	1e+35	1e+35	1e+35	9.49349
2014-10-22 19:00:00		13.0	57.8863	168.868	1e+35	5.42768	31.9157	1e+35	1e+35	31.1448	1e+35	1e+35	1e+35	8.71951
2014-10-22 20:00:00		13.0	57.8863	168.868	1e+35	5.49447	31.8874	1e+35	1e+35	31.1758	1e+35	1e+35	1e+35	8.68806
2014-10-22 21:00:00		13.0	57.8863	168.868	1e+35	5.58363	31.849	1e+35	1e+35	31.2168	1e+35	1e+35	1e+35	8.91556
2014-10-22 22:00:00		13.0	57.8863	168.868	1e+35	5.67732	31.8176	1e+35	1e+35	31.2676	1e+35	1e+35	1e+35	9.15154
2014-10-22 23:00:00		13.0	57.8863	168.868	1e+35	5.73309	31.8021	1e+35	1e+35	31.3005	1e+35	1e+35	1e+35	8.63401
2014-10-23 00:00:00		13.0	57.8863	168.868	1e+35	5.7325	31.8049	1e+35	1e+35	31.3027	1e+35	1e+35	1e+35	9.22285
2014-10-23 01:00:00		13.0	57.8863	168.868	1e+35	5.72332	31.8081	1e+35	1e+35	31.2978	1e+35	1e+35	1e+35	8.85073
2014-10-23 02:00:00		13.0	57.8863	168.868	1e+35	5.7214	31.8082	1e+35	1e+35	31.2961	1e+35	1e+35	1e+35	8.45577
2014-10-23 03:00:00		13.0	57.8863	168.868	1e+35	5.71661	31.8098	1e+35	1e+35	31.2934	1e+35	1e+35	1e+35	8.68455
2014-10-23 04:00:00		13.0	57.8863	168.868	1e+35	5.70213	31.8067	1e+35	1e+35	31.2788	1e+35	1e+35	1e+35	9.2499
2014-10-23 05:00:00		13.0	57.8863	168.868	1e+35	5.71717	31.8009	1e+35	1e+35	31.2862	1e+35	1e+35	1e+35	9.18413
2014-10-23 06:00:00		13.0	57.8863	168.868	1e+35	5.72498	31.7938	1e+35	1e+35	31.2864	1e+35	1e+35	1e+35	8.78278
2014-10-23 07:00:00		13.0	57.8863	168.868	1e+35	5.71981	31.7848	1e+35	1e+35	31.274	1e+35	1e+35	1e+35	8.63429
2014-10-23 08:00:00		13.0	57.8863	168.868	1e+35	5.67299	31.7837	1e+35	1e+35	31.2338	1e+35	1e+35	1e+35	8.89549
2014-10-23 09:00:00		13.0	57.8863	168.868	1e+35	5.65863	31.7868	1e+35	1e+35	31.2243	1e+35	1e+35	1e+35	8.48979
2014-10-23 10:00:00		13.0	57.8863	168.868	1e+35	5.66249	31.789	1e+35	1e+35	31.2295	1e+35	1e+35	1e+35	8.3353
2014-10-23 11:00:00		13.0	57.8863	168.868	1e+35	5.64154	31.79	1e+35	1e+35	31.2128	1e+35	1e+35	1e+35	8.2831
2014-10-23 12:00:00		13.0	57.8863	168.868	1e+35	5.60447	31.7976	1e+35	1e+35	31.1885	1e+35	1e+35	1e+35	8.50656
2014-10-23 13:00:00		13.0	57.8863	168.868	1e+35	5.61598	31.8052	1e+35	1e+35	31.205	1e+35	1e+35	1e+35	8.84634
2014-10-23 14:00:00		13.0	57.8863	168.868	1e+35	5.63856	31.8104	1e+35	1e+35	31.2285	1e+35	1e+35	1e+35	8.71825
2014-10-23 15:00:00		13.0	57.8863	168.868	1e+35	5.6407	31.8178	1e+35	1e+35	31.237	1e+35	1e+35	1e+35	8.91562
2014-10-23 16:00:00		13.0	57.8863	168.868	1e+35	5.65916	31.8163	1e+35	1e+35	31.2513	1e+35	1e+35	1e+35	9.16751
2014-10-23 17:00:00		13.0	57.8863	168.868	1e+35	5.67886	31.8077	1e+35	1e+35	31.2601	1e+35	1e+35	1e+35	9.0652
2014-10-23 18:00:00		13.0	57.8863	168.868	1e+35	5.70096	31.7913	1e+35	1e+35	31.2642	1e+35	1e+35	1e+35	9.14085
2014-10-23 19:00:00		13.0	57.8863	168.868	1e+35	5.72645	31.7741	1e+35	1e+35	31.2702	1e+35	1e+35	1e+35	9.17693
2014-10-23 20:00:00		13.0	57.8863	168.868	1e+35	5.68548	31.776	1e+35	1e+35	31.2374	1e+35	1e+35	1e+35	8.79574
2014-10-23 21:00:00		13.0	57.8863	168.868	1e+35	5.64827	31.7935	1e+35	1e+35	31.2219	1e+35	1e+35	1e+35	9.17127
2014-10-23 22:00:00		13.0	57.8863	168.868	1e+35	5.68882	31.7857	1e+35	1e+35	31.249	1e+35	1e+35	1e+35	9.05623
2014-10-23 23:00:00		13.0	57.8863	168.868	1e+35	5.80677	31.745	1e+35	1e+35	31.3115	1e+35	1e+35	1e+35	8.7456
2014-10-24 00:00:00		13.0	57.8863	168.868	1e+35	5.88126	31.7164	1e+35	1e+35	31.3482	1e+35	1e+35	1e+35	8.35576
2014-10-24 01:00:00		13.0	57.8863	168.868	1e+35	5.91334	31.6953	1e+35	1e+35	31.3566	1e+35	1e+35	1e+35	8.94984
2014-10-24 02:00:00		13.0	57.8863	168.868	1e+35	5.93406	31.6921	1e+35	1e+35	31.3713	1e+35	1e+35	1e+35	9.55682
2014-10-24 03:00:00		13.0	57.8863	168.868	1e+35	5.94478	31.6864	1e+35	1e+35	31.3749	1e+35	1e+35	1e+35	8.64777
2014-10-24 04:00:00		13.0	57.8863	168.868	1e+35	5.96107	31.679	1e+35	1e+35	31.3821	1e+35	1e+35	1e+35	9.32568
2014-10-24 05:00:00		13.0	57.8863	168.868	1e+35	5.95701	31.6821	1e+35	1e+35	31.3814	1e+35	1e+35	1e+35	8.95273
2014-10-24 06:00:00		13.0	57.8863	168.868	1e+35	5.97467	31.6768	1e+35	1e+35	31.3919	1e+35	1e+35	1e+35	10.2185
2014-10-24 07:00:00		13.0	57.8863	168.868	1e+35	5.99616	31.6547	1e+35	1e+35	31.3896	1e+35	1e+35	1e+35	8.81973
2014-10-24 08:00:00		13.0	57.8863	168.868	1e+35	5.97973	31.6602	1e+35	1e+35	31.3808	1e+35	1e+35	1e+35	9.10045
2014-10-24 09:00:00		13.0	57.8863	168.868	1e+35	5.94836	31.6683	1e+35	1e+35	31.3613	1e+35	1e+35	1e+35	8.06302
2014-10-24 10:00:00		13.0	57.8863	168.868	1e+35	5.90958	31.6794	1e+35	1e+35	31.3391	1e+35	1e+35	1e+35	8.78858
2014-10-24 11:00:00		13.0	57.8863	168.868	1e+35	5.8597	31.6993	1e+35	1e+35	31.3147	1e+35	1e+35	1e+35	8.10733
2014-10-24 12:00:00		13.0	57.8863	168.868	1e+35	5.74931	31.7451	1e+35	1e+35	31.2632	1e+35	1e+35	1e+35	8.16289
2014-10-24 13:00:00		13.0	57.8863	168.868	1e+35	5.64979	31.7737	1e+35	1e+35	31.2056	1e+35	1e+35	1e+35	8.96344
2014-10-24 14:00:00		13.0	57.8863	168.868	1e+35	5.56167	31.8174	1e+35	1e+35	31.1703	1e+35	1e+35	1e+35	8.51388
2014-10-24 15:00:00		13.0	57.8863	168.868	1e+35	5.54463	31.823	1e+35	1e+35	31.1613	1e+35	1e+35	1e+35	9.58292
2014-10-24 16:00:00		13.0	57.8863	168.868	1e+35	5.53192	31.8267	1e+35	1e+35	31.1536	1e+35	1e+35	1e+35	8.68974
2014-10-24 17:00:00		13.0	57.8863	168.868	1e+35	5.5307	31.8252	1e+35	1e+35	31.1514	1e+35	1e+35	1e+35	8.85567
2014-10-24 18:00:00		13.0	57.8863	168.868	1e+35	5.54876	31.8202	1e+35	1e+35	31.1622	1e+35	1e+35	1e+35	9.12847
2014-10-24 19:00:00		13.0	57.8863	168.868	1e+35	5.62545	31.7808	1e+35	1e+35	31.1915	1e+35	1e+35	1e+35	9.0791
2014-10-24 20:00:00		13.0	57.8863	168.868	1e+35	5.77142	31.7189	1e+35	1e+35	31.2584	1e+35	1e+35	1e+35	8.41829
2014-10-24 21:00:00		13.0	57.8863	168.868	1e+35	5.89416	31.6698	1e+35	1e+35	31.3178	1e+35	1e+35	1e+35	9.2384
2014-10-24 22:00:00		13.0	57.8863	168.868	1e+35	5.91775	31.6669	1e+35	1e+35	31.3348	1e+35	1e+35	1e+35	8.78189
2014-10-24 23:00:00		13.0	57.8863	168.868	1e+35	5.97609	31.6436	1e+35	1e+35	31.3631	1e+35	1e+35	1e+35	9.30598
2014-10-25 00:00:00		13.0	57.8863	168.868	1e+35	5.96103	31.6499	1e+35	1e+35	31.3559	1e+35	1e+35	1e+35	9.06148
2014-10-25 01:00:00		13.0	57.8863	168.868	1e+35	5.9634	31.6487	1e+35	1e+35	31.3567	1e+35	1e+35	1e+35	8.6488
2014-10-25 02:00:00		13.0	57.8863	168.868	1e+35	5.92208	31.6606	1e+35	1e+35	31.3328	1e+35	1e+35	1e+35	8.89452
2014-10-25 03:00:00		13.0	57.8863	168.868	1e+35	5.91601	31.661	1e+35	1e+35	31.3281	1e+35	1e+35	1e+35	9.07465
2014-10-25 04:00:00		13.0	57.8863	168.868	1e+35	5.97578	31.6481	1e+35	1e+35	31.3668	1e+35	1e+35	1e+35	9.07001
2014-10-25 05:00:00		13.0	57.8863	168.868	1e+35	6.01812	31.6319	1e+35	1e+35	31.3878	1e+35	1e+35	1e+35	9.46024
2014-10-25 06:00:00		13.0	57.8863	168.868	1e+35	6.03996	31.6287	1e+35	1e+35	31.4029	1e+35	1e+35	1e+35	8.82524
2014-10-25 07:00:00		13.0	57.8863	168.868	1e+35	6.06944	31.619	1e+35	1e+35	31.419	1e+35	1e+35	1e+35	8.96572
2014-10-25 08:00:00		13.0	57.8863	168.868	1e+35	6.09126	31.6031	1e+35	1e+35	31.4231	1e+35	1e+35	1e+35	9.15164
2014-10-25 09:00:00		13.0	57.8863	168.868	1e+35	6.07962	31.5991	1e+35	1e+35	31.4095	1e+35	1e+35	1e+35	8.59009
2014-10-25 10:00:00		13.0	57.8863	168.868	1e+35	6.03549	31.6081	1e+35	1e+35	31.3805	1e+35	1e+35	1e+35	8.34847
2014-10-25 11:00:00		13.0	57.8863	168.868	1e+35	5.94388	31.6383	1e+35	1e+35	31.3312	1e+35	1e+35	1e+35	9.00272
2014-10-25 12:00:00		13.0	57.8863	168.868	1e+35	5.82972	31.6788	1e+35	1e+35	31.2715	1e+35	1e+35	1e+35	8.30336
2014-10-25 13:00:00		13.0	57.8863	168.868	1e+35	5.68478	31.7472	1e+35	1e+35	31.2111	1e+35	1e+35	1e+35	8.5066
2014-10-25 14:00:00		13.0	57.8863	168.868	1e+35	5.59378	31.7785	1e+35	1e+35	31.1625	1e+35	1e+35	1e+35	7.91815
2014-10-25 15:00:00		13.0	57.8863	168.868	1e+35	5.61506	31.7689	1e+35	1e+35	31.1722	1e+35	1e+35	1e+35	8.84918
2014-10-25 16:00:00		13.0	57.8863	168.868	1e+35	5.69255	31.7337	1e+35	1e+35	31.2057	1e+35	1e+35	1e+35	8.851
2014-10-25 17:00:00		13.0	57.8863	168.868	1e+35	5.77474	31.705	1e+35	1e+35	31.2491	1e+35	1e+35	1e+35	9.18335
2014-10-25 18:00:00		13.0	57.8863	168.868	1e+35	5.85295	31.678	1e+35	1e+35	31.2906	1e+35	1e+35	1e+35	9.24588
2014-10-25 19:00:00		13.0	57.8863	168.868	1e+35	5.9584	31.6377	1e+35	1e+35	31.3428	1e+35	1e+35	1e+35	9.13122
2014-10-25 20:00:00		13.0	57.8863	168.868	1e+35	6.00661	31.6241	1e+35	1e+35	31.3711	1e+35	1e+35	1e+35	9.15595
2014-10-25 21:00:00		13.0	57.8863	168.868	1e+35	6.07507	31.5993	1e+35	1e+35	31.4061	1e+35	1e+35	1e+35	9.0043
2014-10-25 22:00:00		13.0	57.8863	168.868	1e+35	6.04955	31.6118	1e+35	1e+35	31.3959	1e+35	1e+35	1e+35	8.99602
2014-10-25 23:00:00		13.0	57.8863	168.868	1e+35	5.91247	31.6453	1e+35	1e+35	31.311	1e+35	1e+35	1e+35	8.64668
2014-10-26 00:00:00		13.0	57.8863	168.868	1e+35	5.69502	31.7225	1e+35	1e+35	31.1978	1e+35	1e+35	1e+35	8.66097
2014-10-26 01:00:00		13.0	57.8863	168.868	1e+35	5.5413	31.8062	1e+35	1e+35	31.1435	1e+35	1e+35	1e+35	9.06621
2014-10-26 02:00:00		13.0	57.8863	168.868	1e+35	5.47263	31.8542	1e+35	1e+35	31.1283	1e+35	1e+35	1e+35	8.88635
2014-10-26 03:00:00		13.0	57.8863	168.868	1e+35	5.44176	31.8691	1e+35	1e+35	31.1155	1e+35	1e+35	1e+35	8.84708
2014-10-26 04:00:00		13.0	57.8863	168.868	1e+35	5.4424	31.867	1e+35	1e+35	31.1142	1e+35	1e+35	1e+35	8.83103
2014-10-26 05:00:00		13.0	57.8863	168.868	1e+35	5.50049	31.8367	1e+35	1e+35	31.136	1e+35	1e+35	1e+35	8.62041
2014-10-26 06:00:00		13.0	57.8863	168.868	1e+35	5.66638	31.7598	1e+35	1e+35	31.207	1e+35	1e+35	1e+35	8.99527
2014-10-26 07:00:00		13.0	57.8863	168.868	1e+35	5.77778	31.7066	1e+35	1e+35	31.2533	1e+35	1e+35	1e+35	9.54094
2014-10-26 08:00:00		13.0	57.8863	168.868	1e+35	5.81124	31.6542	1e+35	1e+35	31.2345	1e+35	1e+35	1e+35	9.24658
2014-10-26 09:00:00		13.0	57.8863	168.868	1e+35	5.9131	31.6283	1e+35	1e+35	31.2963	1e+35	1e+35	1e+35	8.66314
2014-10-26 10:00:00		13.0	57.8863	168.868	1e+35	5.72287	31.7322	1e+35	1e+35	31.2296	1e+35	1e+35	1e+35	8.24581
2014-10-26 11:00:00		13.0	57.8863	168.868	1e+35	5.42997	31.8772	1e+35	1e+35	31.1127	1e+35	1e+35	1e+35	8.44461
2014-10-26 12:00:00		13.0	57.8863	168.868	1e+35	5.51743	31.794	1e+35	1e+35	31.1124	1e+35	1e+35	1e+35	8.47195
2014-10-26 13:00:00		13.0	57.8863	168.868	1e+35	5.37528	31.8757	1e+35	1e+35	31.0654	1e+35	1e+35	1e+35	8.16859
2014-10-26 14:00:00		13.0	57.8863	168.868	1e+35	5.35384	31.892	1e+35	1e+35	31.0618	1e+35	1e+35	1e+35	8.51433
2014-10-26 15:00:00		13.0	57.8863	168.868	1e+35	5.29891	31.9318	1e+35	1e+35	31.0511	1e+35	1e+35	1e+35	8.98708
2014-10-26 16:00:00		13.0	57.8863	168.868	1e+35	5.28922	31.9528	1e+35	1e+35	31.0614	1e+35	1e+35	1e+35	9.14469
2014-10-26 17:00:00		13.0	57.8863	168.868	1e+35	5.27283	31.9473	1e+35	1e+35	31.0428	1e+35	1e+35	1e+35	9.13801
2014-10-26 18:00:00		13.0	57.8863	168.868	1e+35	5.28138	31.9381	1e+35	1e+35	31.0421	1e+35	1e+35	1e+35	9.35657
2014-10-26 19:00:00		13.0	57.8863	168.868	1e+35	5.27881	31.9403	1e+35	1e+35	31.0419	1e+35	1e+35	1e+35	9.56559
2014-10-26 20:00:00		13.0	57.8863	168.868	1e+35	5.60087	31.7802	1e+35	1e+35	31.1706	1e+35	1e+35	1e+35	9.57099
2014-10-26 21:00:00		13.0	57.8863	168.868	1e+35	5.75859	31.7123	1e+35	1e+35	31.2422	1e+35	1e+35	1e+35	9.23765
2014-10-26 22:00:00		13.0	57.8863	168.868	1e+35	5.8623	31.6832	1e+35	1e+35	31.3031	1e+35	1e+35	1e+35	9.26794
2014-10-26 23:00:00		13.0	57.8863	168.868	1e+35	5.83006	31.6989	1e+35	1e+35	31.2901	1e+35	1e+35	1e+35	9.28796
2014-10-27 00:00:00		13.0	57.8863	168.868	1e+35	5.87651	31.6878	1e+35	1e+35	31.3192	1e+35	1e+35	1e+35	9.43172
2014-10-27 01:00:00		13.0	57.8863	168.868	1e+35	5.93818	31.6516	1e+35	1e+35	31.3382	1e+35	1e+35	1e+35	8.82917
2014-10-27 02:00:00		13.0	57.8863	168.868	1e+35	5.94529	31.6458	1e+35	1e+35	31.3388	1e+35	1e+35	1e+35	8.48866
2014-10-27 03:00:00		13.0	57.8863	168.868	1e+35	5.92214	31.6505	1e+35	1e+35	31.3239	1e+35	1e+35	1e+35	9.12576
2014-10-27 04:00:00		13.0	57.8863	168.868	1e+35	5.89525	31.6616	1e+35	1e+35	31.3116	1e+35	1e+35	1e+35	9.95439
2014-10-27 05:00:00		13.0	57.8863	168.868	1e+35	5.87464	31.6705	1e+35	1e+35	31.3019	1e+35	1e+35	1e+35	8.8272
2014-10-27 06:00:00		13.0	57.8863	168.868	1e+35	5.86143	31.6754	1e+35	1e+35	31.2949	1e+35	1e+35	1e+35	8.17527
2014-10-27 07:00:00		13.0	57.8863	168.868	1e+35	5.85641	31.6714	1e+35	1e+35	31.2877	1e+35	1e+35	1e+35	9.20898
2014-10-27 08:00:00		13.0	57.8863	168.868	1e+35	5.84352	31.6731	1e+35	1e+35	31.2777	1e+35	1e+35	1e+35	7.77081
2014-10-27 09:00:00		13.0	57.8863	168.868	1e+35	5.82284	31.6767	1e+35	1e+35	31.2636	1e+35	1e+35	1e+35	7.54643
2014-10-27 10:00:00		13.0	57.8863	168.868	1e+35	5.80913	31.6822	1e+35	1e+35	31.2575	1e+35	1e+35	1e+35	8.74267
2014-10-27 11:00:00		13.0	57.8863	168.868	1e+35	5.78195	31.6918	1e+35	1e+35	31.2431	1e+35	1e+35	1e+35	8.25895
2014-10-27 12:00:00		13.0	57.8863	168.868	1e+35	5.74068	31.7056	1e+35	1e+35	31.2211	1e+35	1e+35	1e+35	8.90773
2014-10-27 13:00:00		13.0	57.8863	168.868	1e+35	5.66086	31.7445	1e+35	1e+35	31.1885	1e+35	1e+35	1e+35	8.09658
2014-10-27 14:00:00		13.0	57.8863	168.868	1e+35	5.57157	31.7761	1e+35	1e+35	31.1418	1e+35	1e+35	1e+35	8.11796
2014-10-27 15:00:00		13.0	57.8863	168.868	1e+35	5.42778	31.8306	1e+35	1e+35	31.0698	1e+35	1e+35	1e+35	8.59307
2014-10-27 16:00:00		13.0	57.8863	168.868	1e+35	5.33787	31.8753	1e+35	1e+35	31.0335	1e+35	1e+35	1e+35	7.93828
2014-10-27 17:00:00		13.0	57.8863	168.868	1e+35	5.2846	31.9163	1e+35	1e+35	31.0254	1e+35	1e+35	1e+35	8.99594
2014-10-27 18:00:00		13.0	57.8863	168.868	1e+35	5.31694	31.8723	1e+35	1e+35	31.0139	1e+35	1e+35	1e+35	9.05888
2014-10-27 19:00:00		13.0	57.8863	168.868	1e+35	5.35503	31.8538	1e+35	1e+35	31.0296	1e+35	1e+35	1e+35	9.32947
2014-10-27 20:00:00		13.0	57.8863	168.868	1e+35	5.39273	31.8504	1e+35	1e+35	31.0579	1e+35	1e+35	1e+35	8.5575
2014-10-27 21:00:00		13.0	57.8863	168.868	1e+35	5.42294	31.8452	1e+35	1e+35	31.0791	1e+35	1e+35	1e+35	9.81754
2014-10-27 22:00:00		13.0	57.8863	168.868	1e+35	5.60465	31.7503	1e+35	1e+35	31.1471	1e+35	1e+35	1e+35	9.4118
2014-10-27 23:00:00		13.0	57.8863	168.868	1e+35	5.54562	31.8	1e+35	1e+35	31.1417	1e+35	1e+35	1e+35	9.23035
2014-10-28 00:00:00		13.0	57.8863	168.868	1e+35	5.61696	31.7436	1e+35	1e+35	31.1515	1e+35	1e+35	1e+35	9.15814
2014-10-28 01:00:00		13.0	57.8863	168.868	1e+35	5.62758	31.7453	1e+35	1e+35	31.1618	1e+35	1e+35	1e+35	9.0023
2014-10-28 02:00:00		13.0	57.8863	168.868	1e+35	5.56073	31.7798	1e+35	1e+35	31.1366	1e+35	1e+35	1e+35	9.38825
2014-10-28 03:00:00		13.0	57.8863	168.868	1e+35	5.47836	31.8145	1e+35	1e+35	31.0981	1e+35	1e+35	1e+35	8.99776
2014-10-28 04:00:00		13.0	57.8863	168.868	1e+35	5.44297	31.8338	1e+35	1e+35	31.0855	1e+35	1e+35	1e+35	9.1537
2014-10-28 05:00:00		13.0	57.8863	168.868	1e+35	5.42444	31.8336	1e+35	1e+35	31.0695	1e+35	1e+35	1e+35	8.51624
2014-10-28 06:00:00		13.0	57.8863	168.868	1e+35	5.4265	31.8339	1e+35	1e+35	31.0718	1e+35	1e+35	1e+35	9.06792
2014-10-28 07:00:00		13.0	57.8863	168.868	1e+35	5.4799	31.8041	1e+35	1e+35	31.0901	1e+35	1e+35	1e+35	8.92229
2014-10-28 08:00:00		13.0	57.8863	168.868	1e+35	5.51813	31.7798	1e+35	1e+35	31.1004	1e+35	1e+35	1e+35	8.26528
2014-10-28 09:00:00		13.0	57.8863	168.868	1e+35	5.54385	31.7668	1e+35	1e+35	31.1107	1e+35	1e+35	1e+35	8.84587
2014-10-28 10:00:00		13.0	57.8863	168.868	1e+35	5.4939	31.8019	1e+35	1e+35	31.0997	1e+35	1e+35	1e+35	8.31703
2014-10-28 11:00:00		13.0	57.8863	168.868	1e+35	5.39399	31.8495	1e+35	1e+35	31.0582	1e+35	1e+35	1e+35	8.64236
2014-10-28 12:00:00		13.0	57.8863	168.868	1e+35	5.34569	31.8749	1e+35	1e+35	31.0399	1e+35	1e+35	1e+35	8.38151
2014-10-28 13:00:00		13.0	57.8863	168.868	1e+35	5.44371	31.8034	1e+35	1e+35	31.0593	1e+35	1e+35	1e+35	9.03073
2014-10-28 14:00:00		13.0	57.8863	168.868	1e+35	5.51646	31.7762	1e+35	1e+35	31.0958	1e+35	1e+35	1e+35	8.35931
2014-10-28 15:00:00		13.0	57.8863	168.868	1e+35	5.59036	31.75	1e+35	1e+35	31.1344	1e+35	1e+35	1e+35	8.36199
2014-10-28 16:00:00		13.0	57.8863	168.868	1e+35	5.61914	31.7372	1e+35	1e+35	31.1474	1e+35	1e+35	1e+35	8.62948
2014-10-28 17:00:00		13.0	57.8863	168.868	1e+35	5.6197	31.738	1e+35	1e+35	31.1485	1e+35	1e+35	1e+35	8.72082
2014-10-28 18:00:00		13.0	57.8863	168.868	1e+35	5.57768	31.7502	1e+35	1e+35	31.1243	1e+35	1e+35	1e+35	9.14118
2014-10-28 19:00:00		13.0	57.8863	168.868	1e+35	5.55644	31.7499	1e+35	1e+35	31.106	1e+35	1e+35	1e+35	8.2158
2014-10-28 20:00:00		13.0	57.8863	168.868	1e+35	5.51278	31.7665	1e+35	1e+35	31.0841	1e+35	1e+35	1e+35	8.34574
2014-10-28 21:00:00		13.0	57.8863	168.868	1e+35	5.40411	31.8252	1e+35	1e+35	31.0447	1e+35	1e+35	1e+35	7.57949
2014-10-28 22:00:00		13.0	57.8863	168.868	1e+35	5.36028	31.8457	1e+35	1e+35	31.0261	1e+35	1e+35	1e+35	7.82851
2014-10-28 23:00:00		13.0	57.8863	168.868	1e+35	5.3613	31.8517	1e+35	1e+35	31.0329	1e+35	1e+35	1e+35	9.04862
2014-10-29 00:00:00		13.0	57.8863	168.868	1e+35	5.45282	31.8072	1e+35	1e+35	31.0707	1e+35	1e+35	1e+35	10.1059
2014-10-29 01:00:00		13.0	57.8863	168.868	1e+35	5.53863	31.7838	1e+35	1e+35	31.1213	1e+35	1e+35	1e+35	8.74266
2014-10-29 02:00:00		13.0	57.8863	168.868	1e+35	5.53181	31.8045	1e+35	1e+35	31.1335	1e+35	1e+35	1e+35	7.9715
2014-10-29 03:00:00		13.0	57.8863	168.868	1e+35	5.49497	31.8165	1e+35	1e+35	31.114	1e+35	1e+35	1e+35	9.55092
2014-10-29 04:00:00		13.0	57.8863	168.868	1e+35	5.46516	31.8133	1e+35	1e+35	31.0857	1e+35	1e+35	1e+35	8.40025
2014-10-29 05:00:00		13.0	57.8863	168.868	1e+35	5.45213	31.8168	1e+35	1e+35	31.078	1e+35	1e+35	1e+35	8.90401
2014-10-29 06:00:00		13.0	57.8863	168.868	1e+35	5.4506	31.8196	1e+35	1e+35	31.079	1e+35	1e+35	1e+35	8.16544
2014-10-29 07:00:00		13.0	57.8863	168.868	1e+35	5.4522	31.8195	1e+35	1e+35	31.0809	1e+35	1e+35	1e+35	9.54531
2014-10-29 08:00:00		13.0	57.8863	168.868	1e+35	5.44751	31.8174	1e+35	1e+35	31.075	1e+35	1e+35	1e+35	9.50508
2014-10-29 09:00:00		13.0	57.8863	168.868	1e+35	5.45788	31.8081	1e+35	1e+35	31.0752	1e+35	1e+35	1e+35	8.80836
2014-10-29 10:00:00		13.0	57.8863	168.868	1e+35	5.46479	31.7972	1e+35	1e+35	31.0714	1e+35	1e+35	1e+35	8.92876
2014-10-29 11:00:00		13.0	57.8863	168.868	1e+35	5.41939	31.8154	1e+35	1e+35	31.0491	1e+35	1e+35	1e+35	8.22637
2014-10-29 12:00:00		13.0	57.8863	168.868	1e+35	5.26889	31.875	1e+35	1e+35	30.9756	1e+35	1e+35	1e+35	8.13617
2014-10-29 13:00:00		13.0	57.8863	168.868	1e+35	5.18706	31.895	1e+35	1e+35	30.9246	1e+35	1e+35	1e+35	8.06614
2014-10-29 14:00:00		13.0	57.8863	168.868	1e+35	5.21624	31.8801	1e+35	1e+35	30.936	1e+35	1e+35	1e+35	8.03107
2014-10-29 15:00:00		13.0	57.8863	168.868	1e+35	5.19644	31.8954	1e+35	1e+35	30.9329	1e+35	1e+35	1e+35	8.16075
2014-10-29 16:00:00		13.0	57.8863	168.868	1e+35	5.1436	31.9267	1e+35	1e+35	30.9161	1e+35	1e+35	1e+35	8.2139
2014-10-29 17:00:00		13.0	57.8863	168.868	1e+35	5.09719	31.9572	1e+35	1e+35	30.9042	1e+35	1e+35	1e+35	8.85176
2014-10-29 18:00:00		13.0	57.8863	168.868	1e+35	5.06426	31.9769	1e+35	1e+35	30.8936	1e+35	1e+35	1e+35	8.65439
2014-10-29 19:00:00		13.0	57.8863	168.868	1e+35	5.1688	31.924	1e+35	1e+35	30.9348	1e+35	1e+35	1e+35	8.34959
2014-10-29 20:00:00		13.0	57.8863	168.868	1e+35	5.38528	31.834	1e+35	1e+35	31.0371	1e+35	1e+35	1e+35	8.48074
2014-10-29 21:00:00		13.0	57.8863	168.868	1e+35	5.39319	31.8201	1e+35	1e+35	31.032	1e+35	1e+35	1e+35	9.61579
2014-10-29 22:00:00		13.0	57.8863	168.868	1e+35	5.38202	31.8254	1e+35	1e+35	31.0271	1e+35	1e+35	1e+35	9.15191
2014-10-29 23:00:00		13.0	57.8863	168.868	1e+35	5.28519	31.8645	1e+35	1e+35	30.9802	1e+35	1e+35	1e+35	8.56414
2014-10-30 00:00:00		13.0	57.8863	168.868	1e+35	5.21863	31.9005	1e+35	1e+35	30.9564	1e+35	1e+35	1e+35	9.06502
2014-10-30 01:00:00		13.0	57.8863	168.868	1e+35	5.18407	31.9005	1e+35	1e+35	30.9275	1e+35	1e+35	1e+35	9.26861
2014-10-30 02:00:00		13.0	57.8863	168.868	1e+35	5.26844	31.8567	1e+35	1e+35	30.9594	1e+35	1e+35	1e+35	8.76698
2014-10-30 03:00:00		13.0	57.8863	168.868	1e+35	5.31112	31.8345	1e+35	1e+35	30.9757	1e+35	1e+35	1e+35	8.89874
2014-10-30 04:00:00		13.0	57.8863	168.868	1e+35	5.34833	31.8215	1e+35	1e+35	30.9953	1e+35	1e+35	1e+35	8.81217
2014-10-30 05:00:00		13.0	57.8863	168.868	1e+35	5.31926	31.8405	1e+35	1e+35	30.9877	1e+35	1e+35	1e+35	9.01261
2014-10-30 06:00:00		13.0	57.8863	168.868	1e+35	5.26251	31.8606	1e+35	1e+35	30.9579	1e+35	1e+35	1e+35	8.78644
2014-10-30 07:00:00		13.0	57.8863	168.868	1e+35	5.23336	31.8784	1e+35	1e+35	30.9491	1e+35	1e+35	1e+35	8.94669
2014-10-30 08:00:00		13.0	57.8863	168.868	1e+35	5.20685	31.8868	1e+35	1e+35	30.9344	1e+35	1e+35	1e+35	9.00688
2014-10-30 09:00:00		13.0	57.8863	168.868	1e+35	5.19472	31.895	1e+35	1e+35	30.9314	1e+35	1e+35	1e+35	9.11778
2014-10-30 10:00:00		13.0	57.8863	168.868	1e+35	5.17614	31.8986	1e+35	1e+35	30.919	1e+35	1e+35	1e+35	9.0661
2014-10-30 11:00:00		13.0	57.8863	168.868	1e+35	5.1746	31.8973	1e+35	1e+35	30.9166	1e+35	1e+35	1e+35	9.03506
2014-10-30 12:00:00		13.0	57.8863	168.868	1e+35	5.18688	31.8878	1e+35	1e+35	30.9184	1e+35	1e+35	1e+35	8.70365
2014-10-30 13:00:00		13.0	57.8863	168.868	1e+35	5.19938	31.8835	1e+35	1e+35	30.925	1e+35	1e+35	1e+35	8.31975
2014-10-30 14:00:00		13.0	57.8863	168.868	1e+35	5.21577	31.8744	1e+35	1e+35	30.9307	1e+35	1e+35	1e+35	8.38687
2014-10-30 15:00:00		13.0	57.8863	168.868	1e+35	5.25123	31.8591	1e+35	1e+35	30.947	1e+35	1e+35	1e+35	8.43391
2014-10-30 16:00:00		13.0	57.8863	168.868	1e+35	5.29501	31.8386	1e+35	1e+35	30.9657	1e+35	1e+35	1e+35	8.50386
2014-10-30 17:00:00		13.0	57.8863	168.868	1e+35	5.17404	31.8855	1e+35	1e+35	30.9056	1e+35	1e+35	1e+35	8.64672
2014-10-30 18:00:00		13.0	57.8863	168.868	1e+35	5.06851	31.9353	1e+35	1e+35	30.861	1e+35	1e+35	1e+35	8.78872
2014-10-30 19:00:00		13.0	57.8863	168.868	1e+35	5.13028	31.9117	1e+35	1e+35	30.8922	1e+35	1e+35	1e+35	8.97763
2014-10-30 20:00:00		13.0	57.8863	168.868	1e+35	5.16014	31.8824	1e+35	1e+35	30.8915	1e+35	1e+35	1e+35	9.22851
2014-10-30 21:00:00		13.0	57.8863	168.868	1e+35	5.23186	31.8438	1e+35	1e+35	30.9177	1e+35	1e+35	1e+35	9.38869
2014-10-30 22:00:00		13.0	57.8863	168.868	1e+35	5.25865	31.8495	1e+35	1e+35	30.9451	1e+35	1e+35	1e+35	9.31015
2014-10-30 23:00:00		13.0	57.8863	168.868	1e+35	5.27756	31.8406	1e+35	1e+35	30.9532	1e+35	1e+35	1e+35	9.37188
2014-10-31 00:00:00		13.0	57.8863	168.868	1e+35	5.26722	31.8472	1e+35	1e+35	30.9504	1e+35	1e+35	1e+35	9.53668
2014-10-31 01:00:00		13.0	57.8863	168.868	1e+35	5.23826	31.8568	1e+35	1e+35	30.9342	1e+35	1e+35	1e+35	8.64574
2014-10-31 02:00:00		13.0	57.8863	168.868	1e+35	5.19019	31.8652	1e+35	1e+35	30.9015	1e+35	1e+35	1e+35	8.8476
2014-10-31 03:00:00		13.0	57.8863	168.868	1e+35	5.13201	31.9008	1e+35	1e+35	30.8841	1e+35	1e+35	1e+35	9.18035
2014-10-31 04:00:00		13.0	57.8863	168.868	1e+35	5.14927	31.8987	1e+35	1e+35	30.8965	1e+35	1e+35	1e+35	8.77479
2014-10-31 05:00:00		13.0	57.8863	168.868	1e+35	5.03492	31.945	1e+35	1e+35	30.8416	1e+35	1e+35	1e+35	9.35786
2014-10-31 06:00:00		13.0	57.8863	168.868	1e+35	5.07412	31.9199	1e+35	1e+35	30.8515	1e+35	1e+35	1e+35	6.99261
2014-10-31 07:00:00		13.0	57.8863	168.868	1e+35	5.13528	31.8944	1e+35	1e+35	30.8812	1e+35	1e+35	1e+35	9.25458
2014-10-31 08:00:00		13.0	57.8863	168.868	1e+35	5.16245	31.871	1e+35	1e+35	30.8841	1e+35	1e+35	1e+35	10.5205
2014-10-31 09:00:00		13.0	57.8863	168.868	1e+35	5.18705	31.8667	1e+35	1e+35	30.9001	1e+35	1e+35	1e+35	8.84128
2014-10-31 10:00:00		13.0	57.8863	168.868	1e+35	5.22283	31.8471	1e+35	1e+35	30.9126	1e+35	1e+35	1e+35	7.94274
2014-10-31 11:00:00		13.0	57.8863	168.868	1e+35	5.23088	31.8402	1e+35	1e+35	30.9139	1e+35	1e+35	1e+35	9.53988
2014-10-31 12:00:00		13.0	57.8863	168.868	1e+35	5.22351	31.8455	1e+35	1e+35	30.9121	1e+35	1e+35	1e+35	8.91023
2014-10-31 13:00:00		13.0	57.8863	168.868	1e+35	5.21721	31.8463	1e+35	1e+35	30.9071	1e+35	1e+35	1e+35	8.18142
2014-10-31 14:00:00		13.0	57.8863	168.868	1e+35	5.19983	31.8571	1e+35	1e+35	30.9022	1e+35	1e+35	1e+35	8.44149
2014-10-31 15:00:00		13.0	57.8863	168.868	1e+35	5.19291	31.8598	1e+35	1e+35	30.8991	1e+35	1e+35	1e+35	8.97995
2014-10-31 16:00:00		13.0	57.8863	168.868	1e+35	5.20408	31.8663	1e+35	1e+35	30.9133	1e+35	1e+35	1e+35	7.24638
2014-10-31 17:00:00		13.0	57.8863	168.868	1e+35	5.20101	31.8812	1e+35	1e+35	30.9243	1e+35	1e+35	1e+35	8.2171
2014-10-31 18:00:00		13.0	57.8863	168.868	1e+35	5.1495	31.9055	1e+35	1e+35	30.9032	1e+35	1e+35	1e+35	9.79493
2014-10-31 19:00:00		13.0	57.8863	168.868	1e+35	5.06746	31.9606	1e+35	1e+35	30.8826	1e+35	1e+35	1e+35	9.80798
2014-10-31 20:00:00		13.0	57.8863	168.868	1e+35	4.98845	32.0126	1e+35	1e+35	30.861	1e+35	1e+35	1e+35	7.78295
2014-10-31 21:00:00		13.0	57.8863	168.868	1e+35	4.95956	32.0449	1e+35	1e+35	30.8651	1e+35	1e+35	1e+35	8.33492
2014-10-31 22:00:00		13.0	57.8863	168.868	1e+35	4.96429	32.0526	1e+35	1e+35	30.8756	1e+35	1e+35	1e+35	8.05954
2014-10-31 23:00:00		13.0	57.8863	168.868	1e+35	4.95991	32.0515	1e+35	1e+35	30.8711	1e+35	1e+35	1e+35	8.43127
2014-11-01 00:00:00		13.0	57.8863	168.868	1e+35	4.96878	32.0407	1e+35	1e+35	30.8693	1e+35	1e+35	1e+35	8.37411
2014-11-01 01:00:00		13.0	57.8863	168.868	1e+35	4.97619	32.0282	1e+35	1e+35	30.8651	1e+35	1e+35	1e+35	9.85911
2014-11-01 02:00:00		13.0	57.8863	168.868	1e+35	4.95185	32.0438	1e+35	1e+35	30.8578	1e+35	1e+35	1e+35	8.6823
2014-11-01 03:00:00		13.0	57.8863	168.868	1e+35	4.90449	32.063	1e+35	1e+35	30.8348	1e+35	1e+35	1e+35	8.68299
2014-11-01 04:00:00		13.0	57.8863	168.868	1e+35	4.90879	32.0582	1e+35	1e+35	30.8353	1e+35	1e+35	1e+35	11.2091
2014-11-01 05:00:00		13.0	57.8863	168.868	1e+35	4.88794	32.0645	1e+35	1e+35	30.8224	1e+35	1e+35	1e+35	9.09413
2014-11-01 06:00:00		13.0	57.8863	168.868	1e+35	4.8386	32.0825	1e+35	1e+35	30.7965	1e+35	1e+35	1e+35	8.81254
2014-11-01 07:00:00		13.0	57.8863	168.868	1e+35	4.82872	32.0898	1e+35	1e+35	30.7941	1e+35	1e+35	1e+35	7.61633
2014-11-01 08:00:00		13.0	57.8863	168.868	1e+35	4.82321	32.108	1e+35	1e+35	30.8061	1e+35	1e+35	1e+35	9.80673
2014-11-01 09:00:00		13.0	57.8863	168.868	1e+35	4.79955	32.1216	1e+35	1e+35	30.7974	1e+35	1e+35	1e+35	8.10433
2014-11-01 10:00:00		13.0	57.8863	168.868	1e+35	4.78573	32.1282	1e+35	1e+35	30.7913	1e+35	1e+35	1e+35	7.46723
2014-11-01 11:00:00		13.0	57.8863	168.868	1e+35	4.77941	32.1309	1e+35	1e+35	30.7886	1e+35	1e+35	1e+35	8.36525
2014-11-01 12:00:00		13.0	57.8863	168.868	1e+35	4.77042	32.1288	1e+35	1e+35	30.7795	1e+35	1e+35	1e+35	8.68538
2014-11-01 13:00:00		13.0	57.8863	168.868	1e+35	4.78188	32.1197	1e+35	1e+35	30.7817	1e+35	1e+35	1e+35	9.7659
2014-11-01 14:00:00		13.0	57.8863	168.868	1e+35	4.78929	32.1166	1e+35	1e+35	30.7847	1e+35	1e+35	1e+35	8.72004
2014-11-01 15:00:00		13.0	57.8863	168.868	1e+35	4.77852	32.1258	1e+35	1e+35	30.7838	1e+35	1e+35	1e+35	9.00544
2014-11-01 16:00:00		13.0	57.8863	168.868	1e+35	4.777	32.1261	1e+35	1e+35	30.7823	1e+35	1e+35	1e+35	7.8233
2014-11-01 17:00:00		13.0	57.8863	168.868	1e+35	4.78508	32.1186	1e+35	1e+35	30.7824	1e+35	1e+35	1e+35	7.65632
2014-11-01 18:00:00		13.0	57.8863	168.868	1e+35	4.78849	32.1145	1e+35	1e+35	30.7817	1e+35	1e+35	1e+35	7.37056
2014-11-01 19:00:00		13.0	57.8863	168.868	1e+35	4.7869	32.1128	1e+35	1e+35	30.7794	1e+35	1e+35	1e+35	8.64452
2014-11-01 20:00:00		13.0	57.8863	168.868	1e+35	4.78111	32.1144	1e+35	1e+35	30.7753	1e+35	1e+35	1e+35	7.24274
2014-11-01 21:00:00		13.0	57.8863	168.868	1e+35	4.79188	32.1159	1e+35	1e+35	30.7863	1e+35	1e+35	1e+35	8.73708
2014-11-01 22:00:00		13.0	57.8863	168.868	1e+35	4.79	32.1197	1e+35	1e+35	30.7883	1e+35	1e+35	1e+35	9.52148
2014-11-01 23:00:00		13.0	57.8863	168.868	1e+35	4.7894	32.1259	1e+35	1e+35	30.7931	1e+35	1e+35	1e+35	9.19065
2014-11-02 00:00:00		13.0	57.8863	168.868	1e+35	4.79459	32.1292	1e+35	1e+35	30.8001	1e+35	1e+35	1e+35	8.8816
2014-11-02 01:00:00		13.0	57.8863	168.868	1e+35	4.78252	32.1284	1e+35	1e+35	30.7892	1e+35	1e+35	1e+35	8.73728
2014-11-02 02:00:00		13.0	57.8863	168.868	1e+35	4.77442	32.1276	1e+35	1e+35	30.7819	1e+35	1e+35	1e+35	8.97653
2014-11-02 03:00:00		13.0	57.8863	168.868	1e+35	4.76771	32.1246	1e+35	1e+35	30.7734	1e+35	1e+35	1e+35	8.5688
2014-11-02 04:00:00		13.0	57.8863	168.868	1e+35	4.7677	32.1195	1e+35	1e+35	30.7689	1e+35	1e+35	1e+35	8.20571
2014-11-02 05:00:00		13.0	57.8863	168.868	1e+35	4.7656	32.1132	1e+35	1e+35	30.7614	1e+35	1e+35	1e+35	7.61515
2014-11-02 06:00:00		13.0	57.8863	168.868	1e+35	4.765	32.1085	1e+35	1e+35	30.7573	1e+35	1e+35	1e+35	8.55916
2014-11-02 07:00:00		13.0	57.8863	168.868	1e+35	4.7658	32.1095	1e+35	1e+35	30.7585	1e+35	1e+35	1e+35	7.98013
2014-11-02 08:00:00		13.0	57.8863	168.868	1e+35	4.77199	32.1074	1e+35	1e+35	30.7621	1e+35	1e+35	1e+35	8.47004
2014-11-02 09:00:00		13.0	57.8863	168.868	1e+35	4.77799	32.1068	1e+35	1e+35	30.7663	1e+35	1e+35	1e+35	7.63064
2014-11-02 10:00:00		13.0	57.8863	168.868	1e+35	4.76872	32.1084	1e+35	1e+35	30.7605	1e+35	1e+35	1e+35	8.86659
2014-11-02 11:00:00		13.0	57.8863	168.868	1e+35	4.76431	32.1114	1e+35	1e+35	30.7591	1e+35	1e+35	1e+35	8.57557
2014-11-02 12:00:00		13.0	57.8863	168.868	1e+35	4.762	32.116	1e+35	1e+35	30.761	1e+35	1e+35	1e+35	8.08994
2014-11-02 13:00:00		13.0	57.8863	168.868	1e+35	4.761	32.1185	1e+35	1e+35	30.7627	1e+35	1e+35	1e+35	8.90341
2014-11-02 14:00:00		13.0	57.8863	168.868	1e+35	4.75531	32.1184	1e+35	1e+35	30.7576	1e+35	1e+35	1e+35	8.31715
2014-11-02 15:00:00		13.0	57.8863	168.868	1e+35	4.7561	32.1159	1e+35	1e+35	30.7563	1e+35	1e+35	1e+35	8.93579
2014-11-02 16:00:00		13.0	57.8863	168.868	1e+35	4.74662	32.1136	1e+35	1e+35	30.7464	1e+35	1e+35	1e+35	8.73639
2014-11-02 17:00:00		13.0	57.8863	168.868	1e+35	4.75528	32.1078	1e+35	1e+35	30.7486	1e+35	1e+35	1e+35	8.70406
2014-11-02 18:00:00		13.0	57.8863	168.868	1e+35	4.77356	32.1031	1e+35	1e+35	30.7595	1e+35	1e+35	1e+35	7.92651
2014-11-02 19:00:00		13.0	57.8863	168.868	1e+35	4.78638	32.0998	1e+35	1e+35	30.7676	1e+35	1e+35	1e+35	8.36614
2014-11-02 20:00:00		13.0	57.8863	168.868	1e+35	4.79588	32.0981	1e+35	1e+35	30.7739	1e+35	1e+35	1e+35	8.08255
2014-11-02 21:00:00		13.0	57.8863	168.868	1e+35	4.80069	32.1001	1e+35	1e+35	30.7799	1e+35	1e+35	1e+35	8.69281
2014-11-02 22:00:00		13.0	57.8863	168.868	1e+35	4.80489	32.102	1e+35	1e+35	30.785	1e+35	1e+35	1e+35	8.45347
2014-11-02 23:00:00		13.0	57.8863	168.868	1e+35	4.8056	32.1044	1e+35	1e+35	30.7881	1e+35	1e+35	1e+35	9.30334
2014-11-03 00:00:00		13.0	57.8863	168.868	1e+35	4.8034	32.108	1e+35	1e+35	30.789	1e+35	1e+35	1e+35	8.64529
2014-11-03 01:00:00		13.0	57.8863	168.868	1e+35	4.79322	32.1138	1e+35	1e+35	30.7858	1e+35	1e+35	1e+35	9.36859
2014-11-03 02:00:00		13.0	57.8863	168.868	1e+35	4.78262	32.1198	1e+35	1e+35	30.7819	1e+35	1e+35	1e+35	8.6534
2014-11-03 03:00:00		13.0	57.8863	168.868	1e+35	4.77002	32.121	1e+35	1e+35	30.7723	1e+35	1e+35	1e+35	8.69392
2014-11-03 04:00:00		13.0	57.8863	168.868	1e+35	4.75752	32.1172	1e+35	1e+35	30.7586	1e+35	1e+35	1e+35	8.68602
2014-11-03 05:00:00		13.0	57.8863	168.868	1e+35	4.7583	32.1119	1e+35	1e+35	30.7546	1e+35	1e+35	1e+35	8.61414
2014-11-03 06:00:00		13.0	57.8863	168.868	1e+35	4.7607	32.1067	1e+35	1e+35	30.7518	1e+35	1e+35	1e+35	7.86346
2014-11-03 07:00:00		13.0	57.8863	168.868	1e+35	4.77787	32.1014	1e+35	1e+35	30.7618	1e+35	1e+35	1e+35	8.14345
2014-11-03 08:00:00		13.0	57.8863	168.868	1e+35	4.78529	32.0995	1e+35	1e+35	30.7666	1e+35	1e+35	1e+35	8.96141
2014-11-03 09:00:00		13.0	57.8863	168.868	1e+35	4.79578	32.0986	1e+35	1e+35	30.7745	1e+35	1e+35	1e+35	8.63664
2014-11-03 10:00:00		13.0	57.8863	168.868	1e+35	4.7964	32.0943	1e+35	1e+35	30.7714	1e+35	1e+35	1e+35	8.71185
2014-11-03 11:00:00		13.0	57.8863	168.868	1e+35	4.80339	32.0888	1e+35	1e+35	30.7727	1e+35	1e+35	1e+35	9.25295
2014-11-03 12:00:00		13.0	57.8863	168.868	1e+35	4.79641	32.0905	1e+35	1e+35	30.768	1e+35	1e+35	1e+35	8.47352
2014-11-03 13:00:00		13.0	57.8863	168.868	1e+35	4.79101	32.0965	1e+35	1e+35	30.7689	1e+35	1e+35	1e+35	9.0878
2014-11-03 14:00:00		13.0	57.8863	168.868	1e+35	4.7895	32.1046	1e+35	1e+35	30.7745	1e+35	1e+35	1e+35	8.79857
2014-11-03 15:00:00		13.0	57.8863	168.868	1e+35	4.78102	32.1088	1e+35	1e+35	30.771	1e+35	1e+35	1e+35	8.61136
2014-11-03 16:00:00		13.0	57.8863	168.868	1e+35	4.77361	32.1106	1e+35	1e+35	30.7661	1e+35	1e+35	1e+35	8.23873
2014-11-03 17:00:00		13.0	57.8863	168.868	1e+35	4.77011	32.109	1e+35	1e+35	30.7619	1e+35	1e+35	1e+35	8.52344
2014-11-03 18:00:00		13.0	57.8863	168.868	1e+35	4.76751	32.1058	1e+35	1e+35	30.7569	1e+35	1e+35	1e+35	8.18366
2014-11-03 19:00:00		13.0	57.8863	168.868	1e+35	4.77039	32.1022	1e+35	1e+35	30.7563	1e+35	1e+35	1e+35	8.46745
2014-11-03 20:00:00		13.0	57.8863	168.868	1e+35	4.77669	32.0973	1e+35	1e+35	30.7573	1e+35	1e+35	1e+35	8.38816
2014-11-03 21:00:00		13.0	57.8863	168.868	1e+35	4.78349	32.0908	1e+35	1e+35	30.7574	1e+35	1e+35	1e+35	8.57464
2014-11-03 22:00:00		13.0	57.8863	168.868	1e+35	4.7841	32.0855	1e+35	1e+35	30.7535	1e+35	1e+35	1e+35	8.87541
2014-11-03 23:00:00		13.0	57.8863	168.868	1e+35	4.7854	32.0831	1e+35	1e+35	30.7524	1e+35	1e+35	1e+35	8.59754
2014-11-04 00:00:00		13.0	57.8863	168.868	1e+35	4.77831	32.0878	1e+35	1e+35	30.7507	1e+35	1e+35	1e+35	9.07607
2014-11-04 01:00:00		13.0	57.8863	168.868	1e+35	4.76882	32.096	1e+35	1e+35	30.7497	1e+35	1e+35	1e+35	8.82749
2014-11-04 02:00:00		13.0	57.8863	168.868	1e+35	4.76351	32.1033	1e+35	1e+35	30.7518	1e+35	1e+35	1e+35	9.2901
2014-11-04 03:00:00		13.0	57.8863	168.868	1e+35	4.75382	32.1098	1e+35	1e+35	30.7495	1e+35	1e+35	1e+35	9.74512
2014-11-04 04:00:00		13.0	57.8863	168.868	1e+35	4.74881	32.1136	1e+35	1e+35	30.7482	1e+35	1e+35	1e+35	8.88568
2014-11-04 05:00:00		13.0	57.8863	168.868	1e+35	4.73892	32.1126	1e+35	1e+35	30.7389	1e+35	1e+35	1e+35	8.36601
2014-11-04 06:00:00		13.0	57.8863	168.868	1e+35	4.74309	32.1081	1e+35	1e+35	30.7383	1e+35	1e+35	1e+35	8.02866
2014-11-04 07:00:00		13.0	57.8863	168.868	1e+35	4.742	32.1035	1e+35	1e+35	30.7334	1e+35	1e+35	1e+35	7.91422
2014-11-04 08:00:00		13.0	57.8863	168.868	1e+35	4.7407	32.0991	1e+35	1e+35	30.7287	1e+35	1e+35	1e+35	8.37909
2014-11-04 09:00:00		13.0	57.8863	168.868	1e+35	4.74779	32.094	1e+35	1e+35	30.7302	1e+35	1e+35	1e+35	8.31612
2014-11-04 10:00:00		13.0	57.8863	168.868	1e+35	4.75189	32.0842	1e+35	1e+35	30.7251	1e+35	1e+35	1e+35	8.24414
2014-11-04 11:00:00		13.0	57.8863	168.868	1e+35	4.7514	32.0774	1e+35	1e+35	30.7188	1e+35	1e+35	1e+35	8.22204
2014-11-04 12:00:00		13.0	57.8863	168.868	1e+35	4.75449	32.0742	1e+35	1e+35	30.719	1e+35	1e+35	1e+35	8.92862
2014-11-04 13:00:00		13.0	57.8863	168.868	1e+35	4.74731	32.0776	1e+35	1e+35	30.7158	1e+35	1e+35	1e+35	8.85115
2014-11-04 14:00:00		13.0	57.8863	168.868	1e+35	4.73413	32.0852	1e+35	1e+35	30.7115	1e+35	1e+35	1e+35	9.06359
2014-11-04 15:00:00		13.0	57.8863	168.868	1e+35	4.73749	32.0963	1e+35	1e+35	30.7238	1e+35	1e+35	1e+35	9.09993
2014-11-04 16:00:00		13.0	57.8863	168.868	1e+35	4.72632	32.1019	1e+35	1e+35	30.7194	1e+35	1e+35	1e+35	9.07804
2014-11-04 17:00:00		13.0	57.8863	168.868	1e+35	4.7276	32.1069	1e+35	1e+35	30.7246	1e+35	1e+35	1e+35	8.94426
2014-11-04 18:00:00		13.0	57.8863	168.868	1e+35	4.73359	32.1062	1e+35	1e+35	30.7291	1e+35	1e+35	1e+35	8.95099
2014-11-04 19:00:00		13.0	57.8863	168.868	1e+35	4.7328	32.1013	1e+35	1e+35	30.724	1e+35	1e+35	1e+35	8.47792
2014-11-04 20:00:00		13.0	57.8863	168.868	1e+35	4.73609	32.099	1e+35	1e+35	30.7248	1e+35	1e+35	1e+35	8.59178
2014-11-04 21:00:00		13.0	57.8863	168.868	1e+35	4.73241	32.0939	1e+35	1e+35	30.7175	1e+35	1e+35	1e+35	8.8475
2014-11-04 22:00:00		13.0	57.8863	168.868	1e+35	4.74178	32.0878	1e+35	1e+35	30.7199	1e+35	1e+35	1e+35	8.51066
2014-11-04 23:00:00		13.0	57.8863	168.868	1e+35	4.73132	32.0827	1e+35	1e+35	30.707	1e+35	1e+35	1e+35	9.08488
2014-11-05 00:00:00		13.0	57.8863	168.868	1e+35	4.72741	32.083	1e+35	1e+35	30.7038	1e+35	1e+35	1e+35	8.74766
2014-11-05 01:00:00		13.0	57.8863	168.868	1e+35	4.72101	32.0875	1e+35	1e+35	30.7025	1e+35	1e+35	1e+35	9.14522
2014-11-05 02:00:00		13.0	57.8863	168.868	1e+35	4.73298	32.097	1e+35	1e+35	30.7206	1e+35	1e+35	1e+35	8.95837
2014-11-05 03:00:00		13.0	57.8863	168.868	1e+35	4.71863	32.105	1e+35	1e+35	30.7156	1e+35	1e+35	1e+35	9.1097
2014-11-05 04:00:00		13.0	57.8863	168.868	1e+35	4.70912	32.1119	1e+35	1e+35	30.7135	1e+35	1e+35	1e+35	9.10301
2014-11-05 05:00:00		13.0	57.8863	168.868	1e+35	4.7103	32.1155	1e+35	1e+35	30.7175	1e+35	1e+35	1e+35	8.73671
2014-11-05 06:00:00		13.0	57.8863	168.868	1e+35	4.7105	32.1128	1e+35	1e+35	30.7152	1e+35	1e+35	1e+35	8.39766
2014-11-05 07:00:00		13.0	57.8863	168.868	1e+35	4.70341	32.108	1e+35	1e+35	30.7051	1e+35	1e+35	1e+35	8.41496
2014-11-05 08:00:00		13.0	57.8863	168.868	1e+35	4.70969	32.1035	1e+35	1e+35	30.7064	1e+35	1e+35	1e+35	8.1565
2014-11-05 09:00:00		13.0	57.8863	168.868	1e+35	4.7118	32.0972	1e+35	1e+35	30.7028	1e+35	1e+35	1e+35	8.34663
2014-11-05 10:00:00		13.0	57.8863	168.868	1e+35	4.7144	32.0883	1e+35	1e+35	30.6972	1e+35	1e+35	1e+35	8.29011
2014-11-05 11:00:00		13.0	57.8863	168.868	1e+35	4.70751	32.0797	1e+35	1e+35	30.6841	1e+35	1e+35	1e+35	8.5445
2014-11-05 12:00:00		13.0	57.8863	168.868	1e+35	4.71608	32.0732	1e+35	1e+35	30.6857	1e+35	1e+35	1e+35	8.5989
2014-11-05 13:00:00		13.0	57.8863	168.868	1e+35	4.71171	32.0721	1e+35	1e+35	30.6812	1e+35	1e+35	1e+35	8.8575
2014-11-05 14:00:00		13.0	57.8863	168.868	1e+35	4.69453	32.08	1e+35	1e+35	30.6738	1e+35	1e+35	1e+35	9.0117
2014-11-05 15:00:00		13.0	57.8863	168.868	1e+35	4.70228	32.0913	1e+35	1e+35	30.69	1e+35	1e+35	1e+35	9.22758
2014-11-05 16:00:00		13.0	57.8863	168.868	1e+35	4.69661	32.1001	1e+35	1e+35	30.693	1e+35	1e+35	1e+35	9.23798
2014-11-05 17:00:00		13.0	57.8863	168.868	1e+35	4.6974	32.1053	1e+35	1e+35	30.698	1e+35	1e+35	1e+35	8.86972
2014-11-05 18:00:00		13.0	57.8863	168.868	1e+35	4.69201	32.1101	1e+35	1e+35	30.6976	1e+35	1e+35	1e+35	8.88497
2014-11-05 19:00:00		13.0	57.8863	168.868	1e+35	4.6906	32.1083	1e+35	1e+35	30.6948	1e+35	1e+35	1e+35	8.84009
2014-11-05 20:00:00		13.0	57.8863	168.868	1e+35	4.68691	32.1048	1e+35	1e+35	30.6886	1e+35	1e+35	1e+35	8.7382
2014-11-05 21:00:00		13.0	57.8863	168.868	1e+35	4.6851	32.1014	1e+35	1e+35	30.6841	1e+35	1e+35	1e+35	8.47252
2014-11-05 22:00:00		13.0	57.8863	168.868	1e+35	4.69209	32.0962	1e+35	1e+35	30.6854	1e+35	1e+35	1e+35	8.23945
2014-11-05 23:00:00		13.0	57.8863	168.868	1e+35	4.69669	32.0916	1e+35	1e+35	30.6856	1e+35	1e+35	1e+35	8.83883
2014-11-06 00:00:00		13.0	57.8863	168.868	1e+35	4.6946	32.0899	1e+35	1e+35	30.6823	1e+35	1e+35	1e+35	8.85098
2014-11-06 01:00:00		13.0	57.8863	168.868	1e+35	4.69191	32.0922	1e+35	1e+35	30.6823	1e+35	1e+35	1e+35	9.47778
2014-11-06 02:00:00		13.0	57.8863	168.868	1e+35	4.6916	32.0979	1e+35	1e+35	30.6867	1e+35	1e+35	1e+35	8.8652
2014-11-06 03:00:00		13.0	57.8863	168.868	1e+35	4.6904	32.1057	1e+35	1e+35	30.6926	1e+35	1e+35	1e+35	9.378
2014-11-06 04:00:00		13.0	57.8863	168.868	1e+35	4.68361	32.1102	1e+35	1e+35	30.6908	1e+35	1e+35	1e+35	9.3291
2014-11-06 05:00:00		13.0	57.8863	168.868	1e+35	4.68091	32.1141	1e+35	1e+35	30.6919	1e+35	1e+35	1e+35	9.15634
2014-11-06 06:00:00		13.0	57.8863	168.868	1e+35	4.67391	32.1162	1e+35	1e+35	30.6878	1e+35	1e+35	1e+35	9.01228
2014-11-06 07:00:00		13.0	57.8863	168.868	1e+35	4.66951	32.1146	1e+35	1e+35	30.6825	1e+35	1e+35	1e+35	8.41516
2014-11-06 08:00:00		13.0	57.8863	168.868	1e+35	4.66601	32.109	1e+35	1e+35	30.6747	1e+35	1e+35	1e+35	8.47887
2014-11-06 09:00:00		13.0	57.8863	168.868	1e+35	4.66879	32.099	1e+35	1e+35	30.6684	1e+35	1e+35	1e+35	8.35724
2014-11-06 10:00:00		13.0	57.8863	168.868	1e+35	4.68148	32.0882	1e+35	1e+35	30.6698	1e+35	1e+35	1e+35	8.77718
2014-11-06 11:00:00		13.0	57.8863	168.868	1e+35	4.6796	32.0782	1e+35	1e+35	30.6592	1e+35	1e+35	1e+35	8.10631
2014-11-06 12:00:00		13.0	57.8863	168.868	1e+35	4.67451	32.0691	1e+35	1e+35	30.6472	1e+35	1e+35	1e+35	8.29962
2014-11-06 13:00:00		13.0	57.8863	168.868	1e+35	4.6741	32.065	1e+35	1e+35	30.6435	1e+35	1e+35	1e+35	8.62936
2014-11-06 14:00:00		13.0	57.8863	168.868	1e+35	4.67141	32.0682	1e+35	1e+35	30.6442	1e+35	1e+35	1e+35	9.08811
2014-11-06 15:00:00		13.0	57.8863	168.868	1e+35	4.66461	32.0737	1e+35	1e+35	30.6433	1e+35	1e+35	1e+35	9.15387
2014-11-06 16:00:00		13.0	57.8863	168.868	1e+35	4.65242	32.0814	1e+35	1e+35	30.6399	1e+35	1e+35	1e+35	9.5123
2014-11-06 17:00:00		13.0	57.8863	168.868	1e+35	4.6507	32.0881	1e+35	1e+35	30.644	1e+35	1e+35	1e+35	9.06587
2014-11-06 18:00:00		13.0	57.8863	168.868	1e+35	4.63892	32.0986	1e+35	1e+35	30.6433	1e+35	1e+35	1e+35	9.35244
2014-11-06 19:00:00		13.0	57.8863	168.868	1e+35	4.67503	32.1051	1e+35	1e+35	30.6791	1e+35	1e+35	1e+35	9.01865
2014-11-06 20:00:00		13.0	57.8863	168.868	1e+35	4.67111	32.109	1e+35	1e+35	30.6792	1e+35	1e+35	1e+35	8.99305
2014-11-06 21:00:00		13.0	57.8863	168.868	1e+35	4.66361	32.1087	1e+35	1e+35	30.6723	1e+35	1e+35	1e+35	8.35025
2014-11-06 22:00:00		13.0	57.8863	168.868	1e+35	4.6611	32.1047	1e+35	1e+35	30.6671	1e+35	1e+35	1e+35	8.94883
2014-11-06 23:00:00		13.0	57.8863	168.868	1e+35	4.6623	32.0988	1e+35	1e+35	30.663	1e+35	1e+35	1e+35	8.94601
2014-11-07 00:00:00		13.0	57.8863	168.868	1e+35	4.6636	32.0935	1e+35	1e+35	30.6594	1e+35	1e+35	1e+35	8.70148
2014-11-07 01:00:00		13.0	57.8863	168.868	1e+35	4.6611	32.0867	1e+35	1e+35	30.6519	1e+35	1e+35	1e+35	9.69007
2014-11-07 02:00:00		13.0	57.8863	168.868	1e+35	4.65821	32.0857	1e+35	1e+35	30.6481	1e+35	1e+35	1e+35	8.83267
2014-11-07 03:00:00		13.0	57.8863	168.868	1e+35	4.6606	32.0999	1e+35	1e+35	30.6622	1e+35	1e+35	1e+35	8.21021
2014-11-07 04:00:00		13.0	57.8863	168.868	1e+35	4.66379	32.1032	1e+35	1e+35	30.6684	1e+35	1e+35	1e+35	9.89072
2014-11-07 05:00:00		13.0	57.8863	168.868	1e+35	4.65452	32.1107	1e+35	1e+35	30.6665	1e+35	1e+35	1e+35	8.54962
2014-11-07 06:00:00		13.0	57.8863	168.868	1e+35	4.65749	32.1141	1e+35	1e+35	30.6725	1e+35	1e+35	1e+35	9.59596
2014-11-07 07:00:00		13.0	57.8863	168.868	1e+35	4.6569	32.1167	1e+35	1e+35	30.6737	1e+35	1e+35	1e+35	8.60993
2014-11-07 08:00:00		13.0	57.8863	168.868	1e+35	4.64812	32.115	1e+35	1e+35	30.6652	1e+35	1e+35	1e+35	9.13098
2014-11-07 09:00:00		13.0	57.8863	168.868	1e+35	4.649	32.1112	1e+35	1e+35	30.6622	1e+35	1e+35	1e+35	8.28265
2014-11-07 10:00:00		13.0	57.8863	168.868	1e+35	4.6498	32.1	1e+35	1e+35	30.6532	1e+35	1e+35	1e+35	8.15425
2014-11-07 11:00:00		13.0	57.8863	168.868	1e+35	4.63363	32.086	1e+35	1e+35	30.6276	1e+35	1e+35	1e+35	8.12206
2014-11-07 12:00:00		13.0	57.8863	168.868	1e+35	4.65296	32.0693	1e+35	1e+35	30.6295	1e+35	1e+35	1e+35	8.44836
2014-11-07 13:00:00		13.0	57.8863	168.868	1e+35	4.65869	32.0615	1e+35	1e+35	30.6272	1e+35	1e+35	1e+35	7.87711
2014-11-07 14:00:00		13.0	57.8863	168.868	1e+35	4.62936	32.0695	1e+35	1e+35	30.6099	1e+35	1e+35	1e+35	8.29518
2014-11-07 15:00:00		13.0	57.8863	168.868	1e+35	4.62261	32.0888	1e+35	1e+35	30.621	1e+35	1e+35	1e+35	8.93675
2014-11-07 16:00:00		13.0	57.8863	168.868	1e+35	4.61581	32.0859	1e+35	1e+35	30.6132	1e+35	1e+35	1e+35	9.42705
2014-11-07 17:00:00		13.0	57.8863	168.868	1e+35	4.61949	32.0725	1e+35	1e+35	30.6044	1e+35	1e+35	1e+35	8.88306
2014-11-07 18:00:00		13.0	57.8863	168.868	1e+35	4.61641	32.0822	1e+35	1e+35	30.6104	1e+35	1e+35	1e+35	9.30019
2014-11-07 19:00:00		13.0	57.8863	168.868	1e+35	4.62089	32.0893	1e+35	1e+35	30.6201	1e+35	1e+35	1e+35	8.97064
2014-11-07 20:00:00		13.0	57.8863	168.868	1e+35	4.61501	32.0878	1e+35	1e+35	30.6142	1e+35	1e+35	1e+35	9.50795
2014-11-07 21:00:00		13.0	57.8863	168.868	1e+35	4.61231	32.093	1e+35	1e+35	30.616	1e+35	1e+35	1e+35	8.61275
2014-11-07 22:00:00		13.0	57.8863	168.868	1e+35	4.63775	32.1079	1e+35	1e+35	30.65	1e+35	1e+35	1e+35	8.38444
2014-11-07 23:00:00		13.0	57.8863	168.868	1e+35	4.64379	32.1076	1e+35	1e+35	30.6551	1e+35	1e+35	1e+35	9.08364
2014-11-08 00:00:00		13.0	57.8863	168.868	1e+35	4.6431	32.103	1e+35	1e+35	30.6502	1e+35	1e+35	1e+35	8.26061
2014-11-08 01:00:00		13.0	57.8863	168.868	1e+35	4.63292	32.0919	1e+35	1e+35	30.6321	1e+35	1e+35	1e+35	8.1043
2014-11-08 02:00:00		13.0	57.8863	168.868	1e+35	4.62941	32.0759	1e+35	1e+35	30.6157	1e+35	1e+35	1e+35	9.05914
2014-11-08 03:00:00		13.0	57.8863	168.868	1e+35	4.62301	32.0739	1e+35	1e+35	30.6085	1e+35	1e+35	1e+35	8.78055
2014-11-08 04:00:00		13.0	57.8863	168.868	1e+35	4.6205	32.0881	1e+35	1e+35	30.6186	1e+35	1e+35	1e+35	8.64327
2014-11-08 05:00:00		13.0	57.8863	168.868	1e+35	4.61611	32.0942	1e+35	1e+35	30.6203	1e+35	1e+35	1e+35	8.81966
2014-11-08 06:00:00		13.0	57.8863	168.868	1e+35	4.6176	32.0911	1e+35	1e+35	30.6192	1e+35	1e+35	1e+35	9.65737
2014-11-08 07:00:00		13.0	57.8863	168.868	1e+35	4.62109	32.0904	1e+35	1e+35	30.6211	1e+35	1e+35	1e+35	8.70286
2014-11-08 08:00:00		13.0	57.8863	168.868	1e+35	4.61611	32.0908	1e+35	1e+35	30.6173	1e+35	1e+35	1e+35	8.78284
2014-11-08 09:00:00		13.0	57.8863	168.868	1e+35	4.6156	32.095	1e+35	1e+35	30.6205	1e+35	1e+35	1e+35	8.79797
2014-11-08 10:00:00		13.0	57.8863	168.868	1e+35	4.61031	32.1	1e+35	1e+35	30.6205	1e+35	1e+35	1e+35	8.92974
2014-11-08 11:00:00		13.0	57.8863	168.868	1e+35	4.62048	32.0757	1e+35	1e+35	30.6078	1e+35	1e+35	1e+35	8.31719
2014-11-08 12:00:00		13.0	57.8863	168.868	1e+35	4.62	32.0713	1e+35	1e+35	30.6035	1e+35	1e+35	1e+35	8.28406
2014-11-08 13:00:00		13.0	57.8863	168.868	1e+35	4.60104	32.0888	1e+35	1e+35	30.6029	1e+35	1e+35	1e+35	8.8469
2014-11-08 14:00:00		13.0	57.8863	168.868	1e+35	4.59711	32.0908	1e+35	1e+35	30.6016	1e+35	1e+35	1e+35	9.11648
2014-11-08 15:00:00		13.0	57.8863	168.868	1e+35	4.5954	32.0937	1e+35	1e+35	30.6029	1e+35	1e+35	1e+35	9.81065
2014-11-08 16:00:00		13.0	57.8863	168.868	1e+35	4.59071	32.1021	1e+35	1e+35	30.6057	1e+35	1e+35	1e+35	8.74208
2014-11-08 17:00:00		13.0	57.8863	168.868	1e+35	4.5908	32.099	1e+35	1e+35	30.6037	1e+35	1e+35	1e+35	9.89675
2014-11-08 18:00:00		13.0	57.8863	168.868	1e+35	4.59369	32.1	1e+35	1e+35	30.6065	1e+35	1e+35	1e+35	8.96482
2014-11-08 19:00:00		13.0	57.8863	168.868	1e+35	4.59689	32.1017	1e+35	1e+35	30.6106	1e+35	1e+35	1e+35	8.66159
2014-11-08 20:00:00		13.0	57.8863	168.868	1e+35	4.5949	32.1054	1e+35	1e+35	30.6126	1e+35	1e+35	1e+35	9.93252
2014-11-08 21:00:00		13.0	57.8863	168.868	1e+35	4.597	32.0988	1e+35	1e+35	30.6083	1e+35	1e+35	1e+35	9.10162
2014-11-08 22:00:00		13.0	57.8863	168.868	1e+35	4.60818	32.0865	1e+35	1e+35	30.6068	1e+35	1e+35	1e+35	8.43629
2014-11-08 23:00:00		13.0	57.8863	168.868	1e+35	4.61269	32.0847	1e+35	1e+35	30.6089	1e+35	1e+35	1e+35	8.18648
2014-11-09 00:00:00		13.0	57.8863	168.868	1e+35	4.61909	32.0849	1e+35	1e+35	30.6146	1e+35	1e+35	1e+35	8.63912
2014-11-09 01:00:00		13.0	57.8863	168.868	1e+35	4.62559	32.0801	1e+35	1e+35	30.616	1e+35	1e+35	1e+35	8.6939
2014-11-09 02:00:00		13.0	57.8863	168.868	1e+35	4.62231	32.0768	1e+35	1e+35	30.6109	1e+35	1e+35	1e+35	9.89466
2014-11-09 03:00:00		13.0	57.8863	168.868	1e+35	4.61322	32.0777	1e+35	1e+35	30.6035	1e+35	1e+35	1e+35	8.65242
2014-11-09 04:00:00		13.0	57.8863	168.868	1e+35	4.60991	32.0824	1e+35	1e+35	30.605	1e+35	1e+35	1e+35	9.04922
2014-11-09 05:00:00		13.0	57.8863	168.868	1e+35	4.6114	32.0836	1e+35	1e+35	30.6076	1e+35	1e+35	1e+35	9.76161
2014-11-09 06:00:00		13.0	57.8863	168.868	1e+35	4.60491	32.0847	1e+35	1e+35	30.6033	1e+35	1e+35	1e+35	10.273
2014-11-09 07:00:00		13.0	57.8863	168.868	1e+35	4.6045	32.0843	1e+35	1e+35	30.6022	1e+35	1e+35	1e+35	9.38972
2014-11-09 08:00:00		13.0	57.8863	168.868	1e+35	4.60151	32.084	1e+35	1e+35	30.5998	1e+35	1e+35	1e+35	10.1415
2014-11-09 09:00:00		13.0	57.8863	168.868	1e+35	4.60599	32.0853	1e+35	1e+35	30.6042	1e+35	1e+35	1e+35	9.13995
2014-11-09 10:00:00		13.0	57.8863	168.868	1e+35	4.6058	32.0844	1e+35	1e+35	30.6029	1e+35	1e+35	1e+35	8.15891
2014-11-09 11:00:00		13.0	57.8863	168.868	1e+35	4.6051	32.0803	1e+35	1e+35	30.5988	1e+35	1e+35	1e+35	8.24782
2014-11-09 12:00:00		13.0	57.8863	168.868	1e+35	4.59193	32.0803	1e+35	1e+35	30.5876	1e+35	1e+35	1e+35	7.72003
2014-11-09 13:00:00		13.0	57.8863	168.868	1e+35	4.58132	32.094	1e+35	1e+35	30.5906	1e+35	1e+35	1e+35	7.93358
2014-11-09 14:00:00		13.0	57.8863	168.868	1e+35	4.5814	32.0931	1e+35	1e+35	30.5904	1e+35	1e+35	1e+35	9.14364
2014-11-09 15:00:00		13.0	57.8863	168.868	1e+35	4.57032	32.1018	1e+35	1e+35	30.588	1e+35	1e+35	1e+35	7.68085
2014-11-09 16:00:00		13.0	57.8863	168.868	1e+35	4.57749	32.1019	1e+35	1e+35	30.5945	1e+35	1e+35	1e+35	8.69003
2014-11-09 17:00:00		13.0	57.8863	168.868	1e+35	4.58948	32.1084	1e+35	1e+35	30.6098	1e+35	1e+35	1e+35	7.87359
2014-11-09 18:00:00		13.0	57.8863	168.868	1e+35	4.58391	32.1213	1e+35	1e+35	30.6166	1e+35	1e+35	1e+35	8.51874
2014-11-09 19:00:00		13.0	57.8863	168.868	1e+35	4.57801	32.1293	1e+35	1e+35	30.6193	1e+35	1e+35	1e+35	10.6109
2014-11-09 20:00:00		13.0	57.8863	168.868	1e+35	4.56892	32.1456	1e+35	1e+35	30.6246	1e+35	1e+35	1e+35	7.89929
2014-11-09 21:00:00		13.0	57.8863	168.868	1e+35	4.55163	32.156	1e+35	1e+35	30.619	1e+35	1e+35	1e+35	7.69838
2014-11-09 22:00:00		13.0	57.8863	168.868	1e+35	4.54491	32.1572	1e+35	1e+35	30.6153	1e+35	1e+35	1e+35	9.48751
2014-11-09 23:00:00		13.0	57.8863	168.868	1e+35	4.55119	32.1546	1e+35	1e+35	30.6175	1e+35	1e+35	1e+35	7.92106
2014-11-10 00:00:00		13.0	57.8863	168.868	1e+35	4.58793	32.0981	1e+35	1e+35	30.6004	1e+35	1e+35	1e+35	9.49692
2014-11-10 01:00:00		13.0	57.8863	168.868	1e+35	4.59239	32.085	1e+35	1e+35	30.5919	1e+35	1e+35	1e+35	7.445
2014-11-10 02:00:00		13.0	57.8863	168.868	1e+35	4.58741	32.089	1e+35	1e+35	30.5913	1e+35	1e+35	1e+35	7.74641
2014-11-10 03:00:00		13.0	57.8863	168.868	1e+35	4.58331	32.0989	1e+35	1e+35	30.5969	1e+35	1e+35	1e+35	8.98958
2014-11-10 04:00:00		13.0	57.8863	168.868	1e+35	4.5842	32.1098	1e+35	1e+35	30.6068	1e+35	1e+35	1e+35	8.48499
2014-11-10 05:00:00		13.0	57.8863	168.868	1e+35	4.5845	32.1261	1e+35	1e+35	30.6214	1e+35	1e+35	1e+35	9.06587
2014-11-10 06:00:00		13.0	57.8863	168.868	1e+35	4.55865	32.1516	1e+35	1e+35	30.6222	1e+35	1e+35	1e+35	9.93631
2014-11-10 07:00:00		13.0	57.8863	168.868	1e+35	4.54962	32.1557	1e+35	1e+35	30.6175	1e+35	1e+35	1e+35	8.51278
2014-11-10 08:00:00		13.0	57.8863	168.868	1e+35	4.53932	32.1563	1e+35	1e+35	30.61	1e+35	1e+35	1e+35	10.053
2014-11-10 09:00:00		13.0	57.8863	168.868	1e+35	4.5413	32.1507	1e+35	1e+35	30.6063	1e+35	1e+35	1e+35	8.83538
2014-11-10 10:00:00		13.0	57.8863	168.868	1e+35	4.54399	32.1483	1e+35	1e+35	30.6067	1e+35	1e+35	1e+35	9.12743
2014-11-10 11:00:00		13.0	57.8863	168.868	1e+35	4.53951	32.1548	1e+35	1e+35	30.6074	1e+35	1e+35	1e+35	6.72967
2014-11-10 12:00:00		13.0	57.8863	168.868	1e+35	4.5419	32.1555	1e+35	1e+35	30.6104	1e+35	1e+35	1e+35	7.73703
2014-11-10 13:00:00		13.0	57.8863	168.868	1e+35	4.55058	32.1532	1e+35	1e+35	30.6158	1e+35	1e+35	1e+35	7.79489
2014-11-10 14:00:00		13.0	57.8863	168.868	1e+35	4.57505	32.1228	1e+35	1e+35	30.6108	1e+35	1e+35	1e+35	9.39788
2014-11-10 15:00:00		13.0	57.8863	168.868	1e+35	4.56672	32.125	1e+35	1e+35	30.6055	1e+35	1e+35	1e+35	9.07464
2014-11-10 16:00:00		13.0	57.8863	168.868	1e+35	4.57169	32.1299	1e+35	1e+35	30.6134	1e+35	1e+35	1e+35	7.88132
2014-11-10 17:00:00		13.0	57.8863	168.868	1e+35	4.56451	32.1346	1e+35	1e+35	30.6119	1e+35	1e+35	1e+35	8.83115
2014-11-10 18:00:00		13.0	57.8863	168.868	1e+35	4.56969	32.1206	1e+35	1e+35	30.6048	1e+35	1e+35	1e+35	10.2083
2014-11-10 19:00:00		13.0	57.8863	168.868	1e+35	4.5721	32.1118	1e+35	1e+35	30.5986	1e+35	1e+35	1e+35	8.86462
2014-11-10 20:00:00		13.0	57.8863	168.868	1e+35	4.5706	32.1106	1e+35	1e+35	30.5964	1e+35	1e+35	1e+35	8.95083
2014-11-10 21:00:00		13.0	57.8863	168.868	1e+35	4.5722	32.1147	1e+35	1e+35	30.6016	1e+35	1e+35	1e+35	9.85025
2014-11-10 22:00:00		13.0	57.8863	168.868	1e+35	4.56551	32.1261	1e+35	1e+35	30.6053	1e+35	1e+35	1e+35	8.70923
2014-11-10 23:00:00		13.0	57.8863	168.868	1e+35	4.55422	32.1325	1e+35	1e+35	30.6018	1e+35	1e+35	1e+35	9.736
2014-11-11 00:00:00		13.0	57.8863	168.868	1e+35	4.53993	32.1434	1e+35	1e+35	30.5992	1e+35	1e+35	1e+35	9.55935
2014-11-11 01:00:00		13.0	57.8863	168.868	1e+35	4.54489	32.1428	1e+35	1e+35	30.6027	1e+35	1e+35	1e+35	9.47317
2014-11-11 02:00:00		13.0	57.8863	168.868	1e+35	4.54201	32.1424	1e+35	1e+35	30.5998	1e+35	1e+35	1e+35	8.82626
2014-11-11 03:00:00		13.0	57.8863	168.868	1e+35	4.54629	32.1385	1e+35	1e+35	30.6003	1e+35	1e+35	1e+35	9.47174
2014-11-11 04:00:00		13.0	57.8863	168.868	1e+35	4.55329	32.1336	1e+35	1e+35	30.6014	1e+35	1e+35	1e+35	8.36616
2014-11-11 05:00:00		13.0	57.8863	168.868	1e+35	4.55979	32.1264	1e+35	1e+35	30.6016	1e+35	1e+35	1e+35	10.398
2014-11-11 06:00:00		13.0	57.8863	168.868	1e+35	4.5606	32.121	1e+35	1e+35	30.5971	1e+35	1e+35	1e+35	9.2752
2014-11-11 07:00:00		13.0	57.8863	168.868	1e+35	4.5608	32.1192	1e+35	1e+35	30.5958	1e+35	1e+35	1e+35	9.71414
2014-11-11 08:00:00		13.0	57.8863	168.868	1e+35	4.55681	32.1214	1e+35	1e+35	30.5943	1e+35	1e+35	1e+35	9.60721
2014-11-11 09:00:00		13.0	57.8863	168.868	1e+35	4.54902	32.1269	1e+35	1e+35	30.5924	1e+35	1e+35	1e+35	9.38743
2014-11-11 10:00:00		13.0	57.8863	168.868	1e+35	4.53243	32.1338	1e+35	1e+35	30.5841	1e+35	1e+35	1e+35	8.27317
2014-11-11 11:00:00		13.0	57.8863	168.868	1e+35	4.52382	32.1363	1e+35	1e+35	30.5794	1e+35	1e+35	1e+35	9.20019
2014-11-11 12:00:00		13.0	57.8863	168.868	1e+35	4.53538	32.1321	1e+35	1e+35	30.5852	1e+35	1e+35	1e+35	8.33369
2014-11-11 13:00:00		13.0	57.8863	168.868	1e+35	4.54957	32.1243	1e+35	1e+35	30.5906	1e+35	1e+35	1e+35	8.96776
2014-11-11 14:00:00		13.0	57.8863	168.868	1e+35	4.5481	32.1185	1e+35	1e+35	30.5846	1e+35	1e+35	1e+35	9.52891
2014-11-11 15:00:00		13.0	57.8863	168.868	1e+35	4.5478	32.1204	1e+35	1e+35	30.5857	1e+35	1e+35	1e+35	9.06391
2014-11-11 16:00:00		13.0	57.8863	168.868	1e+35	4.5458	32.1187	1e+35	1e+35	30.5824	1e+35	1e+35	1e+35	8.46317
2014-11-11 17:00:00		13.0	57.8863	168.868	1e+35	4.5461	32.1154	1e+35	1e+35	30.5798	1e+35	1e+35	1e+35	8.40012
2014-11-11 18:00:00		13.0	57.8863	168.868	1e+35	4.55069	32.1134	1e+35	1e+35	30.582	1e+35	1e+35	1e+35	8.69443
2014-11-11 19:00:00		13.0	57.8863	168.868	1e+35	4.5524	32.1126	1e+35	1e+35	30.5829	1e+35	1e+35	1e+35	9.26988
2014-11-11 20:00:00		13.0	57.8863	168.868	1e+35	4.5512	32.1135	1e+35	1e+35	30.5829	1e+35	1e+35	1e+35	9.74009
2014-11-11 21:00:00		13.0	57.8863	168.868	1e+35	4.5486	32.1127	1e+35	1e+35	30.5799	1e+35	1e+35	1e+35	9.49448
2014-11-11 22:00:00		13.0	57.8863	168.868	1e+35	4.53782	32.1218	1e+35	1e+35	30.579	1e+35	1e+35	1e+35	9.98305
2014-11-11 23:00:00		13.0	57.8863	168.868	1e+35	4.52103	32.1348	1e+35	1e+35	30.5756	1e+35	1e+35	1e+35	8.80929
2014-11-12 00:00:00		13.0	57.8863	168.868	1e+35	4.5223	32.1355	1e+35	1e+35	30.5773	1e+35	1e+35	1e+35	8.9617
2014-11-12 01:00:00		13.0	57.8863	168.868	1e+35	4.51222	32.1392	1e+35	1e+35	30.5721	1e+35	1e+35	1e+35	9.08875
2014-11-12 02:00:00		13.0	57.8863	168.868	1e+35	4.51619	32.1353	1e+35	1e+35	30.5719	1e+35	1e+35	1e+35	8.68479
2014-11-12 03:00:00		13.0	57.8863	168.868	1e+35	4.53416	32.1259	1e+35	1e+35	30.5788	1e+35	1e+35	1e+35	8.57721
2014-11-12 04:00:00		13.0	57.8863	168.868	1e+35	4.52851	32.1162	1e+35	1e+35	30.5659	1e+35	1e+35	1e+35	8.86344
2014-11-12 05:00:00		13.0	57.8863	168.868	1e+35	4.53289	32.1137	1e+35	1e+35	30.5677	1e+35	1e+35	1e+35	9.35205
2014-11-12 06:00:00		13.0	57.8863	168.868	1e+35	4.52731	32.1128	1e+35	1e+35	30.5621	1e+35	1e+35	1e+35	9.14441
2014-11-12 07:00:00		13.0	57.8863	168.868	1e+35	4.52421	32.1123	1e+35	1e+35	30.559	1e+35	1e+35	1e+35	8.8865
2014-11-12 08:00:00		13.0	57.8863	168.868	1e+35	4.53378	32.1112	1e+35	1e+35	30.566	1e+35	1e+35	1e+35	8.94588
2014-11-12 09:00:00		13.0	57.8863	168.868	1e+35	4.52053	32.1151	1e+35	1e+35	30.5581	1e+35	1e+35	1e+35	8.63061
2014-11-12 10:00:00		13.0	57.8863	168.868	1e+35	4.5221	32.1255	1e+35	1e+35	30.5687	1e+35	1e+35	1e+35	9.2468
2014-11-12 11:00:00		13.0	57.8863	168.868	1e+35	4.44555	32.1268	1e+35	1e+35	30.5057	1e+35	1e+35	1e+35	9.03342
2014-11-12 12:00:00		13.0	57.8863	168.868	1e+35	4.4478	32.12	1e+35	1e+35	30.5017	1e+35	1e+35	1e+35	9.12382
2014-11-12 13:00:00		13.0	57.8863	168.868	1e+35	4.46167	32.1213	1e+35	1e+35	30.5143	1e+35	1e+35	1e+35	8.78466
2014-11-12 14:00:00		13.0	57.8863	168.868	1e+35	4.45332	32.1303	1e+35	1e+35	30.5149	1e+35	1e+35	1e+35	8.40973
2014-11-12 15:00:00		13.0	57.8863	168.868	1e+35	4.51728	32.1214	1e+35	1e+35	30.5609	1e+35	1e+35	1e+35	8.5138
2014-11-12 16:00:00		13.0	57.8863	168.868	1e+35	4.51411	32.1191	1e+35	1e+35	30.5563	1e+35	1e+35	1e+35	8.72958
2014-11-12 17:00:00		13.0	57.8863	168.868	1e+35	4.50472	32.1153	1e+35	1e+35	30.5444	1e+35	1e+35	1e+35	6.83868
2014-11-12 18:00:00		13.0	57.8863	168.868	1e+35	4.49791	32.1171	1e+35	1e+35	30.5408	1e+35	1e+35	1e+35	8.31112
2014-11-12 19:00:00		13.0	57.8863	168.868	1e+35	4.51237	32.1182	1e+35	1e+35	30.5543	1e+35	1e+35	1e+35	9.32004
2014-11-12 20:00:00		13.0	57.8863	168.868	1e+35	4.51979	32.1175	1e+35	1e+35	30.5594	1e+35	1e+35	1e+35	8.06545
2014-11-12 21:00:00		13.0	57.8863	168.868	1e+35	4.51391	32.1154	1e+35	1e+35	30.5531	1e+35	1e+35	1e+35	9.0381
2014-11-12 22:00:00		13.0	57.8863	168.868	1e+35	4.51949	32.1116	1e+35	1e+35	30.5545	1e+35	1e+35	1e+35	9.06894
2014-11-12 23:00:00		13.0	57.8863	168.868	1e+35	4.51082	32.1155	1e+35	1e+35	30.5507	1e+35	1e+35	1e+35	9.39636
2014-11-13 00:00:00		13.0	57.8863	168.868	1e+35	4.42666	32.1227	1e+35	1e+35	30.4866	1e+35	1e+35	1e+35	9.46287
2014-11-13 01:00:00		13.0	57.8863	168.868	1e+35	4.48988	32.1083	1e+35	1e+35	30.527	1e+35	1e+35	1e+35	9.03883
2014-11-13 02:00:00		13.0	57.8863	168.868	1e+35	4.4902	32.1046	1e+35	1e+35	30.5236	1e+35	1e+35	1e+35	8.39326
2014-11-13 03:00:00		13.0	57.8863	168.868	1e+35	4.47233	32.0972	1e+35	1e+35	30.5025	1e+35	1e+35	1e+35	8.58263
2014-11-13 04:00:00		13.0	57.8863	168.868	1e+35	4.46861	32.1014	1e+35	1e+35	30.503	1e+35	1e+35	1e+35	8.69778
2014-11-13 05:00:00		13.0	57.8863	168.868	1e+35	4.47339	32.1292	1e+35	1e+35	30.5311	1e+35	1e+35	1e+35	8.91957
2014-11-13 06:00:00		13.0	57.8863	168.868	1e+35	4.4755	32.1321	1e+35	1e+35	30.535	1e+35	1e+35	1e+35	8.34013
2014-11-13 07:00:00		13.0	57.8863	168.868	1e+35	4.46652	32.1247	1e+35	1e+35	30.5212	1e+35	1e+35	1e+35	8.63542
2014-11-13 08:00:00		13.0	57.8863	168.868	1e+35	4.46081	32.1245	1e+35	1e+35	30.5166	1e+35	1e+35	1e+35	9.2528
2014-11-13 09:00:00		13.0	57.8863	168.868	1e+35	4.48395	32.1235	1e+35	1e+35	30.535	1e+35	1e+35	1e+35	9.1023
2014-11-13 10:00:00		13.0	57.8863	168.868	1e+35	4.47222	32.1306	1e+35	1e+35	30.5315	1e+35	1e+35	1e+35	9.41539
2014-11-13 11:00:00		13.0	57.8863	168.868	1e+35	4.45693	32.1197	1e+35	1e+35	30.5092	1e+35	1e+35	1e+35	9.13954
2014-11-13 12:00:00		13.0	57.8863	168.868	1e+35	4.46249	32.1138	1e+35	1e+35	30.5086	1e+35	1e+35	1e+35	8.70784
2014-11-13 13:00:00		13.0	57.8863	168.868	1e+35	4.44414	32.1095	1e+35	1e+35	30.4894	1e+35	1e+35	1e+35	8.57825
2014-11-13 14:00:00		13.0	57.8863	168.868	1e+35	4.42314	32.1103	1e+35	1e+35	30.4725	1e+35	1e+35	1e+35	8.43428
2014-11-13 15:00:00		13.0	57.8863	168.868	1e+35	4.45454	32.1274	1e+35	1e+35	30.5135	1e+35	1e+35	1e+35	8.65257
2014-11-13 16:00:00		13.0	57.8863	168.868	1e+35	4.46348	32.1311	1e+35	1e+35	30.524	1e+35	1e+35	1e+35	8.26376
2014-11-13 17:00:00		13.0	57.8863	168.868	1e+35	4.47657	32.1185	1e+35	1e+35	30.5242	1e+35	1e+35	1e+35	8.43467
2014-11-13 18:00:00		13.0	57.8863	168.868	1e+35	4.50265	32.1193	1e+35	1e+35	30.5469	1e+35	1e+35	1e+35	8.67553
2014-11-13 19:00:00		13.0	57.8863	168.868	1e+35	4.5004	32.1219	1e+35	1e+35	30.5473	1e+35	1e+35	1e+35	8.74786
2014-11-13 20:00:00		13.0	57.8863	168.868	1e+35	4.5001	32.1212	1e+35	1e+35	30.5464	1e+35	1e+35	1e+35	8.59729
2014-11-13 21:00:00		13.0	57.8863	168.868	1e+35	4.5008	32.1177	1e+35	1e+35	30.5441	1e+35	1e+35	1e+35	9.0062
2014-11-13 22:00:00		13.0	57.8863	168.868	1e+35	4.502	32.1148	1e+35	1e+35	30.5427	1e+35	1e+35	1e+35	9.1108
2014-11-13 23:00:00		13.0	57.8863	168.868	1e+35	4.49801	32.1169	1e+35	1e+35	30.541	1e+35	1e+35	1e+35	8.83154
2014-11-14 00:00:00		13.0	57.8863	168.868	1e+35	4.49321	32.1161	1e+35	1e+35	30.5365	1e+35	1e+35	1e+35	9.40788
2014-11-14 01:00:00		13.0	57.8863	168.868	1e+35	4.46446	32.1247	1e+35	1e+35	30.5198	1e+35	1e+35	1e+35	9.3062
2014-11-14 02:00:00		13.0	57.8863	168.868	1e+35	4.47378	32.1292	1e+35	1e+35	30.5313	1e+35	1e+35	1e+35	8.80298
2014-11-14 03:00:00		13.0	57.8863	168.868	1e+35	4.46861	32.1309	1e+35	1e+35	30.5281	1e+35	1e+35	1e+35	8.21015
2014-11-14 04:00:00		13.0	57.8863	168.868	1e+35	4.47928	32.1235	1e+35	1e+35	30.5311	1e+35	1e+35	1e+35	8.96952
2014-11-14 05:00:00		13.0	57.8863	168.868	1e+35	4.4818	32.1189	1e+35	1e+35	30.529	1e+35	1e+35	1e+35	8.50491
2014-11-14 06:00:00		13.0	57.8863	168.868	1e+35	4.48669	32.1177	1e+35	1e+35	30.5322	1e+35	1e+35	1e+35	8.91919
2014-11-14 07:00:00		13.0	57.8863	168.868	1e+35	4.48999	32.1175	1e+35	1e+35	30.5349	1e+35	1e+35	1e+35	8.92699
2014-11-14 08:00:00		13.0	57.8863	168.868	1e+35	4.4876	32.1185	1e+35	1e+35	30.5337	1e+35	1e+35	1e+35	8.91303
2014-11-14 09:00:00		13.0	57.8863	168.868	1e+35	4.4865	32.1198	1e+35	1e+35	30.5341	1e+35	1e+35	1e+35	9.37011
2014-11-14 10:00:00		13.0	57.8863	168.868	1e+35	4.4882	32.1207	1e+35	1e+35	30.5361	1e+35	1e+35	1e+35	8.92088
2014-11-14 11:00:00		13.0	57.8863	168.868	1e+35	4.4864	32.1198	1e+35	1e+35	30.5337	1e+35	1e+35	1e+35	8.68446
2014-11-14 12:00:00		13.0	57.8863	168.868	1e+35	4.48341	32.1198	1e+35	1e+35	30.5313	1e+35	1e+35	1e+35	8.91255
2014-11-14 13:00:00		13.0	57.8863	168.868	1e+35	4.48031	32.1207	1e+35	1e+35	30.5296	1e+35	1e+35	1e+35	9.30025
2014-11-14 14:00:00		13.0	57.8863	168.868	1e+35	4.4782	32.1214	1e+35	1e+35	30.5281	1e+35	1e+35	1e+35	8.4307
2014-11-14 15:00:00		13.0	57.8863	168.868	1e+35	4.48	32.1216	1e+35	1e+35	30.53	1e+35	1e+35	1e+35	8.82323
2014-11-14 16:00:00		13.0	57.8863	168.868	1e+35	4.48589	32.1201	1e+35	1e+35	30.5335	1e+35	1e+35	1e+35	8.69825
2014-11-14 17:00:00		13.0	57.8863	168.868	1e+35	4.49538	32.1155	1e+35	1e+35	30.5374	1e+35	1e+35	1e+35	8.55428
2014-11-14 18:00:00		13.0	57.8863	168.868	1e+35	4.49929	32.1121	1e+35	1e+35	30.5376	1e+35	1e+35	1e+35	8.23861
2014-11-14 19:00:00		13.0	57.8863	168.868	1e+35	4.5006	32.1086	1e+35	1e+35	30.5358	1e+35	1e+35	1e+35	8.47454
2014-11-14 20:00:00		13.0	57.8863	168.868	1e+35	4.4998	32.1092	1e+35	1e+35	30.5361	1e+35	1e+35	1e+35	9.34231
2014-11-14 21:00:00		13.0	57.8863	168.868	1e+35	4.4984	32.1143	1e+35	1e+35	30.5391	1e+35	1e+35	1e+35	8.9827
2014-11-14 22:00:00		13.0	57.8863	168.868	1e+35	4.4977	32.1185	1e+35	1e+35	30.5423	1e+35	1e+35	1e+35	9.26146
2014-11-14 23:00:00		13.0	57.8863	168.868	1e+35	4.49331	32.1183	1e+35	1e+35	30.5384	1e+35	1e+35	1e+35	9.12826
2014-11-15 00:00:00		13.0	57.8863	168.868	1e+35	4.4956	32.1186	1e+35	1e+35	30.5404	1e+35	1e+35	1e+35	8.91342
2014-11-15 01:00:00		13.0	57.8863	168.868	1e+35	4.49929	32.1181	1e+35	1e+35	30.5434	1e+35	1e+35	1e+35	9.44995
2014-11-15 02:00:00		13.0	57.8863	168.868	1e+35	4.4997	32.118	1e+35	1e+35	30.5434	1e+35	1e+35	1e+35	8.96395
2014-11-15 03:00:00		13.0	57.8863	168.868	1e+35	4.49531	32.1186	1e+35	1e+35	30.54	1e+35	1e+35	1e+35	8.54681
2014-11-15 04:00:00		13.0	57.8863	168.868	1e+35	4.49071	32.1192	1e+35	1e+35	30.5367	1e+35	1e+35	1e+35	8.58293
2014-11-15 05:00:00		13.0	57.8863	168.868	1e+35	4.4901	32.1197	1e+35	1e+35	30.5367	1e+35	1e+35	1e+35	8.6838
2014-11-15 06:00:00		13.0	57.8863	168.868	1e+35	4.49569	32.1189	1e+35	1e+35	30.5406	1e+35	1e+35	1e+35	8.46143
2014-11-15 07:00:00		13.0	57.8863	168.868	1e+35	4.48642	32.1167	1e+35	1e+35	30.531	1e+35	1e+35	1e+35	8.46799
2014-11-15 08:00:00		13.0	57.8863	168.868	1e+35	4.49109	32.1134	1e+35	1e+35	30.5322	1e+35	1e+35	1e+35	8.78339
2014-11-15 09:00:00		13.0	57.8863	168.868	1e+35	4.4893	32.115	1e+35	1e+35	30.532	1e+35	1e+35	1e+35	8.74807
2014-11-15 10:00:00		13.0	57.8863	168.868	1e+35	4.4877	32.117	1e+35	1e+35	30.5324	1e+35	1e+35	1e+35	8.81986
2014-11-15 11:00:00		13.0	57.8863	168.868	1e+35	4.48291	32.1185	1e+35	1e+35	30.53	1e+35	1e+35	1e+35	9.31404
2014-11-15 12:00:00		13.0	57.8863	168.868	1e+35	4.48799	32.1187	1e+35	1e+35	30.5343	1e+35	1e+35	1e+35	9.06449
2014-11-15 13:00:00		13.0	57.8863	168.868	1e+35	4.48521	32.1187	1e+35	1e+35	30.532	1e+35	1e+35	1e+35	9.25762
2014-11-15 14:00:00		13.0	57.8863	168.868	1e+35	4.484	32.1188	1e+35	1e+35	30.5309	1e+35	1e+35	1e+35	8.92764
2014-11-15 15:00:00		13.0	57.8863	168.868	1e+35	4.4841	32.1188	1e+35	1e+35	30.5309	1e+35	1e+35	1e+35	8.79825
2014-11-15 16:00:00		13.0	57.8863	168.868	1e+35	4.4859	32.118	1e+35	1e+35	30.5317	1e+35	1e+35	1e+35	8.59739
2014-11-15 17:00:00		13.0	57.8863	168.868	1e+35	4.4863	32.118	1e+35	1e+35	30.532	1e+35	1e+35	1e+35	8.76867
2014-11-15 18:00:00		13.0	57.8863	168.868	1e+35	4.48989	32.1135	1e+35	1e+35	30.5311	1e+35	1e+35	1e+35	8.59733
2014-11-15 19:00:00		13.0	57.8863	168.868	1e+35	4.4919	32.1105	1e+35	1e+35	30.5304	1e+35	1e+35	1e+35	8.71178
2014-11-15 20:00:00		13.0	57.8863	168.868	1e+35	4.4902	32.1115	1e+35	1e+35	30.5298	1e+35	1e+35	1e+35	8.79783
2014-11-15 21:00:00		13.0	57.8863	168.868	1e+35	4.48541	32.1184	1e+35	1e+35	30.5319	1e+35	1e+35	1e+35	9.16329
2014-11-15 22:00:00		13.0	57.8863	168.868	1e+35	4.487	32.1215	1e+35	1e+35	30.5358	1e+35	1e+35	1e+35	8.94243
2014-11-15 23:00:00		13.0	57.8863	168.868	1e+35	4.4881	32.1208	1e+35	1e+35	30.5361	1e+35	1e+35	1e+35	9.1496
2014-11-16 00:00:00		13.0	57.8863	168.868	1e+35	4.49119	32.119	1e+35	1e+35	30.5373	1e+35	1e+35	1e+35	9.26478
2014-11-16 01:00:00		13.0	57.8863	168.868	1e+35	4.4916	32.1184	1e+35	1e+35	30.537	1e+35	1e+35	1e+35	9.12827
2014-11-16 02:00:00		13.0	57.8863	168.868	1e+35	4.48701	32.1189	1e+35	1e+35	30.5335	1e+35	1e+35	1e+35	8.9244
2014-11-16 03:00:00		13.0	57.8863	168.868	1e+35	4.48431	32.1185	1e+35	1e+35	30.5309	1e+35	1e+35	1e+35	8.94895
2014-11-16 04:00:00		13.0	57.8863	168.868	1e+35	4.4826	32.1159	1e+35	1e+35	30.5272	1e+35	1e+35	1e+35	8.74041
2014-11-16 05:00:00		13.0	57.8863	168.868	1e+35	4.48769	32.1159	1e+35	1e+35	30.5315	1e+35	1e+35	1e+35	8.62622
2014-11-16 06:00:00		13.0	57.8863	168.868	1e+35	4.4885	32.1168	1e+35	1e+35	30.5328	1e+35	1e+35	1e+35	8.55414
2014-11-16 07:00:00		13.0	57.8863	168.868	1e+35	4.488	32.1166	1e+35	1e+35	30.5322	1e+35	1e+35	1e+35	8.51108
2014-11-16 08:00:00		13.0	57.8863	168.868	1e+35	4.4893	32.1151	1e+35	1e+35	30.532	1e+35	1e+35	1e+35	8.49004
2014-11-16 09:00:00		13.0	57.8863	168.868	1e+35	4.489	32.1142	1e+35	1e+35	30.5311	1e+35	1e+35	1e+35	8.82335
2014-11-16 10:00:00		13.0	57.8863	168.868	1e+35	4.4911	32.1137	1e+35	1e+35	30.5324	1e+35	1e+35	1e+35	8.64036
2014-11-16 11:00:00		13.0	57.8863	168.868	1e+35	4.48621	32.1174	1e+35	1e+35	30.5313	1e+35	1e+35	1e+35	8.3326
2014-11-16 12:00:00		13.0	57.8863	168.868	1e+35	4.4861	32.115	1e+35	1e+35	30.5295	1e+35	1e+35	1e+35	8.99072
2014-11-16 13:00:00		13.0	57.8863	168.868	1e+35	4.4867	32.1142	1e+35	1e+35	30.5292	1e+35	1e+35	1e+35	8.87822
2014-11-16 14:00:00		13.0	57.8863	168.868	1e+35	4.4849	32.1156	1e+35	1e+35	30.5289	1e+35	1e+35	1e+35	8.7263
2014-11-16 15:00:00		13.0	57.8863	168.868	1e+35	4.47981	32.1151	1e+35	1e+35	30.524	1e+35	1e+35	1e+35	8.49345
2014-11-16 16:00:00		13.0	57.8863	168.868	1e+35	4.47581	32.1151	1e+35	1e+35	30.5207	1e+35	1e+35	1e+35	8.3393
2014-11-16 17:00:00		13.0	57.8863	168.868	1e+35	4.4734	32.115	1e+35	1e+35	30.5186	1e+35	1e+35	1e+35	8.40986
2014-11-16 18:00:00		13.0	57.8863	168.868	1e+35	4.47609	32.1151	1e+35	1e+35	30.521	1e+35	1e+35	1e+35	8.65452
2014-11-16 19:00:00		13.0	57.8863	168.868	1e+35	4.4775	32.1153	1e+35	1e+35	30.5222	1e+35	1e+35	1e+35	8.2967
2014-11-16 20:00:00		13.0	57.8863	168.868	1e+35	4.4769	32.115	1e+35	1e+35	30.5216	1e+35	1e+35	1e+35	8.6034
2014-11-16 21:00:00		13.0	57.8863	168.868	1e+35	4.48009	32.1149	1e+35	1e+35	30.5242	1e+35	1e+35	1e+35	8.58304
2014-11-16 22:00:00		13.0	57.8863	168.868	1e+35	4.4817	32.1155	1e+35	1e+35	30.5263	1e+35	1e+35	1e+35	9.2996
2014-11-16 23:00:00		13.0	57.8863	168.868	1e+35	4.48519	32.1158	1e+35	1e+35	30.5294	1e+35	1e+35	1e+35	9.08542
2014-11-17 00:00:00		13.0	57.8863	168.868	1e+35	4.4861	32.1165	1e+35	1e+35	30.5307	1e+35	1e+35	1e+35	8.89836
2014-11-17 01:00:00		13.0	57.8863	168.868	1e+35	4.4863	32.1162	1e+35	1e+35	30.5305	1e+35	1e+35	1e+35	8.898
2014-11-17 02:00:00		13.0	57.8863	168.868	1e+35	4.47931	32.1138	1e+35	1e+35	30.5227	1e+35	1e+35	1e+35	8.9489
2014-11-17 03:00:00		13.0	57.8863	168.868	1e+35	4.47631	32.1086	1e+35	1e+35	30.5156	1e+35	1e+35	1e+35	8.67653
2014-11-17 04:00:00		13.0	57.8863	168.868	1e+35	4.4748	32.1042	1e+35	1e+35	30.5106	1e+35	1e+35	1e+35	8.87461
2014-11-17 05:00:00		13.0	57.8863	168.868	1e+35	4.47141	32.1023	1e+35	1e+35	30.5061	1e+35	1e+35	1e+35	8.60453
2014-11-17 06:00:00		13.0	57.8863	168.868	1e+35	4.4712	32.1027	1e+35	1e+35	30.5064	1e+35	1e+35	1e+35	8.74273
2014-11-17 07:00:00		13.0	57.8863	168.868	1e+35	4.4724	32.1057	1e+35	1e+35	30.5099	1e+35	1e+35	1e+35	8.74001
2014-11-17 08:00:00		13.0	57.8863	168.868	1e+35	4.4717	32.1122	1e+35	1e+35	30.5149	1e+35	1e+35	1e+35	8.60027
2014-11-17 09:00:00		13.0	57.8863	168.868	1e+35	4.47509	32.1141	1e+35	1e+35	30.5194	1e+35	1e+35	1e+35	8.71378
2014-11-17 10:00:00		13.0	57.8863	168.868	1e+35	4.47809	32.1146	1e+35	1e+35	30.5224	1e+35	1e+35	1e+35	8.89066
2014-11-17 11:00:00		13.0	57.8863	168.868	1e+35	4.4787	32.1153	1e+35	1e+35	30.5235	1e+35	1e+35	1e+35	8.94889
2014-11-17 12:00:00		13.0	57.8863	168.868	1e+35	4.48299	32.1167	1e+35	1e+35	30.5285	1e+35	1e+35	1e+35	9.37916
2014-11-17 13:00:00		13.0	57.8863	168.868	1e+35	4.4849	32.118	1e+35	1e+35	30.5311	1e+35	1e+35	1e+35	9.19336
2014-11-17 14:00:00		13.0	57.8863	168.868	1e+35	4.4863	32.1193	1e+35	1e+35	30.5334	1e+35	1e+35	1e+35	9.05726
2014-11-17 15:00:00		13.0	57.8863	168.868	1e+35	4.48251	32.1194	1e+35	1e+35	30.5302	1e+35	1e+35	1e+35	8.93424
2014-11-17 16:00:00		13.0	57.8863	168.868	1e+35	4.4801	32.1185	1e+35	1e+35	30.5274	1e+35	1e+35	1e+35	8.86314
2014-11-17 17:00:00		13.0	57.8863	168.868	1e+35	4.47611	32.1161	1e+35	1e+35	30.522	1e+35	1e+35	1e+35	8.86999
2014-11-17 18:00:00		13.0	57.8863	168.868	1e+35	4.4739	32.1159	1e+35	1e+35	30.52	1e+35	1e+35	1e+35	8.92988
2014-11-17 19:00:00		13.0	57.8863	168.868	1e+35	4.4759	32.1165	1e+35	1e+35	30.5222	1e+35	1e+35	1e+35	8.97092
2014-11-17 20:00:00		13.0	57.8863	168.868	1e+35	4.4777	32.1159	1e+35	1e+35	30.5231	1e+35	1e+35	1e+35	8.83427
2014-11-17 21:00:00		13.0	57.8863	168.868	1e+35	4.48069	32.1164	1e+35	1e+35	30.5263	1e+35	1e+35	1e+35	9.39391
2014-11-17 22:00:00		13.0	57.8863	168.868	1e+35	4.48479	32.1162	1e+35	1e+35	30.5294	1e+35	1e+35	1e+35	9.10756
2014-11-17 23:00:00		13.0	57.8863	168.868	1e+35	4.48789	32.116	1e+35	1e+35	30.5319	1e+35	1e+35	1e+35	9.07207
2014-11-18 00:00:00		13.0	57.8863	168.868	1e+35	4.49049	32.1138	1e+35	1e+35	30.532	1e+35	1e+35	1e+35	8.84245
2014-11-18 01:00:00		13.0	57.8863	168.868	1e+35	4.4914	32.1132	1e+35	1e+35	30.5324	1e+35	1e+35	1e+35	9.07754
2014-11-18 02:00:00		13.0	57.8863	168.868	1e+35	4.492	32.1119	1e+35	1e+35	30.5317	1e+35	1e+35	1e+35	8.98518
2014-11-18 03:00:00		13.0	57.8863	168.868	1e+35	4.4914	32.1152	1e+35	1e+35	30.5345	1e+35	1e+35	1e+35	9.92417
2014-11-18 04:00:00		13.0	57.8863	168.868	1e+35	4.4911	32.1158	1e+35	1e+35	30.5341	1e+35	1e+35	1e+35	8.45686
2014-11-18 05:00:00		13.0	57.8863	168.868	1e+35	4.491	32.1171	1e+35	1e+35	30.535	1e+35	1e+35	1e+35	8.1476
2014-11-18 06:00:00		13.0	57.8863	168.868	1e+35	4.4892	32.1184	1e+35	1e+35	30.5346	1e+35	1e+35	1e+35	8.17295
2014-11-18 07:00:00		13.0	57.8863	168.868	1e+35	4.4882	32.1186	1e+35	1e+35	30.5335	1e+35	1e+35	1e+35	7.27774
2014-11-18 08:00:00		13.0	57.8863	168.868	1e+35	4.4883	32.117	1e+35	1e+35	30.5328	1e+35	1e+35	1e+35	8.43674
2014-11-18 09:00:00		13.0	57.8863	168.868	1e+35	4.4862	32.1147	1e+35	1e+35	30.5295	1e+35	1e+35	1e+35	9.29134
2014-11-18 10:00:00		13.0	57.8863	168.868	1e+35	4.4868	32.1117	1e+35	1e+35	30.5274	1e+35	1e+35	1e+35	9.37284
2014-11-18 11:00:00		13.0	57.8863	168.868	1e+35	4.4878	32.109	1e+35	1e+35	30.525	1e+35	1e+35	1e+35	7.30104
2014-11-18 12:00:00		13.0	57.8863	168.868	1e+35	4.4892	32.1088	1e+35	1e+35	30.5268	1e+35	1e+35	1e+35	9.02463
2014-11-18 13:00:00		13.0	57.8863	168.868	1e+35	4.4896	32.1093	1e+35	1e+35	30.5274	1e+35	1e+35	1e+35	8.7196
2014-11-18 14:00:00		13.0	57.8863	168.868	1e+35	4.4901	32.1076	1e+35	1e+35	30.5268	1e+35	1e+35	1e+35	9.83582
2014-11-18 15:00:00		13.0	57.8863	168.868	1e+35	4.4899	32.1083	1e+35	1e+35	30.5272	1e+35	1e+35	1e+35	9.77412
2014-11-18 16:00:00		13.0	57.8863	168.868	1e+35	4.4898	32.1073	1e+35	1e+35	30.5257	1e+35	1e+35	1e+35	8.41964
2014-11-18 17:00:00		13.0	57.8863	168.868	1e+35	4.489	32.107	1e+35	1e+35	30.5248	1e+35	1e+35	1e+35	8.50683
2014-11-18 18:00:00		13.0	57.8863	168.868	1e+35	4.4875	32.1059	1e+35	1e+35	30.5231	1e+35	1e+35	1e+35	9.81645
2014-11-18 19:00:00		13.0	57.8863	168.868	1e+35	4.4877	32.1063	1e+35	1e+35	30.5235	1e+35	1e+35	1e+35	9.38584
2014-11-18 20:00:00		13.0	57.8863	168.868	1e+35	4.486	32.1068	1e+35	1e+35	30.5225	1e+35	1e+35	1e+35	9.49379
2014-11-18 21:00:00		13.0	57.8863	168.868	1e+35	4.4862	32.1078	1e+35	1e+35	30.5233	1e+35	1e+35	1e+35	8.86423
2014-11-18 22:00:00		13.0	57.8863	168.868	1e+35	4.4874	32.1079	1e+35	1e+35	30.5248	1e+35	1e+35	1e+35	9.71634
2014-11-18 23:00:00		13.0	57.8863	168.868	1e+35	4.4881	32.1069	1e+35	1e+35	30.5244	1e+35	1e+35	1e+35	9.50242
2014-11-19 00:00:00		13.0	57.8863	168.868	1e+35	4.4881	32.1066	1e+35	1e+35	30.524	1e+35	1e+35	1e+35	9.18661
2014-11-19 01:00:00		13.0	57.8863	168.868	1e+35	4.4903	32.1098	1e+35	1e+35	30.5285	1e+35	1e+35	1e+35	9.05026
2014-11-19 02:00:00		13.0	57.8863	168.868	1e+35	4.4883	32.1155	1e+35	1e+35	30.5319	1e+35	1e+35	1e+35	9.43026
2014-11-19 03:00:00		13.0	57.8863	168.868	1e+35	4.48561	32.122	1e+35	1e+35	30.5354	1e+35	1e+35	1e+35	9.72443
2014-11-19 04:00:00		13.0	57.8863	168.868	1e+35	4.4834	32.124	1e+35	1e+35	30.5349	1e+35	1e+35	1e+35	8.83573
2014-11-19 05:00:00		13.0	57.8863	168.868	1e+35	4.4847	32.1177	1e+35	1e+35	30.5305	1e+35	1e+35	1e+35	8.8849
2014-11-19 06:00:00		13.0	57.8863	168.868	1e+35	4.4856	32.1155	1e+35	1e+35	30.529	1e+35	1e+35	1e+35	8.11051
2014-11-19 07:00:00		13.0	57.8863	168.868	1e+35	4.48839	32.1115	1e+35	1e+35	30.5281	1e+35	1e+35	1e+35	8.40243
2014-11-19 08:00:00		13.0	57.8863	168.868	1e+35	4.4881	32.1122	1e+35	1e+35	30.5287	1e+35	1e+35	1e+35	8.84115
2014-11-19 09:00:00		13.0	57.8863	168.868	1e+35	4.486	32.1119	1e+35	1e+35	30.5265	1e+35	1e+35	1e+35	8.30704
2014-11-19 10:00:00		13.0	57.8863	168.868	1e+35	4.4857	32.1112	1e+35	1e+35	30.5255	1e+35	1e+35	1e+35	8.30999
2014-11-19 11:00:00		13.0	57.8863	168.868	1e+35	4.4853	32.1093	1e+35	1e+35	30.5239	1e+35	1e+35	1e+35	8.78308
2014-11-19 12:00:00		13.0	57.8863	168.868	1e+35	4.4853	32.1066	1e+35	1e+35	30.5216	1e+35	1e+35	1e+35	9.06346
2014-11-19 13:00:00		13.0	57.8863	168.868	1e+35	4.47881	32.1087	1e+35	1e+35	30.5179	1e+35	1e+35	1e+35	9.02108
2014-11-19 14:00:00		13.0	57.8863	168.868	1e+35	4.4794	32.1154	1e+35	1e+35	30.5242	1e+35	1e+35	1e+35	8.9671
2014-11-19 15:00:00		13.0	57.8863	168.868	1e+35	4.45106	32.1429	1e+35	1e+35	30.524	1e+35	1e+35	1e+35	8.69154
2014-11-19 16:00:00		13.0	57.8863	168.868	1e+35	4.46358	32.1278	1e+35	1e+35	30.5216	1e+35	1e+35	1e+35	8.95149
2014-11-19 17:00:00		13.0	57.8863	168.868	1e+35	4.45901	32.1232	1e+35	1e+35	30.514	1e+35	1e+35	1e+35	9.19553
2014-11-19 18:00:00		13.0	57.8863	168.868	1e+35	4.4575	32.1224	1e+35	1e+35	30.512	1e+35	1e+35	1e+35	9.04629
2014-11-19 19:00:00		13.0	57.8863	168.868	1e+35	4.4551	32.1176	1e+35	1e+35	30.5056	1e+35	1e+35	1e+35	8.81645
2014-11-19 20:00:00		13.0	57.8863	168.868	1e+35	4.4559	32.1176	1e+35	1e+35	30.5064	1e+35	1e+35	1e+35	8.83397
2014-11-19 21:00:00		13.0	57.8863	168.868	1e+35	4.4541	32.1348	1e+35	1e+35	30.5197	1e+35	1e+35	1e+35	8.98471
2014-11-19 22:00:00		13.0	57.8863	168.868	1e+35	4.47326	32.123	1e+35	1e+35	30.5255	1e+35	1e+35	1e+35	8.77241
2014-11-19 23:00:00		13.0	57.8863	168.868	1e+35	4.4723	32.1213	1e+35	1e+35	30.5236	1e+35	1e+35	1e+35	9.68722
2014-11-20 00:00:00		13.0	57.8863	168.868	1e+35	4.46851	32.1304	1e+35	1e+35	30.5279	1e+35	1e+35	1e+35	9.00833
2014-11-20 01:00:00		13.0	57.8863	168.868	1e+35	4.46331	32.1293	1e+35	1e+35	30.5229	1e+35	1e+35	1e+35	9.49405
2014-11-20 02:00:00		13.0	57.8863	168.868	1e+35	4.4642	32.1267	1e+35	1e+35	30.5212	1e+35	1e+35	1e+35	9.10276
2014-11-20 03:00:00		13.0	57.8863	168.868	1e+35	4.4639	32.1252	1e+35	1e+35	30.5196	1e+35	1e+35	1e+35	8.76566
2014-11-20 04:00:00		13.0	57.8863	168.868	1e+35	4.4621	32.1247	1e+35	1e+35	30.5177	1e+35	1e+35	1e+35	8.98058
2014-11-20 05:00:00		13.0	57.8863	168.868	1e+35	4.4598	32.1245	1e+35	1e+35	30.5156	1e+35	1e+35	1e+35	9.00994
2014-11-20 06:00:00		13.0	57.8863	168.868	1e+35	4.45341	32.1246	1e+35	1e+35	30.5105	1e+35	1e+35	1e+35	9.19564
2014-11-20 07:00:00		13.0	57.8863	168.868	1e+35	4.45919	32.1235	1e+35	1e+35	30.514	1e+35	1e+35	1e+35	8.31472
2014-11-20 08:00:00		13.0	57.8863	168.868	1e+35	4.45331	32.1257	1e+35	1e+35	30.5108	1e+35	1e+35	1e+35	7.94073
2014-11-20 09:00:00		13.0	57.8863	168.868	1e+35	4.45979	32.1238	1e+35	1e+35	30.5147	1e+35	1e+35	1e+35	8.2474
2014-11-20 10:00:00		13.0	57.8863	168.868	1e+35	4.47218	32.1116	1e+35	1e+35	30.5147	1e+35	1e+35	1e+35	8.54542
2014-11-20 11:00:00		13.0	57.8863	168.868	1e+35	4.4731	32.1104	1e+35	1e+35	30.5144	1e+35	1e+35	1e+35	8.42025
2014-11-20 12:00:00		13.0	57.8863	168.868	1e+35	4.472	32.1119	1e+35	1e+35	30.5149	1e+35	1e+35	1e+35	8.76433
2014-11-20 13:00:00		13.0	57.8863	168.868	1e+35	4.4707	32.1172	1e+35	1e+35	30.5183	1e+35	1e+35	1e+35	8.58535
2014-11-20 14:00:00		13.0	57.8863	168.868	1e+35	4.46022	32.1304	1e+35	1e+35	30.5209	1e+35	1e+35	1e+35	8.75766
2014-11-20 15:00:00		13.0	57.8863	168.868	1e+35	4.41878	32.1584	1e+35	1e+35	30.5107	1e+35	1e+35	1e+35	9.45165
2014-11-20 16:00:00		13.0	57.8863	168.868	1e+35	4.40413	32.1621	1e+35	1e+35	30.5013	1e+35	1e+35	1e+35	8.89608
2014-11-20 17:00:00		13.0	57.8863	168.868	1e+35	4.39871	32.1631	1e+35	1e+35	30.4976	1e+35	1e+35	1e+35	8.96886
2014-11-20 18:00:00		13.0	57.8863	168.868	1e+35	4.40139	32.1624	1e+35	1e+35	30.4993	1e+35	1e+35	1e+35	8.99395
2014-11-20 19:00:00		13.0	57.8863	168.868	1e+35	4.40509	32.1615	1e+35	1e+35	30.5015	1e+35	1e+35	1e+35	8.84729
2014-11-20 20:00:00		13.0	57.8863	168.868	1e+35	4.40849	32.1569	1e+35	1e+35	30.5004	1e+35	1e+35	1e+35	8.73222
2014-11-20 21:00:00		13.0	57.8863	168.868	1e+35	4.42916	32.1482	1e+35	1e+35	30.5102	1e+35	1e+35	1e+35	8.58429
2014-11-20 22:00:00		13.0	57.8863	168.868	1e+35	4.43848	32.1464	1e+35	1e+35	30.5165	1e+35	1e+35	1e+35	8.90338
2014-11-20 23:00:00		13.0	57.8863	168.868	1e+35	4.44728	32.1346	1e+35	1e+35	30.5138	1e+35	1e+35	1e+35	9.04073
2014-11-21 00:00:00		13.0	57.8863	168.868	1e+35	4.45978	32.1235	1e+35	1e+35	30.5147	1e+35	1e+35	1e+35	8.76554
2014-11-21 01:00:00		13.0	57.8863	168.868	1e+35	4.46319	32.1234	1e+35	1e+35	30.5175	1e+35	1e+35	1e+35	9.00154
2014-11-21 02:00:00		13.0	57.8863	168.868	1e+35	4.45023	32.1351	1e+35	1e+35	30.5166	1e+35	1e+35	1e+35	8.66566
2014-11-21 03:00:00		13.0	57.8863	168.868	1e+35	4.44631	32.1344	1e+35	1e+35	30.5129	1e+35	1e+35	1e+35	9.12111
2014-11-21 04:00:00		13.0	57.8863	168.868	1e+35	4.43342	32.1381	1e+35	1e+35	30.5052	1e+35	1e+35	1e+35	9.01022
2014-11-21 05:00:00		13.0	57.8863	168.868	1e+35	4.42512	32.1431	1e+35	1e+35	30.5025	1e+35	1e+35	1e+35	8.71058
2014-11-21 06:00:00		13.0	57.8863	168.868	1e+35	4.4249	32.1417	1e+35	1e+35	30.5011	1e+35	1e+35	1e+35	8.97548
2014-11-21 07:00:00		13.0	57.8863	168.868	1e+35	4.43688	32.1337	1e+35	1e+35	30.5041	1e+35	1e+35	1e+35	8.52089
2014-11-21 08:00:00		13.0	57.8863	168.868	1e+35	4.44578	32.1244	1e+35	1e+35	30.5036	1e+35	1e+35	1e+35	8.34135
2014-11-21 09:00:00		13.0	57.8863	168.868	1e+35	4.45039	32.1203	1e+35	1e+35	30.5039	1e+35	1e+35	1e+35	8.39789
2014-11-21 10:00:00		13.0	57.8863	168.868	1e+35	4.4503	32.1162	1e+35	1e+35	30.5002	1e+35	1e+35	1e+35	8.06964
2014-11-21 11:00:00		13.0	57.8863	168.868	1e+35	4.45339	32.116	1e+35	1e+35	30.5028	1e+35	1e+35	1e+35	8.63091
2014-11-21 12:00:00		13.0	57.8863	168.868	1e+35	4.4549	32.1164	1e+35	1e+35	30.5041	1e+35	1e+35	1e+35	7.99324
2014-11-21 13:00:00		13.0	57.8863	168.868	1e+35	4.44073	32.1272	1e+35	1e+35	30.5019	1e+35	1e+35	1e+35	8.88626
2014-11-21 14:00:00		13.0	57.8863	168.868	1e+35	4.40357	32.1498	1e+35	1e+35	30.4902	1e+35	1e+35	1e+35	8.7872
2014-11-21 15:00:00		13.0	57.8863	168.868	1e+35	4.38214	32.1603	1e+35	1e+35	30.4813	1e+35	1e+35	1e+35	8.72412
2014-11-21 16:00:00		13.0	57.8863	168.868	1e+35	4.38719	32.1583	1e+35	1e+35	30.484	1e+35	1e+35	1e+35	9.41665
2014-11-21 17:00:00		13.0	57.8863	168.868	1e+35	4.3858	32.1569	1e+35	1e+35	30.4816	1e+35	1e+35	1e+35	9.15052
2014-11-21 18:00:00		13.0	57.8863	168.868	1e+35	4.36813	32.1585	1e+35	1e+35	30.4681	1e+35	1e+35	1e+35	8.88951
2014-11-21 19:00:00		13.0	57.8863	168.868	1e+35	4.37109	32.1611	1e+35	1e+35	30.4727	1e+35	1e+35	1e+35	8.69139
2014-11-21 20:00:00		13.0	57.8863	168.868	1e+35	4.38407	32.1561	1e+35	1e+35	30.4794	1e+35	1e+35	1e+35	8.78082
2014-11-21 21:00:00		13.0	57.8863	168.868	1e+35	4.39837	32.1461	1e+35	1e+35	30.4827	1e+35	1e+35	1e+35	8.89378
2014-11-21 22:00:00		13.0	57.8863	168.868	1e+35	4.41437	32.1366	1e+35	1e+35	30.4877	1e+35	1e+35	1e+35	8.26523
2014-11-21 23:00:00		13.0	57.8863	168.868	1e+35	4.42708	32.1294	1e+35	1e+35	30.4924	1e+35	1e+35	1e+35	8.83589
2014-11-22 00:00:00		13.0	57.8863	168.868	1e+35	4.43069	32.127	1e+35	1e+35	30.4933	1e+35	1e+35	1e+35	8.75815
2014-11-22 01:00:00		13.0	57.8863	168.868	1e+35	4.42601	32.1304	1e+35	1e+35	30.492	1e+35	1e+35	1e+35	8.10926
2014-11-22 02:00:00		13.0	57.8863	168.868	1e+35	4.42051	32.1324	1e+35	1e+35	30.4894	1e+35	1e+35	1e+35	8.63098
2014-11-22 03:00:00		13.0	57.8863	168.868	1e+35	4.40523	32.1413	1e+35	1e+35	30.4844	1e+35	1e+35	1e+35	9.22385
2014-11-22 04:00:00		13.0	57.8863	168.868	1e+35	4.38634	32.1493	1e+35	1e+35	30.4751	1e+35	1e+35	1e+35	8.198
2014-11-22 05:00:00		13.0	57.8863	168.868	1e+35	4.38341	32.1509	1e+35	1e+35	30.4742	1e+35	1e+35	1e+35	8.52636
2014-11-22 06:00:00		13.0	57.8863	168.868	1e+35	4.3859	32.1514	1e+35	1e+35	30.4771	1e+35	1e+35	1e+35	9.66977
2014-11-22 07:00:00		13.0	57.8863	168.868	1e+35	4.39199	32.1441	1e+35	1e+35	30.4753	1e+35	1e+35	1e+35	7.90544
2014-11-22 08:00:00		13.0	57.8863	168.868	1e+35	4.40258	32.1363	1e+35	1e+35	30.4779	1e+35	1e+35	1e+35	9.04178
2014-11-22 09:00:00		13.0	57.8863	168.868	1e+35	4.41288	32.1306	1e+35	1e+35	30.4814	1e+35	1e+35	1e+35	8.54896
2014-11-22 10:00:00		13.0	57.8863	168.868	1e+35	4.414	32.1276	1e+35	1e+35	30.4797	1e+35	1e+35	1e+35	8.32244
2014-11-22 11:00:00		13.0	57.8863	168.868	1e+35	4.4144	32.1287	1e+35	1e+35	30.4812	1e+35	1e+35	1e+35	9.11446
2014-11-22 12:00:00		13.0	57.8863	168.868	1e+35	4.41031	32.1339	1e+35	1e+35	30.482	1e+35	1e+35	1e+35	8.36945
2014-11-22 13:00:00		13.0	57.8863	168.868	1e+35	4.37677	32.1543	1e+35	1e+35	30.4714	1e+35	1e+35	1e+35	8.30412
2014-11-22 14:00:00		13.0	57.8863	168.868	1e+35	4.37031	32.1597	1e+35	1e+35	30.4708	1e+35	1e+35	1e+35	8.65132
2014-11-22 15:00:00		13.0	57.8863	168.868	1e+35	4.38737	32.1551	1e+35	1e+35	30.481	1e+35	1e+35	1e+35	8.30068
2014-11-22 16:00:00		13.0	57.8863	168.868	1e+35	4.36444	32.1573	1e+35	1e+35	30.464	1e+35	1e+35	1e+35	8.85192
2014-11-22 17:00:00		13.0	57.8863	168.868	1e+35	4.34404	32.1606	1e+35	1e+35	30.45	1e+35	1e+35	1e+35	9.60454
2014-11-22 18:00:00		13.0	57.8863	168.868	1e+35	4.33033	32.1622	1e+35	1e+35	30.4397	1e+35	1e+35	1e+35	8.98621
2014-11-22 19:00:00		13.0	57.8863	168.868	1e+35	4.34767	32.16	1e+35	1e+35	30.4524	1e+35	1e+35	1e+35	9.32035
2014-11-22 20:00:00		13.0	57.8863	168.868	1e+35	4.37026	32.1569	1e+35	1e+35	30.4685	1e+35	1e+35	1e+35	9.01859
2014-11-22 21:00:00		13.0	57.8863	168.868	1e+35	4.3684	32.1569	1e+35	1e+35	30.4669	1e+35	1e+35	1e+35	8.98906
2014-11-22 22:00:00		13.0	57.8863	168.868	1e+35	4.35682	32.1569	1e+35	1e+35	30.4573	1e+35	1e+35	1e+35	8.87223
2014-11-22 23:00:00		13.0	57.8863	168.868	1e+35	4.34762	32.1575	1e+35	1e+35	30.4499	1e+35	1e+35	1e+35	8.36798
2014-11-23 00:00:00		13.0	57.8863	168.868	1e+35	4.35509	32.1499	1e+35	1e+35	30.4497	1e+35	1e+35	1e+35	8.64346
2014-11-23 01:00:00		13.0	57.8863	168.868	1e+35	4.36418	32.1447	1e+35	1e+35	30.453	1e+35	1e+35	1e+35	9.03923
2014-11-23 02:00:00		13.0	57.8863	168.868	1e+35	4.35751	32.147	1e+35	1e+35	30.4491	1e+35	1e+35	1e+35	8.32639
2014-11-23 03:00:00		13.0	57.8863	168.868	1e+35	4.35171	32.1573	1e+35	1e+35	30.4533	1e+35	1e+35	1e+35	8.98771
2014-11-23 04:00:00		13.0	57.8863	168.868	1e+35	4.34541	32.1576	1e+35	1e+35	30.4483	1e+35	1e+35	1e+35	9.0399
2014-11-23 05:00:00		13.0	57.8863	168.868	1e+35	4.3475	32.1565	1e+35	1e+35	30.4491	1e+35	1e+35	1e+35	8.87931
2014-11-23 06:00:00		13.0	57.8863	168.868	1e+35	4.33293	32.1578	1e+35	1e+35	30.4379	1e+35	1e+35	1e+35	8.63747
2014-11-23 07:00:00		13.0	57.8863	168.868	1e+35	4.3334	32.1574	1e+35	1e+35	30.438	1e+35	1e+35	1e+35	8.76575
2014-11-23 08:00:00		13.0	57.8863	168.868	1e+35	4.33649	32.1519	1e+35	1e+35	30.4359	1e+35	1e+35	1e+35	8.86281
2014-11-23 09:00:00		13.0	57.8863	168.868	1e+35	4.34758	32.1427	1e+35	1e+35	30.437	1e+35	1e+35	1e+35	8.23522
2014-11-23 10:00:00		13.0	57.8863	168.868	1e+35	4.36616	32.1346	1e+35	1e+35	30.4459	1e+35	1e+35	1e+35	8.69311
2014-11-23 11:00:00		13.0	57.8863	168.868	1e+35	4.36919	32.1361	1e+35	1e+35	30.4494	1e+35	1e+35	1e+35	8.2828
2014-11-23 12:00:00		13.0	57.8863	168.868	1e+35	4.35952	32.1442	1e+35	1e+35	30.4483	1e+35	1e+35	1e+35	8.30695
2014-11-23 13:00:00		13.0	57.8863	168.868	1e+35	4.34563	32.1567	1e+35	1e+35	30.4474	1e+35	1e+35	1e+35	8.42776
2014-11-23 14:00:00		13.0	57.8863	168.868	1e+35	4.34061	32.1568	1e+35	1e+35	30.4435	1e+35	1e+35	1e+35	8.48988
2014-11-23 15:00:00		13.0	57.8863	168.868	1e+35	4.34958	32.1554	1e+35	1e+35	30.4498	1e+35	1e+35	1e+35	8.6936
2014-11-23 16:00:00		13.0	57.8863	168.868	1e+35	4.35259	32.1557	1e+35	1e+35	30.453	1e+35	1e+35	1e+35	9.57728
2014-11-23 17:00:00		13.0	57.8863	168.868	1e+35	4.33693	32.1562	1e+35	1e+35	30.4401	1e+35	1e+35	1e+35	9.20872
2014-11-23 18:00:00		13.0	57.8863	168.868	1e+35	4.30975	32.1597	1e+35	1e+35	30.4203	1e+35	1e+35	1e+35	9.05031
2014-11-23 19:00:00		13.0	57.8863	168.868	1e+35	4.29513	32.1618	1e+35	1e+35	30.41	1e+35	1e+35	1e+35	9.35341
2014-11-23 20:00:00		13.0	57.8863	168.868	1e+35	4.28712	32.163	1e+35	1e+35	30.4044	1e+35	1e+35	1e+35	9.5586
2014-11-23 21:00:00		13.0	57.8863	168.868	1e+35	4.2895	32.1617	1e+35	1e+35	30.4051	1e+35	1e+35	1e+35	9.08293
2014-11-23 22:00:00		13.0	57.8863	168.868	1e+35	4.31236	32.1595	1e+35	1e+35	30.4222	1e+35	1e+35	1e+35	8.7726
2014-11-23 23:00:00		13.0	57.8863	168.868	1e+35	4.32278	32.1575	1e+35	1e+35	30.4294	1e+35	1e+35	1e+35	9.10236
2014-11-24 00:00:00		13.0	57.8863	168.868	1e+35	4.31352	32.1566	1e+35	1e+35	30.4209	1e+35	1e+35	1e+35	9.17286
2014-11-24 01:00:00		13.0	57.8863	168.868	1e+35	4.30741	32.1503	1e+35	1e+35	30.4103	1e+35	1e+35	1e+35	9.08218
2014-11-24 02:00:00		13.0	57.8863	168.868	1e+35	4.3078	32.1521	1e+35	1e+35	30.4124	1e+35	1e+35	1e+35	9.43132
2014-11-24 03:00:00		13.0	57.8863	168.868	1e+35	4.29862	32.1556	1e+35	1e+35	30.4071	1e+35	1e+35	1e+35	8.21038
2014-11-24 04:00:00		13.0	57.8863	168.868	1e+35	4.31217	32.1579	1e+35	1e+35	30.4208	1e+35	1e+35	1e+35	9.18011
2014-11-24 05:00:00		13.0	57.8863	168.868	1e+35	4.30641	32.1581	1e+35	1e+35	30.416	1e+35	1e+35	1e+35	8.69495
2014-11-24 06:00:00		13.0	57.8863	168.868	1e+35	4.29852	32.1584	1e+35	1e+35	30.4098	1e+35	1e+35	1e+35	8.97745
2014-11-24 07:00:00		13.0	57.8863	168.868	1e+35	4.3008	32.1576	1e+35	1e+35	30.411	1e+35	1e+35	1e+35	8.94906
2014-11-24 08:00:00		13.0	57.8863	168.868	1e+35	4.29371	32.1518	1e+35	1e+35	30.4	1e+35	1e+35	1e+35	8.61465
2014-11-24 09:00:00		13.0	57.8863	168.868	1e+35	4.30119	32.1484	1e+35	1e+35	30.4033	1e+35	1e+35	1e+35	8.48126
2014-11-24 10:00:00		13.0	57.8863	168.868	1e+35	4.30809	32.1462	1e+35	1e+35	30.4071	1e+35	1e+35	1e+35	8.48399
2014-11-24 11:00:00		13.0	57.8863	168.868	1e+35	4.29842	32.1495	1e+35	1e+35	30.4016	1e+35	1e+35	1e+35	7.97
2014-11-24 12:00:00		13.0	57.8863	168.868	1e+35	4.29511	32.1532	1e+35	1e+35	30.4021	1e+35	1e+35	1e+35	8.13867
2014-11-24 13:00:00		13.0	57.8863	168.868	1e+35	4.30269	32.1562	1e+35	1e+35	30.4112	1e+35	1e+35	1e+35	8.40847
2014-11-24 14:00:00		13.0	57.8863	168.868	1e+35	4.29172	32.1553	1e+35	1e+35	30.4014	1e+35	1e+35	1e+35	8.8182
2014-11-24 15:00:00		13.0	57.8863	168.868	1e+35	4.30737	32.1532	1e+35	1e+35	30.4125	1e+35	1e+35	1e+35	8.38085
2014-11-24 16:00:00		13.0	57.8863	168.868	1e+35	4.29732	32.1556	1e+35	1e+35	30.4062	1e+35	1e+35	1e+35	8.52472
2014-11-24 17:00:00		13.0	57.8863	168.868	1e+35	4.28063	32.1598	1e+35	1e+35	30.3961	1e+35	1e+35	1e+35	9.1408
2014-11-24 18:00:00		13.0	57.8863	168.868	1e+35	4.2831	32.1579	1e+35	1e+35	30.3966	1e+35	1e+35	1e+35	9.17593
2014-11-24 19:00:00		13.0	57.8863	168.868	1e+35	4.26613	32.1587	1e+35	1e+35	30.3833	1e+35	1e+35	1e+35	9.42751
2014-11-24 20:00:00		13.0	57.8863	168.868	1e+35	4.25822	32.1596	1e+35	1e+35	30.3772	1e+35	1e+35	1e+35	9.05672
2014-11-24 21:00:00		13.0	57.8863	168.868	1e+35	4.2578	32.1602	1e+35	1e+35	30.3773	1e+35	1e+35	1e+35	9.01308
2014-11-24 22:00:00		13.0	57.8863	168.868	1e+35	4.26029	32.1599	1e+35	1e+35	30.379	1e+35	1e+35	1e+35	8.67466
2014-11-24 23:00:00		13.0	57.8863	168.868	1e+35	4.26669	32.1592	1e+35	1e+35	30.384	1e+35	1e+35	1e+35	9.06224
2014-11-25 00:00:00		13.0	57.8863	168.868	1e+35	4.27179	32.1584	1e+35	1e+35	30.3873	1e+35	1e+35	1e+35	8.7546
2014-11-25 01:00:00		13.0	57.8863	168.868	1e+35	4.2739	32.1575	1e+35	1e+35	30.3885	1e+35	1e+35	1e+35	8.88774
2014-11-25 02:00:00		13.0	57.8863	168.868	1e+35	4.2729	32.158	1e+35	1e+35	30.3881	1e+35	1e+35	1e+35	8.96585
2014-11-25 03:00:00		13.0	57.8863	168.868	1e+35	4.2722	32.158	1e+35	1e+35	30.3875	1e+35	1e+35	1e+35	8.97598
2014-11-25 04:00:00		13.0	57.8863	168.868	1e+35	4.2713	32.1578	1e+35	1e+35	30.3866	1e+35	1e+35	1e+35	8.976
2014-11-25 05:00:00		13.0	57.8863	168.868	1e+35	4.26771	32.1581	1e+35	1e+35	30.3838	1e+35	1e+35	1e+35	9.04886
2014-11-25 06:00:00		13.0	57.8863	168.868	1e+35	4.268	32.1571	1e+35	1e+35	30.3831	1e+35	1e+35	1e+35	8.71066
2014-11-25 07:00:00		13.0	57.8863	168.868	1e+35	4.24714	32.1586	1e+35	1e+35	30.367	1e+35	1e+35	1e+35	8.83276
2014-11-25 08:00:00		13.0	57.8863	168.868	1e+35	4.23991	32.1596	1e+35	1e+35	30.3618	1e+35	1e+35	1e+35	8.82601
2014-11-25 09:00:00		13.0	57.8863	168.868	1e+35	4.25926	32.158	1e+35	1e+35	30.3765	1e+35	1e+35	1e+35	8.70324
2014-11-25 10:00:00		13.0	57.8863	168.868	1e+35	4.25671	32.1585	1e+35	1e+35	30.3747	1e+35	1e+35	1e+35	8.35867
2014-11-25 11:00:00		13.0	57.8863	168.868	1e+35	4.2576	32.1576	1e+35	1e+35	30.3747	1e+35	1e+35	1e+35	8.59554
2014-11-25 12:00:00		13.0	57.8863	168.868	1e+35	4.26399	32.1562	1e+35	1e+35	30.3788	1e+35	1e+35	1e+35	8.45827
2014-11-25 13:00:00		13.0	57.8863	168.868	1e+35	4.27877	32.1526	1e+35	1e+35	30.388	1e+35	1e+35	1e+35	8.31528
2014-11-25 14:00:00		13.0	57.8863	168.868	1e+35	4.25285	32.1576	1e+35	1e+35	30.3707	1e+35	1e+35	1e+35	8.30502
2014-11-25 15:00:00		13.0	57.8863	168.868	1e+35	4.25829	32.1555	1e+35	1e+35	30.3734	1e+35	1e+35	1e+35	8.21717
2014-11-25 16:00:00		13.0	57.8863	168.868	1e+35	4.26589	32.1566	1e+35	1e+35	30.381	1e+35	1e+35	1e+35	9.02542
2014-11-25 17:00:00		13.0	57.8863	168.868	1e+35	4.25951	32.1551	1e+35	1e+35	30.3746	1e+35	1e+35	1e+35	9.29248
2014-11-25 18:00:00		13.0	57.8863	168.868	1e+35	4.2603	32.1551	1e+35	1e+35	30.3751	1e+35	1e+35	1e+35	9.01354
2014-11-25 19:00:00		13.0	57.8863	168.868	1e+35	4.24852	32.1577	1e+35	1e+35	30.3673	1e+35	1e+35	1e+35	8.77546
2014-11-25 20:00:00		13.0	57.8863	168.868	1e+35	4.23403	32.1591	1e+35	1e+35	30.3568	1e+35	1e+35	1e+35	9.57943
2014-11-25 21:00:00		13.0	57.8863	168.868	1e+35	4.20546	32.1632	1e+35	1e+35	30.3363	1e+35	1e+35	1e+35	9.33248
2014-11-25 22:00:00		13.0	57.8863	168.868	1e+35	4.2044	32.162	1e+35	1e+35	30.3342	1e+35	1e+35	1e+35	8.8689
2014-11-25 23:00:00		13.0	57.8863	168.868	1e+35	4.22047	32.1609	1e+35	1e+35	30.3467	1e+35	1e+35	1e+35	9.15544
2014-11-26 00:00:00		13.0	57.8863	168.868	1e+35	4.25823	32.157	1e+35	1e+35	30.3748	1e+35	1e+35	1e+35	8.70687
2014-11-26 01:00:00		13.0	57.8863	168.868	1e+35	4.26808	32.1562	1e+35	1e+35	30.3823	1e+35	1e+35	1e+35	8.53134
2014-11-26 02:00:00		13.0	57.8863	168.868	1e+35	4.269	32.1563	1e+35	1e+35	30.3832	1e+35	1e+35	1e+35	8.88331
2014-11-26 03:00:00		13.0	57.8863	168.868	1e+35	4.27209	32.1553	1e+35	1e+35	30.3851	1e+35	1e+35	1e+35	9.06265
2014-11-26 04:00:00		13.0	57.8863	168.868	1e+35	4.273	32.155	1e+35	1e+35	30.3856	1e+35	1e+35	1e+35	9.24664
2014-11-26 05:00:00		13.0	57.8863	168.868	1e+35	4.26861	32.1565	1e+35	1e+35	30.3834	1e+35	1e+35	1e+35	9.64922
2014-11-26 06:00:00		13.0	57.8863	168.868	1e+35	4.25892	32.1574	1e+35	1e+35	30.3758	1e+35	1e+35	1e+35	8.91343
2014-11-26 07:00:00		13.0	57.8863	168.868	1e+35	4.23984	32.1591	1e+35	1e+35	30.3614	1e+35	1e+35	1e+35	9.20742
2014-11-26 08:00:00		13.0	57.8863	168.868	1e+35	4.21894	32.1607	1e+35	1e+35	30.345	1e+35	1e+35	1e+35	8.38361
2014-11-26 09:00:00		13.0	57.8863	168.868	1e+35	4.22419	32.1603	1e+35	1e+35	30.3493	1e+35	1e+35	1e+35	8.97784
2014-11-26 10:00:00		13.0	57.8863	168.868	1e+35	4.24656	32.1581	1e+35	1e+35	30.3658	1e+35	1e+35	1e+35	8.16758
2014-11-26 11:00:00		13.0	57.8863	168.868	1e+35	4.26407	32.1566	1e+35	1e+35	30.3794	1e+35	1e+35	1e+35	8.61612
2014-11-26 12:00:00		13.0	57.8863	168.868	1e+35	4.27208	32.1551	1e+35	1e+35	30.3845	1e+35	1e+35	1e+35	8.13494
2014-11-26 13:00:00		13.0	57.8863	168.868	1e+35	4.27	32.1549	1e+35	1e+35	30.3827	1e+35	1e+35	1e+35	8.40048
2014-11-26 14:00:00		13.0	57.8863	168.868	1e+35	4.26531	32.1564	1e+35	1e+35	30.3799	1e+35	1e+35	1e+35	7.9918
2014-11-26 15:00:00		13.0	57.8863	168.868	1e+35	4.25402	32.1588	1e+35	1e+35	30.3729	1e+35	1e+35	1e+35	8.93816
2014-11-26 16:00:00		13.0	57.8863	168.868	1e+35	4.15759	32.1632	1e+35	1e+35	30.2959	1e+35	1e+35	1e+35	8.49586
2014-11-26 17:00:00		13.0	57.8863	168.868	1e+35	4.16728	32.1611	1e+35	1e+35	30.3028	1e+35	1e+35	1e+35	9.68668
2014-11-26 18:00:00		13.0	57.8863	168.868	1e+35	4.17409	32.1589	1e+35	1e+35	30.3066	1e+35	1e+35	1e+35	9.85069
2014-11-26 19:00:00		13.0	57.8863	168.868	1e+35	4.16492	32.1599	1e+35	1e+35	30.2995	1e+35	1e+35	1e+35	9.05455
2014-11-26 20:00:00		13.0	57.8863	168.868	1e+35	4.14594	32.165	1e+35	1e+35	30.288	1e+35	1e+35	1e+35	8.92126
2014-11-26 21:00:00		13.0	57.8863	168.868	1e+35	4.1466	32.1646	1e+35	1e+35	30.2884	1e+35	1e+35	1e+35	9.5867
2014-11-26 22:00:00		13.0	57.8863	168.868	1e+35	4.13772	32.1678	1e+35	1e+35	30.2836	1e+35	1e+35	1e+35	9.2277
2014-11-26 23:00:00		13.0	57.8863	168.868	1e+35	4.13381	32.1693	1e+35	1e+35	30.2817	1e+35	1e+35	1e+35	9.61624
2014-11-27 00:00:00		13.0	57.8863	168.868	1e+35	4.13051	32.1691	1e+35	1e+35	30.2782	1e+35	1e+35	1e+35	8.31454
2014-11-27 01:00:00		13.0	57.8863	168.868	1e+35	4.1293	32.1688	1e+35	1e+35	30.2771	1e+35	1e+35	1e+35	8.6703
2014-11-27 02:00:00		13.0	57.8863	168.868	1e+35	4.15106	32.1648	1e+35	1e+35	30.2917	1e+35	1e+35	1e+35	8.07616
2014-11-27 03:00:00		13.0	57.8863	168.868	1e+35	4.21358	32.1609	1e+35	1e+35	30.3407	1e+35	1e+35	1e+35	8.56704
2014-11-27 04:00:00		13.0	57.8863	168.868	1e+35	4.23835	32.1584	1e+35	1e+35	30.3593	1e+35	1e+35	1e+35	8.45722
2014-11-27 05:00:00		13.0	57.8863	168.868	1e+35	4.2368	32.1583	1e+35	1e+35	30.3584	1e+35	1e+35	1e+35	9.66764
2014-11-27 06:00:00		13.0	57.8863	168.868	1e+35	4.20027	32.1609	1e+35	1e+35	30.3302	1e+35	1e+35	1e+35	9.80075
2014-11-27 07:00:00		13.0	57.8863	168.868	1e+35	4.12854	32.1682	1e+35	1e+35	30.2761	1e+35	1e+35	1e+35	8.89477
2014-11-27 08:00:00		13.0	57.8863	168.868	1e+35	4.1278	32.1685	1e+35	1e+35	30.2757	1e+35	1e+35	1e+35	8.61554
2014-11-27 09:00:00		13.0	57.8863	168.868	1e+35	4.14117	32.1671	1e+35	1e+35	30.2858	1e+35	1e+35	1e+35	8.83757
2014-11-27 10:00:00		13.0	57.8863	168.868	1e+35	4.15417	32.1653	1e+35	1e+35	30.2952	1e+35	1e+35	1e+35	9.13941
2014-11-27 11:00:00		13.0	57.8863	168.868	1e+35	4.1552	32.1654	1e+35	1e+35	30.2961	1e+35	1e+35	1e+35	9.16196
2014-11-27 12:00:00		13.0	57.8863	168.868	1e+35	4.14203	32.1658	1e+35	1e+35	30.2847	1e+35	1e+35	1e+35	7.34354
2014-11-27 13:00:00		13.0	57.8863	168.868	1e+35	4.12334	32.1681	1e+35	1e+35	30.2716	1e+35	1e+35	1e+35	8.81313
2014-11-27 14:00:00		13.0	57.8863	168.868	1e+35	4.14216	32.1653	1e+35	1e+35	30.2846	1e+35	1e+35	1e+35	7.93971
2014-11-27 15:00:00		13.0	57.8863	168.868	1e+35	4.18003	32.1625	1e+35	1e+35	30.3147	1e+35	1e+35	1e+35	9.94709
2014-11-27 16:00:00		13.0	57.8863	168.868	1e+35	4.13389	32.1659	1e+35	1e+35	30.2789	1e+35	1e+35	1e+35	9.51285
2014-11-27 17:00:00		13.0	57.8863	168.868	1e+35	4.1353	32.1646	1e+35	1e+35	30.2784	1e+35	1e+35	1e+35	8.04186
2014-11-27 18:00:00		13.0	57.8863	168.868	1e+35	4.14009	32.1636	1e+35	1e+35	30.2819	1e+35	1e+35	1e+35	9.00412
2014-11-27 19:00:00		13.0	57.8863	168.868	1e+35	4.14439	32.1617	1e+35	1e+35	30.2841	1e+35	1e+35	1e+35	9.53397
2014-11-27 20:00:00		13.0	57.8863	168.868	1e+35	4.15089	32.1609	1e+35	1e+35	30.2891	1e+35	1e+35	1e+35	10.1328
2014-11-27 21:00:00		13.0	57.8863	168.868	1e+35	4.16697	32.1582	1e+35	1e+35	30.2998	1e+35	1e+35	1e+35	9.01219
2014-11-27 22:00:00		13.0	57.8863	168.868	1e+35	4.17978	32.1554	1e+35	1e+35	30.3085	1e+35	1e+35	1e+35	10.1069
2014-11-27 23:00:00		13.0	57.8863	168.868	1e+35	4.18579	32.1528	1e+35	1e+35	30.3109	1e+35	1e+35	1e+35	9.00914
2014-11-28 00:00:00		13.0	57.8863	168.868	1e+35	4.18989	32.1547	1e+35	1e+35	30.3155	1e+35	1e+35	1e+35	8.11075
2014-11-28 01:00:00		13.0	57.8863	168.868	1e+35	4.19519	32.1557	1e+35	1e+35	30.3213	1e+35	1e+35	1e+35	9.10306
2014-11-28 02:00:00		13.0	57.8863	168.868	1e+35	4.19101	32.1541	1e+35	1e+35	30.3157	1e+35	1e+35	1e+35	7.73168
2014-11-28 03:00:00		13.0	57.8863	168.868	1e+35	4.17992	32.1548	1e+35	1e+35	30.3072	1e+35	1e+35	1e+35	8.0394
2014-11-28 04:00:00		13.0	57.8863	168.868	1e+35	4.16393	32.158	1e+35	1e+35	30.2972	1e+35	1e+35	1e+35	9.47221
2014-11-28 05:00:00		13.0	57.8863	168.868	1e+35	4.14603	32.1626	1e+35	1e+35	30.286	1e+35	1e+35	1e+35	8.91509
2014-11-28 06:00:00		13.0	57.8863	168.868	1e+35	4.147	32.163	1e+35	1e+35	30.2873	1e+35	1e+35	1e+35	9.38608
2014-11-28 07:00:00		13.0	57.8863	168.868	1e+35	4.15359	32.1617	1e+35	1e+35	30.2913	1e+35	1e+35	1e+35	8.32906
2014-11-28 08:00:00		13.0	57.8863	168.868	1e+35	4.15999	32.161	1e+35	1e+35	30.2965	1e+35	1e+35	1e+35	9.36298
2014-11-28 09:00:00		13.0	57.8863	168.868	1e+35	4.16998	32.1584	1e+35	1e+35	30.3026	1e+35	1e+35	1e+35	9.35502
2014-11-28 10:00:00		13.0	57.8863	168.868	1e+35	4.17759	32.1553	1e+35	1e+35	30.3057	1e+35	1e+35	1e+35	7.9667
2014-11-28 11:00:00		13.0	57.8863	168.868	1e+35	4.1779	32.1524	1e+35	1e+35	30.3039	1e+35	1e+35	1e+35	8.85726
2014-11-28 12:00:00		13.0	57.8863	168.868	1e+35	4.17511	32.1518	1e+35	1e+35	30.3007	1e+35	1e+35	1e+35	8.16435
2014-11-28 13:00:00		13.0	57.8863	168.868	1e+35	4.16133	32.1549	1e+35	1e+35	30.2921	1e+35	1e+35	1e+35	8.68199
2014-11-28 14:00:00		13.0	57.8863	168.868	1e+35	4.12966	32.1596	1e+35	1e+35	30.2696	1e+35	1e+35	1e+35	8.51832
2014-11-28 15:00:00		13.0	57.8863	168.868	1e+35	4.10535	32.1669	1e+35	1e+35	30.2552	1e+35	1e+35	1e+35	7.83932
2014-11-28 16:00:00		13.0	57.8863	168.868	1e+35	4.13754	32.1638	1e+35	1e+35	30.2798	1e+35	1e+35	1e+35	8.73425
2014-11-28 17:00:00		13.0	57.8863	168.868	1e+35	4.10906	32.1664	1e+35	1e+35	30.2581	1e+35	1e+35	1e+35	8.48549
2014-11-28 18:00:00		13.0	57.8863	168.868	1e+35	4.11239	32.1659	1e+35	1e+35	30.2607	1e+35	1e+35	1e+35	8.95409
2014-11-28 19:00:00		13.0	57.8863	168.868	1e+35	4.12468	32.1625	1e+35	1e+35	30.2682	1e+35	1e+35	1e+35	9.27837
2014-11-28 20:00:00		13.0	57.8863	168.868	1e+35	4.13957	32.161	1e+35	1e+35	30.2795	1e+35	1e+35	1e+35	9.55846
2014-11-28 21:00:00		13.0	57.8863	168.868	1e+35	4.14858	32.1578	1e+35	1e+35	30.2843	1e+35	1e+35	1e+35	9.64284
2014-11-28 22:00:00		13.0	57.8863	168.868	1e+35	4.15728	32.1548	1e+35	1e+35	30.2891	1e+35	1e+35	1e+35	9.7458
2014-11-28 23:00:00		13.0	57.8863	168.868	1e+35	4.16379	32.1545	1e+35	1e+35	30.2943	1e+35	1e+35	1e+35	9.63322
2014-11-29 00:00:00		13.0	57.8863	168.868	1e+35	4.1644	32.1559	1e+35	1e+35	30.2955	1e+35	1e+35	1e+35	8.73874
2014-11-29 01:00:00		13.0	57.8863	168.868	1e+35	4.16889	32.1454	1e+35	1e+35	30.2906	1e+35	1e+35	1e+35	9.37276
2014-11-29 02:00:00		13.0	57.8863	168.868	1e+35	4.16181	32.1463	1e+35	1e+35	30.2854	1e+35	1e+35	1e+35	9.24425
2014-11-29 03:00:00		13.0	57.8863	168.868	1e+35	4.13495	32.1567	1e+35	1e+35	30.2716	1e+35	1e+35	1e+35	8.80286
2014-11-29 04:00:00		13.0	57.8863	168.868	1e+35	4.12143	32.1647	1e+35	1e+35	30.2672	1e+35	1e+35	1e+35	8.91678
2014-11-29 05:00:00		13.0	57.8863	168.868	1e+35	4.16681	32.1599	1e+35	1e+35	30.3009	1e+35	1e+35	1e+35	8.60062
2014-11-29 06:00:00		13.0	57.8863	168.868	1e+35	4.19165	32.1577	1e+35	1e+35	30.3198	1e+35	1e+35	1e+35	8.72276
2014-11-29 07:00:00		13.0	57.8863	168.868	1e+35	4.18172	32.1587	1e+35	1e+35	30.3124	1e+35	1e+35	1e+35	8.81582
2014-11-29 08:00:00		13.0	57.8863	168.868	1e+35	4.14986	32.1615	1e+35	1e+35	30.288	1e+35	1e+35	1e+35	8.61539
2014-11-29 09:00:00		13.0	57.8863	168.868	1e+35	4.12016	32.1646	1e+35	1e+35	30.2661	1e+35	1e+35	1e+35	9.05913
2014-11-29 10:00:00		13.0	57.8863	168.868	1e+35	4.11072	32.1642	1e+35	1e+35	30.2579	1e+35	1e+35	1e+35	9.04902
2014-11-29 11:00:00		13.0	57.8863	168.868	1e+35	4.11499	32.1609	1e+35	1e+35	30.2588	1e+35	1e+35	1e+35	9.27855
2014-11-29 12:00:00		13.0	57.8863	168.868	1e+35	4.1162	32.1612	1e+35	1e+35	30.26	1e+35	1e+35	1e+35	9.0714
2014-11-29 13:00:00		13.0	57.8863	168.868	1e+35	4.10991	32.163	1e+35	1e+35	30.2563	1e+35	1e+35	1e+35	9.05603
2014-11-29 14:00:00		13.0	57.8863	168.868	1e+35	4.13775	32.1626	1e+35	1e+35	30.2789	1e+35	1e+35	1e+35	8.63981
2014-11-29 15:00:00		13.0	57.8863	168.868	1e+35	4.17094	32.1595	1e+35	1e+35	30.3037	1e+35	1e+35	1e+35	7.80163
2014-11-29 16:00:00		13.0	57.8863	168.868	1e+35	4.18567	32.1579	1e+35	1e+35	30.3146	1e+35	1e+35	1e+35	7.87485
2014-11-29 17:00:00		13.0	57.8863	168.868	1e+35	4.19229	32.1581	1e+35	1e+35	30.3205	1e+35	1e+35	1e+35	8.39798
2014-11-29 18:00:00		13.0	57.8863	168.868	1e+35	4.16585	32.16	1e+35	1e+35	30.3002	1e+35	1e+35	1e+35	8.6545
2014-11-29 19:00:00		13.0	57.8863	168.868	1e+35	4.12109	32.1631	1e+35	1e+35	30.2656	1e+35	1e+35	1e+35	8.95541
2014-11-29 20:00:00		13.0	57.8863	168.868	1e+35	4.09275	32.1661	1e+35	1e+35	30.2445	1e+35	1e+35	1e+35	9.07078
2014-11-29 21:00:00		13.0	57.8863	168.868	1e+35	4.0931	32.166	1e+35	1e+35	30.2449	1e+35	1e+35	1e+35	9.30055
2014-11-29 22:00:00		13.0	57.8863	168.868	1e+35	4.09779	32.1656	1e+35	1e+35	30.2482	1e+35	1e+35	1e+35	8.78401
2014-11-29 23:00:00		13.0	57.8863	168.868	1e+35	4.10239	32.1637	1e+35	1e+35	30.2507	1e+35	1e+35	1e+35	9.43673
2014-11-30 00:00:00		13.0	57.8863	168.868	1e+35	4.10819	32.1606	1e+35	1e+35	30.2528	1e+35	1e+35	1e+35	9.05674
2014-11-30 01:00:00		13.0	57.8863	168.868	1e+35	4.11309	32.1593	1e+35	1e+35	30.2559	1e+35	1e+35	1e+35	9.40133
2014-11-30 02:00:00		13.0	57.8863	168.868	1e+35	4.1121	32.1597	1e+35	1e+35	30.2552	1e+35	1e+35	1e+35	8.92792
2014-11-30 03:00:00		13.0	57.8863	168.868	1e+35	4.12158	32.1629	1e+35	1e+35	30.2656	1e+35	1e+35	1e+35	8.66152
2014-11-30 04:00:00		13.0	57.8863	168.868	1e+35	4.13198	32.1621	1e+35	1e+35	30.2738	1e+35	1e+35	1e+35	8.93347
2014-11-30 05:00:00		13.0	57.8863	168.868	1e+35	4.14448	32.1603	1e+35	1e+35	30.2823	1e+35	1e+35	1e+35	7.97387
2014-11-30 06:00:00		13.0	57.8863	168.868	1e+35	4.16726	32.1587	1e+35	1e+35	30.3002	1e+35	1e+35	1e+35	8.37921
2014-11-30 07:00:00		13.0	57.8863	168.868	1e+35	4.18427	32.1571	1e+35	1e+35	30.313	1e+35	1e+35	1e+35	8.50276
2014-11-30 08:00:00		13.0	57.8863	168.868	1e+35	4.16773	32.1571	1e+35	1e+35	30.2993	1e+35	1e+35	1e+35	8.68664
2014-11-30 09:00:00		13.0	57.8863	168.868	1e+35	4.12997	32.1597	1e+35	1e+35	30.2701	1e+35	1e+35	1e+35	9.0453
2014-11-30 10:00:00		13.0	57.8863	168.868	1e+35	4.10605	32.1623	1e+35	1e+35	30.2523	1e+35	1e+35	1e+35	8.88132
2014-11-30 11:00:00		13.0	57.8863	168.868	1e+35	4.09053	32.1619	1e+35	1e+35	30.2391	1e+35	1e+35	1e+35	8.99079
2014-11-30 12:00:00		13.0	57.8863	168.868	1e+35	4.09529	32.1604	1e+35	1e+35	30.2417	1e+35	1e+35	1e+35	8.87722
2014-11-30 13:00:00		13.0	57.8863	168.868	1e+35	4.10298	32.1602	1e+35	1e+35	30.2482	1e+35	1e+35	1e+35	9.18839
2014-11-30 14:00:00		13.0	57.8863	168.868	1e+35	4.11717	32.159	1e+35	1e+35	30.2585	1e+35	1e+35	1e+35	8.25183
2014-11-30 15:00:00		13.0	57.8863	168.868	1e+35	4.13646	32.1559	1e+35	1e+35	30.2723	1e+35	1e+35	1e+35	8.9187
2014-11-30 16:00:00		13.0	57.8863	168.868	1e+35	4.1357	32.1563	1e+35	1e+35	30.2722	1e+35	1e+35	1e+35	9.2783
2014-11-30 17:00:00		13.0	57.8863	168.868	1e+35	4.12652	32.1569	1e+35	1e+35	30.2646	1e+35	1e+35	1e+35	8.31388
2014-11-30 18:00:00		13.0	57.8863	168.868	1e+35	4.10374	32.1556	1e+35	1e+35	30.2447	1e+35	1e+35	1e+35	9.02561
2014-11-30 19:00:00		13.0	57.8863	168.868	1e+35	4.08953	32.1549	1e+35	1e+35	30.2321	1e+35	1e+35	1e+35	8.73257
2014-11-30 20:00:00		13.0	57.8863	168.868	1e+35	4.09858	32.1539	1e+35	1e+35	30.2386	1e+35	1e+35	1e+35	8.1142
2014-11-30 21:00:00		13.0	57.8863	168.868	1e+35	4.10868	32.1496	1e+35	1e+35	30.2443	1e+35	1e+35	1e+35	9.93146
2014-11-30 22:00:00		13.0	57.8863	168.868	1e+35	4.12427	32.1444	1e+35	1e+35	30.2524	1e+35	1e+35	1e+35	9.10162
2014-11-30 23:00:00		13.0	57.8863	168.868	1e+35	4.13558	32.1404	1e+35	1e+35	30.2587	1e+35	1e+35	1e+35	9.47028
2014-12-01 00:00:00		13.0	57.8863	168.868	1e+35	4.13211	32.1433	1e+35	1e+35	30.2578	1e+35	1e+35	1e+35	8.58772
2014-12-01 01:00:00		13.0	57.8863	168.868	1e+35	4.15825	32.1367	1e+35	1e+35	30.2743	1e+35	1e+35	1e+35	9.19881
2014-12-01 02:00:00		13.0	57.8863	168.868	1e+35	4.17257	32.1316	1e+35	1e+35	30.2815	1e+35	1e+35	1e+35	8.59418
2014-12-01 03:00:00		13.0	57.8863	168.868	1e+35	4.18178	32.1265	1e+35	1e+35	30.2849	1e+35	1e+35	1e+35	8.45726
2014-12-01 04:00:00		13.0	57.8863	168.868	1e+35	4.18439	32.1253	1e+35	1e+35	30.2863	1e+35	1e+35	1e+35	9.1237
2014-12-01 05:00:00		13.0	57.8863	168.868	1e+35	4.17282	32.1304	1e+35	1e+35	30.2808	1e+35	1e+35	1e+35	8.83856
2014-12-01 06:00:00		13.0	57.8863	168.868	1e+35	4.15284	32.1393	1e+35	1e+35	30.2716	1e+35	1e+35	1e+35	8.33199
2014-12-01 07:00:00		13.0	57.8863	168.868	1e+35	4.14841	32.1461	1e+35	1e+35	30.2738	1e+35	1e+35	1e+35	8.73621
2014-12-01 08:00:00		13.0	57.8863	168.868	1e+35	4.14012	32.1496	1e+35	1e+35	30.2699	1e+35	1e+35	1e+35	8.77992
2014-12-01 09:00:00		13.0	57.8863	168.868	1e+35	4.12932	32.1465	1e+35	1e+35	30.2581	1e+35	1e+35	1e+35	8.4706
2014-12-01 10:00:00		13.0	57.8863	168.868	1e+35	4.13818	32.1446	1e+35	1e+35	30.2646	1e+35	1e+35	1e+35	9.80739
2014-12-01 11:00:00		13.0	57.8863	168.868	1e+35	4.15297	32.1391	1e+35	1e+35	30.2717	1e+35	1e+35	1e+35	8.99658
2014-12-01 12:00:00		13.0	57.8863	168.868	1e+35	4.17206	32.1316	1e+35	1e+35	30.2815	1e+35	1e+35	1e+35	9.45311
2014-12-01 13:00:00		13.0	57.8863	168.868	1e+35	4.18438	32.1257	1e+35	1e+35	30.2865	1e+35	1e+35	1e+35	8.94399
2014-12-01 14:00:00		13.0	57.8863	168.868	1e+35	4.19797	32.118	1e+35	1e+35	30.2913	1e+35	1e+35	1e+35	8.97394
2014-12-01 15:00:00		13.0	57.8863	168.868	1e+35	4.20249	32.1162	1e+35	1e+35	30.2937	1e+35	1e+35	1e+35	9.18659
2014-12-01 16:00:00		13.0	57.8863	168.868	1e+35	4.20529	32.1152	1e+35	1e+35	30.295	1e+35	1e+35	1e+35	9.03629
2014-12-01 17:00:00		13.0	57.8863	168.868	1e+35	4.2051	32.1166	1e+35	1e+35	30.2959	1e+35	1e+35	1e+35	8.71662
2014-12-01 18:00:00		13.0	57.8863	168.868	1e+35	4.18664	32.1245	1e+35	1e+35	30.2873	1e+35	1e+35	1e+35	8.74794
2014-12-01 19:00:00		13.0	57.8863	168.868	1e+35	4.17652	32.1285	1e+35	1e+35	30.2823	1e+35	1e+35	1e+35	8.78393
2014-12-01 20:00:00		13.0	57.8863	168.868	1e+35	4.16582	32.1307	1e+35	1e+35	30.2753	1e+35	1e+35	1e+35	8.74408
2014-12-01 21:00:00		13.0	57.8863	168.868	1e+35	4.15861	32.1325	1e+35	1e+35	30.2707	1e+35	1e+35	1e+35	8.66116
2014-12-01 22:00:00		13.0	57.8863	168.868	1e+35	4.17647	32.1258	1e+35	1e+35	30.28	1e+35	1e+35	1e+35	8.97738
2014-12-01 23:00:00		13.0	57.8863	168.868	1e+35	4.18129	32.1229	1e+35	1e+35	30.2819	1e+35	1e+35	1e+35	9.54789
2014-12-02 00:00:00		13.0	57.8863	168.868	1e+35	4.18839	32.1163	1e+35	1e+35	30.2816	1e+35	1e+35	1e+35	8.14274
2014-12-02 01:00:00		13.0	57.8863	168.868	1e+35	4.1905	32.1123	1e+35	1e+35	30.2804	1e+35	1e+35	1e+35	9.41252
2014-12-02 02:00:00		13.0	57.8863	168.868	1e+35	4.17483	32.1133	1e+35	1e+35	30.2677	1e+35	1e+35	1e+35	8.35906
2014-12-02 03:00:00		13.0	57.8863	168.868	1e+35	4.17011	32.1165	1e+35	1e+35	30.2664	1e+35	1e+35	1e+35	7.92883
2014-12-02 04:00:00		13.0	57.8863	168.868	1e+35	4.17359	32.1135	1e+35	1e+35	30.2668	1e+35	1e+35	1e+35	8.02182
2014-12-02 05:00:00		13.0	57.8863	168.868	1e+35	4.18328	32.1093	1e+35	1e+35	30.2714	1e+35	1e+35	1e+35	8.37731
2014-12-02 06:00:00		13.0	57.8863	168.868	1e+35	4.17492	32.1134	1e+35	1e+35	30.2677	1e+35	1e+35	1e+35	8.02968
2014-12-02 07:00:00		13.0	57.8863	168.868	1e+35	4.16113	32.1272	1e+35	1e+35	30.2679	1e+35	1e+35	1e+35	7.73457
2014-12-02 08:00:00		13.0	57.8863	168.868	1e+35	4.14553	32.1356	1e+35	1e+35	30.2622	1e+35	1e+35	1e+35	8.03042
2014-12-02 09:00:00		13.0	57.8863	168.868	1e+35	4.13203	32.1396	1e+35	1e+35	30.2543	1e+35	1e+35	1e+35	8.00305
2014-12-02 10:00:00		13.0	57.8863	168.868	1e+35	4.12911	32.1372	1e+35	1e+35	30.2504	1e+35	1e+35	1e+35	9.25157
2014-12-02 11:00:00		13.0	57.8863	168.868	1e+35	4.13998	32.1328	1e+35	1e+35	30.2553	1e+35	1e+35	1e+35	8.30685
2014-12-02 12:00:00		13.0	57.8863	168.868	1e+35	4.14689	32.1249	1e+35	1e+35	30.2548	1e+35	1e+35	1e+35	9.36094
2014-12-02 13:00:00		13.0	57.8863	168.868	1e+35	4.15608	32.1185	1e+35	1e+35	30.257	1e+35	1e+35	1e+35	9.32707
2014-12-02 14:00:00		13.0	57.8863	168.868	1e+35	4.1573	32.1171	1e+35	1e+35	30.2567	1e+35	1e+35	1e+35	9.14735
2014-12-02 15:00:00		13.0	57.8863	168.868	1e+35	4.14862	32.1186	1e+35	1e+35	30.2506	1e+35	1e+35	1e+35	8.80966
2014-12-02 16:00:00		13.0	57.8863	168.868	1e+35	4.15299	32.1168	1e+35	1e+35	30.2527	1e+35	1e+35	1e+35	9.05951
2014-12-02 17:00:00		13.0	57.8863	168.868	1e+35	4.13963	32.1152	1e+35	1e+35	30.24	1e+35	1e+35	1e+35	8.31345
2014-12-02 18:00:00		13.0	57.8863	168.868	1e+35	4.15766	32.1142	1e+35	1e+35	30.2544	1e+35	1e+35	1e+35	8.80005
2014-12-02 19:00:00		13.0	57.8863	168.868	1e+35	4.1556	32.1105	1e+35	1e+35	30.2491	1e+35	1e+35	1e+35	7.78897
2014-12-02 20:00:00		13.0	57.8863	168.868	1e+35	4.14572	32.1122	1e+35	1e+35	30.2432	1e+35	1e+35	1e+35	9.85896
2014-12-02 21:00:00		13.0	57.8863	168.868	1e+35	4.14061	32.1176	1e+35	1e+35	30.2432	1e+35	1e+35	1e+35	9.11645
2014-12-02 22:00:00		13.0	57.8863	168.868	1e+35	4.13571	32.1193	1e+35	1e+35	30.2406	1e+35	1e+35	1e+35	9.22678
2014-12-02 23:00:00		13.0	57.8863	168.868	1e+35	4.14668	32.1148	1e+35	1e+35	30.2459	1e+35	1e+35	1e+35	9.21203
2014-12-03 00:00:00		13.0	57.8863	168.868	1e+35	4.15448	32.114	1e+35	1e+35	30.2515	1e+35	1e+35	1e+35	8.65908
2014-12-03 01:00:00		13.0	57.8863	168.868	1e+35	4.15161	32.1173	1e+35	1e+35	30.2524	1e+35	1e+35	1e+35	9.71095
2014-12-03 02:00:00		13.0	57.8863	168.868	1e+35	4.14441	32.1182	1e+35	1e+35	30.2469	1e+35	1e+35	1e+35	9.05927
2014-12-03 03:00:00		13.0	57.8863	168.868	1e+35	4.13342	32.1168	1e+35	1e+35	30.2369	1e+35	1e+35	1e+35	9.97322
2014-12-03 04:00:00		13.0	57.8863	168.868	1e+35	4.14109	32.1165	1e+35	1e+35	30.2426	1e+35	1e+35	1e+35	8.96098
2014-12-03 05:00:00		13.0	57.8863	168.868	1e+35	4.13651	32.1168	1e+35	1e+35	30.2391	1e+35	1e+35	1e+35	9.0598
2014-12-03 06:00:00		13.0	57.8863	168.868	1e+35	4.13381	32.1168	1e+35	1e+35	30.2365	1e+35	1e+35	1e+35	8.34938
2014-12-03 07:00:00		13.0	57.8863	168.868	1e+35	4.15167	32.1109	1e+35	1e+35	30.2463	1e+35	1e+35	1e+35	8.20428
2014-12-03 08:00:00		13.0	57.8863	168.868	1e+35	4.14062	32.1177	1e+35	1e+35	30.2432	1e+35	1e+35	1e+35	8.82878
2014-12-03 09:00:00		13.0	57.8863	168.868	1e+35	4.13012	32.1309	1e+35	1e+35	30.245	1e+35	1e+35	1e+35	7.38681
2014-12-03 10:00:00		13.0	57.8863	168.868	1e+35	4.12032	32.1316	1e+35	1e+35	30.238	1e+35	1e+35	1e+35	8.74136
2014-12-03 11:00:00		13.0	57.8863	168.868	1e+35	4.1223	32.1353	1e+35	1e+35	30.243	1e+35	1e+35	1e+35	9.01248
2014-12-03 12:00:00		13.0	57.8863	168.868	1e+35	4.1224	32.1326	1e+35	1e+35	30.2406	1e+35	1e+35	1e+35	8.51796
2014-12-03 13:00:00		13.0	57.8863	168.868	1e+35	4.1222	32.1342	1e+35	1e+35	30.2421	1e+35	1e+35	1e+35	9.29249
2014-12-03 14:00:00		13.0	57.8863	168.868	1e+35	4.11581	32.1314	1e+35	1e+35	30.2342	1e+35	1e+35	1e+35	9.06644
2014-12-03 15:00:00		13.0	57.8863	168.868	1e+35	4.13217	32.1284	1e+35	1e+35	30.2452	1e+35	1e+35	1e+35	8.48912
2014-12-03 16:00:00		13.0	57.8863	168.868	1e+35	4.13519	32.1252	1e+35	1e+35	30.2452	1e+35	1e+35	1e+35	9.16069
2014-12-03 17:00:00		13.0	57.8863	168.868	1e+35	4.1336	32.1221	1e+35	1e+35	30.2409	1e+35	1e+35	1e+35	8.37853
2014-12-03 18:00:00		13.0	57.8863	168.868	1e+35	4.1341	32.1214	1e+35	1e+35	30.2408	1e+35	1e+35	1e+35	8.44088
2014-12-03 19:00:00		13.0	57.8863	168.868	1e+35	4.1321	32.1187	1e+35	1e+35	30.2368	1e+35	1e+35	1e+35	8.53482
2014-12-03 20:00:00		13.0	57.8863	168.868	1e+35	4.12711	32.1213	1e+35	1e+35	30.2349	1e+35	1e+35	1e+35	8.54199
2014-12-03 21:00:00		13.0	57.8863	168.868	1e+35	4.12161	32.1222	1e+35	1e+35	30.2312	1e+35	1e+35	1e+35	8.97316
2014-12-03 22:00:00		13.0	57.8863	168.868	1e+35	4.1201	32.1263	1e+35	1e+35	30.2334	1e+35	1e+35	1e+35	9.08878
2014-12-03 23:00:00		13.0	57.8863	168.868	1e+35	4.12918	32.1271	1e+35	1e+35	30.2417	1e+35	1e+35	1e+35	8.89538
2014-12-04 00:00:00		13.0	57.8863	168.868	1e+35	4.11972	32.1277	1e+35	1e+35	30.2344	1e+35	1e+35	1e+35	9.2044
2014-12-04 01:00:00		13.0	57.8863	168.868	1e+35	4.12898	32.1248	1e+35	1e+35	30.2395	1e+35	1e+35	1e+35	8.77384
2014-12-04 02:00:00		13.0	57.8863	168.868	1e+35	4.1314	32.1224	1e+35	1e+35	30.2397	1e+35	1e+35	1e+35	9.21115
2014-12-04 03:00:00		13.0	57.8863	168.868	1e+35	4.13439	32.1216	1e+35	1e+35	30.2413	1e+35	1e+35	1e+35	8.93953
2014-12-04 04:00:00		13.0	57.8863	168.868	1e+35	4.12182	32.1209	1e+35	1e+35	30.2301	1e+35	1e+35	1e+35	8.56473
2014-12-04 05:00:00		13.0	57.8863	168.868	1e+35	4.12729	32.1173	1e+35	1e+35	30.2318	1e+35	1e+35	1e+35	8.83747
2014-12-04 06:00:00		13.0	57.8863	168.868	1e+35	4.1282	32.117	1e+35	1e+35	30.2321	1e+35	1e+35	1e+35	8.49966
2014-12-04 07:00:00		13.0	57.8863	168.868	1e+35	4.13229	32.1185	1e+35	1e+35	30.2365	1e+35	1e+35	1e+35	8.01095
2014-12-04 08:00:00		13.0	57.8863	168.868	1e+35	4.12232	32.1283	1e+35	1e+35	30.2367	1e+35	1e+35	1e+35	8.3194
2014-12-04 09:00:00		13.0	57.8863	168.868	1e+35	4.09665	32.132	1e+35	1e+35	30.2183	1e+35	1e+35	1e+35	7.93475
2014-12-04 10:00:00		13.0	57.8863	168.868	1e+35	4.08882	32.136	1e+35	1e+35	30.2154	1e+35	1e+35	1e+35	8.51187
2014-12-04 11:00:00		13.0	57.8863	168.868	1e+35	4.09169	32.1346	1e+35	1e+35	30.2166	1e+35	1e+35	1e+35	8.44713
2014-12-04 12:00:00		13.0	57.8863	168.868	1e+35	4.08092	32.1375	1e+35	1e+35	30.2102	1e+35	1e+35	1e+35	8.75241
2014-12-04 13:00:00		13.0	57.8863	168.868	1e+35	4.0785	32.1391	1e+35	1e+35	30.2096	1e+35	1e+35	1e+35	8.92566
2014-12-04 14:00:00		13.0	57.8863	168.868	1e+35	4.07391	32.1411	1e+35	1e+35	30.2075	1e+35	1e+35	1e+35	8.91203
2014-12-04 15:00:00		13.0	57.8863	168.868	1e+35	4.06412	32.1443	1e+35	1e+35	30.2021	1e+35	1e+35	1e+35	9.13257
2014-12-04 16:00:00		13.0	57.8863	168.868	1e+35	4.05861	32.1451	1e+35	1e+35	30.1982	1e+35	1e+35	1e+35	9.09807
2014-12-04 17:00:00		13.0	57.8863	168.868	1e+35	4.06489	32.1419	1e+35	1e+35	30.2008	1e+35	1e+35	1e+35	9.2517
2014-12-04 18:00:00		13.0	57.8863	168.868	1e+35	4.08237	32.1349	1e+35	1e+35	30.2095	1e+35	1e+35	1e+35	9.28494
2014-12-04 19:00:00		13.0	57.8863	168.868	1e+35	4.09318	32.1314	1e+35	1e+35	30.2154	1e+35	1e+35	1e+35	8.96862
2014-12-04 20:00:00		13.0	57.8863	168.868	1e+35	4.10278	32.1282	1e+35	1e+35	30.2205	1e+35	1e+35	1e+35	8.69653
2014-12-04 21:00:00		13.0	57.8863	168.868	1e+35	4.1002	32.128	1e+35	1e+35	30.2183	1e+35	1e+35	1e+35	8.94352
2014-12-04 22:00:00		13.0	57.8863	168.868	1e+35	4.09521	32.1307	1e+35	1e+35	30.2163	1e+35	1e+35	1e+35	8.62861
2014-12-04 23:00:00		13.0	57.8863	168.868	1e+35	4.08732	32.1334	1e+35	1e+35	30.212	1e+35	1e+35	1e+35	8.70685
2014-12-05 00:00:00		13.0	57.8863	168.868	1e+35	4.08191	32.136	1e+35	1e+35	30.2099	1e+35	1e+35	1e+35	8.99344
2014-12-05 01:00:00		13.0	57.8863	168.868	1e+35	4.07042	32.1397	1e+35	1e+35	30.2036	1e+35	1e+35	1e+35	9.28443
2014-12-05 02:00:00		13.0	57.8863	168.868	1e+35	4.0693	32.1396	1e+35	1e+35	30.2025	1e+35	1e+35	1e+35	9.09537
2014-12-05 03:00:00		13.0	57.8863	168.868	1e+35	4.07998	32.1344	1e+35	1e+35	30.2071	1e+35	1e+35	1e+35	9.23473
2014-12-05 04:00:00		13.0	57.8863	168.868	1e+35	4.09048	32.1301	1e+35	1e+35	30.2119	1e+35	1e+35	1e+35	8.68208
2014-12-05 05:00:00		13.0	57.8863	168.868	1e+35	4.10068	32.126	1e+35	1e+35	30.217	1e+35	1e+35	1e+35	8.90057
2014-12-05 06:00:00		13.0	57.8863	168.868	1e+35	4.09821	32.1263	1e+35	1e+35	30.2152	1e+35	1e+35	1e+35	8.91198
2014-12-05 07:00:00		13.0	57.8863	168.868	1e+35	4.0965	32.1251	1e+35	1e+35	30.2124	1e+35	1e+35	1e+35	8.29919
2014-12-05 08:00:00		13.0	57.8863	168.868	1e+35	4.0954	32.127	1e+35	1e+35	30.2131	1e+35	1e+35	1e+35	8.35589
2014-12-05 09:00:00		13.0	57.8863	168.868	1e+35	4.07803	32.1343	1e+35	1e+35	30.2047	1e+35	1e+35	1e+35	7.9947
2014-12-05 10:00:00		13.0	57.8863	168.868	1e+35	4.06992	32.1374	1e+35	1e+35	30.2008	1e+35	1e+35	1e+35	8.31737
2014-12-05 11:00:00		13.0	57.8863	168.868	1e+35	4.05333	32.1412	1e+35	1e+35	30.1902	1e+35	1e+35	1e+35	8.37589
2014-12-05 12:00:00		13.0	57.8863	168.868	1e+35	4.03534	32.1472	1e+35	1e+35	30.1804	1e+35	1e+35	1e+35	8.6335
2014-12-05 13:00:00		13.0	57.8863	168.868	1e+35	4.02372	32.1512	1e+35	1e+35	30.1742	1e+35	1e+35	1e+35	8.74778
2014-12-05 14:00:00		13.0	57.8863	168.868	1e+35	4.01641	32.1529	1e+35	1e+35	30.1696	1e+35	1e+35	1e+35	8.87376
2014-12-05 15:00:00		13.0	57.8863	168.868	1e+35	4.0147	32.1523	1e+35	1e+35	30.1678	1e+35	1e+35	1e+35	9.15346
2014-12-05 16:00:00		13.0	57.8863	168.868	1e+35	4.01869	32.1519	1e+35	1e+35	30.1708	1e+35	1e+35	1e+35	9.21887
2014-12-05 17:00:00		13.0	57.8863	168.868	1e+35	4.02768	32.1482	1e+35	1e+35	30.1752	1e+35	1e+35	1e+35	9.4266
2014-12-05 18:00:00		13.0	57.8863	168.868	1e+35	4.03848	32.1435	1e+35	1e+35	30.1801	1e+35	1e+35	1e+35	8.93895
2014-12-05 19:00:00		13.0	57.8863	168.868	1e+35	4.05267	32.1395	1e+35	1e+35	30.1885	1e+35	1e+35	1e+35	8.91105
2014-12-05 20:00:00		13.0	57.8863	168.868	1e+35	4.04442	32.1413	1e+35	1e+35	30.1832	1e+35	1e+35	1e+35	9.11959
2014-12-05 21:00:00		13.0	57.8863	168.868	1e+35	4.03282	32.1459	1e+35	1e+35	30.1773	1e+35	1e+35	1e+35	8.79264
2014-12-05 22:00:00		13.0	57.8863	168.868	1e+35	4.04977	32.1412	1e+35	1e+35	30.1875	1e+35	1e+35	1e+35	8.95668
2014-12-05 23:00:00		13.0	57.8863	168.868	1e+35	4.05729	32.1385	1e+35	1e+35	30.1912	1e+35	1e+35	1e+35	8.45498
2014-12-06 00:00:00		13.0	57.8863	168.868	1e+35	4.0567	32.1392	1e+35	1e+35	30.1915	1e+35	1e+35	1e+35	8.70551
2014-12-06 01:00:00		13.0	57.8863	168.868	1e+35	4.05271	32.1406	1e+35	1e+35	30.1894	1e+35	1e+35	1e+35	8.92158
2014-12-06 02:00:00		13.0	57.8863	168.868	1e+35	4.04741	32.1423	1e+35	1e+35	30.1865	1e+35	1e+35	1e+35	9.03578
2014-12-06 03:00:00		13.0	57.8863	168.868	1e+35	4.04301	32.143	1e+35	1e+35	30.1836	1e+35	1e+35	1e+35	9.25557
2014-12-06 04:00:00		13.0	57.8863	168.868	1e+35	4.03901	32.1434	1e+35	1e+35	30.1804	1e+35	1e+35	1e+35	9.12226
2014-12-06 05:00:00		13.0	57.8863	168.868	1e+35	4.04169	32.1425	1e+35	1e+35	30.1819	1e+35	1e+35	1e+35	8.87149
2014-12-06 06:00:00		13.0	57.8863	168.868	1e+35	4.05178	32.1382	1e+35	1e+35	30.1867	1e+35	1e+35	1e+35	8.99675
2014-12-06 07:00:00		13.0	57.8863	168.868	1e+35	4.06697	32.1333	1e+35	1e+35	30.1949	1e+35	1e+35	1e+35	8.59179
2014-12-06 08:00:00		13.0	57.8863	168.868	1e+35	4.07219	32.1311	1e+35	1e+35	30.1973	1e+35	1e+35	1e+35	8.3335
2014-12-06 09:00:00		13.0	57.8863	168.868	1e+35	4.0725	32.1319	1e+35	1e+35	30.1979	1e+35	1e+35	1e+35	7.63536
2014-12-06 10:00:00		13.0	57.8863	168.868	1e+35	4.06182	32.1351	1e+35	1e+35	30.192	1e+35	1e+35	1e+35	8.21587
2014-12-06 11:00:00		13.0	57.8863	168.868	1e+35	4.05801	32.1374	1e+35	1e+35	30.1907	1e+35	1e+35	1e+35	8.10222
2014-12-06 12:00:00		13.0	57.8863	168.868	1e+35	4.03534	32.1446	1e+35	1e+35	30.178	1e+35	1e+35	1e+35	8.23873
2014-12-06 13:00:00		13.0	57.8863	168.868	1e+35	4.01584	32.1506	1e+35	1e+35	30.167	1e+35	1e+35	1e+35	8.46356
2014-12-06 14:00:00		13.0	57.8863	168.868	1e+35	4.00522	32.1528	1e+35	1e+35	30.1602	1e+35	1e+35	1e+35	8.90215
2014-12-06 15:00:00		13.0	57.8863	168.868	1e+35	3.99712	32.154	1e+35	1e+35	30.1545	1e+35	1e+35	1e+35	9.10361
2014-12-06 16:00:00		13.0	57.8863	168.868	1e+35	4.00229	32.1538	1e+35	1e+35	30.1587	1e+35	1e+35	1e+35	9.1569
2014-12-06 17:00:00		13.0	57.8863	168.868	1e+35	4.002	32.1534	1e+35	1e+35	30.1582	1e+35	1e+35	1e+35	9.30072
2014-12-06 18:00:00		13.0	57.8863	168.868	1e+35	4.00679	32.1506	1e+35	1e+35	30.1598	1e+35	1e+35	1e+35	9.34292
2014-12-06 19:00:00		13.0	57.8863	168.868	1e+35	4.01788	32.1472	1e+35	1e+35	30.1661	1e+35	1e+35	1e+35	9.16235
2014-12-06 20:00:00		13.0	57.8863	168.868	1e+35	4.02389	32.1452	1e+35	1e+35	30.1693	1e+35	1e+35	1e+35	8.98135
2014-12-06 21:00:00		13.0	57.8863	168.868	1e+35	4.02679	32.1448	1e+35	1e+35	30.1714	1e+35	1e+35	1e+35	9.11873
2014-12-06 22:00:00		13.0	57.8863	168.868	1e+35	4.03958	32.1391	1e+35	1e+35	30.1772	1e+35	1e+35	1e+35	9.18288
2014-12-06 23:00:00		13.0	57.8863	168.868	1e+35	4.04609	32.1376	1e+35	1e+35	30.1813	1e+35	1e+35	1e+35	8.87859
2014-12-07 00:00:00		13.0	57.8863	168.868	1e+35	4.0453	32.1377	1e+35	1e+35	30.1808	1e+35	1e+35	1e+35	8.81013
2014-12-07 01:00:00		13.0	57.8863	168.868	1e+35	4.0461	32.1378	1e+35	1e+35	30.1817	1e+35	1e+35	1e+35	9.12139
2014-12-07 02:00:00		13.0	57.8863	168.868	1e+35	4.04051	32.1395	1e+35	1e+35	30.1784	1e+35	1e+35	1e+35	9.10503
2014-12-07 03:00:00		13.0	57.8863	168.868	1e+35	4.03471	32.141	1e+35	1e+35	30.1749	1e+35	1e+35	1e+35	9.23475
2014-12-07 04:00:00		13.0	57.8863	168.868	1e+35	4.03061	32.1413	1e+35	1e+35	30.1716	1e+35	1e+35	1e+35	8.98948
2014-12-07 05:00:00		13.0	57.8863	168.868	1e+35	4.03459	32.1406	1e+35	1e+35	30.1743	1e+35	1e+35	1e+35	8.90317
2014-12-07 06:00:00		13.0	57.8863	168.868	1e+35	4.0354	32.1395	1e+35	1e+35	30.1742	1e+35	1e+35	1e+35	9.06768
2014-12-07 07:00:00		13.0	57.8863	168.868	1e+35	4.03989	32.1385	1e+35	1e+35	30.1769	1e+35	1e+35	1e+35	8.92528
2014-12-07 08:00:00		13.0	57.8863	168.868	1e+35	4.0412	32.1367	1e+35	1e+35	30.1766	1e+35	1e+35	1e+35	9.09367
2014-12-07 09:00:00		13.0	57.8863	168.868	1e+35	4.0402	32.137	1e+35	1e+35	30.1754	1e+35	1e+35	1e+35	7.69772
2014-12-07 10:00:00		13.0	57.8863	168.868	1e+35	4.03072	32.1397	1e+35	1e+35	30.1701	1e+35	1e+35	1e+35	8.38466
2014-12-07 11:00:00		13.0	57.8863	168.868	1e+35	4.01014	32.1468	1e+35	1e+35	30.1587	1e+35	1e+35	1e+35	7.85503
2014-12-07 12:00:00		13.0	57.8863	168.868	1e+35	3.98375	32.1529	1e+35	1e+35	30.1422	1e+35	1e+35	1e+35	8.66143
2014-12-07 13:00:00		13.0	57.8863	168.868	1e+35	3.99937	32.1501	1e+35	1e+35	30.1528	1e+35	1e+35	1e+35	8.43445
2014-12-07 14:00:00		13.0	57.8863	168.868	1e+35	4.01836	32.1467	1e+35	1e+35	30.1659	1e+35	1e+35	1e+35	8.76835
2014-12-07 15:00:00		13.0	57.8863	168.868	1e+35	4.02449	32.1445	1e+35	1e+35	30.1693	1e+35	1e+35	1e+35	9.19617
2014-12-07 16:00:00		13.0	57.8863	168.868	1e+35	4.00913	32.1467	1e+35	1e+35	30.1584	1e+35	1e+35	1e+35	9.1471
2014-12-07 17:00:00		13.0	57.8863	168.868	1e+35	3.99642	32.1489	1e+35	1e+35	30.1494	1e+35	1e+35	1e+35	8.5841
2014-12-07 18:00:00		13.0	57.8863	168.868	1e+35	4.0451	32.1438	1e+35	1e+35	30.186	1e+35	1e+35	1e+35	9.51419
2014-12-07 19:00:00		13.0	57.8863	168.868	1e+35	4.05289	32.1424	1e+35	1e+35	30.1912	1e+35	1e+35	1e+35	9.26948
2014-12-07 20:00:00		13.0	57.8863	168.868	1e+35	4.01857	32.1442	1e+35	1e+35	30.1639	1e+35	1e+35	1e+35	8.6532
2014-12-07 21:00:00		13.0	57.8863	168.868	1e+35	3.97069	32.1525	1e+35	1e+35	30.1314	1e+35	1e+35	1e+35	9.41651
2014-12-07 22:00:00		13.0	57.8863	168.868	1e+35	3.96491	32.154	1e+35	1e+35	30.1277	1e+35	1e+35	1e+35	9.06868
2014-12-07 23:00:00		13.0	57.8863	168.868	1e+35	3.96211	32.1527	1e+35	1e+35	30.1242	1e+35	1e+35	1e+35	8.92827
2014-12-08 00:00:00		13.0	57.8863	168.868	1e+35	3.9638	32.1531	1e+35	1e+35	30.126	1e+35	1e+35	1e+35	9.19348
2014-12-08 01:00:00		13.0	57.8863	168.868	1e+35	3.95641	32.1543	1e+35	1e+35	30.1211	1e+35	1e+35	1e+35	9.48144
2014-12-08 02:00:00		13.0	57.8863	168.868	1e+35	3.95919	32.1533	1e+35	1e+35	30.1224	1e+35	1e+35	1e+35	9.06481
2014-12-08 03:00:00		13.0	57.8863	168.868	1e+35	3.9587	32.1535	1e+35	1e+35	30.1222	1e+35	1e+35	1e+35	9.48817
2014-12-08 04:00:00		13.0	57.8863	168.868	1e+35	3.9587	32.1529	1e+35	1e+35	30.1213	1e+35	1e+35	1e+35	8.41809
2014-12-08 05:00:00		13.0	57.8863	168.868	1e+35	3.95411	32.154	1e+35	1e+35	30.1183	1e+35	1e+35	1e+35	8.3661
2014-12-08 06:00:00		13.0	57.8863	168.868	1e+35	3.94961	32.1533	1e+35	1e+35	30.1141	1e+35	1e+35	1e+35	8.53866
2014-12-08 07:00:00		13.0	57.8863	168.868	1e+35	3.93942	32.1533	1e+35	1e+35	30.1057	1e+35	1e+35	1e+35	8.77155
2014-12-08 08:00:00		13.0	57.8863	168.868	1e+35	3.94758	32.1538	1e+35	1e+35	30.1132	1e+35	1e+35	1e+35	9.43271
2014-12-08 09:00:00		13.0	57.8863	168.868	1e+35	3.94461	32.1532	1e+35	1e+35	30.1097	1e+35	1e+35	1e+35	8.3062
2014-12-08 10:00:00		13.0	57.8863	168.868	1e+35	3.9424	32.1535	1e+35	1e+35	30.1073	1e+35	1e+35	1e+35	6.46658
2014-12-08 11:00:00		13.0	57.8863	168.868	1e+35	3.95488	32.151	1e+35	1e+35	30.1163	1e+35	1e+35	1e+35	8.07785
2014-12-08 12:00:00		13.0	57.8863	168.868	1e+35	3.97566	32.1473	1e+35	1e+35	30.1303	1e+35	1e+35	1e+35	7.34543
2014-12-08 13:00:00		13.0	57.8863	168.868	1e+35	3.98907	32.1438	1e+35	1e+35	30.1389	1e+35	1e+35	1e+35	8.43487
2014-12-08 14:00:00		13.0	57.8863	168.868	1e+35	3.9909	32.1424	1e+35	1e+35	30.139	1e+35	1e+35	1e+35	8.12561
2014-12-08 15:00:00		13.0	57.8863	168.868	1e+35	3.98731	32.1436	1e+35	1e+35	30.1374	1e+35	1e+35	1e+35	8.86556
2014-12-08 16:00:00		13.0	57.8863	168.868	1e+35	3.99219	32.1436	1e+35	1e+35	30.1414	1e+35	1e+35	1e+35	8.62248
2014-12-08 17:00:00		13.0	57.8863	168.868	1e+35	4.02294	32.142	1e+35	1e+35	30.1656	1e+35	1e+35	1e+35	8.59605
2014-12-08 18:00:00		13.0	57.8863	168.868	1e+35	4.10694	32.1373	1e+35	1e+35	30.2316	1e+35	1e+35	1e+35	8.598
2014-12-08 19:00:00		13.0	57.8863	168.868	1e+35	4.106	32.1369	1e+35	1e+35	30.2307	1e+35	1e+35	1e+35	8.80659
2014-12-08 20:00:00		13.0	57.8863	168.868	1e+35	4.08504	32.1372	1e+35	1e+35	30.2137	1e+35	1e+35	1e+35	9.44576
2014-12-08 21:00:00		13.0	57.8863	168.868	1e+35	4.04967	32.139	1e+35	1e+35	30.1856	1e+35	1e+35	1e+35	9.32025
2014-12-08 22:00:00		13.0	57.8863	168.868	1e+35	4.02615	32.1406	1e+35	1e+35	30.1672	1e+35	1e+35	1e+35	8.73215
2014-12-08 23:00:00		13.0	57.8863	168.868	1e+35	4.01023	32.1428	1e+35	1e+35	30.156	1e+35	1e+35	1e+35	8.9885
2014-12-09 00:00:00		13.0	57.8863	168.868	1e+35	3.99992	32.1447	1e+35	1e+35	30.1486	1e+35	1e+35	1e+35	8.39616
2014-12-09 01:00:00		13.0	57.8863	168.868	1e+35	3.99221	32.1449	1e+35	1e+35	30.1427	1e+35	1e+35	1e+35	8.97587
2014-12-09 02:00:00		13.0	57.8863	168.868	1e+35	3.9903	32.1452	1e+35	1e+35	30.1415	1e+35	1e+35	1e+35	9.26444
2014-12-09 03:00:00		13.0	57.8863	168.868	1e+35	3.9924	32.1449	1e+35	1e+35	30.1431	1e+35	1e+35	1e+35	9.5714
2014-12-09 04:00:00		13.0	57.8863	168.868	1e+35	4.01176	32.1429	1e+35	1e+35	30.1572	1e+35	1e+35	1e+35	8.78453
2014-12-09 05:00:00		13.0	57.8863	168.868	1e+35	4.02038	32.1419	1e+35	1e+35	30.1637	1e+35	1e+35	1e+35	9.16825
2014-12-09 06:00:00		13.0	57.8863	168.868	1e+35	4.02988	32.1416	1e+35	1e+35	30.1712	1e+35	1e+35	1e+35	8.97438
2014-12-09 07:00:00		13.0	57.8863	168.868	1e+35	4.02721	32.1413	1e+35	1e+35	30.1688	1e+35	1e+35	1e+35	9.10075
2014-12-09 08:00:00		13.0	57.8863	168.868	1e+35	4.01512	32.142	1e+35	1e+35	30.1593	1e+35	1e+35	1e+35	8.95828
2014-12-09 09:00:00		13.0	57.8863	168.868	1e+35	4.01041	32.1421	1e+35	1e+35	30.1553	1e+35	1e+35	1e+35	8.55179
2014-12-09 10:00:00		13.0	57.8863	168.868	1e+35	4.00272	32.1431	1e+35	1e+35	30.1495	1e+35	1e+35	1e+35	8.10587
2014-12-09 11:00:00		13.0	57.8863	168.868	1e+35	3.99312	32.1435	1e+35	1e+35	30.142	1e+35	1e+35	1e+35	8.43037
2014-12-09 12:00:00		13.0	57.8863	168.868	1e+35	3.96535	32.1448	1e+35	1e+35	30.12	1e+35	1e+35	1e+35	8.39208
2014-12-09 13:00:00		13.0	57.8863	168.868	1e+35	3.96909	32.143	1e+35	1e+35	30.122	1e+35	1e+35	1e+35	9.39505
2014-12-09 14:00:00		13.0	57.8863	168.868	1e+35	3.98996	32.1409	1e+35	1e+35	30.137	1e+35	1e+35	1e+35	7.95082
2014-12-09 15:00:00		13.0	57.8863	168.868	1e+35	4.01216	32.1385	1e+35	1e+35	30.1533	1e+35	1e+35	1e+35	7.82225
2014-12-09 16:00:00		13.0	57.8863	168.868	1e+35	4.03805	32.1367	1e+35	1e+35	30.1743	1e+35	1e+35	1e+35	9.90394
2014-12-09 17:00:00		13.0	57.8863	168.868	1e+35	4.05387	32.1348	1e+35	1e+35	30.1857	1e+35	1e+35	1e+35	9.51377
2014-12-09 18:00:00		13.0	57.8863	168.868	1e+35	4.04552	32.1358	1e+35	1e+35	30.1795	1e+35	1e+35	1e+35	9.30341
2014-12-09 19:00:00		13.0	57.8863	168.868	1e+35	4.03672	32.1387	1e+35	1e+35	30.1747	1e+35	1e+35	1e+35	9.62238
2014-12-09 20:00:00		13.0	57.8863	168.868	1e+35	4.07463	32.1379	1e+35	1e+35	30.2056	1e+35	1e+35	1e+35	9.38147
2014-12-09 21:00:00		13.0	57.8863	168.868	1e+35	4.08179	32.1374	1e+35	1e+35	30.2109	1e+35	1e+35	1e+35	8.84804
2014-12-09 22:00:00		13.0	57.8863	168.868	1e+35	4.07501	32.1371	1e+35	1e+35	30.2055	1e+35	1e+35	1e+35	9.89296
2014-12-09 23:00:00		13.0	57.8863	168.868	1e+35	4.04685	32.1389	1e+35	1e+35	30.183	1e+35	1e+35	1e+35	8.80512
2014-12-10 00:00:00		13.0	57.8863	168.868	1e+35	3.9964	32.143	1e+35	1e+35	30.1444	1e+35	1e+35	1e+35	8.73513
2014-12-10 01:00:00		13.0	57.8863	168.868	1e+35	3.96067	32.1436	1e+35	1e+35	30.1153	1e+35	1e+35	1e+35	9.0424
2014-12-10 02:00:00		13.0	57.8863	168.868	1e+35	3.94623	32.1453	1e+35	1e+35	30.1046	1e+35	1e+35	1e+35	8.77652
2014-12-10 03:00:00		13.0	57.8863	168.868	1e+35	3.94201	32.1429	1e+35	1e+35	30.0989	1e+35	1e+35	1e+35	8.48157
2014-12-10 04:00:00		13.0	57.8863	168.868	1e+35	3.94988	32.1423	1e+35	1e+35	30.1055	1e+35	1e+35	1e+35	9.62577
2014-12-10 05:00:00		13.0	57.8863	168.868	1e+35	3.94032	32.1425	1e+35	1e+35	30.0971	1e+35	1e+35	1e+35	8.32853
2014-12-10 06:00:00		13.0	57.8863	168.868	1e+35	3.94769	32.1414	1e+35	1e+35	30.1026	1e+35	1e+35	1e+35	9.02963
2014-12-10 07:00:00		13.0	57.8863	168.868	1e+35	3.9456	32.1424	1e+35	1e+35	30.1017	1e+35	1e+35	1e+35	8.88728
2014-12-10 08:00:00		13.0	57.8863	168.868	1e+35	3.93332	32.143	1e+35	1e+35	30.0918	1e+35	1e+35	1e+35	8.61753
2014-12-10 09:00:00		13.0	57.8863	168.868	1e+35	3.9313	32.1437	1e+35	1e+35	30.0908	1e+35	1e+35	1e+35	8.65293
2014-12-10 10:00:00		13.0	57.8863	168.868	1e+35	3.9296	32.1425	1e+35	1e+35	30.0886	1e+35	1e+35	1e+35	9.16201
2014-12-10 11:00:00		13.0	57.8863	168.868	1e+35	3.92531	32.143	1e+35	1e+35	30.0849	1e+35	1e+35	1e+35	8.00925
2014-12-10 12:00:00		13.0	57.8863	168.868	1e+35	3.9236	32.1421	1e+35	1e+35	30.0829	1e+35	1e+35	1e+35	8.35832
2014-12-10 13:00:00		13.0	57.8863	168.868	1e+35	3.94067	32.14	1e+35	1e+35	30.0952	1e+35	1e+35	1e+35	8.12246
2014-12-10 14:00:00		13.0	57.8863	168.868	1e+35	3.95807	32.1392	1e+35	1e+35	30.1095	1e+35	1e+35	1e+35	9.27276
2014-12-10 15:00:00		13.0	57.8863	168.868	1e+35	3.96998	32.1369	1e+35	1e+35	30.117	1e+35	1e+35	1e+35	8.3538
2014-12-10 16:00:00		13.0	57.8863	168.868	1e+35	3.99186	32.1354	1e+35	1e+35	30.1341	1e+35	1e+35	1e+35	8.54562
2014-12-10 17:00:00		13.0	57.8863	168.868	1e+35	3.99629	32.1337	1e+35	1e+35	30.1365	1e+35	1e+35	1e+35	8.70769
2014-12-10 18:00:00		13.0	57.8863	168.868	1e+35	4.01347	32.1337	1e+35	1e+35	30.151	1e+35	1e+35	1e+35	9.31182
2014-12-10 19:00:00		13.0	57.8863	168.868	1e+35	4.02198	32.1327	1e+35	1e+35	30.1574	1e+35	1e+35	1e+35	9.58447
2014-12-10 20:00:00		13.0	57.8863	168.868	1e+35	4.00364	32.1337	1e+35	1e+35	30.1427	1e+35	1e+35	1e+35	9.18378
2014-12-10 21:00:00		13.0	57.8863	168.868	1e+35	3.98174	32.1358	1e+35	1e+35	30.1263	1e+35	1e+35	1e+35	9.06822
2014-12-10 22:00:00		13.0	57.8863	168.868	1e+35	3.96763	32.1379	1e+35	1e+35	30.1163	1e+35	1e+35	1e+35	9.3265
2014-12-10 23:00:00		13.0	57.8863	168.868	1e+35	3.94185	32.1397	1e+35	1e+35	30.0964	1e+35	1e+35	1e+35	9.23019
2014-12-11 00:00:00		13.0	57.8863	168.868	1e+35	3.92962	32.14	1e+35	1e+35	30.0864	1e+35	1e+35	1e+35	9.21303
2014-12-11 01:00:00		13.0	57.8863	168.868	1e+35	3.91872	32.1403	1e+35	1e+35	30.0773	1e+35	1e+35	1e+35	8.28381
2014-12-11 02:00:00		13.0	57.8863	168.868	1e+35	3.91331	32.1404	1e+35	1e+35	30.073	1e+35	1e+35	1e+35	8.75907
2014-12-11 03:00:00		13.0	57.8863	168.868	1e+35	3.90661	32.1391	1e+35	1e+35	30.0665	1e+35	1e+35	1e+35	8.97159
2014-12-11 04:00:00		13.0	57.8863	168.868	1e+35	3.92047	32.1388	1e+35	1e+35	30.0777	1e+35	1e+35	1e+35	8.83527
2014-12-11 05:00:00		13.0	57.8863	168.868	1e+35	3.91691	32.1387	1e+35	1e+35	30.0747	1e+35	1e+35	1e+35	8.94978
2014-12-11 06:00:00		13.0	57.8863	168.868	1e+35	3.92379	32.139	1e+35	1e+35	30.0806	1e+35	1e+35	1e+35	8.75738
2014-12-11 07:00:00		13.0	57.8863	168.868	1e+35	3.91891	32.139	1e+35	1e+35	30.0767	1e+35	1e+35	1e+35	9.12329
2014-12-11 08:00:00		13.0	57.8863	168.868	1e+35	3.92639	32.1376	1e+35	1e+35	30.0819	1e+35	1e+35	1e+35	9.42641
2014-12-11 09:00:00		13.0	57.8863	168.868	1e+35	3.91881	32.139	1e+35	1e+35	30.0764	1e+35	1e+35	1e+35	8.6545
2014-12-11 10:00:00		13.0	57.8863	168.868	1e+35	3.90902	32.1399	1e+35	1e+35	30.0689	1e+35	1e+35	1e+35	8.38352
2014-12-11 11:00:00		13.0	57.8863	168.868	1e+35	3.89413	32.1396	1e+35	1e+35	30.0564	1e+35	1e+35	1e+35	8.80518
2014-12-11 12:00:00		13.0	57.8863	168.868	1e+35	3.89959	32.1395	1e+35	1e+35	30.0608	1e+35	1e+35	1e+35	8.63134
2014-12-11 13:00:00		13.0	57.8863	168.868	1e+35	3.89072	32.1394	1e+35	1e+35	30.0533	1e+35	1e+35	1e+35	8.63399
2014-12-11 14:00:00		13.0	57.8863	168.868	1e+35	3.92224	32.1369	1e+35	1e+35	30.0775	1e+35	1e+35	1e+35	8.51224
2014-12-11 15:00:00		13.0	57.8863	168.868	1e+35	3.93198	32.1351	1e+35	1e+35	30.084	1e+35	1e+35	1e+35	8.41918
2014-12-11 16:00:00		13.0	57.8863	168.868	1e+35	3.95935	32.1331	1e+35	1e+35	30.1051	1e+35	1e+35	1e+35	8.69147
2014-12-11 17:00:00		13.0	57.8863	168.868	1e+35	3.96738	32.1327	1e+35	1e+35	30.1115	1e+35	1e+35	1e+35	8.67603
2014-12-11 18:00:00		13.0	57.8863	168.868	1e+35	3.94943	32.1335	1e+35	1e+35	30.0973	1e+35	1e+35	1e+35	8.74686
2014-12-11 19:00:00		13.0	57.8863	168.868	1e+35	3.94641	32.1349	1e+35	1e+35	30.0962	1e+35	1e+35	1e+35	9.21409
2014-12-11 20:00:00		13.0	57.8863	168.868	1e+35	3.948	32.1341	1e+35	1e+35	30.0967	1e+35	1e+35	1e+35	9.03136
2014-12-11 21:00:00		13.0	57.8863	168.868	1e+35	3.92584	32.1362	1e+35	1e+35	30.0802	1e+35	1e+35	1e+35	9.41924
2014-12-11 22:00:00		13.0	57.8863	168.868	1e+35	3.91003	32.1386	1e+35	1e+35	30.0691	1e+35	1e+35	1e+35	9.31121
2014-12-11 23:00:00		13.0	57.8863	168.868	1e+35	3.88754	32.1402	1e+35	1e+35	30.0515	1e+35	1e+35	1e+35	8.88383
2014-12-12 00:00:00		13.0	57.8863	168.868	1e+35	3.86375	32.1421	1e+35	1e+35	30.0334	1e+35	1e+35	1e+35	8.9858
2014-12-12 01:00:00		13.0	57.8863	168.868	1e+35	3.84045	32.1437	1e+35	1e+35	30.0153	1e+35	1e+35	1e+35	8.96504
2014-12-12 02:00:00		13.0	57.8863	168.868	1e+35	3.84888	32.1421	1e+35	1e+35	30.0207	1e+35	1e+35	1e+35	8.51488
2014-12-12 03:00:00		13.0	57.8863	168.868	1e+35	3.84471	32.1413	1e+35	1e+35	30.0167	1e+35	1e+35	1e+35	8.6687
2014-12-12 04:00:00		13.0	57.8863	168.868	1e+35	3.84989	32.1405	1e+35	1e+35	30.0203	1e+35	1e+35	1e+35	8.63008
2014-12-12 05:00:00		13.0	57.8863	168.868	1e+35	3.8476	32.141	1e+35	1e+35	30.0189	1e+35	1e+35	1e+35	8.80865
2014-12-12 06:00:00		13.0	57.8863	168.868	1e+35	3.83672	32.1402	1e+35	1e+35	30.009	1e+35	1e+35	1e+35	8.54751
2014-12-12 07:00:00		13.0	57.8863	168.868	1e+35	3.84648	32.1411	1e+35	1e+35	30.018	1e+35	1e+35	1e+35	8.76557
2014-12-12 08:00:00		13.0	57.8863	168.868	1e+35	3.844	32.1414	1e+35	1e+35	30.0162	1e+35	1e+35	1e+35	8.83087
2014-12-12 09:00:00		13.0	57.8863	168.868	1e+35	3.83013	32.1421	1e+35	1e+35	30.0054	1e+35	1e+35	1e+35	9.16834
2014-12-12 10:00:00		13.0	57.8863	168.868	1e+35	3.81992	32.1435	1e+35	1e+35	29.9981	1e+35	1e+35	1e+35	8.93146
2014-12-12 11:00:00		13.0	57.8863	168.868	1e+35	3.822	32.1435	1e+35	1e+35	29.9997	1e+35	1e+35	1e+35	8.7264
2014-12-12 12:00:00		13.0	57.8863	168.868	1e+35	3.81751	32.143	1e+35	1e+35	29.9955	1e+35	1e+35	1e+35	8.81483
2014-12-12 13:00:00		13.0	57.8863	168.868	1e+35	3.82399	32.1425	1e+35	1e+35	30.0006	1e+35	1e+35	1e+35	8.88786
2014-12-12 14:00:00		13.0	57.8863	168.868	1e+35	3.8263	32.1415	1e+35	1e+35	30.0014	1e+35	1e+35	1e+35	8.28817
2014-12-12 15:00:00		13.0	57.8863	168.868	1e+35	3.8275	32.1418	1e+35	1e+35	30.0026	1e+35	1e+35	1e+35	8.41974
2014-12-12 16:00:00		13.0	57.8863	168.868	1e+35	3.8284	32.1408	1e+35	1e+35	30.0026	1e+35	1e+35	1e+35	8.38507
2014-12-12 17:00:00		13.0	57.8863	168.868	1e+35	3.84636	32.1402	1e+35	1e+35	30.0172	1e+35	1e+35	1e+35	8.82614
2014-12-12 18:00:00		13.0	57.8863	168.868	1e+35	3.85538	32.1381	1e+35	1e+35	30.0229	1e+35	1e+35	1e+35	8.70125
2014-12-12 19:00:00		13.0	57.8863	168.868	1e+35	3.86059	32.1393	1e+35	1e+35	30.0282	1e+35	1e+35	1e+35	8.84073
2014-12-12 20:00:00		13.0	57.8863	168.868	1e+35	3.8599	32.1396	1e+35	1e+35	30.0281	1e+35	1e+35	1e+35	9.13243
2014-12-12 21:00:00		13.0	57.8863	168.868	1e+35	3.8575	32.1415	1e+35	1e+35	30.0279	1e+35	1e+35	1e+35	9.41745
2014-12-12 22:00:00		13.0	57.8863	168.868	1e+35	3.84023	32.1415	1e+35	1e+35	30.0133	1e+35	1e+35	1e+35	9.11559
2014-12-12 23:00:00		13.0	57.8863	168.868	1e+35	3.83621	32.1433	1e+35	1e+35	30.0116	1e+35	1e+35	1e+35	9.39346
2014-12-13 00:00:00		13.0	57.8863	168.868	1e+35	3.81963	32.1446	1e+35	1e+35	29.9988	1e+35	1e+35	1e+35	9.23731
2014-12-13 01:00:00		13.0	57.8863	168.868	1e+35	3.79545	32.147	1e+35	1e+35	29.9806	1e+35	1e+35	1e+35	8.74795
2014-12-13 02:00:00		13.0	57.8863	168.868	1e+35	3.78632	32.1468	1e+35	1e+35	29.9727	1e+35	1e+35	1e+35	8.67514
2014-12-13 03:00:00		13.0	57.8863	168.868	1e+35	3.77762	32.1462	1e+35	1e+35	29.9651	1e+35	1e+35	1e+35	8.82571
2014-12-13 04:00:00		13.0	57.8863	168.868	1e+35	3.7779	32.1444	1e+35	1e+35	29.9638	1e+35	1e+35	1e+35	8.68927
2014-12-13 05:00:00		13.0	57.8863	168.868	1e+35	3.78549	32.1439	1e+35	1e+35	29.9698	1e+35	1e+35	1e+35	8.9974
2014-12-13 06:00:00		13.0	57.8863	168.868	1e+35	3.77512	32.1437	1e+35	1e+35	29.9609	1e+35	1e+35	1e+35	8.66066
2014-12-13 07:00:00		13.0	57.8863	168.868	1e+35	3.78288	32.1449	1e+35	1e+35	29.9683	1e+35	1e+35	1e+35	8.65301
2014-12-13 08:00:00		13.0	57.8863	168.868	1e+35	3.76484	32.1459	1e+35	1e+35	29.9542	1e+35	1e+35	1e+35	8.86858
2014-12-13 09:00:00		13.0	57.8863	168.868	1e+35	3.77209	32.1468	1e+35	1e+35	29.961	1e+35	1e+35	1e+35	8.99376
2014-12-13 10:00:00		13.0	57.8863	168.868	1e+35	3.78577	32.1455	1e+35	1e+35	29.9714	1e+35	1e+35	1e+35	9.06586
2014-12-13 11:00:00		13.0	57.8863	168.868	1e+35	3.77951	32.1462	1e+35	1e+35	29.9667	1e+35	1e+35	1e+35	9.03406
2014-12-13 12:00:00		13.0	57.8863	168.868	1e+35	3.77541	32.148	1e+35	1e+35	29.9649	1e+35	1e+35	1e+35	8.95116
2014-12-13 13:00:00		13.0	57.8863	168.868	1e+35	3.76732	32.146	1e+35	1e+35	29.9563	1e+35	1e+35	1e+35	8.62763
2014-12-13 14:00:00		13.0	57.8863	168.868	1e+35	3.77049	32.1461	1e+35	1e+35	29.959	1e+35	1e+35	1e+35	8.72082
2014-12-13 15:00:00		13.0	57.8863	168.868	1e+35	3.74106	32.1481	1e+35	1e+35	29.9361	1e+35	1e+35	1e+35	8.34873
2014-12-13 16:00:00		13.0	57.8863	168.868	1e+35	3.75188	32.147	1e+35	1e+35	29.9444	1e+35	1e+35	1e+35	8.7063
2014-12-13 17:00:00		13.0	57.8863	168.868	1e+35	3.76048	32.1453	1e+35	1e+35	29.95	1e+35	1e+35	1e+35	8.7569
2014-12-13 18:00:00		13.0	57.8863	168.868	1e+35	3.76399	32.145	1e+35	1e+35	29.9527	1e+35	1e+35	1e+35	8.59831
2014-12-13 19:00:00		13.0	57.8863	168.868	1e+35	3.78037	32.1443	1e+35	1e+35	29.9657	1e+35	1e+35	1e+35	8.72076
2014-12-13 20:00:00		13.0	57.8863	168.868	1e+35	3.80545	32.143	1e+35	1e+35	29.9858	1e+35	1e+35	1e+35	9.48351
2014-12-13 21:00:00		13.0	57.8863	168.868	1e+35	3.84642	32.1397	1e+35	1e+35	30.017	1e+35	1e+35	1e+35	9.30136
2014-12-13 22:00:00		13.0	57.8863	168.868	1e+35	3.8484	32.1383	1e+35	1e+35	30.0176	1e+35	1e+35	1e+35	9.48065
2014-12-13 23:00:00		13.0	57.8863	168.868	1e+35	3.84141	32.1378	1e+35	1e+35	30.0112	1e+35	1e+35	1e+35	9.28738
2014-12-14 00:00:00		13.0	57.8863	168.868	1e+35	3.81096	32.1384	1e+35	1e+35	29.9864	1e+35	1e+35	1e+35	9.12931
2014-12-14 01:00:00		13.0	57.8863	168.868	1e+35	3.78066	32.1405	1e+35	1e+35	29.9627	1e+35	1e+35	1e+35	8.70183
2014-12-14 02:00:00		13.0	57.8863	168.868	1e+35	3.76673	32.1422	1e+35	1e+35	29.9529	1e+35	1e+35	1e+35	9.37768
2014-12-14 03:00:00		13.0	57.8863	168.868	1e+35	3.76381	32.1423	1e+35	1e+35	29.9503	1e+35	1e+35	1e+35	8.79314
2014-12-14 04:00:00		13.0	57.8863	168.868	1e+35	3.76909	32.1419	1e+35	1e+35	29.9546	1e+35	1e+35	1e+35	9.18723
2014-12-14 05:00:00		13.0	57.8863	168.868	1e+35	3.78118	32.1411	1e+35	1e+35	29.9637	1e+35	1e+35	1e+35	8.80774
2014-12-14 06:00:00		13.0	57.8863	168.868	1e+35	3.81164	32.1395	1e+35	1e+35	29.9876	1e+35	1e+35	1e+35	8.65729
2014-12-14 07:00:00		13.0	57.8863	168.868	1e+35	3.82947	32.1385	1e+35	1e+35	30.0017	1e+35	1e+35	1e+35	8.84763
2014-12-14 08:00:00		13.0	57.8863	168.868	1e+35	3.85385	32.1359	1e+35	1e+35	30.0198	1e+35	1e+35	1e+35	8.79111
2014-12-14 09:00:00		13.0	57.8863	168.868	1e+35	3.87137	32.135	1e+35	1e+35	30.0337	1e+35	1e+35	1e+35	9.07545
2014-12-14 10:00:00		13.0	57.8863	168.868	1e+35	3.88148	32.1328	1e+35	1e+35	30.0403	1e+35	1e+35	1e+35	9.27661
2014-12-14 11:00:00		13.0	57.8863	168.868	1e+35	3.88779	32.1318	1e+35	1e+35	30.0447	1e+35	1e+35	1e+35	9.02549
2014-12-14 12:00:00		13.0	57.8863	168.868	1e+35	3.89658	32.1307	1e+35	1e+35	30.0509	1e+35	1e+35	1e+35	8.70562
2014-12-14 13:00:00		13.0	57.8863	168.868	1e+35	3.90059	32.1311	1e+35	1e+35	30.0542	1e+35	1e+35	1e+35	7.98241
2014-12-14 14:00:00		13.0	57.8863	168.868	1e+35	3.9022	32.1299	1e+35	1e+35	30.055	1e+35	1e+35	1e+35	8.88823
2014-12-14 15:00:00		13.0	57.8863	168.868	1e+35	3.90819	32.1301	1e+35	1e+35	30.0595	1e+35	1e+35	1e+35	7.4029
2014-12-14 16:00:00		13.0	57.8863	168.868	1e+35	3.91638	32.1287	1e+35	1e+35	30.0664	1e+35	1e+35	1e+35	10.5608
2014-12-14 17:00:00		13.0	57.8863	168.868	1e+35	3.92139	32.1275	1e+35	1e+35	30.0681	1e+35	1e+35	1e+35	7.06882
2014-12-14 18:00:00		13.0	57.8863	168.868	1e+35	3.93168	32.128	1e+35	1e+35	30.078	1e+35	1e+35	1e+35	9.15093
2014-12-14 19:00:00		13.0	57.8863	168.868	1e+35	3.9341	32.1276	1e+35	1e+35	30.0797	1e+35	1e+35	1e+35	9.27077
2014-12-14 20:00:00		13.0	57.8863	168.868	1e+35	3.95536	32.1272	1e+35	1e+35	30.0969	1e+35	1e+35	1e+35	8.65819
2014-12-14 21:00:00		13.0	57.8863	168.868	1e+35	3.99971	32.129	1e+35	1e+35	30.1351	1e+35	1e+35	1e+35	8.20089
2014-12-14 22:00:00		13.0	57.8863	168.868	1e+35	4.00389	32.1275	1e+35	1e+35	30.1374	1e+35	1e+35	1e+35	8.57427
2014-12-14 23:00:00		13.0	57.8863	168.868	1e+35	3.99312	32.1254	1e+35	1e+35	30.1264	1e+35	1e+35	1e+35	8.02607
2014-12-15 00:00:00		13.0	57.8863	168.868	1e+35	3.97693	32.1259	1e+35	1e+35	30.1139	1e+35	1e+35	1e+35	9.29153
2014-12-15 01:00:00		13.0	57.8863	168.868	1e+35	3.97361	32.124	1e+35	1e+35	30.1088	1e+35	1e+35	1e+35	7.60329
2014-12-15 02:00:00		13.0	57.8863	168.868	1e+35	3.96262	32.1238	1e+35	1e+35	30.0993	1e+35	1e+35	1e+35	7.05806
2014-12-15 03:00:00		13.0	57.8863	168.868	1e+35	3.94723	32.124	1e+35	1e+35	30.0872	1e+35	1e+35	1e+35	8.20975
2014-12-15 04:00:00		13.0	57.8863	168.868	1e+35	3.93582	32.1235	1e+35	1e+35	30.0775	1e+35	1e+35	1e+35	8.72001
2014-12-15 05:00:00		13.0	57.8863	168.868	1e+35	3.94059	32.1238	1e+35	1e+35	30.0817	1e+35	1e+35	1e+35	8.68208
2014-12-15 06:00:00		13.0	57.8863	168.868	1e+35	3.95208	32.1243	1e+35	1e+35	30.0921	1e+35	1e+35	1e+35	9.72796
2014-12-15 07:00:00		13.0	57.8863	168.868	1e+35	3.94721	32.1255	1e+35	1e+35	30.0888	1e+35	1e+35	1e+35	9.21401
2014-12-15 08:00:00		13.0	57.8863	168.868	1e+35	3.97984	32.1235	1e+35	1e+35	30.1144	1e+35	1e+35	1e+35	9.53138
2014-12-15 09:00:00		13.0	57.8863	168.868	1e+35	4.00785	32.125	1e+35	1e+35	30.1388	1e+35	1e+35	1e+35	8.95413
2014-12-15 10:00:00		13.0	57.8863	168.868	1e+35	4.05361	32.1263	1e+35	1e+35	30.1779	1e+35	1e+35	1e+35	8.74141
2014-12-15 11:00:00		13.0	57.8863	168.868	1e+35	4.08105	32.1259	1e+35	1e+35	30.2008	1e+35	1e+35	1e+35	9.32885
2014-12-15 12:00:00		13.0	57.8863	168.868	1e+35	4.08819	32.1268	1e+35	1e+35	30.2078	1e+35	1e+35	1e+35	10.1304
2014-12-15 13:00:00		13.0	57.8863	168.868	1e+35	4.07862	32.1263	1e+35	1e+35	30.199	1e+35	1e+35	1e+35	9.1569
2014-12-15 14:00:00		13.0	57.8863	168.868	1e+35	4.06622	32.1274	1e+35	1e+35	30.1894	1e+35	1e+35	1e+35	8.93942
2014-12-15 15:00:00		13.0	57.8863	168.868	1e+35	4.06261	32.1258	1e+35	1e+35	30.1847	1e+35	1e+35	1e+35	7.91
2014-12-15 16:00:00		13.0	57.8863	168.868	1e+35	4.03675	32.1256	1e+35	1e+35	30.1631	1e+35	1e+35	1e+35	8.50384
2014-12-15 17:00:00		13.0	57.8863	168.868	1e+35	4.02143	32.126	1e+35	1e+35	30.1509	1e+35	1e+35	1e+35	8.66269
2014-12-15 18:00:00		13.0	57.8863	168.868	1e+35	4.01022	32.1251	1e+35	1e+35	30.1407	1e+35	1e+35	1e+35	8.61909
2014-12-15 19:00:00		13.0	57.8863	168.868	1e+35	4.0091	32.1256	1e+35	1e+35	30.1402	1e+35	1e+35	1e+35	8.70483
2014-12-15 20:00:00		13.0	57.8863	168.868	1e+35	4.02786	32.1244	1e+35	1e+35	30.1548	1e+35	1e+35	1e+35	8.51138
2014-12-15 21:00:00		13.0	57.8863	168.868	1e+35	4.03279	32.1247	1e+35	1e+35	30.1594	1e+35	1e+35	1e+35	9.10285
2014-12-15 22:00:00		13.0	57.8863	168.868	1e+35	4.05785	32.1257	1e+35	1e+35	30.1815	1e+35	1e+35	1e+35	9.82559
2014-12-15 23:00:00		13.0	57.8863	168.868	1e+35	4.08525	32.1268	1e+35	1e+35	30.2047	1e+35	1e+35	1e+35	8.5974
2014-12-16 00:00:00		13.0	57.8863	168.868	1e+35	4.09418	32.127	1e+35	1e+35	30.212	1e+35	1e+35	1e+35	8.11493
2014-12-16 01:00:00		13.0	57.8863	168.868	1e+35	4.08821	32.1267	1e+35	1e+35	30.2073	1e+35	1e+35	1e+35	9.17493
2014-12-16 02:00:00		13.0	57.8863	168.868	1e+35	4.07802	32.1273	1e+35	1e+35	30.1992	1e+35	1e+35	1e+35	8.95843
2014-12-16 03:00:00		13.0	57.8863	168.868	1e+35	4.05904	32.1266	1e+35	1e+35	30.1826	1e+35	1e+35	1e+35	8.50987
2014-12-16 04:00:00		13.0	57.8863	168.868	1e+35	4.02467	32.1274	1e+35	1e+35	30.1547	1e+35	1e+35	1e+35	8.79544
2014-12-16 05:00:00		13.0	57.8863	168.868	1e+35	3.99226	32.1256	1e+35	1e+35	30.1261	1e+35	1e+35	1e+35	8.40376
2014-12-16 06:00:00		13.0	57.8863	168.868	1e+35	3.99739	32.1236	1e+35	1e+35	30.1286	1e+35	1e+35	1e+35	8.13752
2014-12-16 07:00:00		13.0	57.8863	168.868	1e+35	3.97754	32.1177	1e+35	1e+35	30.1072	1e+35	1e+35	1e+35	8.62804
2014-12-16 08:00:00		13.0	57.8863	168.868	1e+35	3.99606	32.1137	1e+35	1e+35	30.1192	1e+35	1e+35	1e+35	8.40643
2014-12-16 09:00:00		13.0	57.8863	168.868	1e+35	4.00907	32.1108	1e+35	1e+35	30.1273	1e+35	1e+35	1e+35	7.85408
2014-12-16 10:00:00		13.0	57.8863	168.868	1e+35	4.0109	32.1108	1e+35	1e+35	30.129	1e+35	1e+35	1e+35	8.30113
2014-12-16 11:00:00		13.0	57.8863	168.868	1e+35	4.01499	32.1104	1e+35	1e+35	30.1321	1e+35	1e+35	1e+35	8.39482
2014-12-16 12:00:00		13.0	57.8863	168.868	1e+35	4.01929	32.1116	1e+35	1e+35	30.137	1e+35	1e+35	1e+35	9.1645
2014-12-16 13:00:00		13.0	57.8863	168.868	1e+35	4.02369	32.1141	1e+35	1e+35	30.1424	1e+35	1e+35	1e+35	8.138
2014-12-16 14:00:00		13.0	57.8863	168.868	1e+35	4.0214	32.1166	1e+35	1e+35	30.1429	1e+35	1e+35	1e+35	8.88754
2014-12-16 15:00:00		13.0	57.8863	168.868	1e+35	4.01471	32.1178	1e+35	1e+35	30.1385	1e+35	1e+35	1e+35	9.30419
2014-12-16 16:00:00		13.0	57.8863	168.868	1e+35	4.01919	32.1169	1e+35	1e+35	30.1411	1e+35	1e+35	1e+35	8.18219
2014-12-16 17:00:00		13.0	57.8863	168.868	1e+35	4.00303	32.1166	1e+35	1e+35	30.1277	1e+35	1e+35	1e+35	9.13015
2014-12-16 18:00:00		13.0	57.8863	168.868	1e+35	4.00589	32.1144	1e+35	1e+35	30.128	1e+35	1e+35	1e+35	8.74475
2014-12-16 19:00:00		13.0	57.8863	168.868	1e+35	3.99762	32.1126	1e+35	1e+35	30.1202	1e+35	1e+35	1e+35	9.78697
2014-12-16 20:00:00		13.0	57.8863	168.868	1e+35	4.01357	32.1097	1e+35	1e+35	30.1303	1e+35	1e+35	1e+35	8.248
2014-12-16 21:00:00		13.0	57.8863	168.868	1e+35	4.00981	32.1104	1e+35	1e+35	30.1281	1e+35	1e+35	1e+35	8.93965
2014-12-16 22:00:00		13.0	57.8863	168.868	1e+35	4.01639	32.1111	1e+35	1e+35	30.1335	1e+35	1e+35	1e+35	7.77228
2014-12-16 23:00:00		13.0	57.8863	168.868	1e+35	4.02508	32.1109	1e+35	1e+35	30.1413	1e+35	1e+35	1e+35	9.22317
2014-12-17 00:00:00		13.0	57.8863	168.868	1e+35	4.01951	32.1143	1e+35	1e+35	30.1395	1e+35	1e+35	1e+35	9.07929
2014-12-17 01:00:00		13.0	57.8863	168.868	1e+35	4.01561	32.1186	1e+35	1e+35	30.1398	1e+35	1e+35	1e+35	8.90035
2014-12-17 02:00:00		13.0	57.8863	168.868	1e+35	4.02089	32.1222	1e+35	1e+35	30.1475	1e+35	1e+35	1e+35	9.44793
2014-12-17 03:00:00		13.0	57.8863	168.868	1e+35	4.03767	32.1244	1e+35	1e+35	30.1629	1e+35	1e+35	1e+35	8.46192
2014-12-17 04:00:00		13.0	57.8863	168.868	1e+35	4.0383	32.1247	1e+35	1e+35	30.1633	1e+35	1e+35	1e+35	7.6406
2014-12-17 05:00:00		13.0	57.8863	168.868	1e+35	4.01884	32.1223	1e+35	1e+35	30.1457	1e+35	1e+35	1e+35	9.13409
2014-12-17 06:00:00		13.0	57.8863	168.868	1e+35	4.00662	32.1184	1e+35	1e+35	30.1319	1e+35	1e+35	1e+35	8.4184
2014-12-17 07:00:00		13.0	57.8863	168.868	1e+35	4.00241	32.1167	1e+35	1e+35	30.1268	1e+35	1e+35	1e+35	7.90699
2014-12-17 08:00:00		13.0	57.8863	168.868	1e+35	4.00799	32.1177	1e+35	1e+35	30.1326	1e+35	1e+35	1e+35	8.65255
2014-12-17 09:00:00		13.0	57.8863	168.868	1e+35	4.0067	32.1166	1e+35	1e+35	30.1305	1e+35	1e+35	1e+35	8.3985
2014-12-17 10:00:00		13.0	57.8863	168.868	1e+35	4.02546	32.1165	1e+35	1e+35	30.1462	1e+35	1e+35	1e+35	8.77926
2014-12-17 11:00:00		13.0	57.8863	168.868	1e+35	4.03149	32.1191	1e+35	1e+35	30.1534	1e+35	1e+35	1e+35	8.80595
2014-12-17 12:00:00		13.0	57.8863	168.868	1e+35	4.09108	32.1204	1e+35	1e+35	30.2042	1e+35	1e+35	1e+35	8.82796
2014-12-17 13:00:00		13.0	57.8863	168.868	1e+35	4.13551	32.1244	1e+35	1e+35	30.2446	1e+35	1e+35	1e+35	8.78608
2014-12-17 14:00:00		13.0	57.8863	168.868	1e+35	4.15626	32.1263	1e+35	1e+35	30.2636	1e+35	1e+35	1e+35	8.87383
2014-12-17 15:00:00		13.0	57.8863	168.868	1e+35	4.16229	32.1288	1e+35	1e+35	30.2708	1e+35	1e+35	1e+35	9.15046
2014-12-17 16:00:00		13.0	57.8863	168.868	1e+35	4.14663	32.1274	1e+35	1e+35	30.2565	1e+35	1e+35	1e+35	8.77074
2014-12-17 17:00:00		13.0	57.8863	168.868	1e+35	4.13123	32.1278	1e+35	1e+35	30.2439	1e+35	1e+35	1e+35	8.81591
2014-12-17 18:00:00		13.0	57.8863	168.868	1e+35	4.14467	32.1279	1e+35	1e+35	30.255	1e+35	1e+35	1e+35	8.16227
2014-12-17 19:00:00		13.0	57.8863	168.868	1e+35	4.16137	32.1291	1e+35	1e+35	30.2703	1e+35	1e+35	1e+35	9.02532
2014-12-17 20:00:00		13.0	57.8863	168.868	1e+35	4.17507	32.1313	1e+35	1e+35	30.2835	1e+35	1e+35	1e+35	8.7705
2014-12-17 21:00:00		13.0	57.8863	168.868	1e+35	4.18688	32.1333	1e+35	1e+35	30.295	1e+35	1e+35	1e+35	8.62229
2014-12-17 22:00:00		13.0	57.8863	168.868	1e+35	4.21035	32.1344	1e+35	1e+35	30.3158	1e+35	1e+35	1e+35	9.33561
2014-12-17 23:00:00		13.0	57.8863	168.868	1e+35	4.2125	32.1353	1e+35	1e+35	30.3183	1e+35	1e+35	1e+35	9.24418
2014-12-18 00:00:00		13.0	57.8863	168.868	1e+35	4.20531	32.1373	1e+35	1e+35	30.3141	1e+35	1e+35	1e+35	9.22703
2014-12-18 01:00:00		13.0	57.8863	168.868	1e+35	4.17177	32.1355	1e+35	1e+35	30.2844	1e+35	1e+35	1e+35	8.89365
2014-12-18 02:00:00		13.0	57.8863	168.868	1e+35	4.1194	32.1321	1e+35	1e+35	30.2378	1e+35	1e+35	1e+35	8.85607
2014-12-18 03:00:00		13.0	57.8863	168.868	1e+35	4.0693	32.1256	1e+35	1e+35	30.1904	1e+35	1e+35	1e+35	8.69332
2014-12-18 04:00:00		13.0	57.8863	168.868	1e+35	4.069	32.1237	1e+35	1e+35	30.1887	1e+35	1e+35	1e+35	8.99641
2014-12-18 05:00:00		13.0	57.8863	168.868	1e+35	4.0711	32.125	1e+35	1e+35	30.1915	1e+35	1e+35	1e+35	8.90119
2014-12-18 06:00:00		13.0	57.8863	168.868	1e+35	4.09755	32.1299	1e+35	1e+35	30.2175	1e+35	1e+35	1e+35	8.48381
2014-12-18 07:00:00		13.0	57.8863	168.868	1e+35	4.17116	32.1379	1e+35	1e+35	30.2858	1e+35	1e+35	1e+35	8.62772
2014-12-18 08:00:00		13.0	57.8863	168.868	1e+35	4.21262	32.1375	1e+35	1e+35	30.3201	1e+35	1e+35	1e+35	8.70485
2014-12-18 09:00:00		13.0	57.8863	168.868	1e+35	4.19474	32.1301	1e+35	1e+35	30.2988	1e+35	1e+35	1e+35	8.55829
2014-12-18 10:00:00		13.0	57.8863	168.868	1e+35	4.19021	32.1215	1e+35	1e+35	30.2878	1e+35	1e+35	1e+35	8.78057
2014-12-18 11:00:00		13.0	57.8863	168.868	1e+35	4.1894	32.1209	1e+35	1e+35	30.2865	1e+35	1e+35	1e+35	8.72711
2014-12-18 12:00:00		13.0	57.8863	168.868	1e+35	4.191	32.1203	1e+35	1e+35	30.2875	1e+35	1e+35	1e+35	8.87771
2014-12-18 13:00:00		13.0	57.8863	168.868	1e+35	4.1934	32.1284	1e+35	1e+35	30.2965	1e+35	1e+35	1e+35	9.1335
2014-12-18 14:00:00		13.0	57.8863	168.868	1e+35	4.20677	32.1357	1e+35	1e+35	30.3139	1e+35	1e+35	1e+35	9.29868
2014-12-18 15:00:00		13.0	57.8863	168.868	1e+35	4.209	32.14	1e+35	1e+35	30.3194	1e+35	1e+35	1e+35	9.24411
2014-12-18 16:00:00		13.0	57.8863	168.868	1e+35	4.19383	32.1398	1e+35	1e+35	30.3067	1e+35	1e+35	1e+35	9.35179
2014-12-18 17:00:00		13.0	57.8863	168.868	1e+35	4.195	32.1398	1e+35	1e+35	30.3074	1e+35	1e+35	1e+35	8.77812
2014-12-18 18:00:00		13.0	57.8863	168.868	1e+35	4.19211	32.1371	1e+35	1e+35	30.3028	1e+35	1e+35	1e+35	9.08241
2014-12-18 19:00:00		13.0	57.8863	168.868	1e+35	4.17823	32.1381	1e+35	1e+35	30.2919	1e+35	1e+35	1e+35	8.75963
2014-12-18 20:00:00		13.0	57.8863	168.868	1e+35	4.17451	32.1387	1e+35	1e+35	30.2893	1e+35	1e+35	1e+35	8.66518
2014-12-18 21:00:00		13.0	57.8863	168.868	1e+35	4.16961	32.139	1e+35	1e+35	30.2856	1e+35	1e+35	1e+35	9.03129
2014-12-18 22:00:00		13.0	57.8863	168.868	1e+35	4.18397	32.1394	1e+35	1e+35	30.2978	1e+35	1e+35	1e+35	8.78748
2014-12-18 23:00:00		13.0	57.8863	168.868	1e+35	4.18749	32.1387	1e+35	1e+35	30.3002	1e+35	1e+35	1e+35	8.89279
2014-12-19 00:00:00		13.0	57.8863	168.868	1e+35	4.16734	32.1394	1e+35	1e+35	30.2842	1e+35	1e+35	1e+35	9.2513
2014-12-19 01:00:00		13.0	57.8863	168.868	1e+35	4.13666	32.1352	1e+35	1e+35	30.2549	1e+35	1e+35	1e+35	9.03642
2014-12-19 02:00:00		13.0	57.8863	168.868	1e+35	4.10346	32.1315	1e+35	1e+35	30.2241	1e+35	1e+35	1e+35	9.13281
2014-12-19 03:00:00		13.0	57.8863	168.868	1e+35	4.08683	32.1279	1e+35	1e+35	30.2071	1e+35	1e+35	1e+35	8.97331
2014-12-19 04:00:00		13.0	57.8863	168.868	1e+35	4.06514	32.125	1e+35	1e+35	30.1863	1e+35	1e+35	1e+35	8.63167
2014-12-19 05:00:00		13.0	57.8863	168.868	1e+35	4.05692	32.124	1e+35	1e+35	30.1789	1e+35	1e+35	1e+35	9.01825
2014-12-19 06:00:00		13.0	57.8863	168.868	1e+35	4.06888	32.1268	1e+35	1e+35	30.191	1e+35	1e+35	1e+35	8.77048
2014-12-19 07:00:00		13.0	57.8863	168.868	1e+35	4.09784	32.1322	1e+35	1e+35	30.2196	1e+35	1e+35	1e+35	8.31189
2014-12-19 08:00:00		13.0	57.8863	168.868	1e+35	4.15529	32.1379	1e+35	1e+35	30.2724	1e+35	1e+35	1e+35	8.43376
2014-12-19 09:00:00		13.0	57.8863	168.868	1e+35	4.17317	32.1292	1e+35	1e+35	30.28	1e+35	1e+35	1e+35	8.63161
2014-12-19 10:00:00		13.0	57.8863	168.868	1e+35	4.16941	32.1291	1e+35	1e+35	30.2767	1e+35	1e+35	1e+35	8.54018
2014-12-19 11:00:00		13.0	57.8863	168.868	1e+35	4.16241	32.1228	1e+35	1e+35	30.2657	1e+35	1e+35	1e+35	8.70867
2014-12-19 12:00:00		13.0	57.8863	168.868	1e+35	4.17697	32.131	1e+35	1e+35	30.2848	1e+35	1e+35	1e+35	9.04934
2014-12-19 13:00:00		13.0	57.8863	168.868	1e+35	4.18229	32.1309	1e+35	1e+35	30.2893	1e+35	1e+35	1e+35	8.92325
2014-12-19 14:00:00		13.0	57.8863	168.868	1e+35	4.18969	32.1357	1e+35	1e+35	30.2996	1e+35	1e+35	1e+35	9.30027
2014-12-19 15:00:00		13.0	57.8863	168.868	1e+35	4.1923	32.1389	1e+35	1e+35	30.3044	1e+35	1e+35	1e+35	9.07644
2014-12-19 16:00:00		13.0	57.8863	168.868	1e+35	4.1911	32.1414	1e+35	1e+35	30.3055	1e+35	1e+35	1e+35	9.10494
2014-12-19 17:00:00		13.0	57.8863	168.868	1e+35	4.17004	32.1415	1e+35	1e+35	30.2882	1e+35	1e+35	1e+35	9.28764
2014-12-19 18:00:00		13.0	57.8863	168.868	1e+35	4.14615	32.1375	1e+35	1e+35	30.2648	1e+35	1e+35	1e+35	9.11534
2014-12-19 19:00:00		13.0	57.8863	168.868	1e+35	4.13742	32.1362	1e+35	1e+35	30.2564	1e+35	1e+35	1e+35	9.12498
2014-12-19 20:00:00		13.0	57.8863	168.868	1e+35	4.14459	32.1371	1e+35	1e+35	30.2631	1e+35	1e+35	1e+35	8.95932
2014-12-19 21:00:00		13.0	57.8863	168.868	1e+35	4.14789	32.1382	1e+35	1e+35	30.2668	1e+35	1e+35	1e+35	9.08575
2014-12-19 22:00:00		13.0	57.8863	168.868	1e+35	4.1462	32.1375	1e+35	1e+35	30.2647	1e+35	1e+35	1e+35	9.03211
2014-12-19 23:00:00		13.0	57.8863	168.868	1e+35	4.15169	32.1389	1e+35	1e+35	30.2705	1e+35	1e+35	1e+35	8.71562
2014-12-20 00:00:00		13.0	57.8863	168.868	1e+35	4.14631	32.1382	1e+35	1e+35	30.2653	1e+35	1e+35	1e+35	8.68705
2014-12-20 01:00:00		13.0	57.8863	168.868	1e+35	4.13452	32.136	1e+35	1e+35	30.2539	1e+35	1e+35	1e+35	9.26088
2014-12-20 02:00:00		13.0	57.8863	168.868	1e+35	4.11763	32.1335	1e+35	1e+35	30.2375	1e+35	1e+35	1e+35	8.9526
2014-12-20 03:00:00		13.0	57.8863	168.868	1e+35	4.10782	32.1324	1e+35	1e+35	30.2286	1e+35	1e+35	1e+35	9.37917
2014-12-20 04:00:00		13.0	57.8863	168.868	1e+35	4.10341	32.1313	1e+35	1e+35	30.2236	1e+35	1e+35	1e+35	8.63345
2014-12-20 05:00:00		13.0	57.8863	168.868	1e+35	4.09871	32.1313	1e+35	1e+35	30.2196	1e+35	1e+35	1e+35	8.39446
2014-12-20 06:00:00		13.0	57.8863	168.868	1e+35	4.11237	32.1325	1e+35	1e+35	30.2321	1e+35	1e+35	1e+35	8.55968
2014-12-20 07:00:00		13.0	57.8863	168.868	1e+35	4.12767	32.1356	1e+35	1e+35	30.2472	1e+35	1e+35	1e+35	7.99211
2014-12-20 08:00:00		13.0	57.8863	168.868	1e+35	4.15674	32.1408	1e+35	1e+35	30.2762	1e+35	1e+35	1e+35	8.49801
2014-12-20 09:00:00		13.0	57.8863	168.868	1e+35	4.16798	32.1379	1e+35	1e+35	30.2832	1e+35	1e+35	1e+35	8.7036
2014-12-20 10:00:00		13.0	57.8863	168.868	1e+35	4.16291	32.1315	1e+35	1e+35	30.2736	1e+35	1e+35	1e+35	8.95152
2014-12-20 11:00:00		13.0	57.8863	168.868	1e+35	4.1627	32.1285	1e+35	1e+35	30.2707	1e+35	1e+35	1e+35	8.5408
2014-12-20 12:00:00		13.0	57.8863	168.868	1e+35	4.1617	32.1332	1e+35	1e+35	30.2741	1e+35	1e+35	1e+35	9.21469
2014-12-20 13:00:00		13.0	57.8863	168.868	1e+35	4.15062	32.1247	1e+35	1e+35	30.2576	1e+35	1e+35	1e+35	9.216
2014-12-20 14:00:00		13.0	57.8863	168.868	1e+35	4.14341	32.1248	1e+35	1e+35	30.252	1e+35	1e+35	1e+35	9.9336
2014-12-20 15:00:00		13.0	57.8863	168.868	1e+35	4.16107	32.135	1e+35	1e+35	30.2752	1e+35	1e+35	1e+35	9.40603
2014-12-20 16:00:00		13.0	57.8863	168.868	1e+35	4.17437	32.1413	1e+35	1e+35	30.2917	1e+35	1e+35	1e+35	9.37406
2014-12-20 17:00:00		13.0	57.8863	168.868	1e+35	4.19516	32.1511	1e+35	1e+35	30.3173	1e+35	1e+35	1e+35	9.17539
2014-12-20 18:00:00		13.0	57.8863	168.868	1e+35	4.20528	32.1549	1e+35	1e+35	30.329	1e+35	1e+35	1e+35	9.25185
2014-12-20 19:00:00		13.0	57.8863	168.868	1e+35	4.18095	32.148	1e+35	1e+35	30.3027	1e+35	1e+35	1e+35	8.96456
2014-12-20 20:00:00		13.0	57.8863	168.868	1e+35	4.17401	32.1465	1e+35	1e+35	30.2956	1e+35	1e+35	1e+35	8.69452
2014-12-20 21:00:00		13.0	57.8863	168.868	1e+35	4.1721	32.1461	1e+35	1e+35	30.2939	1e+35	1e+35	1e+35	9.45452
2014-12-20 22:00:00		13.0	57.8863	168.868	1e+35	4.16791	32.1469	1e+35	1e+35	30.2908	1e+35	1e+35	1e+35	8.92204
2014-12-20 23:00:00		13.0	57.8863	168.868	1e+35	4.16431	32.1479	1e+35	1e+35	30.2889	1e+35	1e+35	1e+35	9.3322
2014-12-21 00:00:00		13.0	57.8863	168.868	1e+35	4.1644	32.1478	1e+35	1e+35	30.2891	1e+35	1e+35	1e+35	9.89191
2014-12-21 01:00:00		13.0	57.8863	168.868	1e+35	4.16031	32.1464	1e+35	1e+35	30.2843	1e+35	1e+35	1e+35	9.52073
2014-12-21 02:00:00		13.0	57.8863	168.868	1e+35	4.1601	32.1477	1e+35	1e+35	30.285	1e+35	1e+35	1e+35	9.0589
2014-12-21 03:00:00		13.0	57.8863	168.868	1e+35	4.15291	32.1504	1e+35	1e+35	30.2817	1e+35	1e+35	1e+35	9.81253
2014-12-21 04:00:00		13.0	57.8863	168.868	1e+35	4.14871	32.1508	1e+35	1e+35	30.2784	1e+35	1e+35	1e+35	9.33194
2014-12-21 05:00:00		13.0	57.8863	168.868	1e+35	4.1505	32.1514	1e+35	1e+35	30.2804	1e+35	1e+35	1e+35	9.41284
2014-12-21 06:00:00		13.0	57.8863	168.868	1e+35	4.14032	32.1512	1e+35	1e+35	30.271	1e+35	1e+35	1e+35	7.73227
2014-12-21 07:00:00		13.0	57.8863	168.868	1e+35	4.13212	32.1474	1e+35	1e+35	30.2616	1e+35	1e+35	1e+35	9.32389
2014-12-21 08:00:00		13.0	57.8863	168.868	1e+35	4.12871	32.1482	1e+35	1e+35	30.2594	1e+35	1e+35	1e+35	9.21222
2014-12-21 09:00:00		13.0	57.8863	168.868	1e+35	4.129	32.1501	1e+35	1e+35	30.2611	1e+35	1e+35	1e+35	8.74491
2014-12-21 10:00:00		13.0	57.8863	168.868	1e+35	4.10445	32.1335	1e+35	1e+35	30.2263	1e+35	1e+35	1e+35	8.31284
2014-12-21 11:00:00		13.0	57.8863	168.868	1e+35	4.08673	32.1234	1e+35	1e+35	30.2031	1e+35	1e+35	1e+35	8.8789
2014-12-21 12:00:00		13.0	57.8863	168.868	1e+35	4.06993	32.1183	1e+35	1e+35	30.1849	1e+35	1e+35	1e+35	9.02572
2014-12-21 13:00:00		13.0	57.8863	168.868	1e+35	4.09785	32.1324	1e+35	1e+35	30.2197	1e+35	1e+35	1e+35	8.29842
2014-12-21 14:00:00		13.0	57.8863	168.868	1e+35	4.09091	32.1343	1e+35	1e+35	30.2159	1e+35	1e+35	1e+35	9.12239
2014-12-21 15:00:00		13.0	57.8863	168.868	1e+35	4.11126	32.139	1e+35	1e+35	30.2372	1e+35	1e+35	1e+35	9.83162
2014-12-21 16:00:00		13.0	57.8863	168.868	1e+35	4.12557	32.1478	1e+35	1e+35	30.2562	1e+35	1e+35	1e+35	8.63434
2014-12-21 17:00:00		13.0	57.8863	168.868	1e+35	4.13378	32.1534	1e+35	1e+35	30.2682	1e+35	1e+35	1e+35	9.54023
2014-12-21 18:00:00		13.0	57.8863	168.868	1e+35	4.1333	32.1598	1e+35	1e+35	30.2734	1e+35	1e+35	1e+35	9.91627
2014-12-21 19:00:00		13.0	57.8863	168.868	1e+35	4.14318	32.1663	1e+35	1e+35	30.287	1e+35	1e+35	1e+35	9.60062
2014-12-21 20:00:00		13.0	57.8863	168.868	1e+35	4.13551	32.1669	1e+35	1e+35	30.2812	1e+35	1e+35	1e+35	9.67286
2014-12-21 21:00:00		13.0	57.8863	168.868	1e+35	4.11524	32.1595	1e+35	1e+35	30.2576	1e+35	1e+35	1e+35	8.8536
2014-12-21 22:00:00		13.0	57.8863	168.868	1e+35	4.10632	32.1523	1e+35	1e+35	30.2439	1e+35	1e+35	1e+35	8.66437
2014-12-21 23:00:00		13.0	57.8863	168.868	1e+35	4.09053	32.1444	1e+35	1e+35	30.2244	1e+35	1e+35	1e+35	9.47941
2014-12-22 00:00:00		13.0	57.8863	168.868	1e+35	4.0887	32.1452	1e+35	1e+35	30.2235	1e+35	1e+35	1e+35	9.20853
2014-12-22 01:00:00		13.0	57.8863	168.868	1e+35	4.0904	32.1467	1e+35	1e+35	30.2259	1e+35	1e+35	1e+35	8.58322
2014-12-22 02:00:00		13.0	57.8863	168.868	1e+35	4.08601	32.1469	1e+35	1e+35	30.2227	1e+35	1e+35	1e+35	9.43234
2014-12-22 03:00:00		13.0	57.8863	168.868	1e+35	4.0883	32.1502	1e+35	1e+35	30.2275	1e+35	1e+35	1e+35	9.6416
2014-12-22 04:00:00		13.0	57.8863	168.868	1e+35	4.09109	32.1541	1e+35	1e+35	30.233	1e+35	1e+35	1e+35	9.13399
2014-12-22 05:00:00		13.0	57.8863	168.868	1e+35	4.0907	32.1561	1e+35	1e+35	30.2345	1e+35	1e+35	1e+35	9.49929
2014-12-22 06:00:00		13.0	57.8863	168.868	1e+35	4.07104	32.1499	1e+35	1e+35	30.2128	1e+35	1e+35	1e+35	9.43413
2014-12-22 07:00:00		13.0	57.8863	168.868	1e+35	4.05882	32.1442	1e+35	1e+35	30.1975	1e+35	1e+35	1e+35	8.82618
2014-12-22 08:00:00		13.0	57.8863	168.868	1e+35	4.02756	32.1344	1e+35	1e+35	30.163	1e+35	1e+35	1e+35	8.55552
2014-12-22 09:00:00		13.0	57.8863	168.868	1e+35	4.02001	32.1244	1e+35	1e+35	30.1481	1e+35	1e+35	1e+35	8.00108
2014-12-22 10:00:00		13.0	57.8863	168.868	1e+35	3.99675	32.125	1e+35	1e+35	30.1294	1e+35	1e+35	1e+35	8.59684
2014-12-22 11:00:00		13.0	57.8863	168.868	1e+35	4.01127	32.1208	1e+35	1e+35	30.1379	1e+35	1e+35	1e+35	8.53612
2014-12-22 12:00:00		13.0	57.8863	168.868	1e+35	4.01	32.1266	1e+35	1e+35	30.1418	1e+35	1e+35	1e+35	8.58191
2014-12-22 13:00:00		13.0	57.8863	168.868	1e+35	4.02008	32.1312	1e+35	1e+35	30.1543	1e+35	1e+35	1e+35	8.90238
2014-12-22 14:00:00		13.0	57.8863	168.868	1e+35	4.00872	32.1459	1e+35	1e+35	30.1573	1e+35	1e+35	1e+35	8.99582
2014-12-22 15:00:00		13.0	57.8863	168.868	1e+35	4.04074	32.1476	1e+35	1e+35	30.1855	1e+35	1e+35	1e+35	9.37626
2014-12-22 16:00:00		13.0	57.8863	168.868	1e+35	4.06625	32.1575	1e+35	1e+35	30.2151	1e+35	1e+35	1e+35	9.18038
2014-12-22 17:00:00		13.0	57.8863	168.868	1e+35	4.09335	32.1706	1e+35	1e+35	30.249	1e+35	1e+35	1e+35	9.53032
2014-12-22 18:00:00		13.0	57.8863	168.868	1e+35	4.10268	32.1826	1e+35	1e+35	30.267	1e+35	1e+35	1e+35	9.3763
2014-12-22 19:00:00		13.0	57.8863	168.868	1e+35	4.09761	32.1758	1e+35	1e+35	30.257	1e+35	1e+35	1e+35	9.37999
2014-12-22 20:00:00		13.0	57.8863	168.868	1e+35	4.08143	32.173	1e+35	1e+35	30.241	1e+35	1e+35	1e+35	9.07859
2014-12-22 21:00:00		13.0	57.8863	168.868	1e+35	4.05565	32.1617	1e+35	1e+35	30.2099	1e+35	1e+35	1e+35	9.18379
2014-12-22 22:00:00		13.0	57.8863	168.868	1e+35	4.03075	32.1463	1e+35	1e+35	30.1761	1e+35	1e+35	1e+35	9.14907
2014-12-22 23:00:00		13.0	57.8863	168.868	1e+35	4.0288	32.1429	1e+35	1e+35	30.1714	1e+35	1e+35	1e+35	8.86455
2014-12-23 00:00:00		13.0	57.8863	168.868	1e+35	4.02072	32.1368	1e+35	1e+35	30.1596	1e+35	1e+35	1e+35	9.1185
2014-12-23 01:00:00		13.0	57.8863	168.868	1e+35	4.00753	32.135	1e+35	1e+35	30.1471	1e+35	1e+35	1e+35	9.35254
2014-12-23 02:00:00		13.0	57.8863	168.868	1e+35	4.0087	32.1348	1e+35	1e+35	30.1479	1e+35	1e+35	1e+35	8.92583
2014-12-23 03:00:00		13.0	57.8863	168.868	1e+35	4.00391	32.1378	1e+35	1e+35	30.1464	1e+35	1e+35	1e+35	9.25835
2014-12-23 04:00:00		13.0	57.8863	168.868	1e+35	4.01328	32.1413	1e+35	1e+35	30.1574	1e+35	1e+35	1e+35	9.44663
2014-12-23 05:00:00		13.0	57.8863	168.868	1e+35	4.00881	32.1449	1e+35	1e+35	30.1567	1e+35	1e+35	1e+35	9.43203
2014-12-23 06:00:00		13.0	57.8863	168.868	1e+35	4.0107	32.148	1e+35	1e+35	30.1608	1e+35	1e+35	1e+35	9.19746
2014-12-23 07:00:00		13.0	57.8863	168.868	1e+35	4.00451	32.1542	1e+35	1e+35	30.1608	1e+35	1e+35	1e+35	8.80975
2014-12-23 08:00:00		13.0	57.8863	168.868	1e+35	4.00969	32.1463	1e+35	1e+35	30.1584	1e+35	1e+35	1e+35	8.65829
2014-12-23 09:00:00		13.0	57.8863	168.868	1e+35	4.00032	32.139	1e+35	1e+35	30.1442	1e+35	1e+35	1e+35	8.36457
2014-12-23 10:00:00		13.0	57.8863	168.868	1e+35	3.96427	32.132	1e+35	1e+35	30.1081	1e+35	1e+35	1e+35	8.21928
2014-12-23 11:00:00		13.0	57.8863	168.868	1e+35	3.9653	32.1256	1e+35	1e+35	30.1037	1e+35	1e+35	1e+35	8.41262
2014-12-23 12:00:00		13.0	57.8863	168.868	1e+35	3.94803	32.1317	1e+35	1e+35	30.0945	1e+35	1e+35	1e+35	8.47388
2014-12-23 13:00:00		13.0	57.8863	168.868	1e+35	3.92934	32.1211	1e+35	1e+35	30.07	1e+35	1e+35	1e+35	8.65365
2014-12-23 14:00:00		13.0	57.8863	168.868	1e+35	3.94936	32.1307	1e+35	1e+35	30.0948	1e+35	1e+35	1e+35	8.59511
2014-12-23 15:00:00		13.0	57.8863	168.868	1e+35	3.98733	32.145	1e+35	1e+35	30.1386	1e+35	1e+35	1e+35	8.86148
2014-12-23 16:00:00		13.0	57.8863	168.868	1e+35	4.00037	32.1539	1e+35	1e+35	30.1572	1e+35	1e+35	1e+35	9.24525
2014-12-23 17:00:00		13.0	57.8863	168.868	1e+35	4.01617	32.1628	1e+35	1e+35	30.178	1e+35	1e+35	1e+35	9.43663
2014-12-23 18:00:00		13.0	57.8863	168.868	1e+35	4.03516	32.1746	1e+35	1e+35	30.2039	1e+35	1e+35	1e+35	9.54878
2014-12-23 19:00:00		13.0	57.8863	168.868	1e+35	4.04468	32.1789	1e+35	1e+35	30.2157	1e+35	1e+35	1e+35	9.87736
2014-12-23 20:00:00		13.0	57.8863	168.868	1e+35	4.02873	32.1765	1e+35	1e+35	30.2002	1e+35	1e+35	1e+35	9.6215
2014-12-23 21:00:00		13.0	57.8863	168.868	1e+35	4.029	32.1776	1e+35	1e+35	30.2012	1e+35	1e+35	1e+35	9.10501
2014-12-23 22:00:00		13.0	57.8863	168.868	1e+35	3.98429	32.1532	1e+35	1e+35	30.1432	1e+35	1e+35	1e+35	9.15191
2014-12-23 23:00:00		13.0	57.8863	168.868	1e+35	3.95645	32.1431	1e+35	1e+35	30.1112	1e+35	1e+35	1e+35	8.638
2014-12-24 00:00:00		13.0	57.8863	168.868	1e+35	3.95141	32.1412	1e+35	1e+35	30.1053	1e+35	1e+35	1e+35	8.63201
2014-12-24 01:00:00		13.0	57.8863	168.868	1e+35	3.94132	32.139	1e+35	1e+35	30.0958	1e+35	1e+35	1e+35	10.0622
2014-12-24 02:00:00		13.0	57.8863	168.868	1e+35	3.94399	32.142	1e+35	1e+35	30.0998	1e+35	1e+35	1e+35	8.30742
2014-12-24 03:00:00		13.0	57.8863	168.868	1e+35	3.95208	32.143	1e+35	1e+35	30.1079	1e+35	1e+35	1e+35	9.49867
2014-12-24 04:00:00		13.0	57.8863	168.868	1e+35	3.97925	32.1561	1e+35	1e+35	30.1416	1e+35	1e+35	1e+35	9.49601
2014-12-24 05:00:00		13.0	57.8863	168.868	1e+35	4.00924	32.174	1e+35	1e+35	30.1818	1e+35	1e+35	1e+35	9.65369
2014-12-24 06:00:00		13.0	57.8863	168.868	1e+35	4.0117	32.1744	1e+35	1e+35	30.1845	1e+35	1e+35	1e+35	10.3127
2014-12-24 07:00:00		13.0	57.8863	168.868	1e+35	4.0111	32.1734	1e+35	1e+35	30.1826	1e+35	1e+35	1e+35	8.81193
2014-12-24 08:00:00		13.0	57.8863	168.868	1e+35	3.99264	32.1644	1e+35	1e+35	30.1597	1e+35	1e+35	1e+35	9.16032
2014-12-24 09:00:00		13.0	57.8863	168.868	1e+35	3.95677	32.146	1e+35	1e+35	30.114	1e+35	1e+35	1e+35	8.72685
2014-12-24 10:00:00		13.0	57.8863	168.868	1e+35	3.93844	32.14	1e+35	1e+35	30.0932	1e+35	1e+35	1e+35	7.87765
2014-12-24 11:00:00		13.0	57.8863	168.868	1e+35	3.939	32.1435	1e+35	1e+35	30.0971	1e+35	1e+35	1e+35	8.65848
2014-12-24 12:00:00		13.0	57.8863	168.868	1e+35	3.94189	32.1456	1e+35	1e+35	30.1011	1e+35	1e+35	1e+35	8.33364
2014-12-24 13:00:00		13.0	57.8863	168.868	1e+35	3.96635	32.156	1e+35	1e+35	30.13	1e+35	1e+35	1e+35	7.78008
2014-12-24 14:00:00		13.0	57.8863	168.868	1e+35	3.97638	32.1609	1e+35	1e+35	30.1427	1e+35	1e+35	1e+35	8.0854
2014-12-24 15:00:00		13.0	57.8863	168.868	1e+35	3.9746	32.1598	1e+35	1e+35	30.1404	1e+35	1e+35	1e+35	8.3445
2014-12-24 16:00:00		13.0	57.8863	168.868	1e+35	3.98268	32.1638	1e+35	1e+35	30.151	1e+35	1e+35	1e+35	9.52271
2014-12-24 17:00:00		13.0	57.8863	168.868	1e+35	3.98619	32.1616	1e+35	1e+35	30.1521	1e+35	1e+35	1e+35	9.64377
2014-12-24 18:00:00		13.0	57.8863	168.868	1e+35	4.00796	32.1703	1e+35	1e+35	30.178	1e+35	1e+35	1e+35	10.4275
2014-12-24 19:00:00		13.0	57.8863	168.868	1e+35	4.02367	32.1826	1e+35	1e+35	30.2008	1e+35	1e+35	1e+35	8.77622
2014-12-24 20:00:00		13.0	57.8863	168.868	1e+35	4.01881	32.1814	1e+35	1e+35	30.1959	1e+35	1e+35	1e+35	9.06743
2014-12-24 21:00:00		13.0	57.8863	168.868	1e+35	4.02239	32.1835	1e+35	1e+35	30.2005	1e+35	1e+35	1e+35	8.69573
2014-12-24 22:00:00		13.0	57.8863	168.868	1e+35	4.0248	32.1938	1e+35	1e+35	30.2115	1e+35	1e+35	1e+35	9.38266
2014-12-24 23:00:00		13.0	57.8863	168.868	1e+35	4.01103	32.1822	1e+35	1e+35	30.1893	1e+35	1e+35	1e+35	7.25515
2014-12-25 00:00:00		13.0	57.8863	168.868	1e+35	3.99503	32.1745	1e+35	1e+35	30.1694	1e+35	1e+35	1e+35	7.23104
2014-12-25 01:00:00		13.0	57.8863	168.868	1e+35	3.99211	32.1734	1e+35	1e+35	30.1664	1e+35	1e+35	1e+35	8.15021
2014-12-25 02:00:00		13.0	57.8863	168.868	1e+35	3.99599	32.174	1e+35	1e+35	30.1697	1e+35	1e+35	1e+35	7.16193
2014-12-25 03:00:00		13.0	57.8863	168.868	1e+35	3.9969	32.1757	1e+35	1e+35	30.1727	1e+35	1e+35	1e+35	8.85969
2014-12-25 04:00:00		13.0	57.8863	168.868	1e+35	4.00359	32.1816	1e+35	1e+35	30.1833	1e+35	1e+35	1e+35	8.98376
2014-12-25 05:00:00		13.0	57.8863	168.868	1e+35	4.01657	32.1848	1e+35	1e+35	30.197	1e+35	1e+35	1e+35	9.20657
2014-12-25 06:00:00		13.0	57.8863	168.868	1e+35	4.01251	32.1819	1e+35	1e+35	30.1911	1e+35	1e+35	1e+35	9.23994
2014-12-25 07:00:00		13.0	57.8863	168.868	1e+35	4.0138	32.1837	1e+35	1e+35	30.1935	1e+35	1e+35	1e+35	8.74596
2014-12-25 08:00:00		13.0	57.8863	168.868	1e+35	4.03027	32.1923	1e+35	1e+35	30.2144	1e+35	1e+35	1e+35	8.5933
2014-12-25 09:00:00		13.0	57.8863	168.868	1e+35	4.0324	32.1917	1e+35	1e+35	30.2157	1e+35	1e+35	1e+35	8.66586
2014-12-25 10:00:00		13.0	57.8863	168.868	1e+35	4.01883	32.1875	1e+35	1e+35	30.2008	1e+35	1e+35	1e+35	8.72289
2014-12-25 11:00:00		13.0	57.8863	168.868	1e+35	4.01551	32.1828	1e+35	1e+35	30.194	1e+35	1e+35	1e+35	8.42159
2014-12-25 12:00:00		13.0	57.8863	168.868	1e+35	4.00652	32.1801	1e+35	1e+35	30.1841	1e+35	1e+35	1e+35	8.14953
2014-12-25 13:00:00		13.0	57.8863	168.868	1e+35	3.99921	32.1839	1e+35	1e+35	30.1813	1e+35	1e+35	1e+35	8.36258
2014-12-25 14:00:00		13.0	57.8863	168.868	1e+35	4.00728	32.187	1e+35	1e+35	30.1909	1e+35	1e+35	1e+35	8.7223
2014-12-25 15:00:00		13.0	57.8863	168.868	1e+35	4.02177	32.1882	1e+35	1e+35	30.2039	1e+35	1e+35	1e+35	8.65114
2014-12-25 16:00:00		13.0	57.8863	168.868	1e+35	4.04156	32.1996	1e+35	1e+35	30.2301	1e+35	1e+35	1e+35	8.55818
2014-12-25 17:00:00		13.0	57.8863	168.868	1e+35	4.05118	32.2052	1e+35	1e+35	30.243	1e+35	1e+35	1e+35	8.94125
2014-12-25 18:00:00		13.0	57.8863	168.868	1e+35	4.07765	32.2136	1e+35	1e+35	30.2726	1e+35	1e+35	1e+35	9.61469
2014-12-25 19:00:00		13.0	57.8863	168.868	1e+35	4.10684	32.2281	1e+35	1e+35	30.3094	1e+35	1e+35	1e+35	9.8715
2014-12-25 20:00:00		13.0	57.8863	168.868	1e+35	4.14732	32.2455	1e+35	1e+35	30.3578	1e+35	1e+35	1e+35	9.33804
2014-12-25 21:00:00		13.0	57.8863	168.868	1e+35	4.14491	32.2512	1e+35	1e+35	30.3607	1e+35	1e+35	1e+35	9.31903
2014-12-25 22:00:00		13.0	57.8863	168.868	1e+35	4.10099	32.239	1e+35	1e+35	30.3136	1e+35	1e+35	1e+35	9.57251
2014-12-25 23:00:00		13.0	57.8863	168.868	1e+35	4.07954	32.227	1e+35	1e+35	30.2851	1e+35	1e+35	1e+35	8.51506
2014-12-26 00:00:00		13.0	57.8863	168.868	1e+35	4.06742	32.223	1e+35	1e+35	30.272	1e+35	1e+35	1e+35	9.68272
2014-12-26 01:00:00		13.0	57.8863	168.868	1e+35	4.05912	32.2184	1e+35	1e+35	30.2607	1e+35	1e+35	1e+35	8.41348
2014-12-26 02:00:00		13.0	57.8863	168.868	1e+35	4.04732	32.2154	1e+35	1e+35	30.2482	1e+35	1e+35	1e+35	8.22436
2014-12-26 03:00:00		13.0	57.8863	168.868	1e+35	4.05668	32.2205	1e+35	1e+35	30.2607	1e+35	1e+35	1e+35	8.96655
2014-12-26 04:00:00		13.0	57.8863	168.868	1e+35	4.09163	32.2373	1e+35	1e+35	30.3042	1e+35	1e+35	1e+35	9.09775
2014-12-26 05:00:00		13.0	57.8863	168.868	1e+35	4.12464	32.2495	1e+35	1e+35	30.3421	1e+35	1e+35	1e+35	9.10199
2014-12-26 06:00:00		13.0	57.8863	168.868	1e+35	4.11332	32.2454	1e+35	1e+35	30.329	1e+35	1e+35	1e+35	8.61495
2014-12-26 07:00:00		13.0	57.8863	168.868	1e+35	4.08116	32.2384	1e+35	1e+35	30.2959	1e+35	1e+35	1e+35	7.85348
2014-12-26 08:00:00		13.0	57.8863	168.868	1e+35	4.05785	32.2323	1e+35	1e+35	30.2718	1e+35	1e+35	1e+35	9.22932
2014-12-26 09:00:00		13.0	57.8863	168.868	1e+35	4.03724	32.2236	1e+35	1e+35	30.2471	1e+35	1e+35	1e+35	9.16014
2014-12-26 10:00:00		13.0	57.8863	168.868	1e+35	4.02383	32.2204	1e+35	1e+35	30.2333	1e+35	1e+35	1e+35	9.3636
2014-12-26 11:00:00		13.0	57.8863	168.868	1e+35	4.02111	32.2154	1e+35	1e+35	30.2265	1e+35	1e+35	1e+35	8.52663
2014-12-26 12:00:00		13.0	57.8863	168.868	1e+35	4.04825	32.2229	1e+35	1e+35	30.2555	1e+35	1e+35	1e+35	8.75854
2014-12-26 13:00:00		13.0	57.8863	168.868	1e+35	4.08673	32.2374	1e+35	1e+35	30.3001	1e+35	1e+35	1e+35	8.96759
2014-12-26 14:00:00		13.0	57.8863	168.868	1e+35	4.12313	32.2499	1e+35	1e+35	30.3408	1e+35	1e+35	1e+35	8.11566
2014-12-26 15:00:00		13.0	57.8863	168.868	1e+35	4.08547	32.2333	1e+35	1e+35	30.2955	1e+35	1e+35	1e+35	8.52719
2014-12-26 16:00:00		13.0	57.8863	168.868	1e+35	4.06215	32.2219	1e+35	1e+35	30.2663	1e+35	1e+35	1e+35	8.75256
2014-12-26 17:00:00		13.0	57.8863	168.868	1e+35	4.05322	32.223	1e+35	1e+35	30.2598	1e+35	1e+35	1e+35	8.68813
2014-12-26 18:00:00		13.0	57.8863	168.868	1e+35	4.16438	32.2608	1e+35	1e+35	30.3852	1e+35	1e+35	1e+35	9.50541
2014-12-26 19:00:00		13.0	57.8863	168.868	1e+35	4.16081	32.2563	1e+35	1e+35	30.3781	1e+35	1e+35	1e+35	8.71654
2014-12-26 20:00:00		13.0	57.8863	168.868	1e+35	4.14473	32.2558	1e+35	1e+35	30.3648	1e+35	1e+35	1e+35	9.96556
2014-12-26 21:00:00		13.0	57.8863	168.868	1e+35	4.14121	32.2574	1e+35	1e+35	30.3627	1e+35	1e+35	1e+35	8.941
2014-12-26 22:00:00		13.0	57.8863	168.868	1e+35	4.07453	32.2383	1e+35	1e+35	30.2913	1e+35	1e+35	1e+35	10.2455
2014-12-26 23:00:00		13.0	57.8863	168.868	1e+35	4.05903	32.2348	1e+35	1e+35	30.2751	1e+35	1e+35	1e+35	9.79488
2014-12-27 00:00:00		13.0	57.8863	168.868	1e+35	4.06339	32.2366	1e+35	1e+35	30.2799	1e+35	1e+35	1e+35	8.89575
2014-12-27 01:00:00		13.0	57.8863	168.868	1e+35	4.0658	32.238	1e+35	1e+35	30.2828	1e+35	1e+35	1e+35	8.30814
2014-12-27 02:00:00		13.0	57.8863	168.868	1e+35	4.05841	32.2348	1e+35	1e+35	30.2743	1e+35	1e+35	1e+35	9.19727
2014-12-27 03:00:00		13.0	57.8863	168.868	1e+35	4.0575	32.2322	1e+35	1e+35	30.2716	1e+35	1e+35	1e+35	9.59623
2014-12-27 04:00:00		13.0	57.8863	168.868	1e+35	4.06808	32.2348	1e+35	1e+35	30.2823	1e+35	1e+35	1e+35	9.07302
2014-12-27 05:00:00		13.0	57.8863	168.868	1e+35	4.08397	32.2392	1e+35	1e+35	30.2998	1e+35	1e+35	1e+35	9.91536
2014-12-27 06:00:00		13.0	57.8863	168.868	1e+35	4.09847	32.2441	1e+35	1e+35	30.3155	1e+35	1e+35	1e+35	8.77622
2014-12-27 07:00:00		13.0	57.8863	168.868	1e+35	4.10569	32.2465	1e+35	1e+35	30.3234	1e+35	1e+35	1e+35	8.40172
2014-12-27 08:00:00		13.0	57.8863	168.868	1e+35	4.10879	32.2478	1e+35	1e+35	30.3277	1e+35	1e+35	1e+35	9.48788
2014-12-27 09:00:00		13.0	57.8863	168.868	1e+35	4.09243	32.2432	1e+35	1e+35	30.3106	1e+35	1e+35	1e+35	10.6018
2014-12-27 10:00:00		13.0	57.8863	168.868	1e+35	4.08342	32.2429	1e+35	1e+35	30.3021	1e+35	1e+35	1e+35	9.05801
2014-12-27 11:00:00		13.0	57.8863	168.868	1e+35	4.08619	32.2445	1e+35	1e+35	30.3057	1e+35	1e+35	1e+35	8.90429
2014-12-27 12:00:00		13.0	57.8863	168.868	1e+35	4.0868	32.2448	1e+35	1e+35	30.3061	1e+35	1e+35	1e+35	8.1874
2014-12-27 13:00:00		13.0	57.8863	168.868	1e+35	4.08231	32.2425	1e+35	1e+35	30.301	1e+35	1e+35	1e+35	9.35373
2014-12-27 14:00:00		13.0	57.8863	168.868	1e+35	4.10885	32.2491	1e+35	1e+35	30.3282	1e+35	1e+35	1e+35	8.05454
2014-12-27 15:00:00		13.0	57.8863	168.868	1e+35	4.16938	32.2651	1e+35	1e+35	30.3924	1e+35	1e+35	1e+35	7.93223
2014-12-27 16:00:00		13.0	57.8863	168.868	1e+35	4.20184	32.2757	1e+35	1e+35	30.4284	1e+35	1e+35	1e+35	7.66253
2014-12-27 17:00:00		13.0	57.8863	168.868	1e+35	4.23334	32.288	1e+35	1e+35	30.4667	1e+35	1e+35	1e+35	10.6182
2014-12-27 18:00:00		13.0	57.8863	168.868	1e+35	4.25935	32.2961	1e+35	1e+35	30.4951	1e+35	1e+35	1e+35	9.96029
2014-12-27 19:00:00		13.0	57.8863	168.868	1e+35	4.28914	32.3042	1e+35	1e+35	30.5268	1e+35	1e+35	1e+35	9.30128
2014-12-27 20:00:00		13.0	57.8863	168.868	1e+35	4.31695	32.3117	1e+35	1e+35	30.5566	1e+35	1e+35	1e+35	9.58445
2014-12-27 21:00:00		13.0	57.8863	168.868	1e+35	4.34415	32.3172	1e+35	1e+35	30.5838	1e+35	1e+35	1e+35	8.74963
2014-12-27 22:00:00		13.0	57.8863	168.868	1e+35	4.38662	32.3257	1e+35	1e+35	30.6272	1e+35	1e+35	1e+35	9.86482
2014-12-27 23:00:00		13.0	57.8863	168.868	1e+35	4.40067	32.3278	1e+35	1e+35	30.6408	1e+35	1e+35	1e+35	9.79314
2014-12-28 00:00:00		13.0	57.8863	168.868	1e+35	4.38623	32.3247	1e+35	1e+35	30.6255	1e+35	1e+35	1e+35	8.75802
2014-12-28 01:00:00		13.0	57.8863	168.868	1e+35	4.35795	32.3181	1e+35	1e+35	30.5965	1e+35	1e+35	1e+35	9.39775
2014-12-28 02:00:00		13.0	57.8863	168.868	1e+35	4.33005	32.3128	1e+35	1e+35	30.5677	1e+35	1e+35	1e+35	7.68534
2014-12-28 03:00:00		13.0	57.8863	168.868	1e+35	4.30046	32.3091	1e+35	1e+35	30.5401	1e+35	1e+35	1e+35	8.70401
2014-12-28 04:00:00		13.0	57.8863	168.868	1e+35	4.29591	32.3076	1e+35	1e+35	30.5349	1e+35	1e+35	1e+35	8.12014
2014-12-28 05:00:00		13.0	57.8863	168.868	1e+35	4.32614	32.3151	1e+35	1e+35	30.5669	1e+35	1e+35	1e+35	8.78969
2014-12-28 06:00:00		13.0	57.8863	168.868	1e+35	4.35993	32.3267	1e+35	1e+35	30.6051	1e+35	1e+35	1e+35	8.46763
2014-12-28 07:00:00		13.0	57.8863	168.868	1e+35	4.39992	32.3361	1e+35	1e+35	30.647	1e+35	1e+35	1e+35	9.15067
2014-12-28 08:00:00		13.0	57.8863	168.868	1e+35	4.41377	32.3461	1e+35	1e+35	30.667	1e+35	1e+35	1e+35	8.639
2014-12-28 09:00:00		13.0	57.8863	168.868	1e+35	4.41709	32.3459	1e+35	1e+35	30.6699	1e+35	1e+35	1e+35	9.27177
2014-12-28 10:00:00		13.0	57.8863	168.868	1e+35	4.4177	32.3442	1e+35	1e+35	30.6689	1e+35	1e+35	1e+35	9.27001
2014-12-28 11:00:00		13.0	57.8863	168.868	1e+35	4.42379	32.3413	1e+35	1e+35	30.6717	1e+35	1e+35	1e+35	9.60834
2014-12-28 12:00:00		13.0	57.8863	168.868	1e+35	4.41572	32.3399	1e+35	1e+35	30.6633	1e+35	1e+35	1e+35	8.6339
2014-12-28 13:00:00		13.0	57.8863	168.868	1e+35	4.39404	32.3365	1e+35	1e+35	30.6422	1e+35	1e+35	1e+35	8.77472
2014-12-28 14:00:00		13.0	57.8863	168.868	1e+35	4.39969	32.3372	1e+35	1e+35	30.6476	1e+35	1e+35	1e+35	8.8788
2014-12-28 15:00:00		13.0	57.8863	168.868	1e+35	4.38912	32.3375	1e+35	1e+35	30.6387	1e+35	1e+35	1e+35	8.12148
2014-12-28 16:00:00		13.0	57.8863	168.868	1e+35	4.40547	32.3461	1e+35	1e+35	30.6599	1e+35	1e+35	1e+35	8.48329
2014-12-28 17:00:00		13.0	57.8863	168.868	1e+35	4.42776	32.3469	1e+35	1e+35	30.6794	1e+35	1e+35	1e+35	8.39018
2014-12-28 18:00:00		13.0	57.8863	168.868	1e+35	4.4256	32.3429	1e+35	1e+35	30.6744	1e+35	1e+35	1e+35	9.0547
2014-12-28 19:00:00		13.0	57.8863	168.868	1e+35	4.4243	32.3424	1e+35	1e+35	30.6729	1e+35	1e+35	1e+35	8.94721
2014-12-28 20:00:00		13.0	57.8863	168.868	1e+35	4.43258	32.3521	1e+35	1e+35	30.6883	1e+35	1e+35	1e+35	9.3063
2014-12-28 21:00:00		13.0	57.8863	168.868	1e+35	4.42641	32.3563	1e+35	1e+35	30.687	1e+35	1e+35	1e+35	10.0525
2014-12-28 22:00:00		13.0	57.8863	168.868	1e+35	4.42261	32.356	1e+35	1e+35	30.6836	1e+35	1e+35	1e+35	10.0261
2014-12-28 23:00:00		13.0	57.8863	168.868	1e+35	4.41851	32.3539	1e+35	1e+35	30.6779	1e+35	1e+35	1e+35	9.15071
2014-12-29 00:00:00		13.0	57.8863	168.868	1e+35	4.4187	32.35	1e+35	1e+35	30.6748	1e+35	1e+35	1e+35	9.00528
2014-12-29 01:00:00		13.0	57.8863	168.868	1e+35	4.41401	32.3449	1e+35	1e+35	30.6662	1e+35	1e+35	1e+35	8.69061
2014-12-29 02:00:00		13.0	57.8863	168.868	1e+35	4.40103	32.3417	1e+35	1e+35	30.6529	1e+35	1e+35	1e+35	9.36269
2014-12-29 03:00:00		13.0	57.8863	168.868	1e+35	4.3987	32.3406	1e+35	1e+35	30.6497	1e+35	1e+35	1e+35	8.67235
2014-12-29 04:00:00		13.0	57.8863	168.868	1e+35	4.3987	32.3417	1e+35	1e+35	30.6504	1e+35	1e+35	1e+35	8.28375
2014-12-29 05:00:00		13.0	57.8863	168.868	1e+35	4.41167	32.3504	1e+35	1e+35	30.6687	1e+35	1e+35	1e+35	8.21114
2014-12-29 06:00:00		13.0	57.8863	168.868	1e+35	4.41809	32.3468	1e+35	1e+35	30.6712	1e+35	1e+35	1e+35	8.48347
2014-12-29 07:00:00		13.0	57.8863	168.868	1e+35	4.41211	32.3438	1e+35	1e+35	30.6633	1e+35	1e+35	1e+35	7.90014
2014-12-29 08:00:00		13.0	57.8863	168.868	1e+35	4.41819	32.3454	1e+35	1e+35	30.6702	1e+35	1e+35	1e+35	8.8741
2014-12-29 09:00:00		13.0	57.8863	168.868	1e+35	4.4192	32.3523	1e+35	1e+35	30.6772	1e+35	1e+35	1e+35	9.22033
2014-12-29 10:00:00		13.0	57.8863	168.868	1e+35	4.4167	32.3552	1e+35	1e+35	30.6774	1e+35	1e+35	1e+35	8.88366
2014-12-29 11:00:00		13.0	57.8863	168.868	1e+35	4.40373	32.3557	1e+35	1e+35	30.6671	1e+35	1e+35	1e+35	9.31316
2014-12-29 12:00:00		13.0	57.8863	168.868	1e+35	4.40749	32.354	1e+35	1e+35	30.6687	1e+35	1e+35	1e+35	9.00161
2014-12-29 13:00:00		13.0	57.8863	168.868	1e+35	4.40111	32.3491	1e+35	1e+35	30.659	1e+35	1e+35	1e+35	8.85029
2014-12-29 14:00:00		13.0	57.8863	168.868	1e+35	4.39411	32.3455	1e+35	1e+35	30.6501	1e+35	1e+35	1e+35	8.87894
2014-12-29 15:00:00		13.0	57.8863	168.868	1e+35	4.3926	32.3429	1e+35	1e+35	30.6467	1e+35	1e+35	1e+35	9.02971
2014-12-29 16:00:00		13.0	57.8863	168.868	1e+35	4.38342	32.3431	1e+35	1e+35	30.6387	1e+35	1e+35	1e+35	8.02596
2014-12-29 17:00:00		13.0	57.8863	168.868	1e+35	4.38929	32.3478	1e+35	1e+35	30.6482	1e+35	1e+35	1e+35	9.2027
2014-12-29 18:00:00		13.0	57.8863	168.868	1e+35	4.40996	32.349	1e+35	1e+35	30.6663	1e+35	1e+35	1e+35	8.68601
2014-12-29 19:00:00		13.0	57.8863	168.868	1e+35	4.4087	32.3464	1e+35	1e+35	30.663	1e+35	1e+35	1e+35	8.71295
2014-12-29 20:00:00		13.0	57.8863	168.868	1e+35	4.40321	32.3443	1e+35	1e+35	30.6566	1e+35	1e+35	1e+35	8.713
2014-12-29 21:00:00		13.0	57.8863	168.868	1e+35	4.40619	32.3487	1e+35	1e+35	30.6633	1e+35	1e+35	1e+35	9.61724
2014-12-29 22:00:00		13.0	57.8863	168.868	1e+35	4.40331	32.3537	1e+35	1e+35	30.6647	1e+35	1e+35	1e+35	8.63691
2014-12-29 23:00:00		13.0	57.8863	168.868	1e+35	4.40021	32.3486	1e+35	1e+35	30.6583	1e+35	1e+35	1e+35	9.73186
2014-12-30 00:00:00		13.0	57.8863	168.868	1e+35	4.38603	32.3429	1e+35	1e+35	30.6411	1e+35	1e+35	1e+35	8.91559
2014-12-30 01:00:00		13.0	57.8863	168.868	1e+35	4.36664	32.3409	1e+35	1e+35	30.6233	1e+35	1e+35	1e+35	9.44696
2014-12-30 02:00:00		13.0	57.8863	168.868	1e+35	4.35642	32.3397	1e+35	1e+35	30.6134	1e+35	1e+35	1e+35	8.93001
2014-12-30 03:00:00		13.0	57.8863	168.868	1e+35	4.33454	32.3317	1e+35	1e+35	30.5882	1e+35	1e+35	1e+35	8.86512
2014-12-30 04:00:00		13.0	57.8863	168.868	1e+35	4.29647	32.3221	1e+35	1e+35	30.548	1e+35	1e+35	1e+35	8.75921
2014-12-30 05:00:00		13.0	57.8863	168.868	1e+35	4.31107	32.3255	1e+35	1e+35	30.5629	1e+35	1e+35	1e+35	8.36078
2014-12-30 06:00:00		13.0	57.8863	168.868	1e+35	4.29543	32.3235	1e+35	1e+35	30.5479	1e+35	1e+35	1e+35	7.90489
2014-12-30 07:00:00		13.0	57.8863	168.868	1e+35	4.33103	32.3308	1e+35	1e+35	30.5843	1e+35	1e+35	1e+35	8.54874
2014-12-30 08:00:00		13.0	57.8863	168.868	1e+35	4.38	32.3431	1e+35	1e+35	30.6359	1e+35	1e+35	1e+35	8.52605
2014-12-30 09:00:00		13.0	57.8863	168.868	1e+35	4.38	32.3411	1e+35	1e+35	30.6343	1e+35	1e+35	1e+35	8.77052
2014-12-30 10:00:00		13.0	57.8863	168.868	1e+35	4.38339	32.3401	1e+35	1e+35	30.6362	1e+35	1e+35	1e+35	8.42567
2014-12-30 11:00:00		13.0	57.8863	168.868	1e+35	4.37352	32.3372	1e+35	1e+35	30.6255	1e+35	1e+35	1e+35	8.56972
2014-12-30 12:00:00		13.0	57.8863	168.868	1e+35	4.37859	32.3431	1e+35	1e+35	30.6351	1e+35	1e+35	1e+35	8.94228
2014-12-30 13:00:00		13.0	57.8863	168.868	1e+35	4.34976	32.3339	1e+35	1e+35	30.6032	1e+35	1e+35	1e+35	9.48395
2014-12-30 14:00:00		13.0	57.8863	168.868	1e+35	4.32694	32.3275	1e+35	1e+35	30.5784	1e+35	1e+35	1e+35	9.32831
2014-12-30 15:00:00		13.0	57.8863	168.868	1e+35	4.29796	32.3202	1e+35	1e+35	30.5476	1e+35	1e+35	1e+35	8.84295
2014-12-30 16:00:00		13.0	57.8863	168.868	1e+35	4.26606	32.3121	1e+35	1e+35	30.5139	1e+35	1e+35	1e+35	8.64339
2014-12-30 17:00:00		13.0	57.8863	168.868	1e+35	4.2155	32.2993	1e+35	1e+35	30.4602	1e+35	1e+35	1e+35	7.79665
2014-12-30 18:00:00		13.0	57.8863	168.868	1e+35	4.17448	32.2883	1e+35	1e+35	30.4165	1e+35	1e+35	1e+35	8.06547
2014-12-30 19:00:00		13.0	57.8863	168.868	1e+35	4.16322	32.2847	1e+35	1e+35	30.4042	1e+35	1e+35	1e+35	8.72172
2014-12-30 20:00:00		13.0	57.8863	168.868	1e+35	4.14863	32.2828	1e+35	1e+35	30.3902	1e+35	1e+35	1e+35	8.09522
2014-12-30 21:00:00		13.0	57.8863	168.868	1e+35	4.14191	32.2792	1e+35	1e+35	30.3818	1e+35	1e+35	1e+35	8.62497
2014-12-30 22:00:00		13.0	57.8863	168.868	1e+35	4.13412	32.2773	1e+35	1e+35	30.3738	1e+35	1e+35	1e+35	9.27174
2014-12-30 23:00:00		13.0	57.8863	168.868	1e+35	4.12093	32.2754	1e+35	1e+35	30.3613	1e+35	1e+35	1e+35	9.51353
2014-12-31 00:00:00		13.0	57.8863	168.868	1e+35	4.11401	32.273	1e+35	1e+35	30.3533	1e+35	1e+35	1e+35	9.0539
2014-12-31 01:00:00		13.0	57.8863	168.868	1e+35	4.10262	32.273	1e+35	1e+35	30.3439	1e+35	1e+35	1e+35	9.40831
2014-12-31 02:00:00		13.0	57.8863	168.868	1e+35	4.12945	32.2867	1e+35	1e+35	30.3778	1e+35	1e+35	1e+35	9.12156
2014-12-31 03:00:00		13.0	57.8863	168.868	1e+35	4.09147	32.2798	1e+35	1e+35	30.3404	1e+35	1e+35	1e+35	9.40145
2014-12-31 04:00:00		13.0	57.8863	168.868	1e+35	4.06415	32.2729	1e+35	1e+35	30.3112	1e+35	1e+35	1e+35	8.37899
2014-12-31 05:00:00		13.0	57.8863	168.868	1e+35	4.04973	32.2677	1e+35	1e+35	30.2947	1e+35	1e+35	1e+35	8.35903
2014-12-31 06:00:00		13.0	57.8863	168.868	1e+35	4.05689	32.2707	1e+35	1e+35	30.3031	1e+35	1e+35	1e+35	8.31808
2014-12-31 07:00:00		13.0	57.8863	168.868	1e+35	4.07546	32.2719	1e+35	1e+35	30.3197	1e+35	1e+35	1e+35	8.35892
2014-12-31 08:00:00		13.0	57.8863	168.868	1e+35	4.06143	32.2629	1e+35	1e+35	30.3006	1e+35	1e+35	1e+35	8.70233
2014-12-31 09:00:00		13.0	57.8863	168.868	1e+35	4.09004	32.2698	1e+35	1e+35	30.3303	1e+35	1e+35	1e+35	8.69601
2014-12-31 10:00:00		13.0	57.8863	168.868	1e+35	4.10896	32.2761	1e+35	1e+35	30.3517	1e+35	1e+35	1e+35	9.33875
2014-12-31 11:00:00		13.0	57.8863	168.868	1e+35	4.11649	32.2815	1e+35	1e+35	30.3625	1e+35	1e+35	1e+35	9.01364
2014-12-31 12:00:00		13.0	57.8863	168.868	1e+35	4.13037	32.2807	1e+35	1e+35	30.3738	1e+35	1e+35	1e+35	9.78649
2014-12-31 13:00:00		13.0	57.8863	168.868	1e+35	4.11882	32.2829	1e+35	1e+35	30.3657	1e+35	1e+35	1e+35	8.87578
2014-12-31 14:00:00		13.0	57.8863	168.868	1e+35	4.11261	32.2827	1e+35	1e+35	30.3605	1e+35	1e+35	1e+35	9.43591
2014-12-31 15:00:00		13.0	57.8863	168.868	1e+35	4.10282	32.2789	1e+35	1e+35	30.3489	1e+35	1e+35	1e+35	8.99885
2014-12-31 16:00:00		13.0	57.8863	168.868	1e+35	4.09751	32.2792	1e+35	1e+35	30.3448	1e+35	1e+35	1e+35	9.04191
2014-12-31 17:00:00		13.0	57.8863	168.868	1e+35	4.0958	32.2788	1e+35	1e+35	30.3427	1e+35	1e+35	1e+35	8.60385
2014-12-31 18:00:00		13.0	57.8863	168.868	1e+35	4.08083	32.2778	1e+35	1e+35	30.3294	1e+35	1e+35	1e+35	8.59202
2014-12-31 19:00:00		13.0	57.8863	168.868	1e+35	4.07761	32.2744	1e+35	1e+35	30.3237	1e+35	1e+35	1e+35	8.47323
2014-12-31 20:00:00		13.0	57.8863	168.868	1e+35	4.0787	32.2706	1e+35	1e+35	30.3215	1e+35	1e+35	1e+35	8.55185
2014-12-31 21:00:00		13.0	57.8863	168.868	1e+35	4.0799	32.2709	1e+35	1e+35	30.3229	1e+35	1e+35	1e+35	8.93625
2014-12-31 22:00:00		13.0	57.8863	168.868	1e+35	4.08379	32.2732	1e+35	1e+35	30.3281	1e+35	1e+35	1e+35	9.16156
2014-12-31 23:00:00		13.0	57.8863	168.868	1e+35	4.09228	32.2757	1e+35	1e+35	30.3375	1e+35	1e+35	1e+35	9.43547
2015-01-01 00:00:00		13.0	57.8863	168.868	1e+35	4.09809	32.2782	1e+35	1e+35	30.3446	1e+35	1e+35	1e+35	9.48091
2015-01-01 01:00:00		13.0	57.8863	168.868	1e+35	4.09012	32.2824	1e+35	1e+35	30.3414	1e+35	1e+35	1e+35	9.45405
2015-01-01 02:00:00		13.0	57.8863	168.868	1e+35	4.08461	32.2845	1e+35	1e+35	30.3386	1e+35	1e+35	1e+35	9.60271
2015-01-01 03:00:00		13.0	57.8863	168.868	1e+35	4.05616	32.2789	1e+35	1e+35	30.3099	1e+35	1e+35	1e+35	9.03411
2015-01-01 04:00:00		13.0	57.8863	168.868	1e+35	4.04422	32.2744	1e+35	1e+35	30.2958	1e+35	1e+35	1e+35	8.71362
2015-01-01 05:00:00		13.0	57.8863	168.868	1e+35	4.03332	32.2705	1e+35	1e+35	30.2834	1e+35	1e+35	1e+35	8.59124
2015-01-01 06:00:00		13.0	57.8863	168.868	1e+35	4.0334	32.2726	1e+35	1e+35	30.2852	1e+35	1e+35	1e+35	8.37941
2015-01-01 07:00:00		13.0	57.8863	168.868	1e+35	4.05077	32.274	1e+35	1e+35	30.3009	1e+35	1e+35	1e+35	8.38898
2015-01-01 08:00:00		13.0	57.8863	168.868	1e+35	4.05719	32.269	1e+35	1e+35	30.302	1e+35	1e+35	1e+35	8.35008
2015-01-01 09:00:00		13.0	57.8863	168.868	1e+35	4.09163	32.2814	1e+35	1e+35	30.3415	1e+35	1e+35	1e+35	8.79513
2015-01-01 10:00:00		13.0	57.8863	168.868	1e+35	4.19729	32.3074	1e+35	1e+35	30.4522	1e+35	1e+35	1e+35	9.02256
2015-01-01 11:00:00		13.0	57.8863	168.868	1e+35	4.21626	32.3115	1e+35	1e+35	30.4717	1e+35	1e+35	1e+35	8.9212
2015-01-01 12:00:00		13.0	57.8863	168.868	1e+35	4.1651	32.3014	1e+35	1e+35	30.4201	1e+35	1e+35	1e+35	8.7134
2015-01-01 13:00:00		13.0	57.8863	168.868	1e+35	4.12049	32.2889	1e+35	1e+35	30.3723	1e+35	1e+35	1e+35	9.10723
2015-01-01 14:00:00		13.0	57.8863	168.868	1e+35	4.13268	32.294	1e+35	1e+35	30.387	1e+35	1e+35	1e+35	9.49924
2015-01-01 15:00:00		13.0	57.8863	168.868	1e+35	4.11094	32.2872	1e+35	1e+35	30.3631	1e+35	1e+35	1e+35	9.91619
2015-01-01 16:00:00		13.0	57.8863	168.868	1e+35	4.09743	32.2834	1e+35	1e+35	30.3485	1e+35	1e+35	1e+35	9.53275
2015-01-01 17:00:00		13.0	57.8863	168.868	1e+35	4.07924	32.2834	1e+35	1e+35	30.3327	1e+35	1e+35	1e+35	8.37925
2015-01-01 18:00:00		13.0	57.8863	168.868	1e+35	4.06952	32.2848	1e+35	1e+35	30.3259	1e+35	1e+35	1e+35	8.7343
2015-01-01 19:00:00		13.0	57.8863	168.868	1e+35	4.0698	32.2819	1e+35	1e+35	30.3239	1e+35	1e+35	1e+35	9.22604
2015-01-01 20:00:00		13.0	57.8863	168.868	1e+35	4.0679	32.2796	1e+35	1e+35	30.3205	1e+35	1e+35	1e+35	9.82983
2015-01-01 21:00:00		13.0	57.8863	168.868	1e+35	4.0658	32.2768	1e+35	1e+35	30.3165	1e+35	1e+35	1e+35	9.90885
2015-01-01 22:00:00		13.0	57.8863	168.868	1e+35	4.0647	32.2758	1e+35	1e+35	30.3145	1e+35	1e+35	1e+35	9.20737
2015-01-01 23:00:00		13.0	57.8863	168.868	1e+35	4.0662	32.276	1e+35	1e+35	30.3157	1e+35	1e+35	1e+35	8.75089
2015-01-02 00:00:00		13.0	57.8863	168.868	1e+35	4.0686	32.2788	1e+35	1e+35	30.3204	1e+35	1e+35	1e+35	9.46161
2015-01-02 01:00:00		13.0	57.8863	168.868	1e+35	4.06391	32.2828	1e+35	1e+35	30.3198	1e+35	1e+35	1e+35	9.3063
2015-01-02 02:00:00		13.0	57.8863	168.868	1e+35	4.04554	32.2807	1e+35	1e+35	30.3028	1e+35	1e+35	1e+35	9.84695
2015-01-02 03:00:00		13.0	57.8863	168.868	1e+35	4.03722	32.2774	1e+35	1e+35	30.2925	1e+35	1e+35	1e+35	8.40681
2015-01-02 04:00:00		13.0	57.8863	168.868	1e+35	4.02682	32.2748	1e+35	1e+35	30.2819	1e+35	1e+35	1e+35	9.18847
2015-01-02 05:00:00		13.0	57.8863	168.868	1e+35	4.02291	32.274	1e+35	1e+35	30.2777	1e+35	1e+35	1e+35	8.70594
2015-01-02 06:00:00		13.0	57.8863	168.868	1e+35	4.00174	32.2689	1e+35	1e+35	30.2554	1e+35	1e+35	1e+35	7.87861
2015-01-02 07:00:00		13.0	57.8863	168.868	1e+35	4.00599	32.2688	1e+35	1e+35	30.2592	1e+35	1e+35	1e+35	9.01578
2015-01-02 08:00:00		13.0	57.8863	168.868	1e+35	4.04622	32.276	1e+35	1e+35	30.2988	1e+35	1e+35	1e+35	8.4002
2015-01-02 09:00:00		13.0	57.8863	168.868	1e+35	4.05029	32.2708	1e+35	1e+35	30.2976	1e+35	1e+35	1e+35	8.02972
2015-01-02 10:00:00		13.0	57.8863	168.868	1e+35	4.08314	32.2805	1e+35	1e+35	30.3336	1e+35	1e+35	1e+35	8.73363
2015-01-02 11:00:00		13.0	57.8863	168.868	1e+35	4.18869	32.3081	1e+35	1e+35	30.4454	1e+35	1e+35	1e+35	8.38368
2015-01-02 12:00:00		13.0	57.8863	168.868	1e+35	4.16175	32.3024	1e+35	1e+35	30.4182	1e+35	1e+35	1e+35	8.9479
2015-01-02 13:00:00		13.0	57.8863	168.868	1e+35	4.11389	32.2887	1e+35	1e+35	30.3665	1e+35	1e+35	1e+35	9.01687
2015-01-02 14:00:00		13.0	57.8863	168.868	1e+35	4.10122	32.2848	1e+35	1e+35	30.3525	1e+35	1e+35	1e+35	8.92717
2015-01-02 15:00:00		13.0	57.8863	168.868	1e+35	4.11467	32.289	1e+35	1e+35	30.3677	1e+35	1e+35	1e+35	9.44599
2015-01-02 16:00:00		13.0	57.8863	168.868	1e+35	4.09993	32.2849	1e+35	1e+35	30.352	1e+35	1e+35	1e+35	9.96898
2015-01-02 17:00:00		13.0	57.8863	168.868	1e+35	4.08892	32.2822	1e+35	1e+35	30.3401	1e+35	1e+35	1e+35	9.08972
2015-01-02 18:00:00		13.0	57.8863	168.868	1e+35	4.08251	32.288	1e+35	1e+35	30.3396	1e+35	1e+35	1e+35	8.86144
2015-01-02 19:00:00		13.0	57.8863	168.868	1e+35	4.02262	32.2732	1e+35	1e+35	30.2767	1e+35	1e+35	1e+35	8.38393
2015-01-02 20:00:00		13.0	57.8863	168.868	1e+35	4.00454	32.2776	1e+35	1e+35	30.2655	1e+35	1e+35	1e+35	8.92395
2015-01-02 21:00:00		13.0	57.8863	168.868	1e+35	4.03414	32.2782	1e+35	1e+35	30.2908	1e+35	1e+35	1e+35	8.86711
2015-01-02 22:00:00		13.0	57.8863	168.868	1e+35	4.02582	32.274	1e+35	1e+35	30.2801	1e+35	1e+35	1e+35	8.70232
2015-01-02 23:00:00		13.0	57.8863	168.868	1e+35	4.04706	32.2756	1e+35	1e+35	30.2994	1e+35	1e+35	1e+35	8.96349
2015-01-03 00:00:00		13.0	57.8863	168.868	1e+35	4.03393	32.2736	1e+35	1e+35	30.2869	1e+35	1e+35	1e+35	9.37121
2015-01-03 01:00:00		13.0	57.8863	168.868	1e+35	4.04727	32.2769	1e+35	1e+35	30.3007	1e+35	1e+35	1e+35	9.0656
2015-01-03 02:00:00		13.0	57.8863	168.868	1e+35	4.04321	32.2792	1e+35	1e+35	30.2996	1e+35	1e+35	1e+35	9.93231
2015-01-03 03:00:00		13.0	57.8863	168.868	1e+35	4.01715	32.2744	1e+35	1e+35	30.2735	1e+35	1e+35	1e+35	9.17947
2015-01-03 04:00:00		13.0	57.8863	168.868	1e+35	4.01201	32.2749	1e+35	1e+35	30.2696	1e+35	1e+35	1e+35	9.23988
2015-01-03 05:00:00		13.0	57.8863	168.868	1e+35	4.0112	32.2734	1e+35	1e+35	30.2675	1e+35	1e+35	1e+35	8.95056
2015-01-03 06:00:00		13.0	57.8863	168.868	1e+35	3.99383	32.2685	1e+35	1e+35	30.249	1e+35	1e+35	1e+35	9.26539
2015-01-03 07:00:00		13.0	57.8863	168.868	1e+35	3.98402	32.264	1e+35	1e+35	30.2368	1e+35	1e+35	1e+35	8.73104
2015-01-03 08:00:00		13.0	57.8863	168.868	1e+35	4.01015	32.2705	1e+35	1e+35	30.264	1e+35	1e+35	1e+35	8.36371
2015-01-03 09:00:00		13.0	57.8863	168.868	1e+35	4.03405	32.2735	1e+35	1e+35	30.2867	1e+35	1e+35	1e+35	8.80115
2015-01-03 10:00:00		13.0	57.8863	168.868	1e+35	4.04358	32.2718	1e+35	1e+35	30.293	1e+35	1e+35	1e+35	8.35088
2015-01-03 11:00:00		13.0	57.8863	168.868	1e+35	4.11277	32.2911	1e+35	1e+35	30.3674	1e+35	1e+35	1e+35	8.59452
2015-01-03 12:00:00		13.0	57.8863	168.868	1e+35	4.17099	32.3063	1e+35	1e+35	30.4291	1e+35	1e+35	1e+35	8.63492
2015-01-03 13:00:00		13.0	57.8863	168.868	1e+35	4.1702	32.3079	1e+35	1e+35	30.43	1e+35	1e+35	1e+35	8.99929
2015-01-03 14:00:00		13.0	57.8863	168.868	1e+35	4.12908	32.2969	1e+35	1e+35	30.3861	1e+35	1e+35	1e+35	8.92115
2015-01-03 15:00:00		13.0	57.8863	168.868	1e+35	4.076	32.2841	1e+35	1e+35	30.3311	1e+35	1e+35	1e+35	9.62762
2015-01-03 16:00:00		13.0	57.8863	168.868	1e+35	4.05853	32.2803	1e+35	1e+35	30.3136	1e+35	1e+35	1e+35	10.1819
2015-01-03 17:00:00		13.0	57.8863	168.868	1e+35	4.05121	32.2833	1e+35	1e+35	30.3098	1e+35	1e+35	1e+35	9.99237
2015-01-03 18:00:00		13.0	57.8863	168.868	1e+35	4.03583	32.2843	1e+35	1e+35	30.298	1e+35	1e+35	1e+35	10.3573
2015-01-03 19:00:00		13.0	57.8863	168.868	1e+35	4.01604	32.2781	1e+35	1e+35	30.2757	1e+35	1e+35	1e+35	9.2791
2015-01-03 20:00:00		13.0	57.8863	168.868	1e+35	4.00352	32.2748	1e+35	1e+35	30.2624	1e+35	1e+35	1e+35	9.15224
2015-01-03 21:00:00		13.0	57.8863	168.868	1e+35	3.99312	32.2712	1e+35	1e+35	30.2502	1e+35	1e+35	1e+35	8.26772
2015-01-03 22:00:00		13.0	57.8863	168.868	1e+35	3.99679	32.2722	1e+35	1e+35	30.2546	1e+35	1e+35	1e+35	9.28502
2015-01-03 23:00:00		13.0	57.8863	168.868	1e+35	4.01097	32.2745	1e+35	1e+35	30.2684	1e+35	1e+35	1e+35	9.09338
2015-01-04 00:00:00		13.0	57.8863	168.868	1e+35	4.02517	32.2767	1e+35	1e+35	30.2823	1e+35	1e+35	1e+35	9.6559
2015-01-04 01:00:00		13.0	57.8863	168.868	1e+35	4.02929	32.2776	1e+35	1e+35	30.286	1e+35	1e+35	1e+35	8.43338
2015-01-04 02:00:00		13.0	57.8863	168.868	1e+35	4.02661	32.2776	1e+35	1e+35	30.2843	1e+35	1e+35	1e+35	9.83926
2015-01-04 03:00:00		13.0	57.8863	168.868	1e+35	4.00305	32.274	1e+35	1e+35	30.2617	1e+35	1e+35	1e+35	9.80008
2015-01-04 04:00:00		13.0	57.8863	168.868	1e+35	3.99771	32.2735	1e+35	1e+35	30.2569	1e+35	1e+35	1e+35	10.1882
2015-01-04 05:00:00		13.0	57.8863	168.868	1e+35	4.01427	32.2805	1e+35	1e+35	30.2764	1e+35	1e+35	1e+35	9.55324
2015-01-04 06:00:00		13.0	57.8863	168.868	1e+35	4.00821	32.278	1e+35	1e+35	30.269	1e+35	1e+35	1e+35	9.05497
2015-01-04 07:00:00		13.0	57.8863	168.868	1e+35	3.98275	32.271	1e+35	1e+35	30.2414	1e+35	1e+35	1e+35	8.16673
2015-01-04 08:00:00		13.0	57.8863	168.868	1e+35	3.96973	32.2668	1e+35	1e+35	30.2274	1e+35	1e+35	1e+35	9.2409
2015-01-04 09:00:00		13.0	57.8863	168.868	1e+35	3.98387	32.2686	1e+35	1e+35	30.2406	1e+35	1e+35	1e+35	8.89967
2015-01-04 10:00:00		13.0	57.8863	168.868	1e+35	4.01654	32.2737	1e+35	1e+35	30.2719	1e+35	1e+35	1e+35	8.22731
2015-01-04 11:00:00		13.0	57.8863	168.868	1e+35	4.02269	32.2714	1e+35	1e+35	30.2752	1e+35	1e+35	1e+35	8.44956
2015-01-04 12:00:00		13.0	57.8863	168.868	1e+35	4.09216	32.2944	1e+35	1e+35	30.3528	1e+35	1e+35	1e+35	8.38912
2015-01-04 13:00:00		13.0	57.8863	168.868	1e+35	4.12084	32.2987	1e+35	1e+35	30.3808	1e+35	1e+35	1e+35	8.8501
2015-01-04 14:00:00		13.0	57.8863	168.868	1e+35	4.13218	32.3047	1e+35	1e+35	30.3955	1e+35	1e+35	1e+35	9.11349
2015-01-04 15:00:00		13.0	57.8863	168.868	1e+35	4.0812	32.292	1e+35	1e+35	30.3417	1e+35	1e+35	1e+35	8.50319
2015-01-04 16:00:00		13.0	57.8863	168.868	1e+35	4.06154	32.2854	1e+35	1e+35	30.3201	1e+35	1e+35	1e+35	9.34735
2015-01-04 17:00:00		13.0	57.8863	168.868	1e+35	4.05771	32.2857	1e+35	1e+35	30.3172	1e+35	1e+35	1e+35	9.53863
2015-01-04 18:00:00		13.0	57.8863	168.868	1e+35	4.06209	32.2875	1e+35	1e+35	30.3225	1e+35	1e+35	1e+35	10.0131
2015-01-04 19:00:00		13.0	57.8863	168.868	1e+35	4.03595	32.2845	1e+35	1e+35	30.2982	1e+35	1e+35	1e+35	10.1138
2015-01-04 20:00:00		13.0	57.8863	168.868	1e+35	4.02572	32.2869	1e+35	1e+35	30.2912	1e+35	1e+35	1e+35	9.14589
2015-01-04 21:00:00		13.0	57.8863	168.868	1e+35	4.00664	32.2829	1e+35	1e+35	30.2722	1e+35	1e+35	1e+35	9.90552
2015-01-04 22:00:00		13.0	57.8863	168.868	1e+35	3.98644	32.2763	1e+35	1e+35	30.2497	1e+35	1e+35	1e+35	9.83015
2015-01-04 23:00:00		13.0	57.8863	168.868	1e+35	3.99409	32.2743	1e+35	1e+35	30.2539	1e+35	1e+35	1e+35	8.57145
2015-01-05 00:00:00		13.0	57.8863	168.868	1e+35	4.00767	32.279	1e+35	1e+35	30.2694	1e+35	1e+35	1e+35	9.12092
2015-01-05 01:00:00		13.0	57.8863	168.868	1e+35	4.02127	32.2793	1e+35	1e+35	30.2806	1e+35	1e+35	1e+35	8.22175
2015-01-05 02:00:00		13.0	57.8863	168.868	1e+35	4.02429	32.2807	1e+35	1e+35	30.2847	1e+35	1e+35	1e+35	8.87273
2015-01-05 03:00:00		13.0	57.8863	168.868	1e+35	4.01671	32.2809	1e+35	1e+35	30.2788	1e+35	1e+35	1e+35	9.65548
2015-01-05 04:00:00		13.0	57.8863	168.868	1e+35	4.00931	32.2807	1e+35	1e+35	30.272	1e+35	1e+35	1e+35	8.6819
2015-01-05 05:00:00		13.0	57.8863	168.868	1e+35	4.00022	32.2804	1e+35	1e+35	30.2646	1e+35	1e+35	1e+35	9.64412
2015-01-05 06:00:00		13.0	57.8863	168.868	1e+35	3.9988	32.2808	1e+35	1e+35	30.2637	1e+35	1e+35	1e+35	9.31564
2015-01-05 07:00:00		13.0	57.8863	168.868	1e+35	3.9977	32.2816	1e+35	1e+35	30.2631	1e+35	1e+35	1e+35	8.82396
2015-01-05 08:00:00		13.0	57.8863	168.868	1e+35	3.99381	32.2792	1e+35	1e+35	30.2578	1e+35	1e+35	1e+35	8.65433
2015-01-05 09:00:00		13.0	57.8863	168.868	1e+35	4.00428	32.2799	1e+35	1e+35	30.2672	1e+35	1e+35	1e+35	8.79772
2015-01-05 10:00:00		13.0	57.8863	168.868	1e+35	4.01488	32.2819	1e+35	1e+35	30.2776	1e+35	1e+35	1e+35	8.56146
2015-01-05 11:00:00		13.0	57.8863	168.868	1e+35	4.04784	32.2862	1e+35	1e+35	30.3088	1e+35	1e+35	1e+35	8.46419
2015-01-05 12:00:00		13.0	57.8863	168.868	1e+35	4.10848	32.3011	1e+35	1e+35	30.3722	1e+35	1e+35	1e+35	8.31429
2015-01-05 13:00:00		13.0	57.8863	168.868	1e+35	4.11299	32.3066	1e+35	1e+35	30.3808	1e+35	1e+35	1e+35	8.86792
2015-01-05 14:00:00		13.0	57.8863	168.868	1e+35	4.11569	32.3064	1e+35	1e+35	30.3829	1e+35	1e+35	1e+35	8.65442
2015-01-05 15:00:00		13.0	57.8863	168.868	1e+35	4.15183	32.3202	1e+35	1e+35	30.4251	1e+35	1e+35	1e+35	9.08716
2015-01-05 16:00:00		13.0	57.8863	168.868	1e+35	4.12884	32.314	1e+35	1e+35	30.4005	1e+35	1e+35	1e+35	9.01714
2015-01-05 17:00:00		13.0	57.8863	168.868	1e+35	4.09996	32.3056	1e+35	1e+35	30.3692	1e+35	1e+35	1e+35	8.99105
2015-01-05 18:00:00		13.0	57.8863	168.868	1e+35	4.07974	32.3028	1e+35	1e+35	30.35	1e+35	1e+35	1e+35	9.12973
2015-01-05 19:00:00		13.0	57.8863	168.868	1e+35	4.0775	32.3015	1e+35	1e+35	30.347	1e+35	1e+35	1e+35	9.20585
2015-01-05 20:00:00		13.0	57.8863	168.868	1e+35	4.03937	32.2923	1e+35	1e+35	30.3073	1e+35	1e+35	1e+35	9.204
2015-01-05 21:00:00		13.0	57.8863	168.868	1e+35	4.02203	32.2872	1e+35	1e+35	30.2884	1e+35	1e+35	1e+35	9.17007
2015-01-05 22:00:00		13.0	57.8863	168.868	1e+35	4.00853	32.2852	1e+35	1e+35	30.2753	1e+35	1e+35	1e+35	8.93845
2015-01-05 23:00:00		13.0	57.8863	168.868	1e+35	3.99722	32.2851	1e+35	1e+35	30.2657	1e+35	1e+35	1e+35	8.87812
2015-01-06 00:00:00		13.0	57.8863	168.868	1e+35	4.00558	32.2869	1e+35	1e+35	30.2743	1e+35	1e+35	1e+35	8.90295
2015-01-06 01:00:00		13.0	57.8863	168.868	1e+35	4.02077	32.2885	1e+35	1e+35	30.2882	1e+35	1e+35	1e+35	8.57264
2015-01-06 02:00:00		13.0	57.8863	168.868	1e+35	4.02789	32.2921	1e+35	1e+35	30.2974	1e+35	1e+35	1e+35	8.91633
2015-01-06 03:00:00		13.0	57.8863	168.868	1e+35	4.01682	32.2931	1e+35	1e+35	30.2892	1e+35	1e+35	1e+35	9.45495
2015-01-06 04:00:00		13.0	57.8863	168.868	1e+35	4.00692	32.291	1e+35	1e+35	30.2786	1e+35	1e+35	1e+35	8.34816
2015-01-06 05:00:00		13.0	57.8863	168.868	1e+35	4.00101	32.2897	1e+35	1e+35	30.2729	1e+35	1e+35	1e+35	9.12848
2015-01-06 06:00:00		13.0	57.8863	168.868	1e+35	3.98733	32.2873	1e+35	1e+35	30.2593	1e+35	1e+35	1e+35	8.91342
2015-01-06 07:00:00		13.0	57.8863	168.868	1e+35	3.98411	32.2871	1e+35	1e+35	30.2567	1e+35	1e+35	1e+35	9.36412
2015-01-06 08:00:00		13.0	57.8863	168.868	1e+35	3.985	32.2873	1e+35	1e+35	30.2576	1e+35	1e+35	1e+35	9.29414
2015-01-06 09:00:00		13.0	57.8863	168.868	1e+35	3.99558	32.2911	1e+35	1e+35	30.2697	1e+35	1e+35	1e+35	9.68624
2015-01-06 10:00:00		13.0	57.8863	168.868	1e+35	4.03642	32.3043	1e+35	1e+35	30.3145	1e+35	1e+35	1e+35	8.1979
2015-01-06 11:00:00		13.0	57.8863	168.868	1e+35	4.04848	32.3088	1e+35	1e+35	30.3284	1e+35	1e+35	1e+35	8.12713
2015-01-06 12:00:00		13.0	57.8863	168.868	1e+35	4.07275	32.3158	1e+35	1e+35	30.3547	1e+35	1e+35	1e+35	8.19786
2015-01-06 13:00:00		13.0	57.8863	168.868	1e+35	4.11482	32.3296	1e+35	1e+35	30.4021	1e+35	1e+35	1e+35	9.07928
2015-01-06 14:00:00		13.0	57.8863	168.868	1e+35	4.1172	32.3353	1e+35	1e+35	30.409	1e+35	1e+35	1e+35	9.25965
2015-01-06 15:00:00		13.0	57.8863	168.868	1e+35	4.11451	32.3347	1e+35	1e+35	30.4059	1e+35	1e+35	1e+35	8.51046
2015-01-06 16:00:00		13.0	57.8863	168.868	1e+35	4.11909	32.3355	1e+35	1e+35	30.4109	1e+35	1e+35	1e+35	9.43819
2015-01-06 17:00:00		13.0	57.8863	168.868	1e+35	4.13577	32.3377	1e+35	1e+35	30.4266	1e+35	1e+35	1e+35	9.26035
2015-01-06 18:00:00		13.0	57.8863	168.868	1e+35	4.12372	32.3415	1e+35	1e+35	30.4198	1e+35	1e+35	1e+35	9.48656
2015-01-06 19:00:00		13.0	57.8863	168.868	1e+35	4.09695	32.3311	1e+35	1e+35	30.3887	1e+35	1e+35	1e+35	9.80438
2015-01-06 20:00:00		13.0	57.8863	168.868	1e+35	4.02764	32.3125	1e+35	1e+35	30.3148	1e+35	1e+35	1e+35	9.4437
2015-01-06 21:00:00		13.0	57.8863	168.868	1e+35	3.99247	32.3044	1e+35	1e+35	30.2781	1e+35	1e+35	1e+35	8.84716
2015-01-06 22:00:00		13.0	57.8863	168.868	1e+35	3.97294	32.2982	1e+35	1e+35	30.2567	1e+35	1e+35	1e+35	9.34802
2015-01-06 23:00:00		13.0	57.8863	168.868	1e+35	3.98967	32.3043	1e+35	1e+35	30.2756	1e+35	1e+35	1e+35	8.69428
2015-01-07 00:00:00		13.0	57.8863	168.868	1e+35	3.97902	32.303	1e+35	1e+35	30.2655	1e+35	1e+35	1e+35	8.37861
2015-01-07 01:00:00		13.0	57.8863	168.868	1e+35	3.98808	32.3015	1e+35	1e+35	30.2717	1e+35	1e+35	1e+35	8.41293
2015-01-07 02:00:00		13.0	57.8863	168.868	1e+35	3.9893	32.3042	1e+35	1e+35	30.2751	1e+35	1e+35	1e+35	8.48486
2015-01-07 03:00:00		13.0	57.8863	168.868	1e+35	3.9888	32.3039	1e+35	1e+35	30.2743	1e+35	1e+35	1e+35	8.13967
2015-01-07 04:00:00		13.0	57.8863	168.868	1e+35	3.96734	32.3035	1e+35	1e+35	30.2561	1e+35	1e+35	1e+35	8.45538
2015-01-07 05:00:00		13.0	57.8863	168.868	1e+35	3.95223	32.3029	1e+35	1e+35	30.243	1e+35	1e+35	1e+35	8.65361
2015-01-07 06:00:00		13.0	57.8863	168.868	1e+35	3.93503	32.2989	1e+35	1e+35	30.2252	1e+35	1e+35	1e+35	8.17893
2015-01-07 07:00:00		13.0	57.8863	168.868	1e+35	3.91873	32.2952	1e+35	1e+35	30.2088	1e+35	1e+35	1e+35	9.1042
2015-01-07 08:00:00		13.0	57.8863	168.868	1e+35	3.921	32.2961	1e+35	1e+35	30.2108	1e+35	1e+35	1e+35	7.71471
2015-01-07 09:00:00		13.0	57.8863	168.868	1e+35	3.92958	32.298	1e+35	1e+35	30.2198	1e+35	1e+35	1e+35	8.22101
2015-01-07 10:00:00		13.0	57.8863	168.868	1e+35	3.95226	32.3038	1e+35	1e+35	30.2439	1e+35	1e+35	1e+35	8.67811
2015-01-07 11:00:00		13.0	57.8863	168.868	1e+35	3.92944	32.3027	1e+35	1e+35	30.2233	1e+35	1e+35	1e+35	7.52924
2015-01-07 12:00:00		13.0	57.8863	168.868	1e+35	3.90984	32.2917	1e+35	1e+35	30.1981	1e+35	1e+35	1e+35	8.57895
2015-01-07 13:00:00		13.0	57.8863	168.868	1e+35	3.90721	32.2948	1e+35	1e+35	30.1985	1e+35	1e+35	1e+35	8.45824
2015-01-07 14:00:00		13.0	57.8863	168.868	1e+35	3.92067	32.2991	1e+35	1e+35	30.2134	1e+35	1e+35	1e+35	8.39113
2015-01-07 15:00:00		13.0	57.8863	168.868	1e+35	3.91371	32.3023	1e+35	1e+35	30.2102	1e+35	1e+35	1e+35	8.4938
2015-01-07 16:00:00		13.0	57.8863	168.868	1e+35	3.92458	32.3099	1e+35	1e+35	30.226	1e+35	1e+35	1e+35	8.93314
2015-01-07 17:00:00		13.0	57.8863	168.868	1e+35	3.98758	32.3258	1e+35	1e+35	30.2923	1e+35	1e+35	1e+35	9.42804
2015-01-07 18:00:00		13.0	57.8863	168.868	1e+35	3.96704	32.3181	1e+35	1e+35	30.2685	1e+35	1e+35	1e+35	8.79124
2015-01-07 19:00:00		13.0	57.8863	168.868	1e+35	3.94524	32.3117	1e+35	1e+35	30.2451	1e+35	1e+35	1e+35	9.58246
2015-01-07 20:00:00		13.0	57.8863	168.868	1e+35	3.8954	32.2994	1e+35	1e+35	30.193	1e+35	1e+35	1e+35	9.55605
2015-01-07 21:00:00		13.0	57.8863	168.868	1e+35	3.86765	32.2934	1e+35	1e+35	30.1647	1e+35	1e+35	1e+35	9.27854
2015-01-07 22:00:00		13.0	57.8863	168.868	1e+35	3.91591	32.3112	1e+35	1e+35	30.22	1e+35	1e+35	1e+35	9.46064
2015-01-07 23:00:00		13.0	57.8863	168.868	1e+35	3.91301	32.3084	1e+35	1e+35	30.215	1e+35	1e+35	1e+35	8.80029
2015-01-08 00:00:00		13.0	57.8863	168.868	1e+35	3.8638	32.2903	1e+35	1e+35	30.1585	1e+35	1e+35	1e+35	8.57045
2015-01-08 01:00:00		13.0	57.8863	168.868	1e+35	3.82158	32.2771	1e+35	1e+35	30.1122	1e+35	1e+35	1e+35	8.80155
2015-01-08 02:00:00		13.0	57.8863	168.868	1e+35	3.80962	32.2705	1e+35	1e+35	30.0965	1e+35	1e+35	1e+35	8.68323
2015-01-08 03:00:00		13.0	57.8863	168.868	1e+35	3.80421	32.2693	1e+35	1e+35	30.091	1e+35	1e+35	1e+35	8.71494
2015-01-08 04:00:00		13.0	57.8863	168.868	1e+35	3.81548	32.274	1e+35	1e+35	30.1042	1e+35	1e+35	1e+35	8.31378
2015-01-08 05:00:00		13.0	57.8863	168.868	1e+35	3.83826	32.2822	1e+35	1e+35	30.1306	1e+35	1e+35	1e+35	9.27812
2015-01-08 06:00:00		13.0	57.8863	168.868	1e+35	3.84658	32.2871	1e+35	1e+35	30.1414	1e+35	1e+35	1e+35	8.71909
2015-01-08 07:00:00		13.0	57.8863	168.868	1e+35	3.85838	32.29	1e+35	1e+35	30.1536	1e+35	1e+35	1e+35	8.38565
2015-01-08 08:00:00		13.0	57.8863	168.868	1e+35	3.84842	32.2872	1e+35	1e+35	30.1432	1e+35	1e+35	1e+35	8.90199
2015-01-08 09:00:00		13.0	57.8863	168.868	1e+35	3.82884	32.2807	1e+35	1e+35	30.1211	1e+35	1e+35	1e+35	8.44689
2015-01-08 10:00:00		13.0	57.8863	168.868	1e+35	3.80914	32.2731	1e+35	1e+35	30.0984	1e+35	1e+35	1e+35	8.60669
2015-01-08 11:00:00		13.0	57.8863	168.868	1e+35	3.78644	32.2669	1e+35	1e+35	30.074	1e+35	1e+35	1e+35	8.25568
[truncated: 6,202 more rows]
