# Supplementary material for: Return of warm conditions in the southeastern Bering Sea: Physics to fluorescence
Source: PLoS One. 2017 Sep 28;12(9):e0185464. doi: 10.1371/journal.pone.0185464 (PMC5619787; doi:10.1371/journal.pone.0185464)
Supplement: S1 Data — Moored temperature data presented from 2014–2016. (ZIP) [file pone.0185464.s001.zip › NOAAEcoFOCI_2014bs4b_temperature_60m.csv]

Global Attributes: for file 14bs4b_s56_0060m.nc
DATA_CMNT: 14bs4b_sbe56_0060m_4613.csv
COMPOSITE: 1
PROG_CMNT01: nc_time_subsample.py v0.2.0
CREATION_DATE: November 23	2015 16:26 UTC
PROJECT: EXPERIMENT
PROG_CMNT02:
EXPERIMENT: EXPERIMENT
MOORING: 14BS-4B
EDIT_CMNT02:
WATER_MASS: B
EDIT_CMNT01: Time subsampled to 10min gridpoints
WATER_DEPTH: 70.0
EPIC_FILE_GENERATOR: trim_netcdf.py V0.2.0
INST_TYPE: SBE56
time		depth	lat	lon	T_20	P_1
					TEMPERATURE (C)	PRESSURE (db)
time		dbar	degree_north	degree_west	C	db
2014-10-18 00:00:00		60.0	57.8863	168.868	0.0	0.0
2014-10-18 00:10:00		60.0	57.8863	168.868	4.4755	-9999.0
2014-10-18 00:20:00		60.0	57.8863	168.868	4.4777	-9999.0
2014-10-18 00:30:00		60.0	57.8863	168.868	4.4829	-9999.0
2014-10-18 00:40:00		60.0	57.8863	168.868	4.4864	-9999.0
2014-10-18 00:50:00		60.0	57.8863	168.868	4.4884	-9999.0
2014-10-18 01:00:00		60.0	57.8863	168.868	4.4914	-9999.0
2014-10-18 01:10:00		60.0	57.8863	168.868	4.4924	-9999.0
2014-10-18 01:20:00		60.0	57.8863	168.868	4.4934	-9999.0
2014-10-18 01:30:00		60.0	57.8863	168.868	4.4944	-9999.0
2014-10-18 01:40:00		60.0	57.8863	168.868	4.5015	-9999.0
2014-10-18 01:50:00		60.0	57.8863	168.868	4.5061	-9999.0
2014-10-18 02:00:00		60.0	57.8863	168.868	4.5152	-9999.0
2014-10-18 02:10:00		60.0	57.8863	168.868	4.5104	-9999.0
2014-10-18 02:20:00		60.0	57.8863	168.868	4.5095	-9999.0
2014-10-18 02:30:00		60.0	57.8863	168.868	4.5225	-9999.0
2014-10-18 02:40:00		60.0	57.8863	168.868	4.5252	-9999.0
2014-10-18 02:50:00		60.0	57.8863	168.868	4.5356	-9999.0
2014-10-18 03:00:00		60.0	57.8863	168.868	4.5283	-9999.0
2014-10-18 03:10:00		60.0	57.8863	168.868	4.5331	-9999.0
2014-10-18 03:20:00		60.0	57.8863	168.868	4.5465	-9999.0
2014-10-18 03:30:00		60.0	57.8863	168.868	4.549	-9999.0
2014-10-18 03:40:00		60.0	57.8863	168.868	4.5702	-9999.0
2014-10-18 03:50:00		60.0	57.8863	168.868	4.5595	-9999.0
2014-10-18 04:00:00		60.0	57.8863	168.868	4.5502	-9999.0
2014-10-18 04:10:00		60.0	57.8863	168.868	4.5541	-9999.0
2014-10-18 04:20:00		60.0	57.8863	168.868	4.5615	-9999.0
2014-10-18 04:30:00		60.0	57.8863	168.868	4.5952	-9999.0
2014-10-18 04:40:00		60.0	57.8863	168.868	4.5838	-9999.0
2014-10-18 04:50:00		60.0	57.8863	168.868	4.5734	-9999.0
2014-10-18 05:00:00		60.0	57.8863	168.868	4.5943	-9999.0
2014-10-18 05:10:00		60.0	57.8863	168.868	4.5846	-9999.0
2014-10-18 05:20:00		60.0	57.8863	168.868	4.6233	-9999.0
2014-10-18 05:30:00		60.0	57.8863	168.868	4.5916	-9999.0
2014-10-18 05:40:00		60.0	57.8863	168.868	4.6038	-9999.0
2014-10-18 05:50:00		60.0	57.8863	168.868	4.6034	-9999.0
2014-10-18 06:00:00		60.0	57.8863	168.868	4.6436	-9999.0
2014-10-18 06:10:00		60.0	57.8863	168.868	4.6291	-9999.0
2014-10-18 06:20:00		60.0	57.8863	168.868	4.6039	-9999.0
2014-10-18 06:30:00		60.0	57.8863	168.868	4.6529	-9999.0
2014-10-18 06:40:00		60.0	57.8863	168.868	4.6467	-9999.0
2014-10-18 06:50:00		60.0	57.8863	168.868	4.6694	-9999.0
2014-10-18 07:00:00		60.0	57.8863	168.868	4.6556	-9999.0
2014-10-18 07:10:00		60.0	57.8863	168.868	4.6568	-9999.0
2014-10-18 07:20:00		60.0	57.8863	168.868	4.6951	-9999.0
2014-10-18 07:30:00		60.0	57.8863	168.868	4.6436	-9999.0
2014-10-18 07:40:00		60.0	57.8863	168.868	4.6698	-9999.0
2014-10-18 07:50:00		60.0	57.8863	168.868	4.735	-9999.0
2014-10-18 08:00:00		60.0	57.8863	168.868	4.6603	-9999.0
2014-10-18 08:10:00		60.0	57.8863	168.868	4.6865	-9999.0
2014-10-18 08:20:00		60.0	57.8863	168.868	4.6401	-9999.0
2014-10-18 08:30:00		60.0	57.8863	168.868	4.6479	-9999.0
2014-10-18 08:40:00		60.0	57.8863	168.868	4.6598	-9999.0
2014-10-18 08:50:00		60.0	57.8863	168.868	4.6639	-9999.0
2014-10-18 09:00:00		60.0	57.8863	168.868	4.6771	-9999.0
2014-10-18 09:10:00		60.0	57.8863	168.868	4.6449	-9999.0
2014-10-18 09:20:00		60.0	57.8863	168.868	4.6308	-9999.0
2014-10-18 09:30:00		60.0	57.8863	168.868	4.6347	-9999.0
2014-10-18 09:40:00		60.0	57.8863	168.868	4.6727	-9999.0
2014-10-18 09:50:00		60.0	57.8863	168.868	4.6165	-9999.0
2014-10-18 10:00:00		60.0	57.8863	168.868	4.6328	-9999.0
2014-10-18 10:10:00		60.0	57.8863	168.868	4.6237	-9999.0
2014-10-18 10:20:00		60.0	57.8863	168.868	4.6181	-9999.0
2014-10-18 10:30:00		60.0	57.8863	168.868	4.6045	-9999.0
2014-10-18 10:40:00		60.0	57.8863	168.868	4.618	-9999.0
2014-10-18 10:50:00		60.0	57.8863	168.868	4.6082	-9999.0
2014-10-18 11:00:00		60.0	57.8863	168.868	4.6136	-9999.0
2014-10-18 11:10:00		60.0	57.8863	168.868	4.6159	-9999.0
2014-10-18 11:20:00		60.0	57.8863	168.868	4.6058	-9999.0
2014-10-18 11:30:00		60.0	57.8863	168.868	4.6176	-9999.0
2014-10-18 11:40:00		60.0	57.8863	168.868	4.6077	-9999.0
2014-10-18 11:50:00		60.0	57.8863	168.868	4.6114	-9999.0
2014-10-18 12:00:00		60.0	57.8863	168.868	4.6137	-9999.0
2014-10-18 12:10:00		60.0	57.8863	168.868	4.6374	-9999.0
2014-10-18 12:20:00		60.0	57.8863	168.868	4.6286	-9999.0
2014-10-18 12:30:00		60.0	57.8863	168.868	4.6274	-9999.0
2014-10-18 12:40:00		60.0	57.8863	168.868	4.6481	-9999.0
2014-10-18 12:50:00		60.0	57.8863	168.868	4.6498	-9999.0
2014-10-18 13:00:00		60.0	57.8863	168.868	4.6441	-9999.0
2014-10-18 13:10:00		60.0	57.8863	168.868	4.6926	-9999.0
2014-10-18 13:20:00		60.0	57.8863	168.868	4.678	-9999.0
2014-10-18 13:30:00		60.0	57.8863	168.868	4.6663	-9999.0
2014-10-18 13:40:00		60.0	57.8863	168.868	4.6593	-9999.0
2014-10-18 13:50:00		60.0	57.8863	168.868	4.6805	-9999.0
2014-10-18 14:00:00		60.0	57.8863	168.868	4.6806	-9999.0
2014-10-18 14:10:00		60.0	57.8863	168.868	4.6698	-9999.0
2014-10-18 14:20:00		60.0	57.8863	168.868	4.6673	-9999.0
2014-10-18 14:30:00		60.0	57.8863	168.868	4.6851	-9999.0
2014-10-18 14:40:00		60.0	57.8863	168.868	4.6879	-9999.0
2014-10-18 14:50:00		60.0	57.8863	168.868	4.681	-9999.0
2014-10-18 15:00:00		60.0	57.8863	168.868	4.7058	-9999.0
2014-10-18 15:10:00		60.0	57.8863	168.868	4.6908	-9999.0
2014-10-18 15:20:00		60.0	57.8863	168.868	4.6933	-9999.0
2014-10-18 15:30:00		60.0	57.8863	168.868	4.691	-9999.0
2014-10-18 15:40:00		60.0	57.8863	168.868	4.7076	-9999.0
2014-10-18 15:50:00		60.0	57.8863	168.868	4.6825	-9999.0
2014-10-18 16:00:00		60.0	57.8863	168.868	4.7023	-9999.0
2014-10-18 16:10:00		60.0	57.8863	168.868	4.6923	-9999.0
2014-10-18 16:20:00		60.0	57.8863	168.868	4.7	-9999.0
2014-10-18 16:30:00		60.0	57.8863	168.868	4.692	-9999.0
2014-10-18 16:40:00		60.0	57.8863	168.868	4.6866	-9999.0
2014-10-18 16:50:00		60.0	57.8863	168.868	4.6871	-9999.0
2014-10-18 17:00:00		60.0	57.8863	168.868	4.6893	-9999.0
2014-10-18 17:10:00		60.0	57.8863	168.868	4.6829	-9999.0
2014-10-18 17:20:00		60.0	57.8863	168.868	4.6782	-9999.0
2014-10-18 17:30:00		60.0	57.8863	168.868	4.6816	-9999.0
2014-10-18 17:40:00		60.0	57.8863	168.868	4.6831	-9999.0
2014-10-18 17:50:00		60.0	57.8863	168.868	4.6859	-9999.0
2014-10-18 18:00:00		60.0	57.8863	168.868	4.6936	-9999.0
2014-10-18 18:10:00		60.0	57.8863	168.868	4.679	-9999.0
2014-10-18 18:20:00		60.0	57.8863	168.868	4.6827	-9999.0
2014-10-18 18:30:00		60.0	57.8863	168.868	4.6838	-9999.0
2014-10-18 18:40:00		60.0	57.8863	168.868	4.677	-9999.0
2014-10-18 18:50:00		60.0	57.8863	168.868	4.6781	-9999.0
2014-10-18 19:00:00		60.0	57.8863	168.868	4.6759	-9999.0
2014-10-18 19:10:00		60.0	57.8863	168.868	4.6946	-9999.0
2014-10-18 19:20:00		60.0	57.8863	168.868	4.6816	-9999.0
2014-10-18 19:30:00		60.0	57.8863	168.868	4.6917	-9999.0
2014-10-18 19:40:00		60.0	57.8863	168.868	4.7075	-9999.0
2014-10-18 19:50:00		60.0	57.8863	168.868	4.6976	-9999.0
2014-10-18 20:00:00		60.0	57.8863	168.868	4.6882	-9999.0
2014-10-18 20:10:00		60.0	57.8863	168.868	4.6993	-9999.0
2014-10-18 20:20:00		60.0	57.8863	168.868	4.7169	-9999.0
2014-10-18 20:30:00		60.0	57.8863	168.868	4.6957	-9999.0
2014-10-18 20:40:00		60.0	57.8863	168.868	4.713	-9999.0
2014-10-18 20:50:00		60.0	57.8863	168.868	4.6994	-9999.0
2014-10-18 21:00:00		60.0	57.8863	168.868	4.7125	-9999.0
2014-10-18 21:10:00		60.0	57.8863	168.868	4.7038	-9999.0
2014-10-18 21:20:00		60.0	57.8863	168.868	4.706	-9999.0
2014-10-18 21:30:00		60.0	57.8863	168.868	4.7088	-9999.0
2014-10-18 21:40:00		60.0	57.8863	168.868	4.7059	-9999.0
2014-10-18 21:50:00		60.0	57.8863	168.868	4.6983	-9999.0
2014-10-18 22:00:00		60.0	57.8863	168.868	4.7126	-9999.0
2014-10-18 22:10:00		60.0	57.8863	168.868	4.7084	-9999.0
2014-10-18 22:20:00		60.0	57.8863	168.868	4.7047	-9999.0
2014-10-18 22:30:00		60.0	57.8863	168.868	4.7131	-9999.0
2014-10-18 22:40:00		60.0	57.8863	168.868	4.7276	-9999.0
2014-10-18 22:50:00		60.0	57.8863	168.868	4.7042	-9999.0
2014-10-18 23:00:00		60.0	57.8863	168.868	4.7081	-9999.0
2014-10-18 23:10:00		60.0	57.8863	168.868	4.7055	-9999.0
2014-10-18 23:20:00		60.0	57.8863	168.868	4.7003	-9999.0
2014-10-18 23:30:00		60.0	57.8863	168.868	4.7011	-9999.0
2014-10-18 23:40:00		60.0	57.8863	168.868	4.6964	-9999.0
2014-10-18 23:50:00		60.0	57.8863	168.868	4.6949	-9999.0
2014-10-19 00:00:00		60.0	57.8863	168.868	4.7048	-9999.0
2014-10-19 00:10:00		60.0	57.8863	168.868	4.6977	-9999.0
2014-10-19 00:20:00		60.0	57.8863	168.868	4.7018	-9999.0
2014-10-19 00:30:00		60.0	57.8863	168.868	4.6965	-9999.0
2014-10-19 00:40:00		60.0	57.8863	168.868	4.7069	-9999.0
2014-10-19 00:50:00		60.0	57.8863	168.868	4.7013	-9999.0
2014-10-19 01:00:00		60.0	57.8863	168.868	4.7045	-9999.0
2014-10-19 01:10:00		60.0	57.8863	168.868	4.711	-9999.0
2014-10-19 01:20:00		60.0	57.8863	168.868	4.7144	-9999.0
2014-10-19 01:30:00		60.0	57.8863	168.868	4.7108	-9999.0
2014-10-19 01:40:00		60.0	57.8863	168.868	4.7154	-9999.0
2014-10-19 01:50:00		60.0	57.8863	168.868	4.7175	-9999.0
2014-10-19 02:00:00		60.0	57.8863	168.868	4.7173	-9999.0
2014-10-19 02:10:00		60.0	57.8863	168.868	4.7259	-9999.0
2014-10-19 02:20:00		60.0	57.8863	168.868	4.7237	-9999.0
2014-10-19 02:30:00		60.0	57.8863	168.868	4.731	-9999.0
2014-10-19 02:40:00		60.0	57.8863	168.868	4.7252	-9999.0
2014-10-19 02:50:00		60.0	57.8863	168.868	4.7283	-9999.0
2014-10-19 03:00:00		60.0	57.8863	168.868	4.7357	-9999.0
2014-10-19 03:10:00		60.0	57.8863	168.868	4.7242	-9999.0
2014-10-19 03:20:00		60.0	57.8863	168.868	4.7239	-9999.0
2014-10-19 03:30:00		60.0	57.8863	168.868	4.7214	-9999.0
2014-10-19 03:40:00		60.0	57.8863	168.868	4.7201	-9999.0
2014-10-19 03:50:00		60.0	57.8863	168.868	4.7154	-9999.0
2014-10-19 04:00:00		60.0	57.8863	168.868	4.7086	-9999.0
2014-10-19 04:10:00		60.0	57.8863	168.868	4.7023	-9999.0
2014-10-19 04:20:00		60.0	57.8863	168.868	4.6918	-9999.0
2014-10-19 04:30:00		60.0	57.8863	168.868	4.688	-9999.0
2014-10-19 04:40:00		60.0	57.8863	168.868	4.6831	-9999.0
2014-10-19 04:50:00		60.0	57.8863	168.868	4.6804	-9999.0
2014-10-19 05:00:00		60.0	57.8863	168.868	4.6707	-9999.0
2014-10-19 05:10:00		60.0	57.8863	168.868	4.6623	-9999.0
2014-10-19 05:20:00		60.0	57.8863	168.868	4.6589	-9999.0
2014-10-19 05:30:00		60.0	57.8863	168.868	4.6559	-9999.0
2014-10-19 05:40:00		60.0	57.8863	168.868	4.6574	-9999.0
2014-10-19 05:50:00		60.0	57.8863	168.868	4.6501	-9999.0
2014-10-19 06:00:00		60.0	57.8863	168.868	4.6429	-9999.0
2014-10-19 06:10:00		60.0	57.8863	168.868	4.6411	-9999.0
2014-10-19 06:20:00		60.0	57.8863	168.868	4.64	-9999.0
2014-10-19 06:30:00		60.0	57.8863	168.868	4.6349	-9999.0
2014-10-19 06:40:00		60.0	57.8863	168.868	4.6312	-9999.0
2014-10-19 06:50:00		60.0	57.8863	168.868	4.6286	-9999.0
2014-10-19 07:00:00		60.0	57.8863	168.868	4.6265	-9999.0
2014-10-19 07:10:00		60.0	57.8863	168.868	4.6256	-9999.0
2014-10-19 07:20:00		60.0	57.8863	168.868	4.6243	-9999.0
2014-10-19 07:30:00		60.0	57.8863	168.868	4.6221	-9999.0
2014-10-19 07:40:00		60.0	57.8863	168.868	4.6218	-9999.0
2014-10-19 07:50:00		60.0	57.8863	168.868	4.6229	-9999.0
2014-10-19 08:00:00		60.0	57.8863	168.868	4.6274	-9999.0
2014-10-19 08:10:00		60.0	57.8863	168.868	4.6251	-9999.0
2014-10-19 08:20:00		60.0	57.8863	168.868	4.6312	-9999.0
2014-10-19 08:30:00		60.0	57.8863	168.868	4.6392	-9999.0
2014-10-19 08:40:00		60.0	57.8863	168.868	4.6352	-9999.0
2014-10-19 08:50:00		60.0	57.8863	168.868	4.643	-9999.0
2014-10-19 09:00:00		60.0	57.8863	168.868	4.6442	-9999.0
2014-10-19 09:10:00		60.0	57.8863	168.868	4.6408	-9999.0
2014-10-19 09:20:00		60.0	57.8863	168.868	4.6506	-9999.0
2014-10-19 09:30:00		60.0	57.8863	168.868	4.6504	-9999.0
2014-10-19 09:40:00		60.0	57.8863	168.868	4.6505	-9999.0
2014-10-19 09:50:00		60.0	57.8863	168.868	4.6524	-9999.0
2014-10-19 10:00:00		60.0	57.8863	168.868	4.6559	-9999.0
2014-10-19 10:10:00		60.0	57.8863	168.868	4.6501	-9999.0
2014-10-19 10:20:00		60.0	57.8863	168.868	4.6559	-9999.0
2014-10-19 10:30:00		60.0	57.8863	168.868	4.6578	-9999.0
2014-10-19 10:40:00		60.0	57.8863	168.868	4.6625	-9999.0
2014-10-19 10:50:00		60.0	57.8863	168.868	4.6593	-9999.0
2014-10-19 11:00:00		60.0	57.8863	168.868	4.6604	-9999.0
2014-10-19 11:10:00		60.0	57.8863	168.868	4.6616	-9999.0
2014-10-19 11:20:00		60.0	57.8863	168.868	4.6651	-9999.0
2014-10-19 11:30:00		60.0	57.8863	168.868	4.6676	-9999.0
2014-10-19 11:40:00		60.0	57.8863	168.868	4.6647	-9999.0
2014-10-19 11:50:00		60.0	57.8863	168.868	4.6624	-9999.0
2014-10-19 12:00:00		60.0	57.8863	168.868	4.6641	-9999.0
2014-10-19 12:10:00		60.0	57.8863	168.868	4.6668	-9999.0
2014-10-19 12:20:00		60.0	57.8863	168.868	4.6629	-9999.0
2014-10-19 12:30:00		60.0	57.8863	168.868	4.6595	-9999.0
2014-10-19 12:40:00		60.0	57.8863	168.868	4.6576	-9999.0
2014-10-19 12:50:00		60.0	57.8863	168.868	4.6554	-9999.0
2014-10-19 13:00:00		60.0	57.8863	168.868	4.654	-9999.0
2014-10-19 13:10:00		60.0	57.8863	168.868	4.6488	-9999.0
2014-10-19 13:20:00		60.0	57.8863	168.868	4.6464	-9999.0
2014-10-19 13:30:00		60.0	57.8863	168.868	4.6416	-9999.0
2014-10-19 13:40:00		60.0	57.8863	168.868	4.6446	-9999.0
2014-10-19 13:50:00		60.0	57.8863	168.868	4.6478	-9999.0
2014-10-19 14:00:00		60.0	57.8863	168.868	4.6534	-9999.0
2014-10-19 14:10:00		60.0	57.8863	168.868	4.636	-9999.0
2014-10-19 14:20:00		60.0	57.8863	168.868	4.6406	-9999.0
2014-10-19 14:30:00		60.0	57.8863	168.868	4.6304	-9999.0
2014-10-19 14:40:00		60.0	57.8863	168.868	4.6282	-9999.0
2014-10-19 14:50:00		60.0	57.8863	168.868	4.6243	-9999.0
2014-10-19 15:00:00		60.0	57.8863	168.868	4.6246	-9999.0
2014-10-19 15:10:00		60.0	57.8863	168.868	4.6225	-9999.0
2014-10-19 15:20:00		60.0	57.8863	168.868	4.6202	-9999.0
2014-10-19 15:30:00		60.0	57.8863	168.868	4.6136	-9999.0
2014-10-19 15:40:00		60.0	57.8863	168.868	4.6094	-9999.0
2014-10-19 15:50:00		60.0	57.8863	168.868	4.611	-9999.0
2014-10-19 16:00:00		60.0	57.8863	168.868	4.6008	-9999.0
2014-10-19 16:10:00		60.0	57.8863	168.868	4.5945	-9999.0
2014-10-19 16:20:00		60.0	57.8863	168.868	4.5877	-9999.0
2014-10-19 16:30:00		60.0	57.8863	168.868	4.5827	-9999.0
2014-10-19 16:40:00		60.0	57.8863	168.868	4.5803	-9999.0
2014-10-19 16:50:00		60.0	57.8863	168.868	4.5765	-9999.0
2014-10-19 17:00:00		60.0	57.8863	168.868	4.5776	-9999.0
2014-10-19 17:10:00		60.0	57.8863	168.868	4.582	-9999.0
2014-10-19 17:20:00		60.0	57.8863	168.868	4.5768	-9999.0
2014-10-19 17:30:00		60.0	57.8863	168.868	4.5773	-9999.0
2014-10-19 17:40:00		60.0	57.8863	168.868	4.5777	-9999.0
2014-10-19 17:50:00		60.0	57.8863	168.868	4.5811	-9999.0
2014-10-19 18:00:00		60.0	57.8863	168.868	4.5843	-9999.0
2014-10-19 18:10:00		60.0	57.8863	168.868	4.609	-9999.0
2014-10-19 18:20:00		60.0	57.8863	168.868	4.604	-9999.0
2014-10-19 18:30:00		60.0	57.8863	168.868	4.6167	-9999.0
2014-10-19 18:40:00		60.0	57.8863	168.868	4.6176	-9999.0
2014-10-19 18:50:00		60.0	57.8863	168.868	4.6115	-9999.0
2014-10-19 19:00:00		60.0	57.8863	168.868	4.5963	-9999.0
2014-10-19 19:10:00		60.0	57.8863	168.868	4.5991	-9999.0
2014-10-19 19:20:00		60.0	57.8863	168.868	4.5983	-9999.0
2014-10-19 19:30:00		60.0	57.8863	168.868	4.5996	-9999.0
2014-10-19 19:40:00		60.0	57.8863	168.868	4.5963	-9999.0
2014-10-19 19:50:00		60.0	57.8863	168.868	4.5996	-9999.0
2014-10-19 20:00:00		60.0	57.8863	168.868	4.6077	-9999.0
2014-10-19 20:10:00		60.0	57.8863	168.868	4.6119	-9999.0
2014-10-19 20:20:00		60.0	57.8863	168.868	4.6216	-9999.0
2014-10-19 20:30:00		60.0	57.8863	168.868	4.6187	-9999.0
2014-10-19 20:40:00		60.0	57.8863	168.868	4.6264	-9999.0
2014-10-19 20:50:00		60.0	57.8863	168.868	4.6278	-9999.0
2014-10-19 21:00:00		60.0	57.8863	168.868	4.6431	-9999.0
2014-10-19 21:10:00		60.0	57.8863	168.868	4.6448	-9999.0
2014-10-19 21:20:00		60.0	57.8863	168.868	4.6524	-9999.0
2014-10-19 21:30:00		60.0	57.8863	168.868	4.6538	-9999.0
2014-10-19 21:40:00		60.0	57.8863	168.868	4.6591	-9999.0
2014-10-19 21:50:00		60.0	57.8863	168.868	4.6607	-9999.0
2014-10-19 22:00:00		60.0	57.8863	168.868	4.6678	-9999.0
2014-10-19 22:10:00		60.0	57.8863	168.868	4.6688	-9999.0
2014-10-19 22:20:00		60.0	57.8863	168.868	4.681	-9999.0
2014-10-19 22:30:00		60.0	57.8863	168.868	4.6724	-9999.0
2014-10-19 22:40:00		60.0	57.8863	168.868	4.6713	-9999.0
2014-10-19 22:50:00		60.0	57.8863	168.868	4.6738	-9999.0
2014-10-19 23:00:00		60.0	57.8863	168.868	4.6691	-9999.0
2014-10-19 23:10:00		60.0	57.8863	168.868	4.6829	-9999.0
2014-10-19 23:20:00		60.0	57.8863	168.868	4.678	-9999.0
2014-10-19 23:30:00		60.0	57.8863	168.868	4.6764	-9999.0
2014-10-19 23:40:00		60.0	57.8863	168.868	4.6774	-9999.0
2014-10-19 23:50:00		60.0	57.8863	168.868	4.6743	-9999.0
2014-10-20 00:00:00		60.0	57.8863	168.868	4.6702	-9999.0
2014-10-20 00:10:00		60.0	57.8863	168.868	4.6665	-9999.0
2014-10-20 00:20:00		60.0	57.8863	168.868	4.6743	-9999.0
2014-10-20 00:30:00		60.0	57.8863	168.868	4.6645	-9999.0
2014-10-20 00:40:00		60.0	57.8863	168.868	4.6634	-9999.0
2014-10-20 00:50:00		60.0	57.8863	168.868	4.6569	-9999.0
2014-10-20 01:00:00		60.0	57.8863	168.868	4.6623	-9999.0
2014-10-20 01:10:00		60.0	57.8863	168.868	4.6595	-9999.0
2014-10-20 01:20:00		60.0	57.8863	168.868	4.6532	-9999.0
2014-10-20 01:30:00		60.0	57.8863	168.868	4.6544	-9999.0
2014-10-20 01:40:00		60.0	57.8863	168.868	4.649	-9999.0
2014-10-20 01:50:00		60.0	57.8863	168.868	4.6478	-9999.0
2014-10-20 02:00:00		60.0	57.8863	168.868	4.642	-9999.0
2014-10-20 02:10:00		60.0	57.8863	168.868	4.6372	-9999.0
2014-10-20 02:20:00		60.0	57.8863	168.868	4.6278	-9999.0
2014-10-20 02:30:00		60.0	57.8863	168.868	4.6187	-9999.0
2014-10-20 02:40:00		60.0	57.8863	168.868	4.6102	-9999.0
2014-10-20 02:50:00		60.0	57.8863	168.868	4.6144	-9999.0
2014-10-20 03:00:00		60.0	57.8863	168.868	4.5999	-9999.0
2014-10-20 03:10:00		60.0	57.8863	168.868	4.5946	-9999.0
2014-10-20 03:20:00		60.0	57.8863	168.868	4.5949	-9999.0
2014-10-20 03:30:00		60.0	57.8863	168.868	4.5918	-9999.0
2014-10-20 03:40:00		60.0	57.8863	168.868	4.5906	-9999.0
2014-10-20 03:50:00		60.0	57.8863	168.868	4.5916	-9999.0
2014-10-20 04:00:00		60.0	57.8863	168.868	4.5908	-9999.0
2014-10-20 04:10:00		60.0	57.8863	168.868	4.5931	-9999.0
2014-10-20 04:20:00		60.0	57.8863	168.868	4.6018	-9999.0
2014-10-20 04:30:00		60.0	57.8863	168.868	4.6021	-9999.0
2014-10-20 04:40:00		60.0	57.8863	168.868	4.6073	-9999.0
2014-10-20 04:50:00		60.0	57.8863	168.868	4.6106	-9999.0
2014-10-20 05:00:00		60.0	57.8863	168.868	4.6135	-9999.0
2014-10-20 05:10:00		60.0	57.8863	168.868	4.6158	-9999.0
2014-10-20 05:20:00		60.0	57.8863	168.868	4.6219	-9999.0
2014-10-20 05:30:00		60.0	57.8863	168.868	4.6207	-9999.0
2014-10-20 05:40:00		60.0	57.8863	168.868	4.6249	-9999.0
2014-10-20 05:50:00		60.0	57.8863	168.868	4.633	-9999.0
2014-10-20 06:00:00		60.0	57.8863	168.868	4.6355	-9999.0
2014-10-20 06:10:00		60.0	57.8863	168.868	4.6362	-9999.0
2014-10-20 06:20:00		60.0	57.8863	168.868	4.6367	-9999.0
2014-10-20 06:30:00		60.0	57.8863	168.868	4.6389	-9999.0
2014-10-20 06:40:00		60.0	57.8863	168.868	4.6365	-9999.0
2014-10-20 06:50:00		60.0	57.8863	168.868	4.6389	-9999.0
2014-10-20 07:00:00		60.0	57.8863	168.868	4.6423	-9999.0
2014-10-20 07:10:00		60.0	57.8863	168.868	4.6408	-9999.0
2014-10-20 07:20:00		60.0	57.8863	168.868	4.6434	-9999.0
2014-10-20 07:30:00		60.0	57.8863	168.868	4.6621	-9999.0
2014-10-20 07:40:00		60.0	57.8863	168.868	4.6346	-9999.0
2014-10-20 07:50:00		60.0	57.8863	168.868	4.6366	-9999.0
2014-10-20 08:00:00		60.0	57.8863	168.868	4.668	-9999.0
2014-10-20 08:10:00		60.0	57.8863	168.868	4.6482	-9999.0
2014-10-20 08:20:00		60.0	57.8863	168.868	4.6586	-9999.0
2014-10-20 08:30:00		60.0	57.8863	168.868	4.6355	-9999.0
2014-10-20 08:40:00		60.0	57.8863	168.868	4.6537	-9999.0
2014-10-20 08:50:00		60.0	57.8863	168.868	4.6918	-9999.0
2014-10-20 09:00:00		60.0	57.8863	168.868	4.6698	-9999.0
2014-10-20 09:10:00		60.0	57.8863	168.868	4.6615	-9999.0
2014-10-20 09:20:00		60.0	57.8863	168.868	4.6586	-9999.0
2014-10-20 09:30:00		60.0	57.8863	168.868	4.6473	-9999.0
2014-10-20 09:40:00		60.0	57.8863	168.868	4.6493	-9999.0
2014-10-20 09:50:00		60.0	57.8863	168.868	4.6563	-9999.0
2014-10-20 10:00:00		60.0	57.8863	168.868	4.6488	-9999.0
2014-10-20 10:10:00		60.0	57.8863	168.868	4.6391	-9999.0
2014-10-20 10:20:00		60.0	57.8863	168.868	4.6364	-9999.0
2014-10-20 10:30:00		60.0	57.8863	168.868	4.645	-9999.0
2014-10-20 10:40:00		60.0	57.8863	168.868	4.6333	-9999.0
2014-10-20 10:50:00		60.0	57.8863	168.868	4.6278	-9999.0
2014-10-20 11:00:00		60.0	57.8863	168.868	4.639	-9999.0
2014-10-20 11:10:00		60.0	57.8863	168.868	4.6417	-9999.0
2014-10-20 11:20:00		60.0	57.8863	168.868	4.6467	-9999.0
2014-10-20 11:30:00		60.0	57.8863	168.868	4.6406	-9999.0
2014-10-20 11:40:00		60.0	57.8863	168.868	4.6358	-9999.0
2014-10-20 11:50:00		60.0	57.8863	168.868	4.6421	-9999.0
2014-10-20 12:00:00		60.0	57.8863	168.868	4.647	-9999.0
2014-10-20 12:10:00		60.0	57.8863	168.868	4.6366	-9999.0
2014-10-20 12:20:00		60.0	57.8863	168.868	4.6418	-9999.0
2014-10-20 12:30:00		60.0	57.8863	168.868	4.6323	-9999.0
2014-10-20 12:40:00		60.0	57.8863	168.868	4.6425	-9999.0
2014-10-20 12:50:00		60.0	57.8863	168.868	4.6372	-9999.0
2014-10-20 13:00:00		60.0	57.8863	168.868	4.6318	-9999.0
2014-10-20 13:10:00		60.0	57.8863	168.868	4.6246	-9999.0
2014-10-20 13:20:00		60.0	57.8863	168.868	4.6229	-9999.0
2014-10-20 13:30:00		60.0	57.8863	168.868	4.6273	-9999.0
2014-10-20 13:40:00		60.0	57.8863	168.868	4.6187	-9999.0
2014-10-20 13:50:00		60.0	57.8863	168.868	4.619	-9999.0
2014-10-20 14:00:00		60.0	57.8863	168.868	4.6169	-9999.0
2014-10-20 14:10:00		60.0	57.8863	168.868	4.6164	-9999.0
2014-10-20 14:20:00		60.0	57.8863	168.868	4.6137	-9999.0
2014-10-20 14:30:00		60.0	57.8863	168.868	4.6151	-9999.0
2014-10-20 14:40:00		60.0	57.8863	168.868	4.6192	-9999.0
2014-10-20 14:50:00		60.0	57.8863	168.868	4.6213	-9999.0
2014-10-20 15:00:00		60.0	57.8863	168.868	4.6236	-9999.0
2014-10-20 15:10:00		60.0	57.8863	168.868	4.6254	-9999.0
2014-10-20 15:20:00		60.0	57.8863	168.868	4.6254	-9999.0
2014-10-20 15:30:00		60.0	57.8863	168.868	4.6262	-9999.0
2014-10-20 15:40:00		60.0	57.8863	168.868	4.6266	-9999.0
2014-10-20 15:50:00		60.0	57.8863	168.868	4.6257	-9999.0
2014-10-20 16:00:00		60.0	57.8863	168.868	4.6227	-9999.0
2014-10-20 16:10:00		60.0	57.8863	168.868	4.6224	-9999.0
2014-10-20 16:20:00		60.0	57.8863	168.868	4.6186	-9999.0
2014-10-20 16:30:00		60.0	57.8863	168.868	4.6171	-9999.0
2014-10-20 16:40:00		60.0	57.8863	168.868	4.6158	-9999.0
2014-10-20 16:50:00		60.0	57.8863	168.868	4.6152	-9999.0
2014-10-20 17:00:00		60.0	57.8863	168.868	4.6143	-9999.0
2014-10-20 17:10:00		60.0	57.8863	168.868	4.6127	-9999.0
2014-10-20 17:20:00		60.0	57.8863	168.868	4.6105	-9999.0
2014-10-20 17:30:00		60.0	57.8863	168.868	4.6121	-9999.0
2014-10-20 17:40:00		60.0	57.8863	168.868	4.6143	-9999.0
2014-10-20 17:50:00		60.0	57.8863	168.868	4.6174	-9999.0
2014-10-20 18:00:00		60.0	57.8863	168.868	4.6159	-9999.0
2014-10-20 18:10:00		60.0	57.8863	168.868	4.6189	-9999.0
2014-10-20 18:20:00		60.0	57.8863	168.868	4.6204	-9999.0
2014-10-20 18:30:00		60.0	57.8863	168.868	4.6323	-9999.0
2014-10-20 18:40:00		60.0	57.8863	168.868	4.6264	-9999.0
2014-10-20 18:50:00		60.0	57.8863	168.868	4.6305	-9999.0
2014-10-20 19:00:00		60.0	57.8863	168.868	4.6317	-9999.0
2014-10-20 19:10:00		60.0	57.8863	168.868	4.6365	-9999.0
2014-10-20 19:20:00		60.0	57.8863	168.868	4.6356	-9999.0
2014-10-20 19:30:00		60.0	57.8863	168.868	4.6342	-9999.0
2014-10-20 19:40:00		60.0	57.8863	168.868	4.6444	-9999.0
2014-10-20 19:50:00		60.0	57.8863	168.868	4.6439	-9999.0
2014-10-20 20:00:00		60.0	57.8863	168.868	4.6511	-9999.0
2014-10-20 20:10:00		60.0	57.8863	168.868	4.6491	-9999.0
2014-10-20 20:20:00		60.0	57.8863	168.868	4.6477	-9999.0
2014-10-20 20:30:00		60.0	57.8863	168.868	4.6647	-9999.0
2014-10-20 20:40:00		60.0	57.8863	168.868	4.6459	-9999.0
2014-10-20 20:50:00		60.0	57.8863	168.868	4.6418	-9999.0
2014-10-20 21:00:00		60.0	57.8863	168.868	4.6518	-9999.0
2014-10-20 21:10:00		60.0	57.8863	168.868	4.6446	-9999.0
2014-10-20 21:20:00		60.0	57.8863	168.868	4.6607	-9999.0
2014-10-20 21:30:00		60.0	57.8863	168.868	4.6455	-9999.0
2014-10-20 21:40:00		60.0	57.8863	168.868	4.6716	-9999.0
2014-10-20 21:50:00		60.0	57.8863	168.868	4.6613	-9999.0
2014-10-20 22:00:00		60.0	57.8863	168.868	4.6799	-9999.0
2014-10-20 22:10:00		60.0	57.8863	168.868	4.66	-9999.0
2014-10-20 22:20:00		60.0	57.8863	168.868	4.6499	-9999.0
2014-10-20 22:30:00		60.0	57.8863	168.868	4.6668	-9999.0
2014-10-20 22:40:00		60.0	57.8863	168.868	4.6458	-9999.0
2014-10-20 22:50:00		60.0	57.8863	168.868	4.6579	-9999.0
2014-10-20 23:00:00		60.0	57.8863	168.868	4.658	-9999.0
2014-10-20 23:10:00		60.0	57.8863	168.868	4.6504	-9999.0
2014-10-20 23:20:00		60.0	57.8863	168.868	4.6472	-9999.0
2014-10-20 23:30:00		60.0	57.8863	168.868	4.6609	-9999.0
2014-10-20 23:40:00		60.0	57.8863	168.868	4.6502	-9999.0
2014-10-20 23:50:00		60.0	57.8863	168.868	4.6528	-9999.0
2014-10-21 00:00:00		60.0	57.8863	168.868	4.6469	-9999.0
2014-10-21 00:10:00		60.0	57.8863	168.868	4.6536	-9999.0
2014-10-21 00:20:00		60.0	57.8863	168.868	4.6418	-9999.0
2014-10-21 00:30:00		60.0	57.8863	168.868	4.6369	-9999.0
2014-10-21 00:40:00		60.0	57.8863	168.868	4.6371	-9999.0
2014-10-21 00:50:00		60.0	57.8863	168.868	4.6408	-9999.0
2014-10-21 01:00:00		60.0	57.8863	168.868	4.6359	-9999.0
2014-10-21 01:10:00		60.0	57.8863	168.868	4.6339	-9999.0
2014-10-21 01:20:00		60.0	57.8863	168.868	4.639	-9999.0
2014-10-21 01:30:00		60.0	57.8863	168.868	4.6322	-9999.0
2014-10-21 01:40:00		60.0	57.8863	168.868	4.6321	-9999.0
2014-10-21 01:50:00		60.0	57.8863	168.868	4.637	-9999.0
2014-10-21 02:00:00		60.0	57.8863	168.868	4.6372	-9999.0
2014-10-21 02:10:00		60.0	57.8863	168.868	4.6387	-9999.0
2014-10-21 02:20:00		60.0	57.8863	168.868	4.6394	-9999.0
2014-10-21 02:30:00		60.0	57.8863	168.868	4.6402	-9999.0
2014-10-21 02:40:00		60.0	57.8863	168.868	4.6396	-9999.0
2014-10-21 02:50:00		60.0	57.8863	168.868	4.6352	-9999.0
2014-10-21 03:00:00		60.0	57.8863	168.868	4.6351	-9999.0
2014-10-21 03:10:00		60.0	57.8863	168.868	4.6336	-9999.0
2014-10-21 03:20:00		60.0	57.8863	168.868	4.6308	-9999.0
2014-10-21 03:30:00		60.0	57.8863	168.868	4.6283	-9999.0
2014-10-21 03:40:00		60.0	57.8863	168.868	4.6257	-9999.0
2014-10-21 03:50:00		60.0	57.8863	168.868	4.6237	-9999.0
2014-10-21 04:00:00		60.0	57.8863	168.868	4.6229	-9999.0
2014-10-21 04:10:00		60.0	57.8863	168.868	4.6227	-9999.0
2014-10-21 04:20:00		60.0	57.8863	168.868	4.6229	-9999.0
2014-10-21 04:30:00		60.0	57.8863	168.868	4.6206	-9999.0
2014-10-21 04:40:00		60.0	57.8863	168.868	4.6192	-9999.0
2014-10-21 04:50:00		60.0	57.8863	168.868	4.6206	-9999.0
2014-10-21 05:00:00		60.0	57.8863	168.868	4.6207	-9999.0
2014-10-21 05:10:00		60.0	57.8863	168.868	4.6191	-9999.0
2014-10-21 05:20:00		60.0	57.8863	168.868	4.6205	-9999.0
2014-10-21 05:30:00		60.0	57.8863	168.868	4.622	-9999.0
2014-10-21 05:40:00		60.0	57.8863	168.868	4.6226	-9999.0
2014-10-21 05:50:00		60.0	57.8863	168.868	4.6242	-9999.0
2014-10-21 06:00:00		60.0	57.8863	168.868	4.6301	-9999.0
2014-10-21 06:10:00		60.0	57.8863	168.868	4.6289	-9999.0
2014-10-21 06:20:00		60.0	57.8863	168.868	4.6322	-9999.0
2014-10-21 06:30:00		60.0	57.8863	168.868	4.6309	-9999.0
2014-10-21 06:40:00		60.0	57.8863	168.868	4.6339	-9999.0
2014-10-21 06:50:00		60.0	57.8863	168.868	4.6348	-9999.0
2014-10-21 07:00:00		60.0	57.8863	168.868	4.6364	-9999.0
2014-10-21 07:10:00		60.0	57.8863	168.868	4.6385	-9999.0
2014-10-21 07:20:00		60.0	57.8863	168.868	4.6396	-9999.0
2014-10-21 07:30:00		60.0	57.8863	168.868	4.6408	-9999.0
2014-10-21 07:40:00		60.0	57.8863	168.868	4.6428	-9999.0
2014-10-21 07:50:00		60.0	57.8863	168.868	4.6484	-9999.0
2014-10-21 08:00:00		60.0	57.8863	168.868	4.6505	-9999.0
2014-10-21 08:10:00		60.0	57.8863	168.868	4.6501	-9999.0
2014-10-21 08:20:00		60.0	57.8863	168.868	4.6663	-9999.0
2014-10-21 08:30:00		60.0	57.8863	168.868	4.6537	-9999.0
2014-10-21 08:40:00		60.0	57.8863	168.868	4.6538	-9999.0
2014-10-21 08:50:00		60.0	57.8863	168.868	4.643	-9999.0
2014-10-21 09:00:00		60.0	57.8863	168.868	4.6444	-9999.0
2014-10-21 09:10:00		60.0	57.8863	168.868	4.6419	-9999.0
2014-10-21 09:20:00		60.0	57.8863	168.868	4.6423	-9999.0
2014-10-21 09:30:00		60.0	57.8863	168.868	4.645	-9999.0
2014-10-21 09:40:00		60.0	57.8863	168.868	4.6448	-9999.0
2014-10-21 09:50:00		60.0	57.8863	168.868	4.6484	-9999.0
2014-10-21 10:00:00		60.0	57.8863	168.868	4.6478	-9999.0
2014-10-21 10:10:00		60.0	57.8863	168.868	4.6535	-9999.0
2014-10-21 10:20:00		60.0	57.8863	168.868	4.6531	-9999.0
2014-10-21 10:30:00		60.0	57.8863	168.868	4.6581	-9999.0
2014-10-21 10:40:00		60.0	57.8863	168.868	4.6555	-9999.0
2014-10-21 10:50:00		60.0	57.8863	168.868	4.6587	-9999.0
2014-10-21 11:00:00		60.0	57.8863	168.868	4.6623	-9999.0
2014-10-21 11:10:00		60.0	57.8863	168.868	4.6687	-9999.0
2014-10-21 11:20:00		60.0	57.8863	168.868	4.6661	-9999.0
2014-10-21 11:30:00		60.0	57.8863	168.868	4.6729	-9999.0
2014-10-21 11:40:00		60.0	57.8863	168.868	4.6749	-9999.0
2014-10-21 11:50:00		60.0	57.8863	168.868	4.672	-9999.0
2014-10-21 12:00:00		60.0	57.8863	168.868	4.676	-9999.0
2014-10-21 12:10:00		60.0	57.8863	168.868	4.6747	-9999.0
2014-10-21 12:20:00		60.0	57.8863	168.868	4.6739	-9999.0
2014-10-21 12:30:00		60.0	57.8863	168.868	4.6708	-9999.0
2014-10-21 12:40:00		60.0	57.8863	168.868	4.6707	-9999.0
2014-10-21 12:50:00		60.0	57.8863	168.868	4.6691	-9999.0
2014-10-21 13:00:00		60.0	57.8863	168.868	4.6716	-9999.0
2014-10-21 13:10:00		60.0	57.8863	168.868	4.667	-9999.0
2014-10-21 13:20:00		60.0	57.8863	168.868	4.6675	-9999.0
2014-10-21 13:30:00		60.0	57.8863	168.868	4.6635	-9999.0
2014-10-21 13:40:00		60.0	57.8863	168.868	4.6632	-9999.0
2014-10-21 13:50:00		60.0	57.8863	168.868	4.6598	-9999.0
2014-10-21 14:00:00		60.0	57.8863	168.868	4.6654	-9999.0
2014-10-21 14:10:00		60.0	57.8863	168.868	4.6568	-9999.0
2014-10-21 14:20:00		60.0	57.8863	168.868	4.6549	-9999.0
2014-10-21 14:30:00		60.0	57.8863	168.868	4.6524	-9999.0
2014-10-21 14:40:00		60.0	57.8863	168.868	4.6501	-9999.0
2014-10-21 14:50:00		60.0	57.8863	168.868	4.6493	-9999.0
2014-10-21 15:00:00		60.0	57.8863	168.868	4.6483	-9999.0
2014-10-21 15:10:00		60.0	57.8863	168.868	4.647	-9999.0
2014-10-21 15:20:00		60.0	57.8863	168.868	4.646	-9999.0
2014-10-21 15:30:00		60.0	57.8863	168.868	4.6534	-9999.0
2014-10-21 15:40:00		60.0	57.8863	168.868	4.6478	-9999.0
2014-10-21 15:50:00		60.0	57.8863	168.868	4.6439	-9999.0
2014-10-21 16:00:00		60.0	57.8863	168.868	4.6509	-9999.0
2014-10-21 16:10:00		60.0	57.8863	168.868	4.6492	-9999.0
2014-10-21 16:20:00		60.0	57.8863	168.868	4.6454	-9999.0
2014-10-21 16:30:00		60.0	57.8863	168.868	4.6442	-9999.0
2014-10-21 16:40:00		60.0	57.8863	168.868	4.6482	-9999.0
2014-10-21 16:50:00		60.0	57.8863	168.868	4.647	-9999.0
2014-10-21 17:00:00		60.0	57.8863	168.868	4.6432	-9999.0
2014-10-21 17:10:00		60.0	57.8863	168.868	4.645	-9999.0
2014-10-21 17:20:00		60.0	57.8863	168.868	4.6543	-9999.0
2014-10-21 17:30:00		60.0	57.8863	168.868	4.6483	-9999.0
2014-10-21 17:40:00		60.0	57.8863	168.868	4.6462	-9999.0
2014-10-21 17:50:00		60.0	57.8863	168.868	4.6466	-9999.0
2014-10-21 18:00:00		60.0	57.8863	168.868	4.6469	-9999.0
2014-10-21 18:10:00		60.0	57.8863	168.868	4.6497	-9999.0
2014-10-21 18:20:00		60.0	57.8863	168.868	4.6499	-9999.0
2014-10-21 18:30:00		60.0	57.8863	168.868	4.6497	-9999.0
2014-10-21 18:40:00		60.0	57.8863	168.868	4.6496	-9999.0
2014-10-21 18:50:00		60.0	57.8863	168.868	4.6495	-9999.0
2014-10-21 19:00:00		60.0	57.8863	168.868	4.6499	-9999.0
2014-10-21 19:10:00		60.0	57.8863	168.868	4.651	-9999.0
2014-10-21 19:20:00		60.0	57.8863	168.868	4.6513	-9999.0
2014-10-21 19:30:00		60.0	57.8863	168.868	4.6525	-9999.0
2014-10-21 19:40:00		60.0	57.8863	168.868	4.6531	-9999.0
2014-10-21 19:50:00		60.0	57.8863	168.868	4.6547	-9999.0
2014-10-21 20:00:00		60.0	57.8863	168.868	4.656	-9999.0
2014-10-21 20:10:00		60.0	57.8863	168.868	4.6576	-9999.0
2014-10-21 20:20:00		60.0	57.8863	168.868	4.659	-9999.0
2014-10-21 20:30:00		60.0	57.8863	168.868	4.6605	-9999.0
2014-10-21 20:40:00		60.0	57.8863	168.868	4.662	-9999.0
2014-10-21 20:50:00		60.0	57.8863	168.868	4.6641	-9999.0
2014-10-21 21:00:00		60.0	57.8863	168.868	4.6658	-9999.0
2014-10-21 21:10:00		60.0	57.8863	168.868	4.6672	-9999.0
2014-10-21 21:20:00		60.0	57.8863	168.868	4.6701	-9999.0
2014-10-21 21:30:00		60.0	57.8863	168.868	4.6717	-9999.0
2014-10-21 21:40:00		60.0	57.8863	168.868	4.6742	-9999.0
2014-10-21 21:50:00		60.0	57.8863	168.868	4.6753	-9999.0
2014-10-21 22:00:00		60.0	57.8863	168.868	4.6759	-9999.0
2014-10-21 22:10:00		60.0	57.8863	168.868	4.6776	-9999.0
2014-10-21 22:20:00		60.0	57.8863	168.868	4.6802	-9999.0
2014-10-21 22:30:00		60.0	57.8863	168.868	4.6818	-9999.0
2014-10-21 22:40:00		60.0	57.8863	168.868	4.6855	-9999.0
2014-10-21 22:50:00		60.0	57.8863	168.868	4.6826	-9999.0
2014-10-21 23:00:00		60.0	57.8863	168.868	4.6827	-9999.0
2014-10-21 23:10:00		60.0	57.8863	168.868	4.6889	-9999.0
2014-10-21 23:20:00		60.0	57.8863	168.868	4.6853	-9999.0
2014-10-21 23:30:00		60.0	57.8863	168.868	4.6891	-9999.0
2014-10-21 23:40:00		60.0	57.8863	168.868	4.6874	-9999.0
2014-10-21 23:50:00		60.0	57.8863	168.868	4.6815	-9999.0
2014-10-22 00:00:00		60.0	57.8863	168.868	4.6856	-9999.0
2014-10-22 00:10:00		60.0	57.8863	168.868	4.6799	-9999.0
2014-10-22 00:20:00		60.0	57.8863	168.868	4.6818	-9999.0
2014-10-22 00:30:00		60.0	57.8863	168.868	4.6811	-9999.0
2014-10-22 00:40:00		60.0	57.8863	168.868	4.6784	-9999.0
2014-10-22 00:50:00		60.0	57.8863	168.868	4.6746	-9999.0
2014-10-22 01:00:00		60.0	57.8863	168.868	4.6702	-9999.0
2014-10-22 01:10:00		60.0	57.8863	168.868	4.6699	-9999.0
2014-10-22 01:20:00		60.0	57.8863	168.868	4.6656	-9999.0
2014-10-22 01:30:00		60.0	57.8863	168.868	4.6643	-9999.0
2014-10-22 01:40:00		60.0	57.8863	168.868	4.6618	-9999.0
2014-10-22 01:50:00		60.0	57.8863	168.868	4.6551	-9999.0
2014-10-22 02:00:00		60.0	57.8863	168.868	4.6526	-9999.0
2014-10-22 02:10:00		60.0	57.8863	168.868	4.6526	-9999.0
2014-10-22 02:20:00		60.0	57.8863	168.868	4.6569	-9999.0
2014-10-22 02:30:00		60.0	57.8863	168.868	4.649	-9999.0
2014-10-22 02:40:00		60.0	57.8863	168.868	4.6493	-9999.0
2014-10-22 02:50:00		60.0	57.8863	168.868	4.6516	-9999.0
2014-10-22 03:00:00		60.0	57.8863	168.868	4.6524	-9999.0
2014-10-22 03:10:00		60.0	57.8863	168.868	4.6558	-9999.0
2014-10-22 03:20:00		60.0	57.8863	168.868	4.6539	-9999.0
2014-10-22 03:30:00		60.0	57.8863	168.868	4.6523	-9999.0
2014-10-22 03:40:00		60.0	57.8863	168.868	4.6564	-9999.0
2014-10-22 03:50:00		60.0	57.8863	168.868	4.6489	-9999.0
2014-10-22 04:00:00		60.0	57.8863	168.868	4.6452	-9999.0
2014-10-22 04:10:00		60.0	57.8863	168.868	4.643	-9999.0
2014-10-22 04:20:00		60.0	57.8863	168.868	4.6412	-9999.0
2014-10-22 04:30:00		60.0	57.8863	168.868	4.6409	-9999.0
2014-10-22 04:40:00		60.0	57.8863	168.868	4.644	-9999.0
2014-10-22 04:50:00		60.0	57.8863	168.868	4.6405	-9999.0
2014-10-22 05:00:00		60.0	57.8863	168.868	4.6368	-9999.0
2014-10-22 05:10:00		60.0	57.8863	168.868	4.6332	-9999.0
2014-10-22 05:20:00		60.0	57.8863	168.868	4.6392	-9999.0
2014-10-22 05:30:00		60.0	57.8863	168.868	4.6332	-9999.0
2014-10-22 05:40:00		60.0	57.8863	168.868	4.6336	-9999.0
2014-10-22 05:50:00		60.0	57.8863	168.868	4.637	-9999.0
2014-10-22 06:00:00		60.0	57.8863	168.868	4.6374	-9999.0
2014-10-22 06:10:00		60.0	57.8863	168.868	4.6457	-9999.0
2014-10-22 06:20:00		60.0	57.8863	168.868	4.6445	-9999.0
2014-10-22 06:30:00		60.0	57.8863	168.868	4.6642	-9999.0
2014-10-22 06:40:00		60.0	57.8863	168.868	4.6537	-9999.0
2014-10-22 06:50:00		60.0	57.8863	168.868	4.6602	-9999.0
2014-10-22 07:00:00		60.0	57.8863	168.868	4.6694	-9999.0
2014-10-22 07:10:00		60.0	57.8863	168.868	4.6716	-9999.0
2014-10-22 07:20:00		60.0	57.8863	168.868	4.6713	-9999.0
2014-10-22 07:30:00		60.0	57.8863	168.868	4.672	-9999.0
2014-10-22 07:40:00		60.0	57.8863	168.868	4.6826	-9999.0
2014-10-22 07:50:00		60.0	57.8863	168.868	4.6805	-9999.0
2014-10-22 08:00:00		60.0	57.8863	168.868	4.6843	-9999.0
2014-10-22 08:10:00		60.0	57.8863	168.868	4.6827	-9999.0
2014-10-22 08:20:00		60.0	57.8863	168.868	4.6896	-9999.0
2014-10-22 08:30:00		60.0	57.8863	168.868	4.6879	-9999.0
2014-10-22 08:40:00		60.0	57.8863	168.868	4.6904	-9999.0
2014-10-22 08:50:00		60.0	57.8863	168.868	4.6966	-9999.0
2014-10-22 09:00:00		60.0	57.8863	168.868	4.6891	-9999.0
2014-10-22 09:10:00		60.0	57.8863	168.868	4.6942	-9999.0
2014-10-22 09:20:00		60.0	57.8863	168.868	4.6999	-9999.0
2014-10-22 09:30:00		60.0	57.8863	168.868	4.6973	-9999.0
2014-10-22 09:40:00		60.0	57.8863	168.868	4.7147	-9999.0
2014-10-22 09:50:00		60.0	57.8863	168.868	4.7008	-9999.0
2014-10-22 10:00:00		60.0	57.8863	168.868	4.7129	-9999.0
2014-10-22 10:10:00		60.0	57.8863	168.868	4.7205	-9999.0
2014-10-22 10:20:00		60.0	57.8863	168.868	4.7157	-9999.0
2014-10-22 10:30:00		60.0	57.8863	168.868	4.7164	-9999.0
2014-10-22 10:40:00		60.0	57.8863	168.868	4.734	-9999.0
2014-10-22 10:50:00		60.0	57.8863	168.868	4.7382	-9999.0
2014-10-22 11:00:00		60.0	57.8863	168.868	4.7474	-9999.0
2014-10-22 11:10:00		60.0	57.8863	168.868	4.7243	-9999.0
2014-10-22 11:20:00		60.0	57.8863	168.868	4.725	-9999.0
2014-10-22 11:30:00		60.0	57.8863	168.868	4.7181	-9999.0
2014-10-22 11:40:00		60.0	57.8863	168.868	4.7208	-9999.0
2014-10-22 11:50:00		60.0	57.8863	168.868	4.7393	-9999.0
2014-10-22 12:00:00		60.0	57.8863	168.868	4.7515	-9999.0
2014-10-22 12:10:00		60.0	57.8863	168.868	4.7131	-9999.0
2014-10-22 12:20:00		60.0	57.8863	168.868	4.707	-9999.0
2014-10-22 12:30:00		60.0	57.8863	168.868	4.706	-9999.0
2014-10-22 12:40:00		60.0	57.8863	168.868	4.7057	-9999.0
2014-10-22 12:50:00		60.0	57.8863	168.868	4.704	-9999.0
2014-10-22 13:00:00		60.0	57.8863	168.868	4.7031	-9999.0
2014-10-22 13:10:00		60.0	57.8863	168.868	4.6995	-9999.0
2014-10-22 13:20:00		60.0	57.8863	168.868	4.708	-9999.0
2014-10-22 13:30:00		60.0	57.8863	168.868	4.6976	-9999.0
2014-10-22 13:40:00		60.0	57.8863	168.868	4.6951	-9999.0
2014-10-22 13:50:00		60.0	57.8863	168.868	4.6938	-9999.0
2014-10-22 14:00:00		60.0	57.8863	168.868	4.6948	-9999.0
2014-10-22 14:10:00		60.0	57.8863	168.868	4.6917	-9999.0
2014-10-22 14:20:00		60.0	57.8863	168.868	4.6908	-9999.0
2014-10-22 14:30:00		60.0	57.8863	168.868	4.6936	-9999.0
2014-10-22 14:40:00		60.0	57.8863	168.868	4.6902	-9999.0
2014-10-22 14:50:00		60.0	57.8863	168.868	4.6907	-9999.0
2014-10-22 15:00:00		60.0	57.8863	168.868	4.6876	-9999.0
2014-10-22 15:10:00		60.0	57.8863	168.868	4.6866	-9999.0
2014-10-22 15:20:00		60.0	57.8863	168.868	4.6817	-9999.0
2014-10-22 15:30:00		60.0	57.8863	168.868	4.6835	-9999.0
2014-10-22 15:40:00		60.0	57.8863	168.868	4.6824	-9999.0
2014-10-22 15:50:00		60.0	57.8863	168.868	4.6857	-9999.0
2014-10-22 16:00:00		60.0	57.8863	168.868	4.6825	-9999.0
2014-10-22 16:10:00		60.0	57.8863	168.868	4.6869	-9999.0
2014-10-22 16:20:00		60.0	57.8863	168.868	4.6862	-9999.0
2014-10-22 16:30:00		60.0	57.8863	168.868	4.688	-9999.0
2014-10-22 16:40:00		60.0	57.8863	168.868	4.69	-9999.0
2014-10-22 16:50:00		60.0	57.8863	168.868	4.6907	-9999.0
2014-10-22 17:00:00		60.0	57.8863	168.868	4.6933	-9999.0
2014-10-22 17:10:00		60.0	57.8863	168.868	4.6954	-9999.0
2014-10-22 17:20:00		60.0	57.8863	168.868	4.713	-9999.0
2014-10-22 17:30:00		60.0	57.8863	168.868	4.707	-9999.0
2014-10-22 17:40:00		60.0	57.8863	168.868	4.716	-9999.0
2014-10-22 17:50:00		60.0	57.8863	168.868	4.7188	-9999.0
2014-10-22 18:00:00		60.0	57.8863	168.868	4.7167	-9999.0
2014-10-22 18:10:00		60.0	57.8863	168.868	4.7248	-9999.0
2014-10-22 18:20:00		60.0	57.8863	168.868	4.7602	-9999.0
2014-10-22 18:30:00		60.0	57.8863	168.868	4.773	-9999.0
2014-10-22 18:40:00		60.0	57.8863	168.868	4.7947	-9999.0
2014-10-22 18:50:00		60.0	57.8863	168.868	4.8212	-9999.0
2014-10-22 19:00:00		60.0	57.8863	168.868	4.8098	-9999.0
2014-10-22 19:10:00		60.0	57.8863	168.868	4.7756	-9999.0
2014-10-22 19:20:00		60.0	57.8863	168.868	4.7908	-9999.0
2014-10-22 19:30:00		60.0	57.8863	168.868	4.7702	-9999.0
2014-10-22 19:40:00		60.0	57.8863	168.868	4.7704	-9999.0
2014-10-22 19:50:00		60.0	57.8863	168.868	4.8145	-9999.0
2014-10-22 20:00:00		60.0	57.8863	168.868	4.82	-9999.0
2014-10-22 20:10:00		60.0	57.8863	168.868	4.8327	-9999.0
2014-10-22 20:20:00		60.0	57.8863	168.868	4.8885	-9999.0
2014-10-22 20:30:00		60.0	57.8863	168.868	4.8302	-9999.0
2014-10-22 20:40:00		60.0	57.8863	168.868	4.8021	-9999.0
2014-10-22 20:50:00		60.0	57.8863	168.868	4.8107	-9999.0
2014-10-22 21:00:00		60.0	57.8863	168.868	4.7979	-9999.0
2014-10-22 21:10:00		60.0	57.8863	168.868	4.8328	-9999.0
2014-10-22 21:20:00		60.0	57.8863	168.868	4.9143	-9999.0
2014-10-22 21:30:00		60.0	57.8863	168.868	4.9574	-9999.0
2014-10-22 21:40:00		60.0	57.8863	168.868	4.9679	-9999.0
2014-10-22 21:50:00		60.0	57.8863	168.868	4.8663	-9999.0
2014-10-22 22:00:00		60.0	57.8863	168.868	4.9322	-9999.0
2014-10-22 22:10:00		60.0	57.8863	168.868	4.9279	-9999.0
2014-10-22 22:20:00		60.0	57.8863	168.868	4.8804	-9999.0
2014-10-22 22:30:00		60.0	57.8863	168.868	4.8597	-9999.0
2014-10-22 22:40:00		60.0	57.8863	168.868	4.8668	-9999.0
2014-10-22 22:50:00		60.0	57.8863	168.868	4.8372	-9999.0
2014-10-22 23:00:00		60.0	57.8863	168.868	4.8216	-9999.0
2014-10-22 23:10:00		60.0	57.8863	168.868	4.8017	-9999.0
2014-10-22 23:20:00		60.0	57.8863	168.868	4.8052	-9999.0
2014-10-22 23:30:00		60.0	57.8863	168.868	4.786	-9999.0
2014-10-22 23:40:00		60.0	57.8863	168.868	4.7916	-9999.0
2014-10-22 23:50:00		60.0	57.8863	168.868	4.7886	-9999.0
2014-10-23 00:00:00		60.0	57.8863	168.868	4.792	-9999.0
2014-10-23 00:10:00		60.0	57.8863	168.868	4.7731	-9999.0
2014-10-23 00:20:00		60.0	57.8863	168.868	4.7776	-9999.0
2014-10-23 00:30:00		60.0	57.8863	168.868	4.7739	-9999.0
2014-10-23 00:40:00		60.0	57.8863	168.868	4.7712	-9999.0
2014-10-23 00:50:00		60.0	57.8863	168.868	4.7445	-9999.0
2014-10-23 01:00:00		60.0	57.8863	168.868	4.7442	-9999.0
2014-10-23 01:10:00		60.0	57.8863	168.868	4.7384	-9999.0
2014-10-23 01:20:00		60.0	57.8863	168.868	4.7337	-9999.0
2014-10-23 01:30:00		60.0	57.8863	168.868	4.7422	-9999.0
2014-10-23 01:40:00		60.0	57.8863	168.868	4.7373	-9999.0
2014-10-23 01:50:00		60.0	57.8863	168.868	4.7334	-9999.0
2014-10-23 02:00:00		60.0	57.8863	168.868	4.7337	-9999.0
2014-10-23 02:10:00		60.0	57.8863	168.868	4.7317	-9999.0
2014-10-23 02:20:00		60.0	57.8863	168.868	4.746	-9999.0
2014-10-23 02:30:00		60.0	57.8863	168.868	4.7363	-9999.0
2014-10-23 02:40:00		60.0	57.8863	168.868	4.7354	-9999.0
2014-10-23 02:50:00		60.0	57.8863	168.868	4.7328	-9999.0
2014-10-23 03:00:00		60.0	57.8863	168.868	4.7172	-9999.0
2014-10-23 03:10:00		60.0	57.8863	168.868	4.7276	-9999.0
2014-10-23 03:20:00		60.0	57.8863	168.868	4.7012	-9999.0
2014-10-23 03:30:00		60.0	57.8863	168.868	4.7648	-9999.0
2014-10-23 03:40:00		60.0	57.8863	168.868	4.7389	-9999.0
2014-10-23 03:50:00		60.0	57.8863	168.868	4.7786	-9999.0
2014-10-23 04:00:00		60.0	57.8863	168.868	4.7927	-9999.0
2014-10-23 04:10:00		60.0	57.8863	168.868	4.8273	-9999.0
2014-10-23 04:20:00		60.0	57.8863	168.868	4.8005	-9999.0
2014-10-23 04:30:00		60.0	57.8863	168.868	4.802	-9999.0
2014-10-23 04:40:00		60.0	57.8863	168.868	4.7586	-9999.0
2014-10-23 04:50:00		60.0	57.8863	168.868	4.7689	-9999.0
2014-10-23 05:00:00		60.0	57.8863	168.868	4.7509	-9999.0
2014-10-23 05:10:00		60.0	57.8863	168.868	4.7286	-9999.0
2014-10-23 05:20:00		60.0	57.8863	168.868	4.7607	-9999.0
2014-10-23 05:30:00		60.0	57.8863	168.868	4.7572	-9999.0
2014-10-23 05:40:00		60.0	57.8863	168.868	4.8088	-9999.0
2014-10-23 05:50:00		60.0	57.8863	168.868	4.7914	-9999.0
2014-10-23 06:00:00		60.0	57.8863	168.868	4.7948	-9999.0
2014-10-23 06:10:00		60.0	57.8863	168.868	4.8025	-9999.0
2014-10-23 06:20:00		60.0	57.8863	168.868	4.7637	-9999.0
2014-10-23 06:30:00		60.0	57.8863	168.868	4.7538	-9999.0
2014-10-23 06:40:00		60.0	57.8863	168.868	4.7564	-9999.0
2014-10-23 06:50:00		60.0	57.8863	168.868	4.7536	-9999.0
2014-10-23 07:00:00		60.0	57.8863	168.868	4.7328	-9999.0
2014-10-23 07:10:00		60.0	57.8863	168.868	4.7686	-9999.0
2014-10-23 07:20:00		60.0	57.8863	168.868	4.7854	-9999.0
2014-10-23 07:30:00		60.0	57.8863	168.868	4.7924	-9999.0
2014-10-23 07:40:00		60.0	57.8863	168.868	4.8029	-9999.0
2014-10-23 07:50:00		60.0	57.8863	168.868	4.779	-9999.0
2014-10-23 08:00:00		60.0	57.8863	168.868	4.7776	-9999.0
2014-10-23 08:10:00		60.0	57.8863	168.868	4.8067	-9999.0
2014-10-23 08:20:00		60.0	57.8863	168.868	4.794	-9999.0
2014-10-23 08:30:00		60.0	57.8863	168.868	4.806	-9999.0
2014-10-23 08:40:00		60.0	57.8863	168.868	4.7931	-9999.0
2014-10-23 08:50:00		60.0	57.8863	168.868	4.7849	-9999.0
2014-10-23 09:00:00		60.0	57.8863	168.868	4.7899	-9999.0
2014-10-23 09:10:00		60.0	57.8863	168.868	4.7758	-9999.0
2014-10-23 09:20:00		60.0	57.8863	168.868	4.7674	-9999.0
2014-10-23 09:30:00		60.0	57.8863	168.868	4.7652	-9999.0
2014-10-23 09:40:00		60.0	57.8863	168.868	4.7724	-9999.0
2014-10-23 09:50:00		60.0	57.8863	168.868	4.7542	-9999.0
2014-10-23 10:00:00		60.0	57.8863	168.868	4.7684	-9999.0
2014-10-23 10:10:00		60.0	57.8863	168.868	4.7638	-9999.0
2014-10-23 10:20:00		60.0	57.8863	168.868	4.7662	-9999.0
2014-10-23 10:30:00		60.0	57.8863	168.868	4.7651	-9999.0
2014-10-23 10:40:00		60.0	57.8863	168.868	4.7589	-9999.0
2014-10-23 10:50:00		60.0	57.8863	168.868	4.7714	-9999.0
2014-10-23 11:00:00		60.0	57.8863	168.868	4.7736	-9999.0
2014-10-23 11:10:00		60.0	57.8863	168.868	4.7758	-9999.0
2014-10-23 11:20:00		60.0	57.8863	168.868	4.7437	-9999.0
2014-10-23 11:30:00		60.0	57.8863	168.868	4.7581	-9999.0
2014-10-23 11:40:00		60.0	57.8863	168.868	4.7498	-9999.0
2014-10-23 11:50:00		60.0	57.8863	168.868	4.7432	-9999.0
2014-10-23 12:00:00		60.0	57.8863	168.868	4.7474	-9999.0
2014-10-23 12:10:00		60.0	57.8863	168.868	4.7618	-9999.0
2014-10-23 12:20:00		60.0	57.8863	168.868	4.841	-9999.0
2014-10-23 12:30:00		60.0	57.8863	168.868	4.7605	-9999.0
2014-10-23 12:40:00		60.0	57.8863	168.868	4.7558	-9999.0
2014-10-23 12:50:00		60.0	57.8863	168.868	4.7679	-9999.0
2014-10-23 13:00:00		60.0	57.8863	168.868	4.7551	-9999.0
2014-10-23 13:10:00		60.0	57.8863	168.868	4.7649	-9999.0
2014-10-23 13:20:00		60.0	57.8863	168.868	4.7471	-9999.0
2014-10-23 13:30:00		60.0	57.8863	168.868	4.7661	-9999.0
2014-10-23 13:40:00		60.0	57.8863	168.868	4.7641	-9999.0
2014-10-23 13:50:00		60.0	57.8863	168.868	4.7784	-9999.0
2014-10-23 14:00:00		60.0	57.8863	168.868	4.7689	-9999.0
2014-10-23 14:10:00		60.0	57.8863	168.868	4.7681	-9999.0
2014-10-23 14:20:00		60.0	57.8863	168.868	4.7691	-9999.0
2014-10-23 14:30:00		60.0	57.8863	168.868	4.7744	-9999.0
2014-10-23 14:40:00		60.0	57.8863	168.868	4.7621	-9999.0
2014-10-23 14:50:00		60.0	57.8863	168.868	4.7702	-9999.0
2014-10-23 15:00:00		60.0	57.8863	168.868	4.764	-9999.0
2014-10-23 15:10:00		60.0	57.8863	168.868	4.7709	-9999.0
2014-10-23 15:20:00		60.0	57.8863	168.868	4.7829	-9999.0
2014-10-23 15:30:00		60.0	57.8863	168.868	4.7755	-9999.0
2014-10-23 15:40:00		60.0	57.8863	168.868	4.7581	-9999.0
2014-10-23 15:50:00		60.0	57.8863	168.868	4.7573	-9999.0
2014-10-23 16:00:00		60.0	57.8863	168.868	4.7626	-9999.0
2014-10-23 16:10:00		60.0	57.8863	168.868	4.772	-9999.0
2014-10-23 16:20:00		60.0	57.8863	168.868	4.7842	-9999.0
2014-10-23 16:30:00		60.0	57.8863	168.868	4.785	-9999.0
2014-10-23 16:40:00		60.0	57.8863	168.868	4.7718	-9999.0
2014-10-23 16:50:00		60.0	57.8863	168.868	4.7692	-9999.0
2014-10-23 17:00:00		60.0	57.8863	168.868	4.7705	-9999.0
2014-10-23 17:10:00		60.0	57.8863	168.868	4.7741	-9999.0
2014-10-23 17:20:00		60.0	57.8863	168.868	4.7823	-9999.0
2014-10-23 17:30:00		60.0	57.8863	168.868	4.7667	-9999.0
2014-10-23 17:40:00		60.0	57.8863	168.868	4.7664	-9999.0
2014-10-23 17:50:00		60.0	57.8863	168.868	4.7609	-9999.0
2014-10-23 18:00:00		60.0	57.8863	168.868	4.7847	-9999.0
2014-10-23 18:10:00		60.0	57.8863	168.868	4.7799	-9999.0
2014-10-23 18:20:00		60.0	57.8863	168.868	4.8027	-9999.0
2014-10-23 18:30:00		60.0	57.8863	168.868	4.805	-9999.0
2014-10-23 18:40:00		60.0	57.8863	168.868	4.7826	-9999.0
2014-10-23 18:50:00		60.0	57.8863	168.868	4.793	-9999.0
2014-10-23 19:00:00		60.0	57.8863	168.868	4.8028	-9999.0
2014-10-23 19:10:00		60.0	57.8863	168.868	4.7811	-9999.0
2014-10-23 19:20:00		60.0	57.8863	168.868	4.7976	-9999.0
2014-10-23 19:30:00		60.0	57.8863	168.868	4.7991	-9999.0
2014-10-23 19:40:00		60.0	57.8863	168.868	4.7679	-9999.0
2014-10-23 19:50:00		60.0	57.8863	168.868	4.7626	-9999.0
2014-10-23 20:00:00		60.0	57.8863	168.868	4.7679	-9999.0
2014-10-23 20:10:00		60.0	57.8863	168.868	4.7638	-9999.0
2014-10-23 20:20:00		60.0	57.8863	168.868	4.7639	-9999.0
2014-10-23 20:30:00		60.0	57.8863	168.868	4.763	-9999.0
2014-10-23 20:40:00		60.0	57.8863	168.868	4.764	-9999.0
2014-10-23 20:50:00		60.0	57.8863	168.868	4.761	-9999.0
2014-10-23 21:00:00		60.0	57.8863	168.868	4.7693	-9999.0
2014-10-23 21:10:00		60.0	57.8863	168.868	4.762	-9999.0
2014-10-23 21:20:00		60.0	57.8863	168.868	4.786	-9999.0
2014-10-23 21:30:00		60.0	57.8863	168.868	4.7857	-9999.0
2014-10-23 21:40:00		60.0	57.8863	168.868	4.7703	-9999.0
2014-10-23 21:50:00		60.0	57.8863	168.868	4.77	-9999.0
2014-10-23 22:00:00		60.0	57.8863	168.868	4.7702	-9999.0
2014-10-23 22:10:00		60.0	57.8863	168.868	4.7682	-9999.0
2014-10-23 22:20:00		60.0	57.8863	168.868	4.774	-9999.0
2014-10-23 22:30:00		60.0	57.8863	168.868	4.7698	-9999.0
2014-10-23 22:40:00		60.0	57.8863	168.868	4.7651	-9999.0
2014-10-23 22:50:00		60.0	57.8863	168.868	4.7774	-9999.0
2014-10-23 23:00:00		60.0	57.8863	168.868	4.7723	-9999.0
2014-10-23 23:10:00		60.0	57.8863	168.868	4.7697	-9999.0
2014-10-23 23:20:00		60.0	57.8863	168.868	4.7645	-9999.0
2014-10-23 23:30:00		60.0	57.8863	168.868	4.7708	-9999.0
2014-10-23 23:40:00		60.0	57.8863	168.868	4.7745	-9999.0
2014-10-23 23:50:00		60.0	57.8863	168.868	4.7741	-9999.0
2014-10-24 00:00:00		60.0	57.8863	168.868	4.7762	-9999.0
2014-10-24 00:10:00		60.0	57.8863	168.868	4.7689	-9999.0
2014-10-24 00:20:00		60.0	57.8863	168.868	4.768	-9999.0
2014-10-24 00:30:00		60.0	57.8863	168.868	4.7812	-9999.0
2014-10-24 00:40:00		60.0	57.8863	168.868	4.7817	-9999.0
2014-10-24 00:50:00		60.0	57.8863	168.868	4.779	-9999.0
2014-10-24 01:00:00		60.0	57.8863	168.868	4.7932	-9999.0
2014-10-24 01:10:00		60.0	57.8863	168.868	4.8048	-9999.0
2014-10-24 01:20:00		60.0	57.8863	168.868	4.7918	-9999.0
2014-10-24 01:30:00		60.0	57.8863	168.868	4.8062	-9999.0
2014-10-24 01:40:00		60.0	57.8863	168.868	4.7963	-9999.0
2014-10-24 01:50:00		60.0	57.8863	168.868	4.7876	-9999.0
2014-10-24 02:00:00		60.0	57.8863	168.868	4.7815	-9999.0
2014-10-24 02:10:00		60.0	57.8863	168.868	4.787	-9999.0
2014-10-24 02:20:00		60.0	57.8863	168.868	4.7934	-9999.0
2014-10-24 02:30:00		60.0	57.8863	168.868	4.7984	-9999.0
2014-10-24 02:40:00		60.0	57.8863	168.868	4.7936	-9999.0
2014-10-24 02:50:00		60.0	57.8863	168.868	4.7919	-9999.0
2014-10-24 03:00:00		60.0	57.8863	168.868	4.784	-9999.0
2014-10-24 03:10:00		60.0	57.8863	168.868	4.7802	-9999.0
2014-10-24 03:20:00		60.0	57.8863	168.868	4.7806	-9999.0
2014-10-24 03:30:00		60.0	57.8863	168.868	4.7848	-9999.0
2014-10-24 03:40:00		60.0	57.8863	168.868	4.7924	-9999.0
2014-10-24 03:50:00		60.0	57.8863	168.868	4.7865	-9999.0
2014-10-24 04:00:00		60.0	57.8863	168.868	4.7733	-9999.0
2014-10-24 04:10:00		60.0	57.8863	168.868	4.7633	-9999.0
2014-10-24 04:20:00		60.0	57.8863	168.868	4.7543	-9999.0
2014-10-24 04:30:00		60.0	57.8863	168.868	4.7575	-9999.0
2014-10-24 04:40:00		60.0	57.8863	168.868	4.7387	-9999.0
2014-10-24 04:50:00		60.0	57.8863	168.868	4.7414	-9999.0
2014-10-24 05:00:00		60.0	57.8863	168.868	4.7366	-9999.0
2014-10-24 05:10:00		60.0	57.8863	168.868	4.741	-9999.0
2014-10-24 05:20:00		60.0	57.8863	168.868	4.7345	-9999.0
2014-10-24 05:30:00		60.0	57.8863	168.868	4.7276	-9999.0
2014-10-24 05:40:00		60.0	57.8863	168.868	4.7328	-9999.0
2014-10-24 05:50:00		60.0	57.8863	168.868	4.7318	-9999.0
2014-10-24 06:00:00		60.0	57.8863	168.868	4.7277	-9999.0
2014-10-24 06:10:00		60.0	57.8863	168.868	4.7403	-9999.0
2014-10-24 06:20:00		60.0	57.8863	168.868	4.7398	-9999.0
2014-10-24 06:30:00		60.0	57.8863	168.868	4.7548	-9999.0
2014-10-24 06:40:00		60.0	57.8863	168.868	4.7606	-9999.0
2014-10-24 06:50:00		60.0	57.8863	168.868	4.7662	-9999.0
2014-10-24 07:00:00		60.0	57.8863	168.868	4.7686	-9999.0
2014-10-24 07:10:00		60.0	57.8863	168.868	4.7726	-9999.0
2014-10-24 07:20:00		60.0	57.8863	168.868	4.7724	-9999.0
2014-10-24 07:30:00		60.0	57.8863	168.868	4.7676	-9999.0
2014-10-24 07:40:00		60.0	57.8863	168.868	4.7647	-9999.0
2014-10-24 07:50:00		60.0	57.8863	168.868	4.7596	-9999.0
2014-10-24 08:00:00		60.0	57.8863	168.868	4.7591	-9999.0
2014-10-24 08:10:00		60.0	57.8863	168.868	4.7548	-9999.0
2014-10-24 08:20:00		60.0	57.8863	168.868	4.7524	-9999.0
2014-10-24 08:30:00		60.0	57.8863	168.868	4.7485	-9999.0
2014-10-24 08:40:00		60.0	57.8863	168.868	4.7468	-9999.0
2014-10-24 08:50:00		60.0	57.8863	168.868	4.748	-9999.0
2014-10-24 09:00:00		60.0	57.8863	168.868	4.7491	-9999.0
2014-10-24 09:10:00		60.0	57.8863	168.868	4.7512	-9999.0
2014-10-24 09:20:00		60.0	57.8863	168.868	4.7533	-9999.0
2014-10-24 09:30:00		60.0	57.8863	168.868	4.7577	-9999.0
2014-10-24 09:40:00		60.0	57.8863	168.868	4.7633	-9999.0
2014-10-24 09:50:00		60.0	57.8863	168.868	4.7745	-9999.0
2014-10-24 10:00:00		60.0	57.8863	168.868	4.7819	-9999.0
2014-10-24 10:10:00		60.0	57.8863	168.868	4.7901	-9999.0
2014-10-24 10:20:00		60.0	57.8863	168.868	4.7878	-9999.0
2014-10-24 10:30:00		60.0	57.8863	168.868	4.7825	-9999.0
2014-10-24 10:40:00		60.0	57.8863	168.868	4.7857	-9999.0
2014-10-24 10:50:00		60.0	57.8863	168.868	4.7829	-9999.0
2014-10-24 11:00:00		60.0	57.8863	168.868	4.7991	-9999.0
2014-10-24 11:10:00		60.0	57.8863	168.868	4.7934	-9999.0
2014-10-24 11:20:00		60.0	57.8863	168.868	4.7949	-9999.0
2014-10-24 11:30:00		60.0	57.8863	168.868	4.7947	-9999.0
2014-10-24 11:40:00		60.0	57.8863	168.868	4.7947	-9999.0
2014-10-24 11:50:00		60.0	57.8863	168.868	4.7988	-9999.0
2014-10-24 12:00:00		60.0	57.8863	168.868	4.8149	-9999.0
2014-10-24 12:10:00		60.0	57.8863	168.868	4.8114	-9999.0
2014-10-24 12:20:00		60.0	57.8863	168.868	4.8291	-9999.0
2014-10-24 12:30:00		60.0	57.8863	168.868	4.8094	-9999.0
2014-10-24 12:40:00		60.0	57.8863	168.868	4.812	-9999.0
2014-10-24 12:50:00		60.0	57.8863	168.868	4.8151	-9999.0
2014-10-24 13:00:00		60.0	57.8863	168.868	4.8174	-9999.0
2014-10-24 13:10:00		60.0	57.8863	168.868	4.8108	-9999.0
2014-10-24 13:20:00		60.0	57.8863	168.868	4.8101	-9999.0
2014-10-24 13:30:00		60.0	57.8863	168.868	4.8101	-9999.0
2014-10-24 13:40:00		60.0	57.8863	168.868	4.8073	-9999.0
2014-10-24 13:50:00		60.0	57.8863	168.868	4.8061	-9999.0
2014-10-24 14:00:00		60.0	57.8863	168.868	4.8056	-9999.0
2014-10-24 14:10:00		60.0	57.8863	168.868	4.8089	-9999.0
2014-10-24 14:20:00		60.0	57.8863	168.868	4.8094	-9999.0
2014-10-24 14:30:00		60.0	57.8863	168.868	4.8082	-9999.0
2014-10-24 14:40:00		60.0	57.8863	168.868	4.8088	-9999.0
2014-10-24 14:50:00		60.0	57.8863	168.868	4.8142	-9999.0
2014-10-24 15:00:00		60.0	57.8863	168.868	4.814	-9999.0
2014-10-24 15:10:00		60.0	57.8863	168.868	4.8172	-9999.0
2014-10-24 15:20:00		60.0	57.8863	168.868	4.8221	-9999.0
2014-10-24 15:30:00		60.0	57.8863	168.868	4.8244	-9999.0
2014-10-24 15:40:00		60.0	57.8863	168.868	4.8196	-9999.0
2014-10-24 15:50:00		60.0	57.8863	168.868	4.8178	-9999.0
2014-10-24 16:00:00		60.0	57.8863	168.868	4.8196	-9999.0
2014-10-24 16:10:00		60.0	57.8863	168.868	4.8209	-9999.0
2014-10-24 16:20:00		60.0	57.8863	168.868	4.8217	-9999.0
2014-10-24 16:30:00		60.0	57.8863	168.868	4.8228	-9999.0
2014-10-24 16:40:00		60.0	57.8863	168.868	4.8243	-9999.0
2014-10-24 16:50:00		60.0	57.8863	168.868	4.8241	-9999.0
2014-10-24 17:00:00		60.0	57.8863	168.868	4.8257	-9999.0
2014-10-24 17:10:00		60.0	57.8863	168.868	4.828	-9999.0
2014-10-24 17:20:00		60.0	57.8863	168.868	4.829	-9999.0
2014-10-24 17:30:00		60.0	57.8863	168.868	4.832	-9999.0
2014-10-24 17:40:00		60.0	57.8863	168.868	4.834	-9999.0
2014-10-24 17:50:00		60.0	57.8863	168.868	4.8388	-9999.0
2014-10-24 18:00:00		60.0	57.8863	168.868	4.8371	-9999.0
2014-10-24 18:10:00		60.0	57.8863	168.868	4.8396	-9999.0
2014-10-24 18:20:00		60.0	57.8863	168.868	4.845	-9999.0
2014-10-24 18:30:00		60.0	57.8863	168.868	4.8476	-9999.0
2014-10-24 18:40:00		60.0	57.8863	168.868	4.85	-9999.0
2014-10-24 18:50:00		60.0	57.8863	168.868	4.8519	-9999.0
2014-10-24 19:00:00		60.0	57.8863	168.868	4.8518	-9999.0
2014-10-24 19:10:00		60.0	57.8863	168.868	4.8508	-9999.0
2014-10-24 19:20:00		60.0	57.8863	168.868	4.8513	-9999.0
2014-10-24 19:30:00		60.0	57.8863	168.868	4.8483	-9999.0
2014-10-24 19:40:00		60.0	57.8863	168.868	4.8469	-9999.0
2014-10-24 19:50:00		60.0	57.8863	168.868	4.8441	-9999.0
2014-10-24 20:00:00		60.0	57.8863	168.868	4.8405	-9999.0
2014-10-24 20:10:00		60.0	57.8863	168.868	4.8399	-9999.0
2014-10-24 20:20:00		60.0	57.8863	168.868	4.8375	-9999.0
2014-10-24 20:30:00		60.0	57.8863	168.868	4.8364	-9999.0
2014-10-24 20:40:00		60.0	57.8863	168.868	4.8347	-9999.0
2014-10-24 20:50:00		60.0	57.8863	168.868	4.8334	-9999.0
2014-10-24 21:00:00		60.0	57.8863	168.868	4.832	-9999.0
2014-10-24 21:10:00		60.0	57.8863	168.868	4.8327	-9999.0
2014-10-24 21:20:00		60.0	57.8863	168.868	4.8334	-9999.0
2014-10-24 21:30:00		60.0	57.8863	168.868	4.8346	-9999.0
2014-10-24 21:40:00		60.0	57.8863	168.868	4.8323	-9999.0
2014-10-24 21:50:00		60.0	57.8863	168.868	4.8319	-9999.0
2014-10-24 22:00:00		60.0	57.8863	168.868	4.8339	-9999.0
2014-10-24 22:10:00		60.0	57.8863	168.868	4.8337	-9999.0
2014-10-24 22:20:00		60.0	57.8863	168.868	4.8359	-9999.0
2014-10-24 22:30:00		60.0	57.8863	168.868	4.8375	-9999.0
2014-10-24 22:40:00		60.0	57.8863	168.868	4.8386	-9999.0
2014-10-24 22:50:00		60.0	57.8863	168.868	4.8398	-9999.0
2014-10-24 23:00:00		60.0	57.8863	168.868	4.8407	-9999.0
2014-10-24 23:10:00		60.0	57.8863	168.868	4.8412	-9999.0
2014-10-24 23:20:00		60.0	57.8863	168.868	4.8419	-9999.0
2014-10-24 23:30:00		60.0	57.8863	168.868	4.8433	-9999.0
2014-10-24 23:40:00		60.0	57.8863	168.868	4.8431	-9999.0
2014-10-24 23:50:00		60.0	57.8863	168.868	4.8418	-9999.0
2014-10-25 00:00:00		60.0	57.8863	168.868	4.8418	-9999.0
2014-10-25 00:10:00		60.0	57.8863	168.868	4.842	-9999.0
2014-10-25 00:20:00		60.0	57.8863	168.868	4.8417	-9999.0
2014-10-25 00:30:00		60.0	57.8863	168.868	4.8416	-9999.0
2014-10-25 00:40:00		60.0	57.8863	168.868	4.8402	-9999.0
2014-10-25 00:50:00		60.0	57.8863	168.868	4.8412	-9999.0
2014-10-25 01:00:00		60.0	57.8863	168.868	4.8435	-9999.0
2014-10-25 01:10:00		60.0	57.8863	168.868	4.8411	-9999.0
2014-10-25 01:20:00		60.0	57.8863	168.868	4.8424	-9999.0
2014-10-25 01:30:00		60.0	57.8863	168.868	4.8445	-9999.0
2014-10-25 01:40:00		60.0	57.8863	168.868	4.8443	-9999.0
2014-10-25 01:50:00		60.0	57.8863	168.868	4.8417	-9999.0
2014-10-25 02:00:00		60.0	57.8863	168.868	4.845	-9999.0
2014-10-25 02:10:00		60.0	57.8863	168.868	4.8421	-9999.0
2014-10-25 02:20:00		60.0	57.8863	168.868	4.8453	-9999.0
2014-10-25 02:30:00		60.0	57.8863	168.868	4.845	-9999.0
2014-10-25 02:40:00		60.0	57.8863	168.868	4.8467	-9999.0
2014-10-25 02:50:00		60.0	57.8863	168.868	4.8477	-9999.0
2014-10-25 03:00:00		60.0	57.8863	168.868	4.8476	-9999.0
2014-10-25 03:10:00		60.0	57.8863	168.868	4.8494	-9999.0
2014-10-25 03:20:00		60.0	57.8863	168.868	4.8488	-9999.0
2014-10-25 03:30:00		60.0	57.8863	168.868	4.8514	-9999.0
2014-10-25 03:40:00		60.0	57.8863	168.868	4.8522	-9999.0
2014-10-25 03:50:00		60.0	57.8863	168.868	4.8504	-9999.0
2014-10-25 04:00:00		60.0	57.8863	168.868	4.8469	-9999.0
2014-10-25 04:10:00		60.0	57.8863	168.868	4.8473	-9999.0
2014-10-25 04:20:00		60.0	57.8863	168.868	4.8482	-9999.0
2014-10-25 04:30:00		60.0	57.8863	168.868	4.8396	-9999.0
2014-10-25 04:40:00		60.0	57.8863	168.868	4.8461	-9999.0
2014-10-25 04:50:00		60.0	57.8863	168.868	4.8333	-9999.0
2014-10-25 05:00:00		60.0	57.8863	168.868	4.834	-9999.0
2014-10-25 05:10:00		60.0	57.8863	168.868	4.83	-9999.0
2014-10-25 05:20:00		60.0	57.8863	168.868	4.8313	-9999.0
2014-10-25 05:30:00		60.0	57.8863	168.868	4.8141	-9999.0
2014-10-25 05:40:00		60.0	57.8863	168.868	4.8083	-9999.0
2014-10-25 05:50:00		60.0	57.8863	168.868	4.8083	-9999.0
2014-10-25 06:00:00		60.0	57.8863	168.868	4.7919	-9999.0
2014-10-25 06:10:00		60.0	57.8863	168.868	4.8049	-9999.0
2014-10-25 06:20:00		60.0	57.8863	168.868	4.7952	-9999.0
2014-10-25 06:30:00		60.0	57.8863	168.868	4.7975	-9999.0
2014-10-25 06:40:00		60.0	57.8863	168.868	4.7856	-9999.0
2014-10-25 06:50:00		60.0	57.8863	168.868	4.79	-9999.0
2014-10-25 07:00:00		60.0	57.8863	168.868	4.7873	-9999.0
2014-10-25 07:10:00		60.0	57.8863	168.868	4.7883	-9999.0
2014-10-25 07:20:00		60.0	57.8863	168.868	4.7886	-9999.0
2014-10-25 07:30:00		60.0	57.8863	168.868	4.7924	-9999.0
2014-10-25 07:40:00		60.0	57.8863	168.868	4.7943	-9999.0
2014-10-25 07:50:00		60.0	57.8863	168.868	4.7926	-9999.0
2014-10-25 08:00:00		60.0	57.8863	168.868	4.8031	-9999.0
2014-10-25 08:10:00		60.0	57.8863	168.868	4.8045	-9999.0
2014-10-25 08:20:00		60.0	57.8863	168.868	4.8092	-9999.0
2014-10-25 08:30:00		60.0	57.8863	168.868	4.8144	-9999.0
2014-10-25 08:40:00		60.0	57.8863	168.868	4.8201	-9999.0
2014-10-25 08:50:00		60.0	57.8863	168.868	4.8255	-9999.0
2014-10-25 09:00:00		60.0	57.8863	168.868	4.8322	-9999.0
2014-10-25 09:10:00		60.0	57.8863	168.868	4.8374	-9999.0
2014-10-25 09:20:00		60.0	57.8863	168.868	4.8412	-9999.0
2014-10-25 09:30:00		60.0	57.8863	168.868	4.8399	-9999.0
2014-10-25 09:40:00		60.0	57.8863	168.868	4.8378	-9999.0
2014-10-25 09:50:00		60.0	57.8863	168.868	4.8363	-9999.0
2014-10-25 10:00:00		60.0	57.8863	168.868	4.8316	-9999.0
2014-10-25 10:10:00		60.0	57.8863	168.868	4.8291	-9999.0
2014-10-25 10:20:00		60.0	57.8863	168.868	4.8188	-9999.0
2014-10-25 10:30:00		60.0	57.8863	168.868	4.8105	-9999.0
2014-10-25 10:40:00		60.0	57.8863	168.868	4.8266	-9999.0
2014-10-25 10:50:00		60.0	57.8863	168.868	4.8082	-9999.0
2014-10-25 11:00:00		60.0	57.8863	168.868	4.8002	-9999.0
2014-10-25 11:10:00		60.0	57.8863	168.868	4.7945	-9999.0
2014-10-25 11:20:00		60.0	57.8863	168.868	4.8017	-9999.0
2014-10-25 11:30:00		60.0	57.8863	168.868	4.7945	-9999.0
2014-10-25 11:40:00		60.0	57.8863	168.868	4.7905	-9999.0
2014-10-25 11:50:00		60.0	57.8863	168.868	4.7914	-9999.0
2014-10-25 12:00:00		60.0	57.8863	168.868	4.784	-9999.0
2014-10-25 12:10:00		60.0	57.8863	168.868	4.785	-9999.0
2014-10-25 12:20:00		60.0	57.8863	168.868	4.7858	-9999.0
2014-10-25 12:30:00		60.0	57.8863	168.868	4.7869	-9999.0
2014-10-25 12:40:00		60.0	57.8863	168.868	4.7846	-9999.0
2014-10-25 12:50:00		60.0	57.8863	168.868	4.7837	-9999.0
2014-10-25 13:00:00		60.0	57.8863	168.868	4.7923	-9999.0
2014-10-25 13:10:00		60.0	57.8863	168.868	4.787	-9999.0
2014-10-25 13:20:00		60.0	57.8863	168.868	4.7856	-9999.0
2014-10-25 13:30:00		60.0	57.8863	168.868	4.7851	-9999.0
2014-10-25 13:40:00		60.0	57.8863	168.868	4.7907	-9999.0
2014-10-25 13:50:00		60.0	57.8863	168.868	4.7924	-9999.0
2014-10-25 14:00:00		60.0	57.8863	168.868	4.7931	-9999.0
2014-10-25 14:10:00		60.0	57.8863	168.868	4.7987	-9999.0
2014-10-25 14:20:00		60.0	57.8863	168.868	4.7962	-9999.0
2014-10-25 14:30:00		60.0	57.8863	168.868	4.8014	-9999.0
2014-10-25 14:40:00		60.0	57.8863	168.868	4.8068	-9999.0
2014-10-25 14:50:00		60.0	57.8863	168.868	4.8159	-9999.0
2014-10-25 15:00:00		60.0	57.8863	168.868	4.8146	-9999.0
2014-10-25 15:10:00		60.0	57.8863	168.868	4.8149	-9999.0
2014-10-25 15:20:00		60.0	57.8863	168.868	4.8185	-9999.0
2014-10-25 15:30:00		60.0	57.8863	168.868	4.8183	-9999.0
2014-10-25 15:40:00		60.0	57.8863	168.868	4.8173	-9999.0
2014-10-25 15:50:00		60.0	57.8863	168.868	4.8234	-9999.0
2014-10-25 16:00:00		60.0	57.8863	168.868	4.823	-9999.0
2014-10-25 16:10:00		60.0	57.8863	168.868	4.8282	-9999.0
2014-10-25 16:20:00		60.0	57.8863	168.868	4.8252	-9999.0
2014-10-25 16:30:00		60.0	57.8863	168.868	4.8299	-9999.0
2014-10-25 16:40:00		60.0	57.8863	168.868	4.8325	-9999.0
2014-10-25 16:50:00		60.0	57.8863	168.868	4.8334	-9999.0
2014-10-25 17:00:00		60.0	57.8863	168.868	4.8387	-9999.0
2014-10-25 17:10:00		60.0	57.8863	168.868	4.8362	-9999.0
2014-10-25 17:20:00		60.0	57.8863	168.868	4.8373	-9999.0
2014-10-25 17:30:00		60.0	57.8863	168.868	4.8434	-9999.0
2014-10-25 17:40:00		60.0	57.8863	168.868	4.8405	-9999.0
2014-10-25 17:50:00		60.0	57.8863	168.868	4.8437	-9999.0
2014-10-25 18:00:00		60.0	57.8863	168.868	4.8404	-9999.0
2014-10-25 18:10:00		60.0	57.8863	168.868	4.8418	-9999.0
2014-10-25 18:20:00		60.0	57.8863	168.868	4.8404	-9999.0
2014-10-25 18:30:00		60.0	57.8863	168.868	4.8441	-9999.0
2014-10-25 18:40:00		60.0	57.8863	168.868	4.8395	-9999.0
2014-10-25 18:50:00		60.0	57.8863	168.868	4.8425	-9999.0
2014-10-25 19:00:00		60.0	57.8863	168.868	4.8382	-9999.0
2014-10-25 19:10:00		60.0	57.8863	168.868	4.8389	-9999.0
2014-10-25 19:20:00		60.0	57.8863	168.868	4.8345	-9999.0
2014-10-25 19:30:00		60.0	57.8863	168.868	4.8339	-9999.0
2014-10-25 19:40:00		60.0	57.8863	168.868	4.8312	-9999.0
2014-10-25 19:50:00		60.0	57.8863	168.868	4.831	-9999.0
2014-10-25 20:00:00		60.0	57.8863	168.868	4.8278	-9999.0
2014-10-25 20:10:00		60.0	57.8863	168.868	4.8268	-9999.0
2014-10-25 20:20:00		60.0	57.8863	168.868	4.8244	-9999.0
2014-10-25 20:30:00		60.0	57.8863	168.868	4.8255	-9999.0
2014-10-25 20:40:00		60.0	57.8863	168.868	4.8218	-9999.0
2014-10-25 20:50:00		60.0	57.8863	168.868	4.8237	-9999.0
2014-10-25 21:00:00		60.0	57.8863	168.868	4.8226	-9999.0
2014-10-25 21:10:00		60.0	57.8863	168.868	4.8221	-9999.0
2014-10-25 21:20:00		60.0	57.8863	168.868	4.8239	-9999.0
2014-10-25 21:30:00		60.0	57.8863	168.868	4.8227	-9999.0
2014-10-25 21:40:00		60.0	57.8863	168.868	4.8285	-9999.0
2014-10-25 21:50:00		60.0	57.8863	168.868	4.8251	-9999.0
2014-10-25 22:00:00		60.0	57.8863	168.868	4.8213	-9999.0
2014-10-25 22:10:00		60.0	57.8863	168.868	4.823	-9999.0
2014-10-25 22:20:00		60.0	57.8863	168.868	4.8176	-9999.0
2014-10-25 22:30:00		60.0	57.8863	168.868	4.8153	-9999.0
2014-10-25 22:40:00		60.0	57.8863	168.868	4.8252	-9999.0
2014-10-25 22:50:00		60.0	57.8863	168.868	4.8261	-9999.0
2014-10-25 23:00:00		60.0	57.8863	168.868	4.8372	-9999.0
2014-10-25 23:10:00		60.0	57.8863	168.868	4.8282	-9999.0
2014-10-25 23:20:00		60.0	57.8863	168.868	4.8344	-9999.0
2014-10-25 23:30:00		60.0	57.8863	168.868	4.829	-9999.0
2014-10-25 23:40:00		60.0	57.8863	168.868	4.8208	-9999.0
2014-10-25 23:50:00		60.0	57.8863	168.868	4.8138	-9999.0
2014-10-26 00:00:00		60.0	57.8863	168.868	4.8262	-9999.0
2014-10-26 00:10:00		60.0	57.8863	168.868	4.8201	-9999.0
2014-10-26 00:20:00		60.0	57.8863	168.868	4.8185	-9999.0
2014-10-26 00:30:00		60.0	57.8863	168.868	4.8223	-9999.0
2014-10-26 00:40:00		60.0	57.8863	168.868	4.8171	-9999.0
2014-10-26 00:50:00		60.0	57.8863	168.868	4.8149	-9999.0
2014-10-26 01:00:00		60.0	57.8863	168.868	4.8224	-9999.0
2014-10-26 01:10:00		60.0	57.8863	168.868	4.8145	-9999.0
2014-10-26 01:20:00		60.0	57.8863	168.868	4.8104	-9999.0
2014-10-26 01:30:00		60.0	57.8863	168.868	4.8107	-9999.0
2014-10-26 01:40:00		60.0	57.8863	168.868	4.8097	-9999.0
2014-10-26 01:50:00		60.0	57.8863	168.868	4.8084	-9999.0
2014-10-26 02:00:00		60.0	57.8863	168.868	4.8103	-9999.0
2014-10-26 02:10:00		60.0	57.8863	168.868	4.8112	-9999.0
2014-10-26 02:20:00		60.0	57.8863	168.868	4.8109	-9999.0
2014-10-26 02:30:00		60.0	57.8863	168.868	4.8107	-9999.0
2014-10-26 02:40:00		60.0	57.8863	168.868	4.8117	-9999.0
2014-10-26 02:50:00		60.0	57.8863	168.868	4.8127	-9999.0
2014-10-26 03:00:00		60.0	57.8863	168.868	4.814	-9999.0
2014-10-26 03:10:00		60.0	57.8863	168.868	4.8151	-9999.0
2014-10-26 03:20:00		60.0	57.8863	168.868	4.8161	-9999.0
2014-10-26 03:30:00		60.0	57.8863	168.868	4.8183	-9999.0
2014-10-26 03:40:00		60.0	57.8863	168.868	4.8184	-9999.0
2014-10-26 03:50:00		60.0	57.8863	168.868	4.8197	-9999.0
2014-10-26 04:00:00		60.0	57.8863	168.868	4.8215	-9999.0
2014-10-26 04:10:00		60.0	57.8863	168.868	4.8239	-9999.0
2014-10-26 04:20:00		60.0	57.8863	168.868	4.8279	-9999.0
2014-10-26 04:30:00		60.0	57.8863	168.868	4.8302	-9999.0
2014-10-26 04:40:00		60.0	57.8863	168.868	4.8343	-9999.0
2014-10-26 04:50:00		60.0	57.8863	168.868	4.8377	-9999.0
2014-10-26 05:00:00		60.0	57.8863	168.868	4.8412	-9999.0
2014-10-26 05:10:00		60.0	57.8863	168.868	4.8448	-9999.0
2014-10-26 05:20:00		60.0	57.8863	168.868	4.8476	-9999.0
2014-10-26 05:30:00		60.0	57.8863	168.868	4.8491	-9999.0
2014-10-26 05:40:00		60.0	57.8863	168.868	4.8504	-9999.0
2014-10-26 05:50:00		60.0	57.8863	168.868	4.8529	-9999.0
2014-10-26 06:00:00		60.0	57.8863	168.868	4.8539	-9999.0
2014-10-26 06:10:00		60.0	57.8863	168.868	4.8555	-9999.0
2014-10-26 06:20:00		60.0	57.8863	168.868	4.8558	-9999.0
2014-10-26 06:30:00		60.0	57.8863	168.868	4.8557	-9999.0
2014-10-26 06:40:00		60.0	57.8863	168.868	4.8588	-9999.0
2014-10-26 06:50:00		60.0	57.8863	168.868	4.8572	-9999.0
2014-10-26 07:00:00		60.0	57.8863	168.868	4.8506	-9999.0
2014-10-26 07:10:00		60.0	57.8863	168.868	4.8469	-9999.0
2014-10-26 07:20:00		60.0	57.8863	168.868	4.8479	-9999.0
2014-10-26 07:30:00		60.0	57.8863	168.868	4.8503	-9999.0
2014-10-26 07:40:00		60.0	57.8863	168.868	4.8467	-9999.0
2014-10-26 07:50:00		60.0	57.8863	168.868	4.8434	-9999.0
2014-10-26 08:00:00		60.0	57.8863	168.868	4.8389	-9999.0
2014-10-26 08:10:00		60.0	57.8863	168.868	4.8379	-9999.0
2014-10-26 08:20:00		60.0	57.8863	168.868	4.8347	-9999.0
2014-10-26 08:30:00		60.0	57.8863	168.868	4.8275	-9999.0
2014-10-26 08:40:00		60.0	57.8863	168.868	4.8255	-9999.0
2014-10-26 08:50:00		60.0	57.8863	168.868	4.8247	-9999.0
2014-10-26 09:00:00		60.0	57.8863	168.868	4.8218	-9999.0
2014-10-26 09:10:00		60.0	57.8863	168.868	4.8112	-9999.0
2014-10-26 09:20:00		60.0	57.8863	168.868	4.8167	-9999.0
2014-10-26 09:30:00		60.0	57.8863	168.868	4.817	-9999.0
2014-10-26 09:40:00		60.0	57.8863	168.868	4.8114	-9999.0
2014-10-26 09:50:00		60.0	57.8863	168.868	4.8086	-9999.0
2014-10-26 10:00:00		60.0	57.8863	168.868	4.8041	-9999.0
2014-10-26 10:10:00		60.0	57.8863	168.868	4.8042	-9999.0
2014-10-26 10:20:00		60.0	57.8863	168.868	4.7997	-9999.0
2014-10-26 10:30:00		60.0	57.8863	168.868	4.7986	-9999.0
2014-10-26 10:40:00		60.0	57.8863	168.868	4.7994	-9999.0
2014-10-26 10:50:00		60.0	57.8863	168.868	4.7969	-9999.0
2014-10-26 11:00:00		60.0	57.8863	168.868	4.7962	-9999.0
2014-10-26 11:10:00		60.0	57.8863	168.868	4.7956	-9999.0
2014-10-26 11:20:00		60.0	57.8863	168.868	4.7952	-9999.0
2014-10-26 11:30:00		60.0	57.8863	168.868	4.7926	-9999.0
2014-10-26 11:40:00		60.0	57.8863	168.868	4.7907	-9999.0
2014-10-26 11:50:00		60.0	57.8863	168.868	4.79	-9999.0
2014-10-26 12:00:00		60.0	57.8863	168.868	4.791	-9999.0
2014-10-26 12:10:00		60.0	57.8863	168.868	4.7872	-9999.0
2014-10-26 12:20:00		60.0	57.8863	168.868	4.7914	-9999.0
2014-10-26 12:30:00		60.0	57.8863	168.868	4.7879	-9999.0
2014-10-26 12:40:00		60.0	57.8863	168.868	4.7956	-9999.0
2014-10-26 12:50:00		60.0	57.8863	168.868	4.7974	-9999.0
2014-10-26 13:00:00		60.0	57.8863	168.868	4.8044	-9999.0
2014-10-26 13:10:00		60.0	57.8863	168.868	4.8065	-9999.0
2014-10-26 13:20:00		60.0	57.8863	168.868	4.8109	-9999.0
2014-10-26 13:30:00		60.0	57.8863	168.868	4.8263	-9999.0
2014-10-26 13:40:00		60.0	57.8863	168.868	4.8512	-9999.0
2014-10-26 13:50:00		60.0	57.8863	168.868	4.92	-9999.0
2014-10-26 14:00:00		60.0	57.8863	168.868	5.0033	-9999.0
2014-10-26 14:10:00		60.0	57.8863	168.868	5.0152	-9999.0
2014-10-26 14:20:00		60.0	57.8863	168.868	4.9351	-9999.0
2014-10-26 14:30:00		60.0	57.8863	168.868	4.8608	-9999.0
2014-10-26 14:40:00		60.0	57.8863	168.868	4.8446	-9999.0
2014-10-26 14:50:00		60.0	57.8863	168.868	4.842	-9999.0
2014-10-26 15:00:00		60.0	57.8863	168.868	4.8389	-9999.0
2014-10-26 15:10:00		60.0	57.8863	168.868	4.8366	-9999.0
2014-10-26 15:20:00		60.0	57.8863	168.868	4.8433	-9999.0
2014-10-26 15:30:00		60.0	57.8863	168.868	4.8451	-9999.0
2014-10-26 15:40:00		60.0	57.8863	168.868	4.8444	-9999.0
2014-10-26 15:50:00		60.0	57.8863	168.868	4.8452	-9999.0
2014-10-26 16:00:00		60.0	57.8863	168.868	4.8501	-9999.0
2014-10-26 16:10:00		60.0	57.8863	168.868	4.8463	-9999.0
2014-10-26 16:20:00		60.0	57.8863	168.868	4.8523	-9999.0
2014-10-26 16:30:00		60.0	57.8863	168.868	4.847	-9999.0
2014-10-26 16:40:00		60.0	57.8863	168.868	4.8485	-9999.0
2014-10-26 16:50:00		60.0	57.8863	168.868	4.8478	-9999.0
2014-10-26 17:00:00		60.0	57.8863	168.868	4.8512	-9999.0
2014-10-26 17:10:00		60.0	57.8863	168.868	4.8398	-9999.0
2014-10-26 17:20:00		60.0	57.8863	168.868	4.8405	-9999.0
2014-10-26 17:30:00		60.0	57.8863	168.868	4.8363	-9999.0
2014-10-26 17:40:00		60.0	57.8863	168.868	4.8422	-9999.0
2014-10-26 17:50:00		60.0	57.8863	168.868	4.8388	-9999.0
2014-10-26 18:00:00		60.0	57.8863	168.868	4.8362	-9999.0
2014-10-26 18:10:00		60.0	57.8863	168.868	4.8336	-9999.0
2014-10-26 18:20:00		60.0	57.8863	168.868	4.8329	-9999.0
2014-10-26 18:30:00		60.0	57.8863	168.868	4.8285	-9999.0
2014-10-26 18:40:00		60.0	57.8863	168.868	4.8286	-9999.0
2014-10-26 18:50:00		60.0	57.8863	168.868	4.8234	-9999.0
2014-10-26 19:00:00		60.0	57.8863	168.868	4.8203	-9999.0
2014-10-26 19:10:00		60.0	57.8863	168.868	4.8213	-9999.0
2014-10-26 19:20:00		60.0	57.8863	168.868	4.8169	-9999.0
2014-10-26 19:30:00		60.0	57.8863	168.868	4.8135	-9999.0
2014-10-26 19:40:00		60.0	57.8863	168.868	4.8131	-9999.0
2014-10-26 19:50:00		60.0	57.8863	168.868	4.8171	-9999.0
2014-10-26 20:00:00		60.0	57.8863	168.868	4.8167	-9999.0
2014-10-26 20:10:00		60.0	57.8863	168.868	4.8242	-9999.0
2014-10-26 20:20:00		60.0	57.8863	168.868	4.8275	-9999.0
2014-10-26 20:30:00		60.0	57.8863	168.868	4.8196	-9999.0
2014-10-26 20:40:00		60.0	57.8863	168.868	4.8172	-9999.0
2014-10-26 20:50:00		60.0	57.8863	168.868	4.8193	-9999.0
2014-10-26 21:00:00		60.0	57.8863	168.868	4.8179	-9999.0
2014-10-26 21:10:00		60.0	57.8863	168.868	4.819	-9999.0
2014-10-26 21:20:00		60.0	57.8863	168.868	4.8185	-9999.0
2014-10-26 21:30:00		60.0	57.8863	168.868	4.8182	-9999.0
2014-10-26 21:40:00		60.0	57.8863	168.868	4.8185	-9999.0
2014-10-26 21:50:00		60.0	57.8863	168.868	4.8213	-9999.0
2014-10-26 22:00:00		60.0	57.8863	168.868	4.8208	-9999.0
2014-10-26 22:10:00		60.0	57.8863	168.868	4.8209	-9999.0
2014-10-26 22:20:00		60.0	57.8863	168.868	4.8212	-9999.0
2014-10-26 22:30:00		60.0	57.8863	168.868	4.8225	-9999.0
2014-10-26 22:40:00		60.0	57.8863	168.868	4.8322	-9999.0
2014-10-26 22:50:00		60.0	57.8863	168.868	4.833	-9999.0
2014-10-26 23:00:00		60.0	57.8863	168.868	4.8368	-9999.0
2014-10-26 23:10:00		60.0	57.8863	168.868	4.8365	-9999.0
2014-10-26 23:20:00		60.0	57.8863	168.868	4.8449	-9999.0
2014-10-26 23:30:00		60.0	57.8863	168.868	4.8561	-9999.0
2014-10-26 23:40:00		60.0	57.8863	168.868	4.8706	-9999.0
2014-10-26 23:50:00		60.0	57.8863	168.868	4.8608	-9999.0
2014-10-27 00:00:00		60.0	57.8863	168.868	4.8736	-9999.0
2014-10-27 00:10:00		60.0	57.8863	168.868	4.8721	-9999.0
2014-10-27 00:20:00		60.0	57.8863	168.868	4.8771	-9999.0
2014-10-27 00:30:00		60.0	57.8863	168.868	4.8687	-9999.0
2014-10-27 00:40:00		60.0	57.8863	168.868	4.8551	-9999.0
2014-10-27 00:50:00		60.0	57.8863	168.868	4.8511	-9999.0
2014-10-27 01:00:00		60.0	57.8863	168.868	4.8705	-9999.0
2014-10-27 01:10:00		60.0	57.8863	168.868	4.8489	-9999.0
2014-10-27 01:20:00		60.0	57.8863	168.868	4.8557	-9999.0
2014-10-27 01:30:00		60.0	57.8863	168.868	4.8481	-9999.0
2014-10-27 01:40:00		60.0	57.8863	168.868	4.854	-9999.0
2014-10-27 01:50:00		60.0	57.8863	168.868	4.8507	-9999.0
2014-10-27 02:00:00		60.0	57.8863	168.868	4.8512	-9999.0
2014-10-27 02:10:00		60.0	57.8863	168.868	4.851	-9999.0
2014-10-27 02:20:00		60.0	57.8863	168.868	4.8452	-9999.0
2014-10-27 02:30:00		60.0	57.8863	168.868	4.8479	-9999.0
2014-10-27 02:40:00		60.0	57.8863	168.868	4.854	-9999.0
2014-10-27 02:50:00		60.0	57.8863	168.868	4.8595	-9999.0
2014-10-27 03:00:00		60.0	57.8863	168.868	4.8459	-9999.0
2014-10-27 03:10:00		60.0	57.8863	168.868	4.851	-9999.0
2014-10-27 03:20:00		60.0	57.8863	168.868	4.8545	-9999.0
2014-10-27 03:30:00		60.0	57.8863	168.868	4.8493	-9999.0
2014-10-27 03:40:00		60.0	57.8863	168.868	4.8413	-9999.0
2014-10-27 03:50:00		60.0	57.8863	168.868	4.8551	-9999.0
2014-10-27 04:00:00		60.0	57.8863	168.868	4.8318	-9999.0
2014-10-27 04:10:00		60.0	57.8863	168.868	4.8344	-9999.0
2014-10-27 04:20:00		60.0	57.8863	168.868	4.8409	-9999.0
2014-10-27 04:30:00		60.0	57.8863	168.868	4.8292	-9999.0
2014-10-27 04:40:00		60.0	57.8863	168.868	4.833	-9999.0
2014-10-27 04:50:00		60.0	57.8863	168.868	4.8377	-9999.0
2014-10-27 05:00:00		60.0	57.8863	168.868	4.8265	-9999.0
2014-10-27 05:10:00		60.0	57.8863	168.868	4.8261	-9999.0
2014-10-27 05:20:00		60.0	57.8863	168.868	4.8258	-9999.0
2014-10-27 05:30:00		60.0	57.8863	168.868	4.8275	-9999.0
2014-10-27 05:40:00		60.0	57.8863	168.868	4.8223	-9999.0
2014-10-27 05:50:00		60.0	57.8863	168.868	4.828	-9999.0
2014-10-27 06:00:00		60.0	57.8863	168.868	4.829	-9999.0
2014-10-27 06:10:00		60.0	57.8863	168.868	4.8316	-9999.0
2014-10-27 06:20:00		60.0	57.8863	168.868	4.8316	-9999.0
2014-10-27 06:30:00		60.0	57.8863	168.868	4.8302	-9999.0
2014-10-27 06:40:00		60.0	57.8863	168.868	4.8347	-9999.0
2014-10-27 06:50:00		60.0	57.8863	168.868	4.8339	-9999.0
2014-10-27 07:00:00		60.0	57.8863	168.868	4.8375	-9999.0
2014-10-27 07:10:00		60.0	57.8863	168.868	4.836	-9999.0
2014-10-27 07:20:00		60.0	57.8863	168.868	4.8444	-9999.0
2014-10-27 07:30:00		60.0	57.8863	168.868	4.8406	-9999.0
2014-10-27 07:40:00		60.0	57.8863	168.868	4.846	-9999.0
2014-10-27 07:50:00		60.0	57.8863	168.868	4.8446	-9999.0
2014-10-27 08:00:00		60.0	57.8863	168.868	4.8421	-9999.0
2014-10-27 08:10:00		60.0	57.8863	168.868	4.8452	-9999.0
2014-10-27 08:20:00		60.0	57.8863	168.868	4.8439	-9999.0
2014-10-27 08:30:00		60.0	57.8863	168.868	4.8461	-9999.0
2014-10-27 08:40:00		60.0	57.8863	168.868	4.8454	-9999.0
2014-10-27 08:50:00		60.0	57.8863	168.868	4.844	-9999.0
2014-10-27 09:00:00		60.0	57.8863	168.868	4.8448	-9999.0
2014-10-27 09:10:00		60.0	57.8863	168.868	4.8452	-9999.0
2014-10-27 09:20:00		60.0	57.8863	168.868	4.8402	-9999.0
2014-10-27 09:30:00		60.0	57.8863	168.868	4.8385	-9999.0
2014-10-27 09:40:00		60.0	57.8863	168.868	4.8383	-9999.0
2014-10-27 09:50:00		60.0	57.8863	168.868	4.8341	-9999.0
2014-10-27 10:00:00		60.0	57.8863	168.868	4.8304	-9999.0
2014-10-27 10:10:00		60.0	57.8863	168.868	4.8347	-9999.0
2014-10-27 10:20:00		60.0	57.8863	168.868	4.8336	-9999.0
2014-10-27 10:30:00		60.0	57.8863	168.868	4.8364	-9999.0
2014-10-27 10:40:00		60.0	57.8863	168.868	4.8421	-9999.0
2014-10-27 10:50:00		60.0	57.8863	168.868	4.8488	-9999.0
2014-10-27 11:00:00		60.0	57.8863	168.868	4.8539	-9999.0
2014-10-27 11:10:00		60.0	57.8863	168.868	4.8659	-9999.0
2014-10-27 11:20:00		60.0	57.8863	168.868	4.8583	-9999.0
2014-10-27 11:30:00		60.0	57.8863	168.868	4.8685	-9999.0
2014-10-27 11:40:00		60.0	57.8863	168.868	4.8704	-9999.0
2014-10-27 11:50:00		60.0	57.8863	168.868	4.8868	-9999.0
2014-10-27 12:00:00		60.0	57.8863	168.868	4.8902	-9999.0
2014-10-27 12:10:00		60.0	57.8863	168.868	4.889	-9999.0
2014-10-27 12:20:00		60.0	57.8863	168.868	4.8974	-9999.0
2014-10-27 12:30:00		60.0	57.8863	168.868	4.9017	-9999.0
2014-10-27 12:40:00		60.0	57.8863	168.868	4.899	-9999.0
2014-10-27 12:50:00		60.0	57.8863	168.868	4.893	-9999.0
2014-10-27 13:00:00		60.0	57.8863	168.868	4.8984	-9999.0
2014-10-27 13:10:00		60.0	57.8863	168.868	4.8958	-9999.0
2014-10-27 13:20:00		60.0	57.8863	168.868	4.8913	-9999.0
2014-10-27 13:30:00		60.0	57.8863	168.868	4.8882	-9999.0
2014-10-27 13:40:00		60.0	57.8863	168.868	4.8891	-9999.0
2014-10-27 13:50:00		60.0	57.8863	168.868	4.8859	-9999.0
2014-10-27 14:00:00		60.0	57.8863	168.868	4.8892	-9999.0
2014-10-27 14:10:00		60.0	57.8863	168.868	4.889	-9999.0
2014-10-27 14:20:00		60.0	57.8863	168.868	4.8869	-9999.0
2014-10-27 14:30:00		60.0	57.8863	168.868	4.8968	-9999.0
2014-10-27 14:40:00		60.0	57.8863	168.868	4.9008	-9999.0
2014-10-27 14:50:00		60.0	57.8863	168.868	4.9035	-9999.0
2014-10-27 15:00:00		60.0	57.8863	168.868	4.9188	-9999.0
2014-10-27 15:10:00		60.0	57.8863	168.868	4.9073	-9999.0
2014-10-27 15:20:00		60.0	57.8863	168.868	4.9111	-9999.0
2014-10-27 15:30:00		60.0	57.8863	168.868	4.9082	-9999.0
2014-10-27 15:40:00		60.0	57.8863	168.868	4.9102	-9999.0
2014-10-27 15:50:00		60.0	57.8863	168.868	4.9096	-9999.0
2014-10-27 16:00:00		60.0	57.8863	168.868	4.9084	-9999.0
2014-10-27 16:10:00		60.0	57.8863	168.868	4.9094	-9999.0
2014-10-27 16:20:00		60.0	57.8863	168.868	4.9061	-9999.0
2014-10-27 16:30:00		60.0	57.8863	168.868	4.9112	-9999.0
2014-10-27 16:40:00		60.0	57.8863	168.868	4.9054	-9999.0
2014-10-27 16:50:00		60.0	57.8863	168.868	4.9032	-9999.0
2014-10-27 17:00:00		60.0	57.8863	168.868	4.9031	-9999.0
2014-10-27 17:10:00		60.0	57.8863	168.868	4.8991	-9999.0
2014-10-27 17:20:00		60.0	57.8863	168.868	4.8959	-9999.0
2014-10-27 17:30:00		60.0	57.8863	168.868	4.8905	-9999.0
2014-10-27 17:40:00		60.0	57.8863	168.868	4.8871	-9999.0
2014-10-27 17:50:00		60.0	57.8863	168.868	4.8842	-9999.0
2014-10-27 18:00:00		60.0	57.8863	168.868	4.8922	-9999.0
2014-10-27 18:10:00		60.0	57.8863	168.868	4.885	-9999.0
2014-10-27 18:20:00		60.0	57.8863	168.868	4.8791	-9999.0
2014-10-27 18:30:00		60.0	57.8863	168.868	4.8743	-9999.0
2014-10-27 18:40:00		60.0	57.8863	168.868	4.8687	-9999.0
2014-10-27 18:50:00		60.0	57.8863	168.868	4.8652	-9999.0
2014-10-27 19:00:00		60.0	57.8863	168.868	4.8622	-9999.0
2014-10-27 19:10:00		60.0	57.8863	168.868	4.8602	-9999.0
2014-10-27 19:20:00		60.0	57.8863	168.868	4.8574	-9999.0
2014-10-27 19:30:00		60.0	57.8863	168.868	4.856	-9999.0
2014-10-27 19:40:00		60.0	57.8863	168.868	4.8555	-9999.0
2014-10-27 19:50:00		60.0	57.8863	168.868	4.8555	-9999.0
2014-10-27 20:00:00		60.0	57.8863	168.868	4.8572	-9999.0
2014-10-27 20:10:00		60.0	57.8863	168.868	4.8584	-9999.0
2014-10-27 20:20:00		60.0	57.8863	168.868	4.8602	-9999.0
2014-10-27 20:30:00		60.0	57.8863	168.868	4.8625	-9999.0
2014-10-27 20:40:00		60.0	57.8863	168.868	4.8639	-9999.0
2014-10-27 20:50:00		60.0	57.8863	168.868	4.8649	-9999.0
2014-10-27 21:00:00		60.0	57.8863	168.868	4.8682	-9999.0
2014-10-27 21:10:00		60.0	57.8863	168.868	4.8695	-9999.0
2014-10-27 21:20:00		60.0	57.8863	168.868	4.8721	-9999.0
2014-10-27 21:30:00		60.0	57.8863	168.868	4.8745	-9999.0
2014-10-27 21:40:00		60.0	57.8863	168.868	4.8812	-9999.0
2014-10-27 21:50:00		60.0	57.8863	168.868	4.8815	-9999.0
2014-10-27 22:00:00		60.0	57.8863	168.868	4.8835	-9999.0
2014-10-27 22:10:00		60.0	57.8863	168.868	4.885	-9999.0
2014-10-27 22:20:00		60.0	57.8863	168.868	4.8871	-9999.0
2014-10-27 22:30:00		60.0	57.8863	168.868	4.8884	-9999.0
2014-10-27 22:40:00		60.0	57.8863	168.868	4.8916	-9999.0
2014-10-27 22:50:00		60.0	57.8863	168.868	4.8924	-9999.0
2014-10-27 23:00:00		60.0	57.8863	168.868	4.89	-9999.0
2014-10-27 23:10:00		60.0	57.8863	168.868	4.901	-9999.0
2014-10-27 23:20:00		60.0	57.8863	168.868	4.8997	-9999.0
2014-10-27 23:30:00		60.0	57.8863	168.868	4.9023	-9999.0
2014-10-27 23:40:00		60.0	57.8863	168.868	4.907	-9999.0
2014-10-27 23:50:00		60.0	57.8863	168.868	4.9123	-9999.0
2014-10-28 00:00:00		60.0	57.8863	168.868	4.9057	-9999.0
2014-10-28 00:10:00		60.0	57.8863	168.868	4.9057	-9999.0
2014-10-28 00:20:00		60.0	57.8863	168.868	4.9086	-9999.0
2014-10-28 00:30:00		60.0	57.8863	168.868	4.9247	-9999.0
2014-10-28 00:40:00		60.0	57.8863	168.868	4.9219	-9999.0
2014-10-28 00:50:00		60.0	57.8863	168.868	4.9151	-9999.0
2014-10-28 01:00:00		60.0	57.8863	168.868	4.914	-9999.0
2014-10-28 01:10:00		60.0	57.8863	168.868	4.9141	-9999.0
2014-10-28 01:20:00		60.0	57.8863	168.868	4.9178	-9999.0
2014-10-28 01:30:00		60.0	57.8863	168.868	4.9142	-9999.0
2014-10-28 01:40:00		60.0	57.8863	168.868	4.9105	-9999.0
2014-10-28 01:50:00		60.0	57.8863	168.868	4.9159	-9999.0
2014-10-28 02:00:00		60.0	57.8863	168.868	4.9145	-9999.0
2014-10-28 02:10:00		60.0	57.8863	168.868	4.9134	-9999.0
2014-10-28 02:20:00		60.0	57.8863	168.868	4.914	-9999.0
2014-10-28 02:30:00		60.0	57.8863	168.868	4.91	-9999.0
2014-10-28 02:40:00		60.0	57.8863	168.868	4.9144	-9999.0
2014-10-28 02:50:00		60.0	57.8863	168.868	4.9101	-9999.0
2014-10-28 03:00:00		60.0	57.8863	168.868	4.9148	-9999.0
2014-10-28 03:10:00		60.0	57.8863	168.868	4.923	-9999.0
2014-10-28 03:20:00		60.0	57.8863	168.868	4.9168	-9999.0
2014-10-28 03:30:00		60.0	57.8863	168.868	4.9166	-9999.0
2014-10-28 03:40:00		60.0	57.8863	168.868	4.9092	-9999.0
2014-10-28 03:50:00		60.0	57.8863	168.868	4.9172	-9999.0
2014-10-28 04:00:00		60.0	57.8863	168.868	4.914	-9999.0
2014-10-28 04:10:00		60.0	57.8863	168.868	4.9152	-9999.0
2014-10-28 04:20:00		60.0	57.8863	168.868	4.9134	-9999.0
2014-10-28 04:30:00		60.0	57.8863	168.868	4.91	-9999.0
2014-10-28 04:40:00		60.0	57.8863	168.868	4.9131	-9999.0
2014-10-28 04:50:00		60.0	57.8863	168.868	4.9145	-9999.0
2014-10-28 05:00:00		60.0	57.8863	168.868	4.9223	-9999.0
2014-10-28 05:10:00		60.0	57.8863	168.868	4.91	-9999.0
2014-10-28 05:20:00		60.0	57.8863	168.868	4.9089	-9999.0
2014-10-28 05:30:00		60.0	57.8863	168.868	4.9091	-9999.0
2014-10-28 05:40:00		60.0	57.8863	168.868	4.9049	-9999.0
2014-10-28 05:50:00		60.0	57.8863	168.868	4.9039	-9999.0
2014-10-28 06:00:00		60.0	57.8863	168.868	4.9024	-9999.0
2014-10-28 06:10:00		60.0	57.8863	168.868	4.9004	-9999.0
2014-10-28 06:20:00		60.0	57.8863	168.868	4.8995	-9999.0
2014-10-28 06:30:00		60.0	57.8863	168.868	4.9005	-9999.0
2014-10-28 06:40:00		60.0	57.8863	168.868	4.9023	-9999.0
2014-10-28 06:50:00		60.0	57.8863	168.868	4.9034	-9999.0
2014-10-28 07:00:00		60.0	57.8863	168.868	4.8957	-9999.0
2014-10-28 07:10:00		60.0	57.8863	168.868	4.8985	-9999.0
2014-10-28 07:20:00		60.0	57.8863	168.868	4.8964	-9999.0
2014-10-28 07:30:00		60.0	57.8863	168.868	4.8894	-9999.0
2014-10-28 07:40:00		60.0	57.8863	168.868	4.8941	-9999.0
2014-10-28 07:50:00		60.0	57.8863	168.868	4.894	-9999.0
2014-10-28 08:00:00		60.0	57.8863	168.868	4.8986	-9999.0
2014-10-28 08:10:00		60.0	57.8863	168.868	4.8944	-9999.0
2014-10-28 08:20:00		60.0	57.8863	168.868	4.896	-9999.0
2014-10-28 08:30:00		60.0	57.8863	168.868	4.8937	-9999.0
2014-10-28 08:40:00		60.0	57.8863	168.868	4.896	-9999.0
2014-10-28 08:50:00		60.0	57.8863	168.868	4.8925	-9999.0
2014-10-28 09:00:00		60.0	57.8863	168.868	4.8967	-9999.0
2014-10-28 09:10:00		60.0	57.8863	168.868	4.8925	-9999.0
2014-10-28 09:20:00		60.0	57.8863	168.868	4.895	-9999.0
2014-10-28 09:30:00		60.0	57.8863	168.868	4.8947	-9999.0
2014-10-28 09:40:00		60.0	57.8863	168.868	4.8977	-9999.0
2014-10-28 09:50:00		60.0	57.8863	168.868	4.8988	-9999.0
2014-10-28 10:00:00		60.0	57.8863	168.868	4.9003	-9999.0
2014-10-28 10:10:00		60.0	57.8863	168.868	4.9049	-9999.0
2014-10-28 10:20:00		60.0	57.8863	168.868	4.9111	-9999.0
2014-10-28 10:30:00		60.0	57.8863	168.868	4.903	-9999.0
2014-10-28 10:40:00		60.0	57.8863	168.868	4.909	-9999.0
2014-10-28 10:50:00		60.0	57.8863	168.868	4.9096	-9999.0
2014-10-28 11:00:00		60.0	57.8863	168.868	4.9138	-9999.0
2014-10-28 11:10:00		60.0	57.8863	168.868	4.9136	-9999.0
2014-10-28 11:20:00		60.0	57.8863	168.868	4.9209	-9999.0
2014-10-28 11:30:00		60.0	57.8863	168.868	4.9246	-9999.0
2014-10-28 11:40:00		60.0	57.8863	168.868	4.9448	-9999.0
2014-10-28 11:50:00		60.0	57.8863	168.868	4.963	-9999.0
2014-10-28 12:00:00		60.0	57.8863	168.868	4.9251	-9999.0
2014-10-28 12:10:00		60.0	57.8863	168.868	4.9282	-9999.0
2014-10-28 12:20:00		60.0	57.8863	168.868	4.9402	-9999.0
2014-10-28 12:30:00		60.0	57.8863	168.868	4.9345	-9999.0
2014-10-28 12:40:00		60.0	57.8863	168.868	4.9459	-9999.0
2014-10-28 12:50:00		60.0	57.8863	168.868	4.9383	-9999.0
2014-10-28 13:00:00		60.0	57.8863	168.868	4.9307	-9999.0
2014-10-28 13:10:00		60.0	57.8863	168.868	4.9287	-9999.0
2014-10-28 13:20:00		60.0	57.8863	168.868	4.9234	-9999.0
2014-10-28 13:30:00		60.0	57.8863	168.868	4.927	-9999.0
2014-10-28 13:40:00		60.0	57.8863	168.868	4.9267	-9999.0
2014-10-28 13:50:00		60.0	57.8863	168.868	4.9266	-9999.0
2014-10-28 14:00:00		60.0	57.8863	168.868	4.9235	-9999.0
2014-10-28 14:10:00		60.0	57.8863	168.868	4.924	-9999.0
2014-10-28 14:20:00		60.0	57.8863	168.868	4.9243	-9999.0
2014-10-28 14:30:00		60.0	57.8863	168.868	4.9185	-9999.0
2014-10-28 14:40:00		60.0	57.8863	168.868	4.9145	-9999.0
2014-10-28 14:50:00		60.0	57.8863	168.868	4.9176	-9999.0
2014-10-28 15:00:00		60.0	57.8863	168.868	4.9127	-9999.0
2014-10-28 15:10:00		60.0	57.8863	168.868	4.9163	-9999.0
2014-10-28 15:20:00		60.0	57.8863	168.868	4.917	-9999.0
2014-10-28 15:30:00		60.0	57.8863	168.868	4.9271	-9999.0
2014-10-28 15:40:00		60.0	57.8863	168.868	4.9237	-9999.0
2014-10-28 15:50:00		60.0	57.8863	168.868	4.9172	-9999.0
2014-10-28 16:00:00		60.0	57.8863	168.868	4.9219	-9999.0
2014-10-28 16:10:00		60.0	57.8863	168.868	4.9207	-9999.0
2014-10-28 16:20:00		60.0	57.8863	168.868	4.9202	-9999.0
2014-10-28 16:30:00		60.0	57.8863	168.868	4.9182	-9999.0
2014-10-28 16:40:00		60.0	57.8863	168.868	4.9186	-9999.0
2014-10-28 16:50:00		60.0	57.8863	168.868	4.9166	-9999.0
2014-10-28 17:00:00		60.0	57.8863	168.868	4.9181	-9999.0
2014-10-28 17:10:00		60.0	57.8863	168.868	4.9153	-9999.0
2014-10-28 17:20:00		60.0	57.8863	168.868	4.9145	-9999.0
2014-10-28 17:30:00		60.0	57.8863	168.868	4.9126	-9999.0
2014-10-28 17:40:00		60.0	57.8863	168.868	4.9121	-9999.0
2014-10-28 17:50:00		60.0	57.8863	168.868	4.9085	-9999.0
2014-10-28 18:00:00		60.0	57.8863	168.868	4.907	-9999.0
2014-10-28 18:10:00		60.0	57.8863	168.868	4.904	-9999.0
2014-10-28 18:20:00		60.0	57.8863	168.868	4.9021	-9999.0
2014-10-28 18:30:00		60.0	57.8863	168.868	4.9001	-9999.0
2014-10-28 18:40:00		60.0	57.8863	168.868	4.8977	-9999.0
2014-10-28 18:50:00		60.0	57.8863	168.868	4.8968	-9999.0
2014-10-28 19:00:00		60.0	57.8863	168.868	4.8942	-9999.0
2014-10-28 19:10:00		60.0	57.8863	168.868	4.8934	-9999.0
2014-10-28 19:20:00		60.0	57.8863	168.868	4.8926	-9999.0
2014-10-28 19:30:00		60.0	57.8863	168.868	4.8929	-9999.0
2014-10-28 19:40:00		60.0	57.8863	168.868	4.8936	-9999.0
2014-10-28 19:50:00		60.0	57.8863	168.868	4.8935	-9999.0
2014-10-28 20:00:00		60.0	57.8863	168.868	4.8944	-9999.0
2014-10-28 20:10:00		60.0	57.8863	168.868	4.8951	-9999.0
2014-10-28 20:20:00		60.0	57.8863	168.868	4.8961	-9999.0
2014-10-28 20:30:00		60.0	57.8863	168.868	4.8985	-9999.0
2014-10-28 20:40:00		60.0	57.8863	168.868	4.8989	-9999.0
2014-10-28 20:50:00		60.0	57.8863	168.868	4.9003	-9999.0
2014-10-28 21:00:00		60.0	57.8863	168.868	4.9	-9999.0
2014-10-28 21:10:00		60.0	57.8863	168.868	4.9012	-9999.0
2014-10-28 21:20:00		60.0	57.8863	168.868	4.8991	-9999.0
2014-10-28 21:30:00		60.0	57.8863	168.868	4.8989	-9999.0
2014-10-28 21:40:00		60.0	57.8863	168.868	4.8981	-9999.0
2014-10-28 21:50:00		60.0	57.8863	168.868	4.8973	-9999.0
2014-10-28 22:00:00		60.0	57.8863	168.868	4.8989	-9999.0
2014-10-28 22:10:00		60.0	57.8863	168.868	4.8983	-9999.0
2014-10-28 22:20:00		60.0	57.8863	168.868	4.8978	-9999.0
2014-10-28 22:30:00		60.0	57.8863	168.868	4.8984	-9999.0
2014-10-28 22:40:00		60.0	57.8863	168.868	4.8979	-9999.0
2014-10-28 22:50:00		60.0	57.8863	168.868	4.897	-9999.0
2014-10-28 23:00:00		60.0	57.8863	168.868	4.8973	-9999.0
2014-10-28 23:10:00		60.0	57.8863	168.868	4.8977	-9999.0
2014-10-28 23:20:00		60.0	57.8863	168.868	4.899	-9999.0
2014-10-28 23:30:00		60.0	57.8863	168.868	4.8988	-9999.0
2014-10-28 23:40:00		60.0	57.8863	168.868	4.8988	-9999.0
2014-10-28 23:50:00		60.0	57.8863	168.868	4.8965	-9999.0
2014-10-29 00:00:00		60.0	57.8863	168.868	4.8941	-9999.0
2014-10-29 00:10:00		60.0	57.8863	168.868	4.8923	-9999.0
2014-10-29 00:20:00		60.0	57.8863	168.868	4.8921	-9999.0
2014-10-29 00:30:00		60.0	57.8863	168.868	4.8927	-9999.0
2014-10-29 00:40:00		60.0	57.8863	168.868	4.8927	-9999.0
2014-10-29 00:50:00		60.0	57.8863	168.868	4.8931	-9999.0
2014-10-29 01:00:00		60.0	57.8863	168.868	4.8948	-9999.0
2014-10-29 01:10:00		60.0	57.8863	168.868	4.895	-9999.0
2014-10-29 01:20:00		60.0	57.8863	168.868	4.8952	-9999.0
2014-10-29 01:30:00		60.0	57.8863	168.868	4.8951	-9999.0
2014-10-29 01:40:00		60.0	57.8863	168.868	4.8943	-9999.0
2014-10-29 01:50:00		60.0	57.8863	168.868	4.8941	-9999.0
2014-10-29 02:00:00		60.0	57.8863	168.868	4.8933	-9999.0
2014-10-29 02:10:00		60.0	57.8863	168.868	4.8925	-9999.0
2014-10-29 02:20:00		60.0	57.8863	168.868	4.8928	-9999.0
2014-10-29 02:30:00		60.0	57.8863	168.868	4.8969	-9999.0
2014-10-29 02:40:00		60.0	57.8863	168.868	4.8914	-9999.0
2014-10-29 02:50:00		60.0	57.8863	168.868	4.8964	-9999.0
2014-10-29 03:00:00		60.0	57.8863	168.868	4.8938	-9999.0
2014-10-29 03:10:00		60.0	57.8863	168.868	4.8959	-9999.0
2014-10-29 03:20:00		60.0	57.8863	168.868	4.898	-9999.0
2014-10-29 03:30:00		60.0	57.8863	168.868	4.8972	-9999.0
2014-10-29 03:40:00		60.0	57.8863	168.868	4.8937	-9999.0
2014-10-29 03:50:00		60.0	57.8863	168.868	4.8944	-9999.0
2014-10-29 04:00:00		60.0	57.8863	168.868	4.9016	-9999.0
2014-10-29 04:10:00		60.0	57.8863	168.868	4.8947	-9999.0
2014-10-29 04:20:00		60.0	57.8863	168.868	4.889	-9999.0
2014-10-29 04:30:00		60.0	57.8863	168.868	4.8907	-9999.0
2014-10-29 04:40:00		60.0	57.8863	168.868	4.8923	-9999.0
2014-10-29 04:50:00		60.0	57.8863	168.868	4.8885	-9999.0
2014-10-29 05:00:00		60.0	57.8863	168.868	4.8862	-9999.0
2014-10-29 05:10:00		60.0	57.8863	168.868	4.8869	-9999.0
2014-10-29 05:20:00		60.0	57.8863	168.868	4.8855	-9999.0
2014-10-29 05:30:00		60.0	57.8863	168.868	4.8855	-9999.0
2014-10-29 05:40:00		60.0	57.8863	168.868	4.8855	-9999.0
2014-10-29 05:50:00		60.0	57.8863	168.868	4.8851	-9999.0
2014-10-29 06:00:00		60.0	57.8863	168.868	4.885	-9999.0
2014-10-29 06:10:00		60.0	57.8863	168.868	4.8847	-9999.0
2014-10-29 06:20:00		60.0	57.8863	168.868	4.8863	-9999.0
2014-10-29 06:30:00		60.0	57.8863	168.868	4.8873	-9999.0
2014-10-29 06:40:00		60.0	57.8863	168.868	4.8872	-9999.0
2014-10-29 06:50:00		60.0	57.8863	168.868	4.8869	-9999.0
2014-10-29 07:00:00		60.0	57.8863	168.868	4.8894	-9999.0
2014-10-29 07:10:00		60.0	57.8863	168.868	4.888	-9999.0
2014-10-29 07:20:00		60.0	57.8863	168.868	4.8864	-9999.0
2014-10-29 07:30:00		60.0	57.8863	168.868	4.8869	-9999.0
2014-10-29 07:40:00		60.0	57.8863	168.868	4.8907	-9999.0
2014-10-29 07:50:00		60.0	57.8863	168.868	4.8853	-9999.0
2014-10-29 08:00:00		60.0	57.8863	168.868	4.885	-9999.0
2014-10-29 08:10:00		60.0	57.8863	168.868	4.8844	-9999.0
2014-10-29 08:20:00		60.0	57.8863	168.868	4.8856	-9999.0
2014-10-29 08:30:00		60.0	57.8863	168.868	4.8827	-9999.0
2014-10-29 08:40:00		60.0	57.8863	168.868	4.8824	-9999.0
2014-10-29 08:50:00		60.0	57.8863	168.868	4.8835	-9999.0
2014-10-29 09:00:00		60.0	57.8863	168.868	4.8829	-9999.0
2014-10-29 09:10:00		60.0	57.8863	168.868	4.8837	-9999.0
2014-10-29 09:20:00		60.0	57.8863	168.868	4.8854	-9999.0
2014-10-29 09:30:00		60.0	57.8863	168.868	4.8851	-9999.0
2014-10-29 09:40:00		60.0	57.8863	168.868	4.8839	-9999.0
2014-10-29 09:50:00		60.0	57.8863	168.868	4.8897	-9999.0
2014-10-29 10:00:00		60.0	57.8863	168.868	4.8903	-9999.0
2014-10-29 10:10:00		60.0	57.8863	168.868	4.8976	-9999.0
2014-10-29 10:20:00		60.0	57.8863	168.868	4.8949	-9999.0
2014-10-29 10:30:00		60.0	57.8863	168.868	4.8961	-9999.0
2014-10-29 10:40:00		60.0	57.8863	168.868	4.8949	-9999.0
2014-10-29 10:50:00		60.0	57.8863	168.868	4.9059	-9999.0
2014-10-29 11:00:00		60.0	57.8863	168.868	4.8959	-9999.0
2014-10-29 11:10:00		60.0	57.8863	168.868	4.9129	-9999.0
2014-10-29 11:20:00		60.0	57.8863	168.868	4.9052	-9999.0
2014-10-29 11:30:00		60.0	57.8863	168.868	4.9074	-9999.0
2014-10-29 11:40:00		60.0	57.8863	168.868	4.9093	-9999.0
2014-10-29 11:50:00		60.0	57.8863	168.868	4.9179	-9999.0
2014-10-29 12:00:00		60.0	57.8863	168.868	4.9069	-9999.0
2014-10-29 12:10:00		60.0	57.8863	168.868	4.9317	-9999.0
2014-10-29 12:20:00		60.0	57.8863	168.868	4.9251	-9999.0
2014-10-29 12:30:00		60.0	57.8863	168.868	4.9179	-9999.0
2014-10-29 12:40:00		60.0	57.8863	168.868	4.9413	-9999.0
2014-10-29 12:50:00		60.0	57.8863	168.868	4.9607	-9999.0
2014-10-29 13:00:00		60.0	57.8863	168.868	4.9805	-9999.0
2014-10-29 13:10:00		60.0	57.8863	168.868	4.9751	-9999.0
2014-10-29 13:20:00		60.0	57.8863	168.868	4.9583	-9999.0
2014-10-29 13:30:00		60.0	57.8863	168.868	4.9621	-9999.0
2014-10-29 13:40:00		60.0	57.8863	168.868	4.9614	-9999.0
2014-10-29 13:50:00		60.0	57.8863	168.868	4.9484	-9999.0
2014-10-29 14:00:00		60.0	57.8863	168.868	4.9586	-9999.0
2014-10-29 14:10:00		60.0	57.8863	168.868	4.9581	-9999.0
2014-10-29 14:20:00		60.0	57.8863	168.868	4.9522	-9999.0
2014-10-29 14:30:00		60.0	57.8863	168.868	4.9466	-9999.0
2014-10-29 14:40:00		60.0	57.8863	168.868	4.9489	-9999.0
2014-10-29 14:50:00		60.0	57.8863	168.868	4.9488	-9999.0
2014-10-29 15:00:00		60.0	57.8863	168.868	4.9491	-9999.0
2014-10-29 15:10:00		60.0	57.8863	168.868	4.9495	-9999.0
2014-10-29 15:20:00		60.0	57.8863	168.868	4.9487	-9999.0
2014-10-29 15:30:00		60.0	57.8863	168.868	4.9499	-9999.0
2014-10-29 15:40:00		60.0	57.8863	168.868	4.9519	-9999.0
2014-10-29 15:50:00		60.0	57.8863	168.868	4.9573	-9999.0
2014-10-29 16:00:00		60.0	57.8863	168.868	4.96	-9999.0
2014-10-29 16:10:00		60.0	57.8863	168.868	4.9571	-9999.0
2014-10-29 16:20:00		60.0	57.8863	168.868	4.9638	-9999.0
2014-10-29 16:30:00		60.0	57.8863	168.868	4.9703	-9999.0
2014-10-29 16:40:00		60.0	57.8863	168.868	4.9685	-9999.0
2014-10-29 16:50:00		60.0	57.8863	168.868	4.9649	-9999.0
2014-10-29 17:00:00		60.0	57.8863	168.868	4.9599	-9999.0
2014-10-29 17:10:00		60.0	57.8863	168.868	4.9601	-9999.0
2014-10-29 17:20:00		60.0	57.8863	168.868	4.9612	-9999.0
2014-10-29 17:30:00		60.0	57.8863	168.868	4.9651	-9999.0
2014-10-29 17:40:00		60.0	57.8863	168.868	4.9643	-9999.0
2014-10-29 17:50:00		60.0	57.8863	168.868	4.9604	-9999.0
2014-10-29 18:00:00		60.0	57.8863	168.868	4.984	-9999.0
2014-10-29 18:10:00		60.0	57.8863	168.868	4.9857	-9999.0
2014-10-29 18:20:00		60.0	57.8863	168.868	4.9828	-9999.0
2014-10-29 18:30:00		60.0	57.8863	168.868	4.9838	-9999.0
2014-10-29 18:40:00		60.0	57.8863	168.868	4.9752	-9999.0
2014-10-29 18:50:00		60.0	57.8863	168.868	4.9775	-9999.0
2014-10-29 19:00:00		60.0	57.8863	168.868	4.9639	-9999.0
2014-10-29 19:10:00		60.0	57.8863	168.868	4.9621	-9999.0
2014-10-29 19:20:00		60.0	57.8863	168.868	4.9615	-9999.0
2014-10-29 19:30:00		60.0	57.8863	168.868	4.9638	-9999.0
2014-10-29 19:40:00		60.0	57.8863	168.868	4.9591	-9999.0
2014-10-29 19:50:00		60.0	57.8863	168.868	4.9572	-9999.0
2014-10-29 20:00:00		60.0	57.8863	168.868	4.9565	-9999.0
2014-10-29 20:10:00		60.0	57.8863	168.868	4.9547	-9999.0
2014-10-29 20:20:00		60.0	57.8863	168.868	4.9552	-9999.0
2014-10-29 20:30:00		60.0	57.8863	168.868	4.9507	-9999.0
2014-10-29 20:40:00		60.0	57.8863	168.868	4.9525	-9999.0
2014-10-29 20:50:00		60.0	57.8863	168.868	4.954	-9999.0
2014-10-29 21:00:00		60.0	57.8863	168.868	4.9497	-9999.0
2014-10-29 21:10:00		60.0	57.8863	168.868	4.9518	-9999.0
2014-10-29 21:20:00		60.0	57.8863	168.868	4.9508	-9999.0
2014-10-29 21:30:00		60.0	57.8863	168.868	4.9505	-9999.0
2014-10-29 21:40:00		60.0	57.8863	168.868	4.9527	-9999.0
2014-10-29 21:50:00		60.0	57.8863	168.868	4.9539	-9999.0
2014-10-29 22:00:00		60.0	57.8863	168.868	4.9531	-9999.0
2014-10-29 22:10:00		60.0	57.8863	168.868	4.9637	-9999.0
2014-10-29 22:20:00		60.0	57.8863	168.868	4.9561	-9999.0
2014-10-29 22:30:00		60.0	57.8863	168.868	4.9561	-9999.0
2014-10-29 22:40:00		60.0	57.8863	168.868	4.959	-9999.0
2014-10-29 22:50:00		60.0	57.8863	168.868	4.963	-9999.0
2014-10-29 23:00:00		60.0	57.8863	168.868	4.9577	-9999.0
2014-10-29 23:10:00		60.0	57.8863	168.868	4.9607	-9999.0
2014-10-29 23:20:00		60.0	57.8863	168.868	4.9573	-9999.0
2014-10-29 23:30:00		60.0	57.8863	168.868	4.9598	-9999.0
2014-10-29 23:40:00		60.0	57.8863	168.868	4.957	-9999.0
2014-10-29 23:50:00		60.0	57.8863	168.868	4.9553	-9999.0
2014-10-30 00:00:00		60.0	57.8863	168.868	4.9525	-9999.0
2014-10-30 00:10:00		60.0	57.8863	168.868	4.9552	-9999.0
2014-10-30 00:20:00		60.0	57.8863	168.868	4.9545	-9999.0
2014-10-30 00:30:00		60.0	57.8863	168.868	4.9545	-9999.0
2014-10-30 00:40:00		60.0	57.8863	168.868	4.9543	-9999.0
2014-10-30 00:50:00		60.0	57.8863	168.868	4.9615	-9999.0
2014-10-30 01:00:00		60.0	57.8863	168.868	4.9612	-9999.0
2014-10-30 01:10:00		60.0	57.8863	168.868	4.9568	-9999.0
2014-10-30 01:20:00		60.0	57.8863	168.868	4.9602	-9999.0
2014-10-30 01:30:00		60.0	57.8863	168.868	4.9595	-9999.0
2014-10-30 01:40:00		60.0	57.8863	168.868	4.9595	-9999.0
2014-10-30 01:50:00		60.0	57.8863	168.868	4.9578	-9999.0
2014-10-30 02:00:00		60.0	57.8863	168.868	4.9566	-9999.0
2014-10-30 02:10:00		60.0	57.8863	168.868	4.9548	-9999.0
2014-10-30 02:20:00		60.0	57.8863	168.868	4.9534	-9999.0
2014-10-30 02:30:00		60.0	57.8863	168.868	4.952	-9999.0
2014-10-30 02:40:00		60.0	57.8863	168.868	4.9507	-9999.0
2014-10-30 02:50:00		60.0	57.8863	168.868	4.9501	-9999.0
2014-10-30 03:00:00		60.0	57.8863	168.868	4.95	-9999.0
2014-10-30 03:10:00		60.0	57.8863	168.868	4.9498	-9999.0
2014-10-30 03:20:00		60.0	57.8863	168.868	4.9495	-9999.0
2014-10-30 03:30:00		60.0	57.8863	168.868	4.9494	-9999.0
2014-10-30 03:40:00		60.0	57.8863	168.868	4.9495	-9999.0
2014-10-30 03:50:00		60.0	57.8863	168.868	4.9492	-9999.0
2014-10-30 04:00:00		60.0	57.8863	168.868	4.9491	-9999.0
2014-10-30 04:10:00		60.0	57.8863	168.868	4.9487	-9999.0
2014-10-30 04:20:00		60.0	57.8863	168.868	4.9489	-9999.0
2014-10-30 04:30:00		60.0	57.8863	168.868	4.9489	-9999.0
2014-10-30 04:40:00		60.0	57.8863	168.868	4.9488	-9999.0
2014-10-30 04:50:00		60.0	57.8863	168.868	4.9492	-9999.0
2014-10-30 05:00:00		60.0	57.8863	168.868	4.9498	-9999.0
2014-10-30 05:10:00		60.0	57.8863	168.868	4.9495	-9999.0
2014-10-30 05:20:00		60.0	57.8863	168.868	4.9495	-9999.0
2014-10-30 05:30:00		60.0	57.8863	168.868	4.9496	-9999.0
2014-10-30 05:40:00		60.0	57.8863	168.868	4.9512	-9999.0
2014-10-30 05:50:00		60.0	57.8863	168.868	4.9524	-9999.0
2014-10-30 06:00:00		60.0	57.8863	168.868	4.9528	-9999.0
2014-10-30 06:10:00		60.0	57.8863	168.868	4.9528	-9999.0
2014-10-30 06:20:00		60.0	57.8863	168.868	4.955	-9999.0
2014-10-30 06:30:00		60.0	57.8863	168.868	4.9565	-9999.0
2014-10-30 06:40:00		60.0	57.8863	168.868	4.9564	-9999.0
2014-10-30 06:50:00		60.0	57.8863	168.868	4.9577	-9999.0
2014-10-30 07:00:00		60.0	57.8863	168.868	4.9577	-9999.0
2014-10-30 07:10:00		60.0	57.8863	168.868	4.9595	-9999.0
2014-10-30 07:20:00		60.0	57.8863	168.868	4.9612	-9999.0
2014-10-30 07:30:00		60.0	57.8863	168.868	4.9655	-9999.0
2014-10-30 07:40:00		60.0	57.8863	168.868	4.9657	-9999.0
2014-10-30 07:50:00		60.0	57.8863	168.868	4.9644	-9999.0
2014-10-30 08:00:00		60.0	57.8863	168.868	4.9653	-9999.0
2014-10-30 08:10:00		60.0	57.8863	168.868	4.9681	-9999.0
2014-10-30 08:20:00		60.0	57.8863	168.868	4.9696	-9999.0
2014-10-30 08:30:00		60.0	57.8863	168.868	4.9744	-9999.0
2014-10-30 08:40:00		60.0	57.8863	168.868	4.9765	-9999.0
2014-10-30 08:50:00		60.0	57.8863	168.868	4.9818	-9999.0
2014-10-30 09:00:00		60.0	57.8863	168.868	4.984	-9999.0
2014-10-30 09:10:00		60.0	57.8863	168.868	4.9824	-9999.0
2014-10-30 09:20:00		60.0	57.8863	168.868	4.9836	-9999.0
2014-10-30 09:30:00		60.0	57.8863	168.868	4.9853	-9999.0
2014-10-30 09:40:00		60.0	57.8863	168.868	4.9858	-9999.0
2014-10-30 09:50:00		60.0	57.8863	168.868	4.9863	-9999.0
2014-10-30 10:00:00		60.0	57.8863	168.868	4.9851	-9999.0
2014-10-30 10:10:00		60.0	57.8863	168.868	4.986	-9999.0
2014-10-30 10:20:00		60.0	57.8863	168.868	4.9859	-9999.0
2014-10-30 10:30:00		60.0	57.8863	168.868	4.9842	-9999.0
2014-10-30 10:40:00		60.0	57.8863	168.868	4.9838	-9999.0
2014-10-30 10:50:00		60.0	57.8863	168.868	4.9831	-9999.0
2014-10-30 11:00:00		60.0	57.8863	168.868	4.981	-9999.0
2014-10-30 11:10:00		60.0	57.8863	168.868	4.9794	-9999.0
2014-10-30 11:20:00		60.0	57.8863	168.868	4.9778	-9999.0
2014-10-30 11:30:00		60.0	57.8863	168.868	4.9795	-9999.0
2014-10-30 11:40:00		60.0	57.8863	168.868	4.9797	-9999.0
2014-10-30 11:50:00		60.0	57.8863	168.868	4.9804	-9999.0
2014-10-30 12:00:00		60.0	57.8863	168.868	4.9812	-9999.0
2014-10-30 12:10:00		60.0	57.8863	168.868	4.9863	-9999.0
2014-10-30 12:20:00		60.0	57.8863	168.868	4.9879	-9999.0
2014-10-30 12:30:00		60.0	57.8863	168.868	4.9903	-9999.0
2014-10-30 12:40:00		60.0	57.8863	168.868	4.9922	-9999.0
2014-10-30 12:50:00		60.0	57.8863	168.868	4.9886	-9999.0
2014-10-30 13:00:00		60.0	57.8863	168.868	4.9873	-9999.0
2014-10-30 13:10:00		60.0	57.8863	168.868	4.9842	-9999.0
2014-10-30 13:20:00		60.0	57.8863	168.868	4.9757	-9999.0
2014-10-30 13:30:00		60.0	57.8863	168.868	4.9576	-9999.0
2014-10-30 13:40:00		60.0	57.8863	168.868	4.9478	-9999.0
2014-10-30 13:50:00		60.0	57.8863	168.868	4.931	-9999.0
2014-10-30 14:00:00		60.0	57.8863	168.868	4.9007	-9999.0
2014-10-30 14:10:00		60.0	57.8863	168.868	4.8847	-9999.0
2014-10-30 14:20:00		60.0	57.8863	168.868	4.878	-9999.0
2014-10-30 14:30:00		60.0	57.8863	168.868	4.8836	-9999.0
2014-10-30 14:40:00		60.0	57.8863	168.868	4.8901	-9999.0
2014-10-30 14:50:00		60.0	57.8863	168.868	4.8979	-9999.0
2014-10-30 15:00:00		60.0	57.8863	168.868	4.9031	-9999.0
2014-10-30 15:10:00		60.0	57.8863	168.868	4.9064	-9999.0
2014-10-30 15:20:00		60.0	57.8863	168.868	4.9078	-9999.0
2014-10-30 15:30:00		60.0	57.8863	168.868	4.9114	-9999.0
2014-10-30 15:40:00		60.0	57.8863	168.868	4.9257	-9999.0
2014-10-30 15:50:00		60.0	57.8863	168.868	4.9209	-9999.0
2014-10-30 16:00:00		60.0	57.8863	168.868	4.9279	-9999.0
2014-10-30 16:10:00		60.0	57.8863	168.868	4.9327	-9999.0
2014-10-30 16:20:00		60.0	57.8863	168.868	4.9378	-9999.0
2014-10-30 16:30:00		60.0	57.8863	168.868	4.9437	-9999.0
2014-10-30 16:40:00		60.0	57.8863	168.868	4.9476	-9999.0
2014-10-30 16:50:00		60.0	57.8863	168.868	4.9497	-9999.0
2014-10-30 17:00:00		60.0	57.8863	168.868	4.9514	-9999.0
2014-10-30 17:10:00		60.0	57.8863	168.868	4.9706	-9999.0
2014-10-30 17:20:00		60.0	57.8863	168.868	4.9567	-9999.0
2014-10-30 17:30:00		60.0	57.8863	168.868	4.9581	-9999.0
2014-10-30 17:40:00		60.0	57.8863	168.868	4.9726	-9999.0
2014-10-30 17:50:00		60.0	57.8863	168.868	4.9677	-9999.0
2014-10-30 18:00:00		60.0	57.8863	168.868	4.9589	-9999.0
2014-10-30 18:10:00		60.0	57.8863	168.868	4.9613	-9999.0
2014-10-30 18:20:00		60.0	57.8863	168.868	4.9613	-9999.0
2014-10-30 18:30:00		60.0	57.8863	168.868	4.9612	-9999.0
2014-10-30 18:40:00		60.0	57.8863	168.868	4.9632	-9999.0
2014-10-30 18:50:00		60.0	57.8863	168.868	4.9667	-9999.0
2014-10-30 19:00:00		60.0	57.8863	168.868	4.9591	-9999.0
2014-10-30 19:10:00		60.0	57.8863	168.868	4.9602	-9999.0
2014-10-30 19:20:00		60.0	57.8863	168.868	4.9568	-9999.0
2014-10-30 19:30:00		60.0	57.8863	168.868	4.9532	-9999.0
2014-10-30 19:40:00		60.0	57.8863	168.868	4.9487	-9999.0
2014-10-30 19:50:00		60.0	57.8863	168.868	4.9437	-9999.0
2014-10-30 20:00:00		60.0	57.8863	168.868	4.9379	-9999.0
2014-10-30 20:10:00		60.0	57.8863	168.868	4.9333	-9999.0
2014-10-30 20:20:00		60.0	57.8863	168.868	4.9295	-9999.0
2014-10-30 20:30:00		60.0	57.8863	168.868	4.9282	-9999.0
2014-10-30 20:40:00		60.0	57.8863	168.868	4.9266	-9999.0
2014-10-30 20:50:00		60.0	57.8863	168.868	4.9283	-9999.0
2014-10-30 21:00:00		60.0	57.8863	168.868	4.929	-9999.0
2014-10-30 21:10:00		60.0	57.8863	168.868	4.9324	-9999.0
2014-10-30 21:20:00		60.0	57.8863	168.868	4.9392	-9999.0
2014-10-30 21:30:00		60.0	57.8863	168.868	4.939	-9999.0
2014-10-30 21:40:00		60.0	57.8863	168.868	4.9423	-9999.0
2014-10-30 21:50:00		60.0	57.8863	168.868	4.9491	-9999.0
2014-10-30 22:00:00		60.0	57.8863	168.868	4.9494	-9999.0
2014-10-30 22:10:00		60.0	57.8863	168.868	4.9485	-9999.0
2014-10-30 22:20:00		60.0	57.8863	168.868	4.9514	-9999.0
2014-10-30 22:30:00		60.0	57.8863	168.868	4.9502	-9999.0
2014-10-30 22:40:00		60.0	57.8863	168.868	4.9508	-9999.0
2014-10-30 22:50:00		60.0	57.8863	168.868	4.9526	-9999.0
2014-10-30 23:00:00		60.0	57.8863	168.868	4.9535	-9999.0
2014-10-30 23:10:00		60.0	57.8863	168.868	4.952	-9999.0
2014-10-30 23:20:00		60.0	57.8863	168.868	4.9523	-9999.0
2014-10-30 23:30:00		60.0	57.8863	168.868	4.9524	-9999.0
2014-10-30 23:40:00		60.0	57.8863	168.868	4.9523	-9999.0
2014-10-30 23:50:00		60.0	57.8863	168.868	4.9523	-9999.0
2014-10-31 00:00:00		60.0	57.8863	168.868	4.9532	-9999.0
2014-10-31 00:10:00		60.0	57.8863	168.868	4.9512	-9999.0
2014-10-31 00:20:00		60.0	57.8863	168.868	4.951	-9999.0
2014-10-31 00:30:00		60.0	57.8863	168.868	4.9506	-9999.0
2014-10-31 00:40:00		60.0	57.8863	168.868	4.9491	-9999.0
2014-10-31 00:50:00		60.0	57.8863	168.868	4.9476	-9999.0
2014-10-31 01:00:00		60.0	57.8863	168.868	4.9464	-9999.0
2014-10-31 01:10:00		60.0	57.8863	168.868	4.9453	-9999.0
2014-10-31 01:20:00		60.0	57.8863	168.868	4.944	-9999.0
2014-10-31 01:30:00		60.0	57.8863	168.868	4.943	-9999.0
2014-10-31 01:40:00		60.0	57.8863	168.868	4.9407	-9999.0
2014-10-31 01:50:00		60.0	57.8863	168.868	4.9418	-9999.0
2014-10-31 02:00:00		60.0	57.8863	168.868	4.9421	-9999.0
2014-10-31 02:10:00		60.0	57.8863	168.868	4.9437	-9999.0
2014-10-31 02:20:00		60.0	57.8863	168.868	4.9376	-9999.0
2014-10-31 02:30:00		60.0	57.8863	168.868	4.9319	-9999.0
2014-10-31 02:40:00		60.0	57.8863	168.868	4.9291	-9999.0
2014-10-31 02:50:00		60.0	57.8863	168.868	4.9256	-9999.0
2014-10-31 03:00:00		60.0	57.8863	168.868	4.9244	-9999.0
2014-10-31 03:10:00		60.0	57.8863	168.868	4.9222	-9999.0
2014-10-31 03:20:00		60.0	57.8863	168.868	4.9189	-9999.0
2014-10-31 03:30:00		60.0	57.8863	168.868	4.9164	-9999.0
2014-10-31 03:40:00		60.0	57.8863	168.868	4.9137	-9999.0
2014-10-31 03:50:00		60.0	57.8863	168.868	4.9123	-9999.0
2014-10-31 04:00:00		60.0	57.8863	168.868	4.9129	-9999.0
2014-10-31 04:10:00		60.0	57.8863	168.868	4.9133	-9999.0
2014-10-31 04:20:00		60.0	57.8863	168.868	4.9179	-9999.0
2014-10-31 04:30:00		60.0	57.8863	168.868	4.9255	-9999.0
2014-10-31 04:40:00		60.0	57.8863	168.868	4.9205	-9999.0
2014-10-31 04:50:00		60.0	57.8863	168.868	4.97629	-9999.0
2014-10-31 05:00:00		60.0	57.8863	168.868	4.9265	-9999.0
2014-10-31 05:10:00		60.0	57.8863	168.868	4.9419	-9999.0
2014-10-31 05:20:00		60.0	57.8863	168.868	4.9366	-9999.0
2014-10-31 05:30:00		60.0	57.8863	168.868	4.9372	-9999.0
2014-10-31 05:40:00		60.0	57.8863	168.868	4.9391	-9999.0
2014-10-31 05:50:00		60.0	57.8863	168.868	4.9415	-9999.0
2014-10-31 06:00:00		60.0	57.8863	168.868	4.9371	-9999.0
2014-10-31 06:10:00		60.0	57.8863	168.868	4.9416	-9999.0
2014-10-31 06:20:00		60.0	57.8863	168.868	4.946	-9999.0
2014-10-31 06:30:00		60.0	57.8863	168.868	4.9387	-9999.0
2014-10-31 06:40:00		60.0	57.8863	168.868	4.9382	-9999.0
2014-10-31 06:50:00		60.0	57.8863	168.868	4.9368	-9999.0
2014-10-31 07:00:00		60.0	57.8863	168.868	4.9346	-9999.0
2014-10-31 07:10:00		60.0	57.8863	168.868	4.9325	-9999.0
2014-10-31 07:20:00		60.0	57.8863	168.868	4.931	-9999.0
2014-10-31 07:30:00		60.0	57.8863	168.868	4.9287	-9999.0
2014-10-31 07:40:00		60.0	57.8863	168.868	4.928	-9999.0
2014-10-31 07:50:00		60.0	57.8863	168.868	4.9272	-9999.0
2014-10-31 08:00:00		60.0	57.8863	168.868	4.9266	-9999.0
2014-10-31 08:10:00		60.0	57.8863	168.868	4.9252	-9999.0
2014-10-31 08:20:00		60.0	57.8863	168.868	4.9254	-9999.0
2014-10-31 08:30:00		60.0	57.8863	168.868	4.9259	-9999.0
2014-10-31 08:40:00		60.0	57.8863	168.868	4.93121	-9999.0
2014-10-31 08:50:00		60.0	57.8863	168.868	4.9217	-9999.0
2014-10-31 09:00:00		60.0	57.8863	168.868	4.9229	-9999.0
2014-10-31 09:10:00		60.0	57.8863	168.868	4.9219	-9999.0
2014-10-31 09:20:00		60.0	57.8863	168.868	4.9219	-9999.0
2014-10-31 09:30:00		60.0	57.8863	168.868	4.926	-9999.0
2014-10-31 09:40:00		60.0	57.8863	168.868	4.9549	-9999.0
2014-10-31 09:50:00		60.0	57.8863	168.868	4.9296	-9999.0
2014-10-31 10:00:00		60.0	57.8863	168.868	4.9303	-9999.0
2014-10-31 10:10:00		60.0	57.8863	168.868	4.9348	-9999.0
2014-10-31 10:20:00		60.0	57.8863	168.868	4.9427	-9999.0
2014-10-31 10:30:00		60.0	57.8863	168.868	4.9392	-9999.0
2014-10-31 10:40:00		60.0	57.8863	168.868	4.9546	-9999.0
2014-10-31 10:50:00		60.0	57.8863	168.868	4.9431	-9999.0
2014-10-31 11:00:00		60.0	57.8863	168.868	4.9325	-9999.0
2014-10-31 11:10:00		60.0	57.8863	168.868	4.9281	-9999.0
2014-10-31 11:20:00		60.0	57.8863	168.868	4.9375	-9999.0
2014-10-31 11:30:00		60.0	57.8863	168.868	4.9235	-9999.0
2014-10-31 11:40:00		60.0	57.8863	168.868	4.9134	-9999.0
2014-10-31 11:50:00		60.0	57.8863	168.868	4.9109	-9999.0
2014-10-31 12:00:00		60.0	57.8863	168.868	4.92051	-9999.0
2014-10-31 12:10:00		60.0	57.8863	168.868	4.9144	-9999.0
2014-10-31 12:20:00		60.0	57.8863	168.868	4.9144	-9999.0
2014-10-31 12:30:00		60.0	57.8863	168.868	4.9462	-9999.0
2014-10-31 12:40:00		60.0	57.8863	168.868	4.9503	-9999.0
2014-10-31 12:50:00		60.0	57.8863	168.868	4.9602	-9999.0
2014-10-31 13:00:00		60.0	57.8863	168.868	4.9526	-9999.0
2014-10-31 13:10:00		60.0	57.8863	168.868	4.9694	-9999.0
2014-10-31 13:20:00		60.0	57.8863	168.868	5.03219	-9999.0
2014-10-31 13:30:00		60.0	57.8863	168.868	4.9774	-9999.0
2014-10-31 13:40:00		60.0	57.8863	168.868	4.9894	-9999.0
2014-10-31 13:50:00		60.0	57.8863	168.868	4.9664	-9999.0
2014-10-31 14:00:00		60.0	57.8863	168.868	4.9875	-9999.0
2014-10-31 14:10:00		60.0	57.8863	168.868	4.9756	-9999.0
2014-10-31 14:20:00		60.0	57.8863	168.868	4.9796	-9999.0
2014-10-31 14:30:00		60.0	57.8863	168.868	4.9883	-9999.0
2014-10-31 14:40:00		60.0	57.8863	168.868	4.9955	-9999.0
2014-10-31 14:50:00		60.0	57.8863	168.868	4.9936	-9999.0
2014-10-31 15:00:00		60.0	57.8863	168.868	4.9971	-9999.0
2014-10-31 15:10:00		60.0	57.8863	168.868	5.0067	-9999.0
2014-10-31 15:20:00		60.0	57.8863	168.868	5.0014	-9999.0
2014-10-31 15:30:00		60.0	57.8863	168.868	5.0078	-9999.0
2014-10-31 15:40:00		60.0	57.8863	168.868	5.0076	-9999.0
2014-10-31 15:50:00		60.0	57.8863	168.868	5.0065	-9999.0
2014-10-31 16:00:00		60.0	57.8863	168.868	5.0097	-9999.0
2014-10-31 16:10:00		60.0	57.8863	168.868	5.0099	-9999.0
2014-10-31 16:20:00		60.0	57.8863	168.868	5.0151	-9999.0
2014-10-31 16:30:00		60.0	57.8863	168.868	5.0129	-9999.0
2014-10-31 16:40:00		60.0	57.8863	168.868	5.025	-9999.0
2014-10-31 16:50:00		60.0	57.8863	168.868	5.0113	-9999.0
2014-10-31 17:00:00		60.0	57.8863	168.868	5.0282	-9999.0
2014-10-31 17:10:00		60.0	57.8863	168.868	5.0179	-9999.0
2014-10-31 17:20:00		60.0	57.8863	168.868	5.0269	-9999.0
2014-10-31 17:30:00		60.0	57.8863	168.868	5.0416	-9999.0
2014-10-31 17:40:00		60.0	57.8863	168.868	5.0678	-9999.0
2014-10-31 17:50:00		60.0	57.8863	168.868	5.0689	-9999.0
2014-10-31 18:00:00		60.0	57.8863	168.868	5.1511	-9999.0
2014-10-31 18:10:00		60.0	57.8863	168.868	5.0536	-9999.0
[truncated: 46,978 more rows]
