# Supplementary material for: Return of warm conditions in the southeastern Bering Sea: Physics to fluorescence
Source: PLoS One. 2017 Sep 28;12(9):e0185464. doi: 10.1371/journal.pone.0185464 (PMC5619787; doi:10.1371/journal.pone.0185464)
Supplement: S1 Data — Moored temperature data presented from 2014–2016. (ZIP) [file pone.0185464.s001.zip › NOAAEcoFOCI_2014bsm2a_temperature_04m.csv]

Global Attributes: for file 14bsm2a_mt4016_0004m.nc
DATA_CMNT: 4016.TXT
COMPOSITE: 1
PROG_CMNT01:
CREATION_DATE: February 06	2016 00:12 UTC
PROJECT: EXPERIMENT
EXPERIMENT: EXPERIMENT
MOORING: 14BSM-2A
WATER_MASS: B
EDIT_CMNT01:
WATER_DEPTH: 71.5
EPIC_FILE_GENERATOR: trim_netcdf.py V0.1.0
INST_TYPE: MTR
time		depth	lat	lon	T_20
					TEMPERATURE (C)
time		dbar	degree_north	degree_west	C
2014-05-10 00:00:00		4.0	56.8678	164.051	1e+35
2014-05-10 00:10:00		4.0	56.8678	164.051	4.33008
2014-05-10 00:20:00		4.0	56.8678	164.051	4.37811
2014-05-10 00:30:00		4.0	56.8678	164.051	4.32408
2014-05-10 00:40:00		4.0	56.8678	164.051	4.28044
2014-05-10 00:50:00		4.0	56.8678	164.051	4.25124
2014-05-10 01:00:00		4.0	56.8678	164.051	4.22086
2014-05-10 01:10:00		4.0	56.8678	164.051	4.18781
2014-05-10 01:20:00		4.0	56.8678	164.051	4.18481
2014-05-10 01:30:00		4.0	56.8678	164.051	4.17823
2014-05-10 01:40:00		4.0	56.8678	164.051	4.20171
2014-05-10 01:50:00		4.0	56.8678	164.051	4.34153
2014-05-10 02:00:00		4.0	56.8678	164.051	4.47418
2014-05-10 02:10:00		4.0	56.8678	164.051	4.41615
2014-05-10 02:20:00		4.0	56.8678	164.051	4.45302
2014-05-10 02:30:00		4.0	56.8678	164.051	4.35097
2014-05-10 02:40:00		4.0	56.8678	164.051	4.27945
2014-05-10 02:50:00		4.0	56.8678	164.051	4.2278
2014-05-10 03:00:00		4.0	56.8678	164.051	4.1971
2014-05-10 03:10:00		4.0	56.8678	164.051	4.27883
2014-05-10 03:20:00		4.0	56.8678	164.051	4.27733
2014-05-10 03:30:00		4.0	56.8678	164.051	4.2747
2014-05-10 03:40:00		4.0	56.8678	164.051	4.26815
2014-05-10 03:50:00		4.0	56.8678	164.051	4.27197
2014-05-10 04:00:00		4.0	56.8678	164.051	4.30975
2014-05-10 04:10:00		4.0	56.8678	164.051	4.34014
2014-05-10 04:20:00		4.0	56.8678	164.051	4.29636
2014-05-10 04:30:00		4.0	56.8678	164.051	4.32046
2014-05-10 04:40:00		4.0	56.8678	164.051	4.28178
2014-05-10 04:50:00		4.0	56.8678	164.051	4.3709
2014-05-10 05:00:00		4.0	56.8678	164.051	4.50403
2014-05-10 05:10:00		4.0	56.8678	164.051	4.46838
2014-05-10 05:20:00		4.0	56.8678	164.051	4.48724
2014-05-10 05:30:00		4.0	56.8678	164.051	4.50299
2014-05-10 05:40:00		4.0	56.8678	164.051	4.51094
2014-05-10 05:50:00		4.0	56.8678	164.051	4.55486
2014-05-10 06:00:00		4.0	56.8678	164.051	4.56703
2014-05-10 06:10:00		4.0	56.8678	164.051	4.54401
2014-05-10 06:20:00		4.0	56.8678	164.051	4.54113
2014-05-10 06:30:00		4.0	56.8678	164.051	4.52692
2014-05-10 06:40:00		4.0	56.8678	164.051	4.45703
2014-05-10 06:50:00		4.0	56.8678	164.051	4.44833
2014-05-10 07:00:00		4.0	56.8678	164.051	4.44176
2014-05-10 07:10:00		4.0	56.8678	164.051	4.46236
2014-05-10 07:20:00		4.0	56.8678	164.051	4.44324
2014-05-10 07:30:00		4.0	56.8678	164.051	4.44816
2014-05-10 07:40:00		4.0	56.8678	164.051	4.40941
2014-05-10 07:50:00		4.0	56.8678	164.051	4.18123
2014-05-10 08:00:00		4.0	56.8678	164.051	4.17946
2014-05-10 08:10:00		4.0	56.8678	164.051	4.06028
2014-05-10 08:20:00		4.0	56.8678	164.051	4.05079
2014-05-10 08:30:00		4.0	56.8678	164.051	4.01651
2014-05-10 08:40:00		4.0	56.8678	164.051	4.08697
2014-05-10 08:50:00		4.0	56.8678	164.051	4.11022
2014-05-10 09:00:00		4.0	56.8678	164.051	4.03966
2014-05-10 09:10:00		4.0	56.8678	164.051	4.0124
2014-05-10 09:20:00		4.0	56.8678	164.051	4.01073
2014-05-10 09:30:00		4.0	56.8678	164.051	4.02255
2014-05-10 09:40:00		4.0	56.8678	164.051	4.04506
2014-05-10 09:50:00		4.0	56.8678	164.051	4.06637
2014-05-10 10:00:00		4.0	56.8678	164.051	4.05484
2014-05-10 10:10:00		4.0	56.8678	164.051	4.11108
2014-05-10 10:20:00		4.0	56.8678	164.051	4.1642
2014-05-10 10:30:00		4.0	56.8678	164.051	4.15968
2014-05-10 10:40:00		4.0	56.8678	164.051	4.18183
2014-05-10 10:50:00		4.0	56.8678	164.051	4.14552
2014-05-10 11:00:00		4.0	56.8678	164.051	4.20514
2014-05-10 11:10:00		4.0	56.8678	164.051	4.1929
2014-05-10 11:20:00		4.0	56.8678	164.051	4.23187
2014-05-10 11:30:00		4.0	56.8678	164.051	4.27279
2014-05-10 11:40:00		4.0	56.8678	164.051	4.31497
2014-05-10 11:50:00		4.0	56.8678	164.051	4.4374
2014-05-10 12:00:00		4.0	56.8678	164.051	4.44164
2014-05-10 12:10:00		4.0	56.8678	164.051	4.50357
2014-05-10 12:20:00		4.0	56.8678	164.051	4.54826
2014-05-10 12:30:00		4.0	56.8678	164.051	4.56306
2014-05-10 12:40:00		4.0	56.8678	164.051	4.50024
2014-05-10 12:50:00		4.0	56.8678	164.051	4.45931
2014-05-10 13:00:00		4.0	56.8678	164.051	4.46258
2014-05-10 13:10:00		4.0	56.8678	164.051	4.41357
2014-05-10 13:20:00		4.0	56.8678	164.051	4.25333
2014-05-10 13:30:00		4.0	56.8678	164.051	4.10346
2014-05-10 13:40:00		4.0	56.8678	164.051	3.97922
2014-05-10 13:50:00		4.0	56.8678	164.051	3.97341
2014-05-10 14:00:00		4.0	56.8678	164.051	3.97204
2014-05-10 14:10:00		4.0	56.8678	164.051	3.99306
2014-05-10 14:20:00		4.0	56.8678	164.051	3.97891
2014-05-10 14:30:00		4.0	56.8678	164.051	3.94185
2014-05-10 14:40:00		4.0	56.8678	164.051	3.9663
2014-05-10 14:50:00		4.0	56.8678	164.051	4.07433
2014-05-10 15:00:00		4.0	56.8678	164.051	4.14268
2014-05-10 15:10:00		4.0	56.8678	164.051	4.31555
2014-05-10 15:20:00		4.0	56.8678	164.051	4.31816
2014-05-10 15:30:00		4.0	56.8678	164.051	4.31946
2014-05-10 15:40:00		4.0	56.8678	164.051	4.34801
2014-05-10 15:50:00		4.0	56.8678	164.051	4.3264
2014-05-10 16:00:00		4.0	56.8678	164.051	4.34422
2014-05-10 16:10:00		4.0	56.8678	164.051	4.31077
2014-05-10 16:20:00		4.0	56.8678	164.051	4.33879
2014-05-10 16:30:00		4.0	56.8678	164.051	4.27693
2014-05-10 16:40:00		4.0	56.8678	164.051	4.34994
2014-05-10 16:50:00		4.0	56.8678	164.051	4.34459
2014-05-10 17:00:00		4.0	56.8678	164.051	4.32504
2014-05-10 17:10:00		4.0	56.8678	164.051	4.31956
2014-05-10 17:20:00		4.0	56.8678	164.051	4.29742
2014-05-10 17:30:00		4.0	56.8678	164.051	4.29448
2014-05-10 17:40:00		4.0	56.8678	164.051	4.22552
2014-05-10 17:50:00		4.0	56.8678	164.051	4.31157
2014-05-10 18:00:00		4.0	56.8678	164.051	4.34791
2014-05-10 18:10:00		4.0	56.8678	164.051	4.35492
2014-05-10 18:20:00		4.0	56.8678	164.051	4.36279
2014-05-10 18:30:00		4.0	56.8678	164.051	4.35643
2014-05-10 18:40:00		4.0	56.8678	164.051	4.35245
2014-05-10 18:50:00		4.0	56.8678	164.051	4.36404
2014-05-10 19:00:00		4.0	56.8678	164.051	4.36422
2014-05-10 19:10:00		4.0	56.8678	164.051	4.36552
2014-05-10 19:20:00		4.0	56.8678	164.051	4.37072
2014-05-10 19:30:00		4.0	56.8678	164.051	4.36691
2014-05-10 19:40:00		4.0	56.8678	164.051	4.33186
2014-05-10 19:50:00		4.0	56.8678	164.051	4.28331
2014-05-10 20:00:00		4.0	56.8678	164.051	4.27608
2014-05-10 20:10:00		4.0	56.8678	164.051	4.37455
2014-05-10 20:20:00		4.0	56.8678	164.051	4.27878
2014-05-10 20:30:00		4.0	56.8678	164.051	4.38492
2014-05-10 20:40:00		4.0	56.8678	164.051	4.31011
2014-05-10 20:50:00		4.0	56.8678	164.051	4.22313
2014-05-10 21:00:00		4.0	56.8678	164.051	4.30244
2014-05-10 21:10:00		4.0	56.8678	164.051	4.3374
2014-05-10 21:20:00		4.0	56.8678	164.051	4.33143
2014-05-10 21:30:00		4.0	56.8678	164.051	4.41276
2014-05-10 21:40:00		4.0	56.8678	164.051	4.4425
2014-05-10 21:50:00		4.0	56.8678	164.051	4.46102
2014-05-10 22:00:00		4.0	56.8678	164.051	4.50507
2014-05-10 22:10:00		4.0	56.8678	164.051	4.49038
2014-05-10 22:20:00		4.0	56.8678	164.051	4.47725
2014-05-10 22:30:00		4.0	56.8678	164.051	4.45901
2014-05-10 22:40:00		4.0	56.8678	164.051	4.46901
2014-05-10 22:50:00		4.0	56.8678	164.051	4.48849
2014-05-10 23:00:00		4.0	56.8678	164.051	4.50939
2014-05-10 23:10:00		4.0	56.8678	164.051	4.48402
2014-05-10 23:20:00		4.0	56.8678	164.051	4.47457
2014-05-10 23:30:00		4.0	56.8678	164.051	4.49115
2014-05-10 23:40:00		4.0	56.8678	164.051	4.47856
2014-05-10 23:50:00		4.0	56.8678	164.051	4.4732
2014-05-11 00:00:00		4.0	56.8678	164.051	4.48469
2014-05-11 00:10:00		4.0	56.8678	164.051	4.49904
2014-05-11 00:20:00		4.0	56.8678	164.051	4.50699
2014-05-11 00:30:00		4.0	56.8678	164.051	4.47754
2014-05-11 00:40:00		4.0	56.8678	164.051	4.44226
2014-05-11 00:50:00		4.0	56.8678	164.051	4.40427
2014-05-11 01:00:00		4.0	56.8678	164.051	4.40363
2014-05-11 01:10:00		4.0	56.8678	164.051	4.3946
2014-05-11 01:20:00		4.0	56.8678	164.051	4.38023
2014-05-11 01:30:00		4.0	56.8678	164.051	4.38129
2014-05-11 01:40:00		4.0	56.8678	164.051	4.39422
2014-05-11 01:50:00		4.0	56.8678	164.051	4.39444
2014-05-11 02:00:00		4.0	56.8678	164.051	4.39057
2014-05-11 02:10:00		4.0	56.8678	164.051	4.38275
2014-05-11 02:20:00		4.0	56.8678	164.051	4.39037
2014-05-11 02:30:00		4.0	56.8678	164.051	4.38146
2014-05-11 02:40:00		4.0	56.8678	164.051	4.38777
2014-05-11 02:50:00		4.0	56.8678	164.051	4.38917
2014-05-11 03:00:00		4.0	56.8678	164.051	4.38402
2014-05-11 03:10:00		4.0	56.8678	164.051	4.38523
2014-05-11 03:20:00		4.0	56.8678	164.051	4.38783
2014-05-11 03:30:00		4.0	56.8678	164.051	4.384
2014-05-11 03:40:00		4.0	56.8678	164.051	4.38523
2014-05-11 03:50:00		4.0	56.8678	164.051	4.38267
2014-05-11 04:00:00		4.0	56.8678	164.051	4.37487
2014-05-11 04:10:00		4.0	56.8678	164.051	4.37215
2014-05-11 04:20:00		4.0	56.8678	164.051	4.36435
2014-05-11 04:30:00		4.0	56.8678	164.051	4.35776
2014-05-11 04:40:00		4.0	56.8678	164.051	4.34601
2014-05-11 04:50:00		4.0	56.8678	164.051	4.33546
2014-05-11 05:00:00		4.0	56.8678	164.051	4.32233
2014-05-11 05:10:00		4.0	56.8678	164.051	4.31305
2014-05-11 05:20:00		4.0	56.8678	164.051	4.30771
2014-05-11 05:30:00		4.0	56.8678	164.051	4.29726
2014-05-11 05:40:00		4.0	56.8678	164.051	4.28671
2014-05-11 05:50:00		4.0	56.8678	164.051	4.27097
2014-05-11 06:00:00		4.0	56.8678	164.051	4.25902
2014-05-11 06:10:00		4.0	56.8678	164.051	4.25103
2014-05-11 06:20:00		4.0	56.8678	164.051	4.2496
2014-05-11 06:30:00		4.0	56.8678	164.051	4.25737
2014-05-11 06:40:00		4.0	56.8678	164.051	4.26269
2014-05-11 06:50:00		4.0	56.8678	164.051	4.26278
2014-05-11 07:00:00		4.0	56.8678	164.051	4.26537
2014-05-11 07:10:00		4.0	56.8678	164.051	4.24598
2014-05-11 07:20:00		4.0	56.8678	164.051	4.23654
2014-05-11 07:30:00		4.0	56.8678	164.051	4.22469
2014-05-11 07:40:00		4.0	56.8678	164.051	4.21279
2014-05-11 07:50:00		4.0	56.8678	164.051	4.20608
2014-05-11 08:00:00		4.0	56.8678	164.051	4.19946
2014-05-11 08:10:00		4.0	56.8678	164.051	4.19934
2014-05-11 08:20:00		4.0	56.8678	164.051	4.19154
2014-05-11 08:30:00		4.0	56.8678	164.051	4.1888
2014-05-11 08:40:00		4.0	56.8678	164.051	4.18225
2014-05-11 08:50:00		4.0	56.8678	164.051	4.17823
2014-05-11 09:00:00		4.0	56.8678	164.051	4.17686
2014-05-11 09:10:00		4.0	56.8678	164.051	4.16773
2014-05-11 09:20:00		4.0	56.8678	164.051	4.16626
2014-05-11 09:30:00		4.0	56.8678	164.051	4.16623
2014-05-11 09:40:00		4.0	56.8678	164.051	4.15843
2014-05-11 09:50:00		4.0	56.8678	164.051	4.15958
2014-05-11 10:00:00		4.0	56.8678	164.051	4.15961
2014-05-11 10:10:00		4.0	56.8678	164.051	4.15831
2014-05-11 10:20:00		4.0	56.8678	164.051	4.15698
2014-05-11 10:30:00		4.0	56.8678	164.051	4.15826
2014-05-11 10:40:00		4.0	56.8678	164.051	4.18429
2014-05-11 10:50:00		4.0	56.8678	164.051	4.17568
2014-05-11 11:00:00		4.0	56.8678	164.051	4.17811
2014-05-11 11:10:00		4.0	56.8678	164.051	4.17816
2014-05-11 11:20:00		4.0	56.8678	164.051	4.17296
2014-05-11 11:30:00		4.0	56.8678	164.051	4.16636
2014-05-11 11:40:00		4.0	56.8678	164.051	4.15973
2014-05-11 11:50:00		4.0	56.8678	164.051	4.15831
2014-05-11 12:00:00		4.0	56.8678	164.051	4.15177
2014-05-11 12:10:00		4.0	56.8678	164.051	4.14124
2014-05-11 12:20:00		4.0	56.8678	164.051	4.12672
2014-05-11 12:30:00		4.0	56.8678	164.051	4.11342
2014-05-11 12:40:00		4.0	56.8678	164.051	4.10535
2014-05-11 12:50:00		4.0	56.8678	164.051	4.09347
2014-05-11 13:00:00		4.0	56.8678	164.051	4.08542
2014-05-11 13:10:00		4.0	56.8678	164.051	4.07352
2014-05-11 13:20:00		4.0	56.8678	164.051	4.06547
2014-05-11 13:30:00		4.0	56.8678	164.051	4.05226
2014-05-11 13:40:00		4.0	56.8678	164.051	4.04025
2014-05-11 13:50:00		4.0	56.8678	164.051	4.02695
2014-05-11 14:00:00		4.0	56.8678	164.051	4.01886
2014-05-11 14:10:00		4.0	56.8678	164.051	4.00955
2014-05-11 14:20:00		4.0	56.8678	164.051	4.00153
2014-05-11 14:30:00		4.0	56.8678	164.051	3.98959
2014-05-11 14:40:00		4.0	56.8678	164.051	3.98675
2014-05-11 14:50:00		4.0	56.8678	164.051	3.98539
2014-05-11 15:00:00		4.0	56.8678	164.051	3.98144
2014-05-11 15:10:00		4.0	56.8678	164.051	3.97874
2014-05-11 15:20:00		4.0	56.8678	164.051	3.97738
2014-05-11 15:30:00		4.0	56.8678	164.051	3.97736
2014-05-11 15:40:00		4.0	56.8678	164.051	3.97736
2014-05-11 15:50:00		4.0	56.8678	164.051	3.97736
2014-05-11 16:00:00		4.0	56.8678	164.051	3.97736
2014-05-11 16:10:00		4.0	56.8678	164.051	3.97736
2014-05-11 16:20:00		4.0	56.8678	164.051	3.97736
2014-05-11 16:30:00		4.0	56.8678	164.051	3.97736
2014-05-11 16:40:00		4.0	56.8678	164.051	3.97867
2014-05-11 16:50:00		4.0	56.8678	164.051	3.97739
2014-05-11 17:00:00		4.0	56.8678	164.051	3.97867
2014-05-11 17:10:00		4.0	56.8678	164.051	3.97739
2014-05-11 17:20:00		4.0	56.8678	164.051	3.97736
2014-05-11 17:30:00		4.0	56.8678	164.051	3.97867
2014-05-11 17:40:00		4.0	56.8678	164.051	3.98
2014-05-11 17:50:00		4.0	56.8678	164.051	3.98657
2014-05-11 18:00:00		4.0	56.8678	164.051	3.9867
2014-05-11 18:10:00		4.0	56.8678	164.051	3.99717
2014-05-11 18:20:00		4.0	56.8678	164.051	4.00261
2014-05-11 18:30:00		4.0	56.8678	164.051	4.01186
2014-05-11 18:40:00		4.0	56.8678	164.051	4.01205
2014-05-11 18:50:00		4.0	56.8678	164.051	4.02119
2014-05-11 19:00:00		4.0	56.8678	164.051	4.03444
2014-05-11 19:10:00		4.0	56.8678	164.051	4.04254
2014-05-11 19:20:00		4.0	56.8678	164.051	4.05183
2014-05-11 19:30:00		4.0	56.8678	164.051	4.05854
2014-05-11 19:40:00		4.0	56.8678	164.051	4.0691
2014-05-11 19:50:00		4.0	56.8678	164.051	4.08626
2014-05-11 20:00:00		4.0	56.8678	164.051	4.0866
2014-05-11 20:10:00		4.0	56.8678	164.051	4.09963
2014-05-11 20:20:00		4.0	56.8678	164.051	4.1103
2014-05-11 20:30:00		4.0	56.8678	164.051	4.11963
2014-05-11 20:40:00		4.0	56.8678	164.051	4.13412
2014-05-11 20:50:00		4.0	56.8678	164.051	4.13831
2014-05-11 21:00:00		4.0	56.8678	164.051	4.15529
2014-05-11 21:10:00		4.0	56.8678	164.051	4.16083
2014-05-11 21:20:00		4.0	56.8678	164.051	4.17781
2014-05-11 21:30:00		4.0	56.8678	164.051	4.19243
2014-05-11 21:40:00		4.0	56.8678	164.051	4.18494
2014-05-11 21:50:00		4.0	56.8678	164.051	4.20424
2014-05-11 22:00:00		4.0	56.8678	164.051	4.22148
2014-05-11 22:10:00		4.0	56.8678	164.051	4.24902
2014-05-11 22:20:00		4.0	56.8678	164.051	4.26122
2014-05-11 22:30:00		4.0	56.8678	164.051	4.26793
2014-05-11 22:40:00		4.0	56.8678	164.051	4.29133
2014-05-11 22:50:00		4.0	56.8678	164.051	4.31893
2014-05-11 23:00:00		4.0	56.8678	164.051	4.33754
2014-05-11 23:10:00		4.0	56.8678	164.051	4.34178
2014-05-11 23:20:00		4.0	56.8678	164.051	4.3715
2014-05-11 23:30:00		4.0	56.8678	164.051	4.3837
2014-05-11 23:40:00		4.0	56.8678	164.051	4.38908
2014-05-11 23:50:00		4.0	56.8678	164.051	4.41363
2014-05-12 00:00:00		4.0	56.8678	164.051	4.41799
2014-05-12 00:10:00		4.0	56.8678	164.051	4.43221
2014-05-12 00:20:00		4.0	56.8678	164.051	4.42607
2014-05-12 00:30:00		4.0	56.8678	164.051	4.44906
2014-05-12 00:40:00		4.0	56.8678	164.051	4.44825
2014-05-12 00:50:00		4.0	56.8678	164.051	4.46106
2014-05-12 01:00:00		4.0	56.8678	164.051	4.48442
2014-05-12 01:10:00		4.0	56.8678	164.051	4.47591
2014-05-12 01:20:00		4.0	56.8678	164.051	4.50265
2014-05-12 01:30:00		4.0	56.8678	164.051	4.50576
2014-05-12 01:40:00		4.0	56.8678	164.051	4.5071
2014-05-12 01:50:00		4.0	56.8678	164.051	4.50584
2014-05-12 02:00:00		4.0	56.8678	164.051	4.5071
2014-05-12 02:10:00		4.0	56.8678	164.051	4.50968
2014-05-12 02:20:00		4.0	56.8678	164.051	4.49439
2014-05-12 02:30:00		4.0	56.8678	164.051	4.49149
2014-05-12 02:40:00		4.0	56.8678	164.051	4.48119
2014-05-12 02:50:00		4.0	56.8678	164.051	4.47328
2014-05-12 03:00:00		4.0	56.8678	164.051	4.46927
2014-05-12 03:10:00		4.0	56.8678	164.051	4.46406
2014-05-12 03:20:00		4.0	56.8678	164.051	4.46779
2014-05-12 03:30:00		4.0	56.8678	164.051	4.4448
2014-05-12 03:40:00		4.0	56.8678	164.051	4.42762
2014-05-12 03:50:00		4.0	56.8678	164.051	4.40286
2014-05-12 04:00:00		4.0	56.8678	164.051	4.40874
2014-05-12 04:10:00		4.0	56.8678	164.051	4.40375
2014-05-12 04:20:00		4.0	56.8678	164.051	4.38308
2014-05-12 04:30:00		4.0	56.8678	164.051	4.36848
2014-05-12 04:40:00		4.0	56.8678	164.051	4.35787
2014-05-12 04:50:00		4.0	56.8678	164.051	4.34864
2014-05-12 05:00:00		4.0	56.8678	164.051	4.34458
2014-05-12 05:10:00		4.0	56.8678	164.051	4.33934
2014-05-12 05:20:00		4.0	56.8678	164.051	4.33021
2014-05-12 05:30:00		4.0	56.8678	164.051	4.37377
2014-05-12 05:40:00		4.0	56.8678	164.051	4.44279
2014-05-12 05:50:00		4.0	56.8678	164.051	4.39681
2014-05-12 06:00:00		4.0	56.8678	164.051	4.37648
2014-05-12 06:10:00		4.0	56.8678	164.051	4.41973
2014-05-12 06:20:00		4.0	56.8678	164.051	4.3783
2014-05-12 06:30:00		4.0	56.8678	164.051	4.39921
2014-05-12 06:40:00		4.0	56.8678	164.051	4.39327
2014-05-12 06:50:00		4.0	56.8678	164.051	4.38927
2014-05-12 07:00:00		4.0	56.8678	164.051	4.39433
2014-05-12 07:10:00		4.0	56.8678	164.051	4.39701
2014-05-12 07:20:00		4.0	56.8678	164.051	4.40606
2014-05-12 07:30:00		4.0	56.8678	164.051	4.41525
2014-05-12 07:40:00		4.0	56.8678	164.051	4.41288
2014-05-12 07:50:00		4.0	56.8678	164.051	4.41154
2014-05-12 08:00:00		4.0	56.8678	164.051	4.40894
2014-05-12 08:10:00		4.0	56.8678	164.051	4.39989
2014-05-12 08:20:00		4.0	56.8678	164.051	4.39584
2014-05-12 08:30:00		4.0	56.8678	164.051	4.3919
2014-05-12 08:40:00		4.0	56.8678	164.051	4.38796
2014-05-12 08:50:00		4.0	56.8678	164.051	4.3943
2014-05-12 09:00:00		4.0	56.8678	164.051	4.39059
2014-05-12 09:10:00		4.0	56.8678	164.051	4.38922
2014-05-12 09:20:00		4.0	56.8678	164.051	4.38662
2014-05-12 09:30:00		4.0	56.8678	164.051	4.38656
2014-05-12 09:40:00		4.0	56.8678	164.051	4.38528
2014-05-12 09:50:00		4.0	56.8678	164.051	4.38396
2014-05-12 10:00:00		4.0	56.8678	164.051	4.38265
2014-05-12 10:10:00		4.0	56.8678	164.051	4.37877
2014-05-12 10:20:00		4.0	56.8678	164.051	4.37611
2014-05-12 10:30:00		4.0	56.8678	164.051	4.37605
2014-05-12 10:40:00		4.0	56.8678	164.051	4.37091
2014-05-12 10:50:00		4.0	56.8678	164.051	4.36951
2014-05-12 11:00:00		4.0	56.8678	164.051	4.37076
2014-05-12 11:10:00		4.0	56.8678	164.051	4.36951
2014-05-12 11:20:00		4.0	56.8678	164.051	4.37076
2014-05-12 11:30:00		4.0	56.8678	164.051	4.37465
2014-05-12 11:40:00		4.0	56.8678	164.051	4.37345
2014-05-12 11:50:00		4.0	56.8678	164.051	4.37471
2014-05-12 12:00:00		4.0	56.8678	164.051	4.37474
2014-05-12 12:10:00		4.0	56.8678	164.051	4.36318
2014-05-12 12:20:00		4.0	56.8678	164.051	4.36419
2014-05-12 12:30:00		4.0	56.8678	164.051	4.34367
2014-05-12 12:40:00		4.0	56.8678	164.051	4.31875
2014-05-12 12:50:00		4.0	56.8678	164.051	4.29757
2014-05-12 13:00:00		4.0	56.8678	164.051	4.28549
2014-05-12 13:10:00		4.0	56.8678	164.051	4.27748
2014-05-12 13:20:00		4.0	56.8678	164.051	4.26957
2014-05-12 13:30:00		4.0	56.8678	164.051	4.26294
2014-05-12 13:40:00		4.0	56.8678	164.051	4.25891
2014-05-12 13:50:00		4.0	56.8678	164.051	4.25366
2014-05-12 14:00:00		4.0	56.8678	164.051	4.24451
2014-05-12 14:10:00		4.0	56.8678	164.051	4.243
2014-05-12 14:20:00		4.0	56.8678	164.051	4.23781
2014-05-12 14:30:00		4.0	56.8678	164.051	4.23253
2014-05-12 14:40:00		4.0	56.8678	164.051	4.23369
2014-05-12 14:50:00		4.0	56.8678	164.051	4.23243
2014-05-12 15:00:00		4.0	56.8678	164.051	4.23369
2014-05-12 15:10:00		4.0	56.8678	164.051	4.23243
2014-05-12 15:20:00		4.0	56.8678	164.051	4.23369
2014-05-12 15:30:00		4.0	56.8678	164.051	4.23114
2014-05-12 15:40:00		4.0	56.8678	164.051	4.22979
2014-05-12 15:50:00		4.0	56.8678	164.051	4.22976
2014-05-12 16:00:00		4.0	56.8678	164.051	4.23234
2014-05-12 16:10:00		4.0	56.8678	164.051	4.22724
2014-05-12 16:20:00		4.0	56.8678	164.051	4.22841
2014-05-12 16:30:00		4.0	56.8678	164.051	4.22456
2014-05-12 16:40:00		4.0	56.8678	164.051	4.22447
2014-05-12 16:50:00		4.0	56.8678	164.051	4.22189
2014-05-12 17:00:00		4.0	56.8678	164.051	4.22054
2014-05-12 17:10:00		4.0	56.8678	164.051	4.21534
2014-05-12 17:20:00		4.0	56.8678	164.051	4.21522
2014-05-12 17:30:00		4.0	56.8678	164.051	4.23329
2014-05-12 17:40:00		4.0	56.8678	164.051	4.24276
2014-05-12 17:50:00		4.0	56.8678	164.051	4.26103
2014-05-12 18:00:00		4.0	56.8678	164.051	4.27822
2014-05-12 18:10:00		4.0	56.8678	164.051	4.31467
2014-05-12 18:20:00		4.0	56.8678	164.051	4.33482
2014-05-12 18:30:00		4.0	56.8678	164.051	4.34428
2014-05-12 18:40:00		4.0	56.8678	164.051	4.3522
2014-05-12 18:50:00		4.0	56.8678	164.051	4.35881
2014-05-12 19:00:00		4.0	56.8678	164.051	4.36153
2014-05-12 19:10:00		4.0	56.8678	164.051	4.39111
2014-05-12 19:20:00		4.0	56.8678	164.051	4.42386
2014-05-12 19:30:00		4.0	56.8678	164.051	4.45663
2014-05-12 19:40:00		4.0	56.8678	164.051	4.4868
2014-05-12 19:50:00		4.0	56.8678	164.051	4.5156
2014-05-12 20:00:00		4.0	56.8678	164.051	4.53669
2014-05-12 20:10:00		4.0	56.8678	164.051	4.54608
2014-05-12 20:20:00		4.0	56.8678	164.051	4.56539
2014-05-12 20:30:00		4.0	56.8678	164.051	4.58114
2014-05-12 20:40:00		4.0	56.8678	164.051	4.58915
2014-05-12 20:50:00		4.0	56.8678	164.051	4.59189
2014-05-12 21:00:00		4.0	56.8678	164.051	4.59704
2014-05-12 21:10:00		4.0	56.8678	164.051	4.62002
2014-05-12 21:20:00		4.0	56.8678	164.051	4.63709
2014-05-12 21:30:00		4.0	56.8678	164.051	4.66287
2014-05-12 21:40:00		4.0	56.8678	164.051	4.66858
2014-05-12 21:50:00		4.0	56.8678	164.051	4.67758
2014-05-12 22:00:00		4.0	56.8678	164.051	4.68287
2014-05-12 22:10:00		4.0	56.8678	164.051	4.70704
2014-05-12 22:20:00		4.0	56.8678	164.051	4.70386
2014-05-12 22:30:00		4.0	56.8678	164.051	4.7025
2014-05-12 22:40:00		4.0	56.8678	164.051	4.70373
2014-05-12 22:50:00		4.0	56.8678	164.051	4.72146
2014-05-12 23:00:00		4.0	56.8678	164.051	4.73581
2014-05-12 23:10:00		4.0	56.8678	164.051	4.71469
2014-05-12 23:20:00		4.0	56.8678	164.051	4.70275
2014-05-12 23:30:00		4.0	56.8678	164.051	4.68981
2014-05-12 23:40:00		4.0	56.8678	164.051	4.69708
2014-05-12 23:50:00		4.0	56.8678	164.051	4.70233
2014-05-13 00:00:00		4.0	56.8678	164.051	4.70373
2014-05-13 00:10:00		4.0	56.8678	164.051	4.71767
2014-05-13 00:20:00		4.0	56.8678	164.051	4.72814
2014-05-13 00:30:00		4.0	56.8678	164.051	4.73345
2014-05-13 00:40:00		4.0	56.8678	164.051	4.73484
2014-05-13 00:50:00		4.0	56.8678	164.051	4.73487
2014-05-13 01:00:00		4.0	56.8678	164.051	4.7475
2014-05-13 01:10:00		4.0	56.8678	164.051	4.75792
2014-05-13 01:20:00		4.0	56.8678	164.051	4.75313
2014-05-13 01:30:00		4.0	56.8678	164.051	4.75427
2014-05-13 01:40:00		4.0	56.8678	164.051	4.7707
2014-05-13 01:50:00		4.0	56.8678	164.051	4.78247
2014-05-13 02:00:00		4.0	56.8678	164.051	4.77646
2014-05-13 02:10:00		4.0	56.8678	164.051	4.77882
2014-05-13 02:20:00		4.0	56.8678	164.051	4.7751
2014-05-13 02:30:00		4.0	56.8678	164.051	4.77879
2014-05-13 02:40:00		4.0	56.8678	164.051	4.78015
2014-05-13 02:50:00		4.0	56.8678	164.051	4.76126
2014-05-13 03:00:00		4.0	56.8678	164.051	4.73552
2014-05-13 03:10:00		4.0	56.8678	164.051	4.72603
2014-05-13 03:20:00		4.0	56.8678	164.051	4.73086
2014-05-13 03:30:00		4.0	56.8678	164.051	4.7373
2014-05-13 03:40:00		4.0	56.8678	164.051	4.74378
2014-05-13 03:50:00		4.0	56.8678	164.051	4.71235
2014-05-13 04:00:00		4.0	56.8678	164.051	4.71533
2014-05-13 04:10:00		4.0	56.8678	164.051	4.72049
2014-05-13 04:20:00		4.0	56.8678	164.051	4.72315
2014-05-13 04:30:00		4.0	56.8678	164.051	4.72195
2014-05-13 04:40:00		4.0	56.8678	164.051	4.72318
2014-05-13 04:50:00		4.0	56.8678	164.051	4.71942
2014-05-13 05:00:00		4.0	56.8678	164.051	4.70541
2014-05-13 05:10:00		4.0	56.8678	164.051	4.7
2014-05-13 05:20:00		4.0	56.8678	164.051	4.68595
2014-05-13 05:30:00		4.0	56.8678	164.051	4.66153
2014-05-13 05:40:00		4.0	56.8678	164.051	4.62928
2014-05-13 05:50:00		4.0	56.8678	164.051	4.59039
2014-05-13 06:00:00		4.0	56.8678	164.051	4.57286
2014-05-13 06:10:00		4.0	56.8678	164.051	4.55717
2014-05-13 06:20:00		4.0	56.8678	164.051	4.55802
2014-05-13 06:30:00		4.0	56.8678	164.051	4.53773
2014-05-13 06:40:00		4.0	56.8678	164.051	4.54226
2014-05-13 06:50:00		4.0	56.8678	164.051	4.55891
2014-05-13 07:00:00		4.0	56.8678	164.051	4.55809
2014-05-13 07:10:00		4.0	56.8678	164.051	4.55171
2014-05-13 07:20:00		4.0	56.8678	164.051	4.54645
2014-05-13 07:30:00		4.0	56.8678	164.051	4.55012
2014-05-13 07:40:00		4.0	56.8678	164.051	4.55912
2014-05-13 07:50:00		4.0	56.8678	164.051	4.5492
2014-05-13 08:00:00		4.0	56.8678	164.051	4.55019
2014-05-13 08:10:00		4.0	56.8678	164.051	4.56293
2014-05-13 08:20:00		4.0	56.8678	164.051	4.57977
2014-05-13 08:30:00		4.0	56.8678	164.051	4.59038
2014-05-13 08:40:00		4.0	56.8678	164.051	4.6122
2014-05-13 08:50:00		4.0	56.8678	164.051	4.63686
2014-05-13 09:00:00		4.0	56.8678	164.051	4.64638
2014-05-13 09:10:00		4.0	56.8678	164.051	4.66433
2014-05-13 09:20:00		4.0	56.8678	164.051	4.68125
2014-05-13 09:30:00		4.0	56.8678	164.051	4.69181
2014-05-13 09:40:00		4.0	56.8678	164.051	4.70219
2014-05-13 09:50:00		4.0	56.8678	164.051	4.70751
2014-05-13 10:00:00		4.0	56.8678	164.051	4.71144
2014-05-13 10:10:00		4.0	56.8678	164.051	4.71154
2014-05-13 10:20:00		4.0	56.8678	164.051	4.70776
2014-05-13 10:30:00		4.0	56.8678	164.051	4.70765
2014-05-13 10:40:00		4.0	56.8678	164.051	4.70639
2014-05-13 10:50:00		4.0	56.8678	164.051	4.70762
2014-05-13 11:00:00		4.0	56.8678	164.051	4.70765
2014-05-13 11:10:00		4.0	56.8678	164.051	4.70513
2014-05-13 11:20:00		4.0	56.8678	164.051	4.70253
2014-05-13 11:30:00		4.0	56.8678	164.051	4.69741
2014-05-13 11:40:00		4.0	56.8678	164.051	4.69222
2014-05-13 11:50:00		4.0	56.8678	164.051	4.6845
2014-05-13 12:00:00		4.0	56.8678	164.051	4.68177
2014-05-13 12:10:00		4.0	56.8678	164.051	4.67917
2014-05-13 12:20:00		4.0	56.8678	164.051	4.67405
2014-05-13 12:30:00		4.0	56.8678	164.051	4.67517
2014-05-13 12:40:00		4.0	56.8678	164.051	4.67141
2014-05-13 12:50:00		4.0	56.8678	164.051	4.66878
2014-05-13 13:00:00		4.0	56.8678	164.051	4.66871
2014-05-13 13:10:00		4.0	56.8678	164.051	4.66618
2014-05-13 13:20:00		4.0	56.8678	164.051	4.65979
2014-05-13 13:30:00		4.0	56.8678	164.051	4.65329
2014-05-13 13:40:00		4.0	56.8678	164.051	4.64426
2014-05-13 13:50:00		4.0	56.8678	164.051	4.63643
2014-05-13 14:00:00		4.0	56.8678	164.051	4.63368
2014-05-13 14:10:00		4.0	56.8678	164.051	4.62475
2014-05-13 14:20:00		4.0	56.8678	164.051	4.61818
2014-05-13 14:30:00		4.0	56.8678	164.051	4.60406
2014-05-13 14:40:00		4.0	56.8678	164.051	4.59354
2014-05-13 14:50:00		4.0	56.8678	164.051	4.58311
2014-05-13 15:00:00		4.0	56.8678	164.051	4.57523
2014-05-13 15:10:00		4.0	56.8678	164.051	4.57121
2014-05-13 15:20:00		4.0	56.8678	164.051	4.55969
2014-05-13 15:30:00		4.0	56.8678	164.051	4.54922
2014-05-13 15:40:00		4.0	56.8678	164.051	4.54131
2014-05-13 15:50:00		4.0	56.8678	164.051	4.53221
2014-05-13 16:00:00		4.0	56.8678	164.051	4.5218
2014-05-13 16:10:00		4.0	56.8678	164.051	4.51642
2014-05-13 16:20:00		4.0	56.8678	164.051	4.50992
2014-05-13 16:30:00		4.0	56.8678	164.051	4.4983
2014-05-13 16:40:00		4.0	56.8678	164.051	4.4878
2014-05-13 16:50:00		4.0	56.8678	164.051	4.48242
2014-05-13 17:00:00		4.0	56.8678	164.051	4.47846
2014-05-13 17:10:00		4.0	56.8678	164.051	4.47707
2014-05-13 17:20:00		4.0	56.8678	164.051	4.47577
2014-05-13 17:30:00		4.0	56.8678	164.051	4.477
2014-05-13 17:40:00		4.0	56.8678	164.051	4.48085
2014-05-13 17:50:00		4.0	56.8678	164.051	4.48478
2014-05-13 18:00:00		4.0	56.8678	164.051	4.49506
2014-05-13 18:10:00		4.0	56.8678	164.051	4.49917
2014-05-13 18:20:00		4.0	56.8678	164.051	4.5069
2014-05-13 18:30:00		4.0	56.8678	164.051	4.50839
2014-05-13 18:40:00		4.0	56.8678	164.051	4.52748
2014-05-13 18:50:00		4.0	56.8678	164.051	4.54453
2014-05-13 19:00:00		4.0	56.8678	164.051	4.57163
2014-05-13 19:10:00		4.0	56.8678	164.051	4.57494
2014-05-13 19:20:00		4.0	56.8678	164.051	4.57501
2014-05-13 19:30:00		4.0	56.8678	164.051	4.57628
2014-05-13 19:40:00		4.0	56.8678	164.051	4.57885
2014-05-13 19:50:00		4.0	56.8678	164.051	4.57512
2014-05-13 20:00:00		4.0	56.8678	164.051	4.58768
2014-05-13 20:10:00		4.0	56.8678	164.051	4.60324
2014-05-13 20:20:00		4.0	56.8678	164.051	4.64161
2014-05-13 20:30:00		4.0	56.8678	164.051	4.68312
2014-05-13 20:40:00		4.0	56.8678	164.051	4.71581
2014-05-13 20:50:00		4.0	56.8678	164.051	4.75324
2014-05-13 21:00:00		4.0	56.8678	164.051	4.7719
2014-05-13 21:10:00		4.0	56.8678	164.051	4.7988
2014-05-13 21:20:00		4.0	56.8678	164.051	4.80334
2014-05-13 21:30:00		4.0	56.8678	164.051	4.82102
2014-05-13 21:40:00		4.0	56.8678	164.051	4.8278
2014-05-13 21:50:00		4.0	56.8678	164.051	4.83175
2014-05-13 22:00:00		4.0	56.8678	164.051	4.83813
2014-05-13 22:10:00		4.0	56.8678	164.051	4.86462
2014-05-13 22:20:00		4.0	56.8678	164.051	4.86539
2014-05-13 22:30:00		4.0	56.8678	164.051	4.83657
2014-05-13 22:40:00		4.0	56.8678	164.051	4.8445
2014-05-13 22:50:00		4.0	56.8678	164.051	4.84977
2014-05-13 23:00:00		4.0	56.8678	164.051	4.8424
2014-05-13 23:10:00		4.0	56.8678	164.051	4.8785
2014-05-13 23:20:00		4.0	56.8678	164.051	4.92708
2014-05-13 23:30:00		4.0	56.8678	164.051	4.97465
2014-05-13 23:40:00		4.0	56.8678	164.051	4.98597
2014-05-13 23:50:00		4.0	56.8678	164.051	5.00246
2014-05-14 00:00:00		4.0	56.8678	164.051	5.04897
2014-05-14 00:10:00		4.0	56.8678	164.051	5.05777
2014-05-14 00:20:00		4.0	56.8678	164.051	5.08899
2014-05-14 00:30:00		4.0	56.8678	164.051	5.09614
2014-05-14 00:40:00		4.0	56.8678	164.051	5.0765
2014-05-14 00:50:00		4.0	56.8678	164.051	5.09077
2014-05-14 01:00:00		4.0	56.8678	164.051	5.08007
2014-05-14 01:10:00		4.0	56.8678	164.051	5.09831
2014-05-14 01:20:00		4.0	56.8678	164.051	5.06542
2014-05-14 01:30:00		4.0	56.8678	164.051	5.08794
2014-05-14 01:40:00		4.0	56.8678	164.051	5.07751
2014-05-14 01:50:00		4.0	56.8678	164.051	5.08089
2014-05-14 02:00:00		4.0	56.8678	164.051	5.08224
2014-05-14 02:10:00		4.0	56.8678	164.051	5.10211
2014-05-14 02:20:00		4.0	56.8678	164.051	5.15221
2014-05-14 02:30:00		4.0	56.8678	164.051	5.19327
2014-05-14 02:40:00		4.0	56.8678	164.051	5.22286
2014-05-14 02:50:00		4.0	56.8678	164.051	5.2188
2014-05-14 03:00:00		4.0	56.8678	164.051	5.22974
2014-05-14 03:10:00		4.0	56.8678	164.051	5.25103
2014-05-14 03:20:00		4.0	56.8678	164.051	5.25044
2014-05-14 03:30:00		4.0	56.8678	164.051	5.26518
2014-05-14 03:40:00		4.0	56.8678	164.051	5.25209
2014-05-14 03:50:00		4.0	56.8678	164.051	5.26275
2014-05-14 04:00:00		4.0	56.8678	164.051	5.25202
2014-05-14 04:10:00		4.0	56.8678	164.051	5.25783
2014-05-14 04:20:00		4.0	56.8678	164.051	5.27648
2014-05-14 04:30:00		4.0	56.8678	164.051	5.25982
2014-05-14 04:40:00		4.0	56.8678	164.051	5.2716
2014-05-14 04:50:00		4.0	56.8678	164.051	5.27567
2014-05-14 05:00:00		4.0	56.8678	164.051	5.26102
2014-05-14 05:10:00		4.0	56.8678	164.051	5.26179
2014-05-14 05:20:00		4.0	56.8678	164.051	5.23597
2014-05-14 05:30:00		4.0	56.8678	164.051	5.21051
2014-05-14 05:40:00		4.0	56.8678	164.051	5.25165
2014-05-14 05:50:00		4.0	56.8678	164.051	5.27879
2014-05-14 06:00:00		4.0	56.8678	164.051	5.2968
2014-05-14 06:10:00		4.0	56.8678	164.051	5.32067
2014-05-14 06:20:00		4.0	56.8678	164.051	5.34226
2014-05-14 06:30:00		4.0	56.8678	164.051	5.35027
2014-05-14 06:40:00		4.0	56.8678	164.051	5.37624
2014-05-14 06:50:00		4.0	56.8678	164.051	5.32429
2014-05-14 07:00:00		4.0	56.8678	164.051	5.31898
2014-05-14 07:10:00		4.0	56.8678	164.051	5.29798
2014-05-14 07:20:00		4.0	56.8678	164.051	5.29856
2014-05-14 07:30:00		4.0	56.8678	164.051	5.30106
2014-05-14 07:40:00		4.0	56.8678	164.051	5.32693
2014-05-14 07:50:00		4.0	56.8678	164.051	5.34491
2014-05-14 08:00:00		4.0	56.8678	164.051	5.26064
2014-05-14 08:10:00		4.0	56.8678	164.051	5.0255
2014-05-14 08:20:00		4.0	56.8678	164.051	4.9536
2014-05-14 08:30:00		4.0	56.8678	164.051	5.21064
2014-05-14 08:40:00		4.0	56.8678	164.051	5.27653
2014-05-14 08:50:00		4.0	56.8678	164.051	5.25494
2014-05-14 09:00:00		4.0	56.8678	164.051	5.19134
2014-05-14 09:10:00		4.0	56.8678	164.051	5.12142
2014-05-14 09:20:00		4.0	56.8678	164.051	5.10693
2014-05-14 09:30:00		4.0	56.8678	164.051	5.09788
2014-05-14 09:40:00		4.0	56.8678	164.051	5.05924
2014-05-14 09:50:00		4.0	56.8678	164.051	5.0332
2014-05-14 10:00:00		4.0	56.8678	164.051	5.00634
2014-05-14 10:10:00		4.0	56.8678	164.051	4.98438
2014-05-14 10:20:00		4.0	56.8678	164.051	4.97872
2014-05-14 10:30:00		4.0	56.8678	164.051	4.95991
2014-05-14 10:40:00		4.0	56.8678	164.051	4.94438
2014-05-14 10:50:00		4.0	56.8678	164.051	4.93518
2014-05-14 11:00:00		4.0	56.8678	164.051	4.92743
2014-05-14 11:10:00		4.0	56.8678	164.051	4.90974
2014-05-14 11:20:00		4.0	56.8678	164.051	4.90793
2014-05-14 11:30:00		4.0	56.8678	164.051	4.9029
2014-05-14 11:40:00		4.0	56.8678	164.051	4.89651
2014-05-14 11:50:00		4.0	56.8678	164.051	4.89381
2014-05-14 12:00:00		4.0	56.8678	164.051	4.87128
2014-05-14 12:10:00		4.0	56.8678	164.051	4.8668
2014-05-14 12:20:00		4.0	56.8678	164.051	4.86418
2014-05-14 12:30:00		4.0	56.8678	164.051	4.84037
2014-05-14 12:40:00		4.0	56.8678	164.051	4.85334
2014-05-14 12:50:00		4.0	56.8678	164.051	4.85254
2014-05-14 13:00:00		4.0	56.8678	164.051	4.85125
2014-05-14 13:10:00		4.0	56.8678	164.051	4.84996
2014-05-14 13:20:00		4.0	56.8678	164.051	4.84867
2014-05-14 13:30:00		4.0	56.8678	164.051	4.84613
2014-05-14 13:40:00		4.0	56.8678	164.051	4.8423
2014-05-14 13:50:00		4.0	56.8678	164.051	4.83843
2014-05-14 14:00:00		4.0	56.8678	164.051	4.83581
2014-05-14 14:10:00		4.0	56.8678	164.051	4.83823
2014-05-14 14:20:00		4.0	56.8678	164.051	4.84206
2014-05-14 14:30:00		4.0	56.8678	164.051	4.84343
2014-05-14 14:40:00		4.0	56.8678	164.051	4.84597
2014-05-14 14:50:00		4.0	56.8678	164.051	4.85604
2014-05-14 15:00:00		4.0	56.8678	164.051	4.84637
2014-05-14 15:10:00		4.0	56.8678	164.051	4.80855
2014-05-14 15:20:00		4.0	56.8678	164.051	4.71206
2014-05-14 15:30:00		4.0	56.8678	164.051	4.67124
2014-05-14 15:40:00		4.0	56.8678	164.051	4.67001
2014-05-14 15:50:00		4.0	56.8678	164.051	4.65743
2014-05-14 16:00:00		4.0	56.8678	164.051	4.65324
2014-05-14 16:10:00		4.0	56.8678	164.051	4.64305
2014-05-14 16:20:00		4.0	56.8678	164.051	4.71941
2014-05-14 16:30:00		4.0	56.8678	164.051	4.75327
2014-05-14 16:40:00		4.0	56.8678	164.051	4.76182
2014-05-14 16:50:00		4.0	56.8678	164.051	4.77334
2014-05-14 17:00:00		4.0	56.8678	164.051	4.77246
2014-05-14 17:10:00		4.0	56.8678	164.051	4.77492
2014-05-14 17:20:00		4.0	56.8678	164.051	4.78252
2014-05-14 17:30:00		4.0	56.8678	164.051	4.79904
2014-05-14 17:40:00		4.0	56.8678	164.051	4.80082
2014-05-14 17:50:00		4.0	56.8678	164.051	4.81087
2014-05-14 18:00:00		4.0	56.8678	164.051	4.8212
2014-05-14 18:10:00		4.0	56.8678	164.051	4.83153
2014-05-14 18:20:00		4.0	56.8678	164.051	4.83061
2014-05-14 18:30:00		4.0	56.8678	164.051	4.84181
2014-05-14 18:40:00		4.0	56.8678	164.051	4.83843
2014-05-14 18:50:00		4.0	56.8678	164.051	4.85829
2014-05-14 19:00:00		4.0	56.8678	164.051	4.81653
2014-05-14 19:10:00		4.0	56.8678	164.051	4.82381
2014-05-14 19:20:00		4.0	56.8678	164.051	4.85155
2014-05-14 19:30:00		4.0	56.8678	164.051	4.83629
2014-05-14 19:40:00		4.0	56.8678	164.051	4.86938
2014-05-14 19:50:00		4.0	56.8678	164.051	4.87677
2014-05-14 20:00:00		4.0	56.8678	164.051	4.87325
2014-05-14 20:10:00		4.0	56.8678	164.051	4.91046
2014-05-14 20:20:00		4.0	56.8678	164.051	4.94282
2014-05-14 20:30:00		4.0	56.8678	164.051	4.9501
2014-05-14 20:40:00		4.0	56.8678	164.051	4.93789
2014-05-14 20:50:00		4.0	56.8678	164.051	4.93871
2014-05-14 21:00:00		4.0	56.8678	164.051	4.9549
2014-05-14 21:10:00		4.0	56.8678	164.051	5.04715
2014-05-14 21:20:00		4.0	56.8678	164.051	5.00575
2014-05-14 21:30:00		4.0	56.8678	164.051	5.01536
2014-05-14 21:40:00		4.0	56.8678	164.051	5.08006
2014-05-14 21:50:00		4.0	56.8678	164.051	5.0761
2014-05-14 22:00:00		4.0	56.8678	164.051	5.08948
2014-05-14 22:10:00		4.0	56.8678	164.051	5.15162
2014-05-14 22:20:00		4.0	56.8678	164.051	5.1254
2014-05-14 22:30:00		4.0	56.8678	164.051	5.09851
2014-05-14 22:40:00		4.0	56.8678	164.051	5.09391
2014-05-14 22:50:00		4.0	56.8678	164.051	4.94516
2014-05-14 23:00:00		4.0	56.8678	164.051	5.17863
2014-05-14 23:10:00		4.0	56.8678	164.051	5.21759
2014-05-14 23:20:00		4.0	56.8678	164.051	5.19529
2014-05-14 23:30:00		4.0	56.8678	164.051	5.18219
2014-05-14 23:40:00		4.0	56.8678	164.051	5.1214
2014-05-14 23:50:00		4.0	56.8678	164.051	5.19936
2014-05-15 00:00:00		4.0	56.8678	164.051	5.20335
2014-05-15 00:10:00		4.0	56.8678	164.051	5.28808
2014-05-15 00:20:00		4.0	56.8678	164.051	5.47652
2014-05-15 00:30:00		4.0	56.8678	164.051	5.50722
2014-05-15 00:40:00		4.0	56.8678	164.051	5.4241
2014-05-15 00:50:00		4.0	56.8678	164.051	5.57431
2014-05-15 01:00:00		4.0	56.8678	164.051	5.62074
2014-05-15 01:10:00		4.0	56.8678	164.051	5.61369
2014-05-15 01:20:00		4.0	56.8678	164.051	5.61098
2014-05-15 01:30:00		4.0	56.8678	164.051	5.60242
2014-05-15 01:40:00		4.0	56.8678	164.051	5.55731
2014-05-15 01:50:00		4.0	56.8678	164.051	5.48534
2014-05-15 02:00:00		4.0	56.8678	164.051	5.40863
2014-05-15 02:10:00		4.0	56.8678	164.051	5.38655
2014-05-15 02:20:00		4.0	56.8678	164.051	5.34434
2014-05-15 02:30:00		4.0	56.8678	164.051	5.382
2014-05-15 02:40:00		4.0	56.8678	164.051	5.31244
2014-05-15 02:50:00		4.0	56.8678	164.051	5.36381
2014-05-15 03:00:00		4.0	56.8678	164.051	5.34367
2014-05-15 03:10:00		4.0	56.8678	164.051	5.23262
2014-05-15 03:20:00		4.0	56.8678	164.051	5.28157
2014-05-15 03:30:00		4.0	56.8678	164.051	5.29564
2014-05-15 03:40:00		4.0	56.8678	164.051	5.15602
2014-05-15 03:50:00		4.0	56.8678	164.051	5.18074
2014-05-15 04:00:00		4.0	56.8678	164.051	5.24321
2014-05-15 04:10:00		4.0	56.8678	164.051	5.23796
2014-05-15 04:20:00		4.0	56.8678	164.051	5.19723
2014-05-15 04:30:00		4.0	56.8678	164.051	5.26441
2014-05-15 04:40:00		4.0	56.8678	164.051	5.31338
2014-05-15 04:50:00		4.0	56.8678	164.051	5.34315
2014-05-15 05:00:00		4.0	56.8678	164.051	5.35759
2014-05-15 05:10:00		4.0	56.8678	164.051	5.21617
2014-05-15 05:20:00		4.0	56.8678	164.051	5.27596
2014-05-15 05:30:00		4.0	56.8678	164.051	5.25996
2014-05-15 05:40:00		4.0	56.8678	164.051	5.19921
2014-05-15 05:50:00		4.0	56.8678	164.051	5.29871
2014-05-15 06:00:00		4.0	56.8678	164.051	5.28773
2014-05-15 06:10:00		4.0	56.8678	164.051	5.12026
2014-05-15 06:20:00		4.0	56.8678	164.051	5.13637
2014-05-15 06:30:00		4.0	56.8678	164.051	5.14578
2014-05-15 06:40:00		4.0	56.8678	164.051	5.06848
2014-05-15 06:50:00		4.0	56.8678	164.051	4.96798
2014-05-15 07:00:00		4.0	56.8678	164.051	4.99168
2014-05-15 07:10:00		4.0	56.8678	164.051	5.08161
2014-05-15 07:20:00		4.0	56.8678	164.051	5.03299
2014-05-15 07:30:00		4.0	56.8678	164.051	5.18509
2014-05-15 07:40:00		4.0	56.8678	164.051	5.15381
2014-05-15 07:50:00		4.0	56.8678	164.051	5.26045
2014-05-15 08:00:00		4.0	56.8678	164.051	5.23129
2014-05-15 08:10:00		4.0	56.8678	164.051	5.2166
2014-05-15 08:20:00		4.0	56.8678	164.051	5.14486
2014-05-15 08:30:00		4.0	56.8678	164.051	5.16564
2014-05-15 08:40:00		4.0	56.8678	164.051	5.25849
2014-05-15 08:50:00		4.0	56.8678	164.051	5.14523
2014-05-15 09:00:00		4.0	56.8678	164.051	5.06953
2014-05-15 09:10:00		4.0	56.8678	164.051	5.1027
2014-05-15 09:20:00		4.0	56.8678	164.051	5.11016
2014-05-15 09:30:00		4.0	56.8678	164.051	5.09313
2014-05-15 09:40:00		4.0	56.8678	164.051	5.0888
2014-05-15 09:50:00		4.0	56.8678	164.051	5.07881
2014-05-15 10:00:00		4.0	56.8678	164.051	5.08708
2014-05-15 10:10:00		4.0	56.8678	164.051	5.08739
2014-05-15 10:20:00		4.0	56.8678	164.051	5.09479
2014-05-15 10:30:00		4.0	56.8678	164.051	5.10984
2014-05-15 10:40:00		4.0	56.8678	164.051	5.08573
2014-05-15 10:50:00		4.0	56.8678	164.051	5.02681
2014-05-15 11:00:00		4.0	56.8678	164.051	5.11724
2014-05-15 11:10:00		4.0	56.8678	164.051	5.06018
2014-05-15 11:20:00		4.0	56.8678	164.051	5.18971
2014-05-15 11:30:00		4.0	56.8678	164.051	5.17361
2014-05-15 11:40:00		4.0	56.8678	164.051	5.29175
2014-05-15 11:50:00		4.0	56.8678	164.051	5.44115
2014-05-15 12:00:00		4.0	56.8678	164.051	5.24501
2014-05-15 12:10:00		4.0	56.8678	164.051	5.41113
2014-05-15 12:20:00		4.0	56.8678	164.051	5.46727
2014-05-15 12:30:00		4.0	56.8678	164.051	5.49821
2014-05-15 12:40:00		4.0	56.8678	164.051	5.51018
2014-05-15 12:50:00		4.0	56.8678	164.051	5.35854
2014-05-15 13:00:00		4.0	56.8678	164.051	5.31151
2014-05-15 13:10:00		4.0	56.8678	164.051	5.27943
2014-05-15 13:20:00		4.0	56.8678	164.051	5.27954
2014-05-15 13:30:00		4.0	56.8678	164.051	5.4272
2014-05-15 13:40:00		4.0	56.8678	164.051	5.34862
2014-05-15 13:50:00		4.0	56.8678	164.051	5.39898
2014-05-15 14:00:00		4.0	56.8678	164.051	5.35965
2014-05-15 14:10:00		4.0	56.8678	164.051	5.22009
2014-05-15 14:20:00		4.0	56.8678	164.051	5.20259
2014-05-15 14:30:00		4.0	56.8678	164.051	5.12112
2014-05-15 14:40:00		4.0	56.8678	164.051	5.09836
2014-05-15 14:50:00		4.0	56.8678	164.051	5.34488
2014-05-15 15:00:00		4.0	56.8678	164.051	5.19177
2014-05-15 15:10:00		4.0	56.8678	164.051	5.25537
2014-05-15 15:20:00		4.0	56.8678	164.051	5.38727
2014-05-15 15:30:00		4.0	56.8678	164.051	5.34959
2014-05-15 15:40:00		4.0	56.8678	164.051	5.28331
2014-05-15 15:50:00		4.0	56.8678	164.051	5.30771
2014-05-15 16:00:00		4.0	56.8678	164.051	5.4025
2014-05-15 16:10:00		4.0	56.8678	164.051	5.45221
2014-05-15 16:20:00		4.0	56.8678	164.051	5.41147
2014-05-15 16:30:00		4.0	56.8678	164.051	5.46812
2014-05-15 16:40:00		4.0	56.8678	164.051	5.48003
2014-05-15 16:50:00		4.0	56.8678	164.051	5.48282
2014-05-15 17:00:00		4.0	56.8678	164.051	5.50956
2014-05-15 17:10:00		4.0	56.8678	164.051	5.52389
2014-05-15 17:20:00		4.0	56.8678	164.051	5.47716
2014-05-15 17:30:00		4.0	56.8678	164.051	5.43898
2014-05-15 17:40:00		4.0	56.8678	164.051	5.42059
2014-05-15 17:50:00		4.0	56.8678	164.051	5.40658
2014-05-15 18:00:00		4.0	56.8678	164.051	5.37566
2014-05-15 18:10:00		4.0	56.8678	164.051	5.36964
2014-05-15 18:20:00		4.0	56.8678	164.051	5.37797
2014-05-15 18:30:00		4.0	56.8678	164.051	5.36856
2014-05-15 18:40:00		4.0	56.8678	164.051	5.38766
2014-05-15 18:50:00		4.0	56.8678	164.051	5.35432
2014-05-15 19:00:00		4.0	56.8678	164.051	5.38345
2014-05-15 19:10:00		4.0	56.8678	164.051	5.37853
2014-05-15 19:20:00		4.0	56.8678	164.051	5.39897
2014-05-15 19:30:00		4.0	56.8678	164.051	5.42528
2014-05-15 19:40:00		4.0	56.8678	164.051	5.42503
2014-05-15 19:50:00		4.0	56.8678	164.051	5.42985
2014-05-15 20:00:00		4.0	56.8678	164.051	5.43367
2014-05-15 20:10:00		4.0	56.8678	164.051	5.40709
2014-05-15 20:20:00		4.0	56.8678	164.051	5.36349
2014-05-15 20:30:00		4.0	56.8678	164.051	5.36918
2014-05-15 20:40:00		4.0	56.8678	164.051	5.31096
2014-05-15 20:50:00		4.0	56.8678	164.051	5.33678
2014-05-15 21:00:00		4.0	56.8678	164.051	5.31102
2014-05-15 21:10:00		4.0	56.8678	164.051	5.33561
2014-05-15 21:20:00		4.0	56.8678	164.051	5.35607
2014-05-15 21:30:00		4.0	56.8678	164.051	5.44677
2014-05-15 21:40:00		4.0	56.8678	164.051	5.43805
2014-05-15 21:50:00		4.0	56.8678	164.051	5.40723
2014-05-15 22:00:00		4.0	56.8678	164.051	5.39148
2014-05-15 22:10:00		4.0	56.8678	164.051	5.4043
2014-05-15 22:20:00		4.0	56.8678	164.051	5.47884
2014-05-15 22:30:00		4.0	56.8678	164.051	5.46832
2014-05-15 22:40:00		4.0	56.8678	164.051	5.55134
2014-05-15 22:50:00		4.0	56.8678	164.051	5.55451
2014-05-15 23:00:00		4.0	56.8678	164.051	5.53883
2014-05-15 23:10:00		4.0	56.8678	164.051	5.55751
2014-05-15 23:20:00		4.0	56.8678	164.051	5.57395
2014-05-15 23:30:00		4.0	56.8678	164.051	5.56011
2014-05-15 23:40:00		4.0	56.8678	164.051	5.55712
2014-05-15 23:50:00		4.0	56.8678	164.051	5.52202
2014-05-16 00:00:00		4.0	56.8678	164.051	5.56045
2014-05-16 00:10:00		4.0	56.8678	164.051	5.53308
2014-05-16 00:20:00		4.0	56.8678	164.051	5.57535
2014-05-16 00:30:00		4.0	56.8678	164.051	5.63486
2014-05-16 00:40:00		4.0	56.8678	164.051	5.65639
2014-05-16 00:50:00		4.0	56.8678	164.051	5.67037
2014-05-16 01:00:00		4.0	56.8678	164.051	5.64327
2014-05-16 01:10:00		4.0	56.8678	164.051	5.40541
2014-05-16 01:20:00		4.0	56.8678	164.051	5.37897
2014-05-16 01:30:00		4.0	56.8678	164.051	5.47528
2014-05-16 01:40:00		4.0	56.8678	164.051	5.52628
2014-05-16 01:50:00		4.0	56.8678	164.051	5.53057
2014-05-16 02:00:00		4.0	56.8678	164.051	5.54033
2014-05-16 02:10:00		4.0	56.8678	164.051	5.46214
2014-05-16 02:20:00		4.0	56.8678	164.051	5.42265
2014-05-16 02:30:00		4.0	56.8678	164.051	5.40058
2014-05-16 02:40:00		4.0	56.8678	164.051	5.34144
2014-05-16 02:50:00		4.0	56.8678	164.051	5.44109
2014-05-16 03:00:00		4.0	56.8678	164.051	5.36871
2014-05-16 03:10:00		4.0	56.8678	164.051	5.4518
2014-05-16 03:20:00		4.0	56.8678	164.051	5.48911
2014-05-16 03:30:00		4.0	56.8678	164.051	5.49167
2014-05-16 03:40:00		4.0	56.8678	164.051	5.50018
2014-05-16 03:50:00		4.0	56.8678	164.051	5.51381
2014-05-16 04:00:00		4.0	56.8678	164.051	5.52159
2014-05-16 04:10:00		4.0	56.8678	164.051	5.53154
2014-05-16 04:20:00		4.0	56.8678	164.051	5.5452
2014-05-16 04:30:00		4.0	56.8678	164.051	5.5397
2014-05-16 04:40:00		4.0	56.8678	164.051	5.53221
2014-05-16 04:50:00		4.0	56.8678	164.051	5.5271
2014-05-16 05:00:00		4.0	56.8678	164.051	5.53898
2014-05-16 05:10:00		4.0	56.8678	164.051	5.51893
2014-05-16 05:20:00		4.0	56.8678	164.051	5.53019
2014-05-16 05:30:00		4.0	56.8678	164.051	5.56325
2014-05-16 05:40:00		4.0	56.8678	164.051	5.56093
2014-05-16 05:50:00		4.0	56.8678	164.051	5.5632
2014-05-16 06:00:00		4.0	56.8678	164.051	5.5464
2014-05-16 06:10:00		4.0	56.8678	164.051	5.54573
2014-05-16 06:20:00		4.0	56.8678	164.051	5.5578
2014-05-16 06:30:00		4.0	56.8678	164.051	5.56431
2014-05-16 06:40:00		4.0	56.8678	164.051	5.57901
2014-05-16 06:50:00		4.0	56.8678	164.051	5.56994
2014-05-16 07:00:00		4.0	56.8678	164.051	5.578
2014-05-16 07:10:00		4.0	56.8678	164.051	5.61566
2014-05-16 07:20:00		4.0	56.8678	164.051	5.61234
2014-05-16 07:30:00		4.0	56.8678	164.051	5.56275
2014-05-16 07:40:00		4.0	56.8678	164.051	5.53424
2014-05-16 07:50:00		4.0	56.8678	164.051	5.59227
2014-05-16 08:00:00		4.0	56.8678	164.051	5.60064
2014-05-16 08:10:00		4.0	56.8678	164.051	5.62134
2014-05-16 08:20:00		4.0	56.8678	164.051	5.61735
2014-05-16 08:30:00		4.0	56.8678	164.051	5.56906
2014-05-16 08:40:00		4.0	56.8678	164.051	5.49835
2014-05-16 08:50:00		4.0	56.8678	164.051	5.47013
2014-05-16 09:00:00		4.0	56.8678	164.051	5.37344
2014-05-16 09:10:00		4.0	56.8678	164.051	5.33547
2014-05-16 09:20:00		4.0	56.8678	164.051	5.30123
2014-05-16 09:30:00		4.0	56.8678	164.051	5.18771
2014-05-16 09:40:00		4.0	56.8678	164.051	5.21479
2014-05-16 09:50:00		4.0	56.8678	164.051	5.40574
2014-05-16 10:00:00		4.0	56.8678	164.051	5.53684
2014-05-16 10:10:00		4.0	56.8678	164.051	5.63216
2014-05-16 10:20:00		4.0	56.8678	164.051	5.70424
2014-05-16 10:30:00		4.0	56.8678	164.051	5.68792
2014-05-16 10:40:00		4.0	56.8678	164.051	5.65596
2014-05-16 10:50:00		4.0	56.8678	164.051	5.62946
2014-05-16 11:00:00		4.0	56.8678	164.051	5.62361
2014-05-16 11:10:00		4.0	56.8678	164.051	5.62941
2014-05-16 11:20:00		4.0	56.8678	164.051	5.63686
2014-05-16 11:30:00		4.0	56.8678	164.051	5.63716
2014-05-16 11:40:00		4.0	56.8678	164.051	5.63356
2014-05-16 11:50:00		4.0	56.8678	164.051	5.62621
2014-05-16 12:00:00		4.0	56.8678	164.051	5.62111
2014-05-16 12:10:00		4.0	56.8678	164.051	5.6125
2014-05-16 12:20:00		4.0	56.8678	164.051	5.59532
2014-05-16 12:30:00		4.0	56.8678	164.051	5.55371
2014-05-16 12:40:00		4.0	56.8678	164.051	5.5496
2014-05-16 12:50:00		4.0	56.8678	164.051	5.55552
2014-05-16 13:00:00		4.0	56.8678	164.051	5.56058
2014-05-16 13:10:00		4.0	56.8678	164.051	5.57402
2014-05-16 13:20:00		4.0	56.8678	164.051	5.59983
2014-05-16 13:30:00		4.0	56.8678	164.051	5.62371
2014-05-16 13:40:00		4.0	56.8678	164.051	5.63786
2014-05-16 13:50:00		4.0	56.8678	164.051	5.64321
2014-05-16 14:00:00		4.0	56.8678	164.051	5.65421
2014-05-16 14:10:00		4.0	56.8678	164.051	5.65706
2014-05-16 14:20:00		4.0	56.8678	164.051	5.65716
2014-05-16 14:30:00		4.0	56.8678	164.051	5.62716
2014-05-16 14:40:00		4.0	56.8678	164.051	5.6163
2014-05-16 14:50:00		4.0	56.8678	164.051	5.58826
2014-05-16 15:00:00		4.0	56.8678	164.051	5.59071
2014-05-16 15:10:00		4.0	56.8678	164.051	5.56078
2014-05-16 15:20:00		4.0	56.8678	164.051	5.5511
2014-05-16 15:30:00		4.0	56.8678	164.051	5.55075
2014-05-16 15:40:00		4.0	56.8678	164.051	5.59287
2014-05-16 15:50:00		4.0	56.8678	164.051	5.63546
2014-05-16 16:00:00		4.0	56.8678	164.051	5.64556
2014-05-16 16:10:00		4.0	56.8678	164.051	5.65671
2014-05-16 16:20:00		4.0	56.8678	164.051	5.65716
2014-05-16 16:30:00		4.0	56.8678	164.051	5.66555
2014-05-16 16:40:00		4.0	56.8678	164.051	5.65751
2014-05-16 16:50:00		4.0	56.8678	164.051	5.63676
2014-05-16 17:00:00		4.0	56.8678	164.051	5.60709
2014-05-16 17:10:00		4.0	56.8678	164.051	5.57703
2014-05-16 17:20:00		4.0	56.8678	164.051	5.55657
2014-05-16 17:30:00		4.0	56.8678	164.051	5.53047
2014-05-16 17:40:00		4.0	56.8678	164.051	5.47762
2014-05-16 17:50:00		4.0	56.8678	164.051	5.42709
2014-05-16 18:00:00		4.0	56.8678	164.051	5.35966
2014-05-16 18:10:00		4.0	56.8678	164.051	5.26579
2014-05-16 18:20:00		4.0	56.8678	164.051	5.23871
2014-05-16 18:30:00		4.0	56.8678	164.051	5.2097
2014-05-16 18:40:00		4.0	56.8678	164.051	5.17311
2014-05-16 18:50:00		4.0	56.8678	164.051	5.18378
2014-05-16 19:00:00		4.0	56.8678	164.051	5.14647
2014-05-16 19:10:00		4.0	56.8678	164.051	5.09591
2014-05-16 19:20:00		4.0	56.8678	164.051	5.0999
2014-05-16 19:30:00		4.0	56.8678	164.051	5.06342
2014-05-16 19:40:00		4.0	56.8678	164.051	5.0557
2014-05-16 19:50:00		4.0	56.8678	164.051	5.02599
2014-05-16 20:00:00		4.0	56.8678	164.051	5.00998
2014-05-16 20:10:00		4.0	56.8678	164.051	5.00197
2014-05-16 20:20:00		4.0	56.8678	164.051	5.04583
2014-05-16 20:30:00		4.0	56.8678	164.051	5.09064
2014-05-16 20:40:00		4.0	56.8678	164.051	5.16462
2014-05-16 20:50:00		4.0	56.8678	164.051	5.25426
2014-05-16 21:00:00		4.0	56.8678	164.051	5.4132
2014-05-16 21:10:00		4.0	56.8678	164.051	5.50198
2014-05-16 21:20:00		4.0	56.8678	164.051	5.55007
2014-05-16 21:30:00		4.0	56.8678	164.051	5.57724
2014-05-16 21:40:00		4.0	56.8678	164.051	5.57833
2014-05-16 21:50:00		4.0	56.8678	164.051	5.56392
2014-05-16 22:00:00		4.0	56.8678	164.051	5.56329
2014-05-16 22:10:00		4.0	56.8678	164.051	5.58011
2014-05-16 22:20:00		4.0	56.8678	164.051	5.60005
2014-05-16 22:30:00		4.0	56.8678	164.051	5.65841
2014-05-16 22:40:00		4.0	56.8678	164.051	5.64654
2014-05-16 22:50:00		4.0	56.8678	164.051	5.4209
2014-05-16 23:00:00		4.0	56.8678	164.051	5.36029
2014-05-16 23:10:00		4.0	56.8678	164.051	5.38956
2014-05-16 23:20:00		4.0	56.8678	164.051	5.34733
2014-05-16 23:30:00		4.0	56.8678	164.051	5.31876
2014-05-16 23:40:00		4.0	56.8678	164.051	5.29696
2014-05-16 23:50:00		4.0	56.8678	164.051	5.27541
2014-05-17 00:00:00		4.0	56.8678	164.051	5.27573
2014-05-17 00:10:00		4.0	56.8678	164.051	5.29036
2014-05-17 00:20:00		4.0	56.8678	164.051	5.27034
2014-05-17 00:30:00		4.0	56.8678	164.051	5.21955
2014-05-17 00:40:00		4.0	56.8678	164.051	5.20276
2014-05-17 00:50:00		4.0	56.8678	164.051	5.22162
2014-05-17 01:00:00		4.0	56.8678	164.051	5.27721
2014-05-17 01:10:00		4.0	56.8678	164.051	5.30024
2014-05-17 01:20:00		4.0	56.8678	164.051	5.33995
2014-05-17 01:30:00		4.0	56.8678	164.051	5.40218
2014-05-17 01:40:00		4.0	56.8678	164.051	5.42294
2014-05-17 01:50:00		4.0	56.8678	164.051	5.42373
2014-05-17 02:00:00		4.0	56.8678	164.051	5.46598
2014-05-17 02:10:00		4.0	56.8678	164.051	5.49554
2014-05-17 02:20:00		4.0	56.8678	164.051	5.50036
2014-05-17 02:30:00		4.0	56.8678	164.051	5.49088
2014-05-17 02:40:00		4.0	56.8678	164.051	5.48444
2014-05-17 02:50:00		4.0	56.8678	164.051	5.47573
2014-05-17 03:00:00		4.0	56.8678	164.051	5.46573
2014-05-17 03:10:00		4.0	56.8678	164.051	5.46169
2014-05-17 03:20:00		4.0	56.8678	164.051	5.45309
2014-05-17 03:30:00		4.0	56.8678	164.051	5.43825
2014-05-17 03:40:00		4.0	56.8678	164.051	5.43759
2014-05-17 03:50:00		4.0	56.8678	164.051	5.44
2014-05-17 04:00:00		4.0	56.8678	164.051	5.42082
2014-05-17 04:10:00		4.0	56.8678	164.051	5.41391
2014-05-17 04:20:00		4.0	56.8678	164.051	5.41002
2014-05-17 04:30:00		4.0	56.8678	164.051	5.40623
2014-05-17 04:40:00		4.0	56.8678	164.051	5.39883
2014-05-17 04:50:00		4.0	56.8678	164.051	5.39488
2014-05-17 05:00:00		4.0	56.8678	164.051	5.38143
2014-05-17 05:10:00		4.0	56.8678	164.051	5.36027
2014-05-17 05:20:00		4.0	56.8678	164.051	5.35451
2014-05-17 05:30:00		4.0	56.8678	164.051	5.35429
2014-05-17 05:40:00		4.0	56.8678	164.051	5.36759
2014-05-17 05:50:00		4.0	56.8678	164.051	5.37303
2014-05-17 06:00:00		4.0	56.8678	164.051	5.36478
2014-05-17 06:10:00		4.0	56.8678	164.051	5.36561
2014-05-17 06:20:00		4.0	56.8678	164.051	5.36083
2014-05-17 06:30:00		4.0	56.8678	164.051	5.3473
2014-05-17 06:40:00		4.0	56.8678	164.051	5.32734
2014-05-17 06:50:00		4.0	56.8678	164.051	5.30829
2014-05-17 07:00:00		4.0	56.8678	164.051	5.322
2014-05-17 07:10:00		4.0	56.8678	164.051	5.34203
2014-05-17 07:20:00		4.0	56.8678	164.051	5.3683
2014-05-17 07:30:00		4.0	56.8678	164.051	5.38396
2014-05-17 07:40:00		4.0	56.8678	164.051	5.35802
2014-05-17 07:50:00		4.0	56.8678	164.051	5.31324
2014-05-17 08:00:00		4.0	56.8678	164.051	5.25547
2014-05-17 08:10:00		4.0	56.8678	164.051	5.27722
2014-05-17 08:20:00		4.0	56.8678	164.051	5.38605
2014-05-17 08:30:00		4.0	56.8678	164.051	5.41145
2014-05-17 08:40:00		4.0	56.8678	164.051	5.38098
2014-05-17 08:50:00		4.0	56.8678	164.051	5.30332
2014-05-17 09:00:00		4.0	56.8678	164.051	5.23554
2014-05-17 09:10:00		4.0	56.8678	164.051	5.03494
2014-05-17 09:20:00		4.0	56.8678	164.051	5.08596
2014-05-17 09:30:00		4.0	56.8678	164.051	4.9956
2014-05-17 09:40:00		4.0	56.8678	164.051	4.79551
2014-05-17 09:50:00		4.0	56.8678	164.051	4.85088
2014-05-17 10:00:00		4.0	56.8678	164.051	4.93753
2014-05-17 10:10:00		4.0	56.8678	164.051	4.98308
2014-05-17 10:20:00		4.0	56.8678	164.051	5.01931
2014-05-17 10:30:00		4.0	56.8678	164.051	5.06495
2014-05-17 10:40:00		4.0	56.8678	164.051	5.08773
2014-05-17 10:50:00		4.0	56.8678	164.051	5.08867
2014-05-17 11:00:00		4.0	56.8678	164.051	5.08867
2014-05-17 11:10:00		4.0	56.8678	164.051	5.09845
2014-05-17 11:20:00		4.0	56.8678	164.051	5.10378
2014-05-17 11:30:00		4.0	56.8678	164.051	5.1101
2014-05-17 11:40:00		4.0	56.8678	164.051	5.10672
2014-05-17 11:50:00		4.0	56.8678	164.051	5.07722
2014-05-17 12:00:00		4.0	56.8678	164.051	5.13818
2014-05-17 12:10:00		4.0	56.8678	164.051	5.15197
2014-05-17 12:20:00		4.0	56.8678	164.051	5.16464
2014-05-17 12:30:00		4.0	56.8678	164.051	5.18223
2014-05-17 12:40:00		4.0	56.8678	164.051	5.18911
2014-05-17 12:50:00		4.0	56.8678	164.051	5.20884
2014-05-17 13:00:00		4.0	56.8678	164.051	5.20611
2014-05-17 13:10:00		4.0	56.8678	164.051	5.20594
2014-05-17 13:20:00		4.0	56.8678	164.051	5.21079
2014-05-17 13:30:00		4.0	56.8678	164.051	5.21588
2014-05-17 13:40:00		4.0	56.8678	164.051	5.23916
2014-05-17 13:50:00		4.0	56.8678	164.051	5.24995
2014-05-17 14:00:00		4.0	56.8678	164.051	5.26253
2014-05-17 14:10:00		4.0	56.8678	164.051	5.26916
2014-05-17 14:20:00		4.0	56.8678	164.051	5.27307
2014-05-17 14:30:00		4.0	56.8678	164.051	5.27082
2014-05-17 14:40:00		4.0	56.8678	164.051	5.27434
2014-05-17 14:50:00		4.0	56.8678	164.051	5.28057
2014-05-17 15:00:00		4.0	56.8678	164.051	5.28328
2014-05-17 15:10:00		4.0	56.8678	164.051	5.28339
2014-05-17 15:20:00		4.0	56.8678	164.051	5.27976
2014-05-17 15:30:00		4.0	56.8678	164.051	5.26626
2014-05-17 15:40:00		4.0	56.8678	164.051	5.26079
2014-05-17 15:50:00		4.0	56.8678	164.051	5.24965
2014-05-17 16:00:00		4.0	56.8678	164.051	5.23822
2014-05-17 16:10:00		4.0	56.8678	164.051	5.228
2014-05-17 16:20:00		4.0	56.8678	164.051	5.20205
2014-05-17 16:30:00		4.0	56.8678	164.051	5.15951
2014-05-17 16:40:00		4.0	56.8678	164.051	5.13565
2014-05-17 16:50:00		4.0	56.8678	164.051	5.13097
2014-05-17 17:00:00		4.0	56.8678	164.051	5.10154
2014-05-17 17:10:00		4.0	56.8678	164.051	5.08919
2014-05-17 17:20:00		4.0	56.8678	164.051	5.05204
2014-05-17 17:30:00		4.0	56.8678	164.051	4.92044
2014-05-17 17:40:00		4.0	56.8678	164.051	4.822
2014-05-17 17:50:00		4.0	56.8678	164.051	4.83122
2014-05-17 18:00:00		4.0	56.8678	164.051	4.83925
2014-05-17 18:10:00		4.0	56.8678	164.051	4.88515
2014-05-17 18:20:00		4.0	56.8678	164.051	4.95116
2014-05-17 18:30:00		4.0	56.8678	164.051	5.00073
2014-05-17 18:40:00		4.0	56.8678	164.051	5.04207
2014-05-17 18:50:00		4.0	56.8678	164.051	5.07811
2014-05-17 19:00:00		4.0	56.8678	164.051	5.10778
2014-05-17 19:10:00		4.0	56.8678	164.051	5.13226
2014-05-17 19:20:00		4.0	56.8678	164.051	5.14552
2014-05-17 19:30:00		4.0	56.8678	164.051	5.15827
2014-05-17 19:40:00		4.0	56.8678	164.051	5.17222
2014-05-17 19:50:00		4.0	56.8678	164.051	5.18379
2014-05-17 20:00:00		4.0	56.8678	164.051	5.18917
2014-05-17 20:10:00		4.0	56.8678	164.051	5.20641
2014-05-17 20:20:00		4.0	56.8678	164.051	5.22663
2014-05-17 20:30:00		4.0	56.8678	164.051	5.23604
2014-05-17 20:40:00		4.0	56.8678	164.051	5.23644
2014-05-17 20:50:00		4.0	56.8678	164.051	5.22066
2014-05-17 21:00:00		4.0	56.8678	164.051	5.20899
2014-05-17 21:10:00		4.0	56.8678	164.051	5.19512
2014-05-17 21:20:00		4.0	56.8678	164.051	5.19206
2014-05-17 21:30:00		4.0	56.8678	164.051	5.18101
2014-05-17 21:40:00		4.0	56.8678	164.051	5.16714
2014-05-17 21:50:00		4.0	56.8678	164.051	5.15798
2014-05-17 22:00:00		4.0	56.8678	164.051	5.1442
2014-05-17 22:10:00		4.0	56.8678	164.051	5.00582
2014-05-17 22:20:00		4.0	56.8678	164.051	4.86548
2014-05-17 22:30:00		4.0	56.8678	164.051	4.93748
2014-05-17 22:40:00		4.0	56.8678	164.051	5.07327
2014-05-17 22:50:00		4.0	56.8678	164.051	5.13328
2014-05-17 23:00:00		4.0	56.8678	164.051	5.20267
2014-05-17 23:10:00		4.0	56.8678	164.051	5.21684
2014-05-17 23:20:00		4.0	56.8678	164.051	5.23555
2014-05-17 23:30:00		4.0	56.8678	164.051	5.30415
2014-05-17 23:40:00		4.0	56.8678	164.051	5.2821
2014-05-17 23:50:00		4.0	56.8678	164.051	5.30019
2014-05-18 00:00:00		4.0	56.8678	164.051	5.3301
2014-05-18 00:10:00		4.0	56.8678	164.051	5.2941
2014-05-18 00:20:00		4.0	56.8678	164.051	5.28018
2014-05-18 00:30:00		4.0	56.8678	164.051	5.22392
2014-05-18 00:40:00		4.0	56.8678	164.051	5.24662
2014-05-18 00:50:00		4.0	56.8678	164.051	5.23697
2014-05-18 01:00:00		4.0	56.8678	164.051	5.21706
2014-05-18 01:10:00		4.0	56.8678	164.051	5.12383
2014-05-18 01:20:00		4.0	56.8678	164.051	5.00591
2014-05-18 01:30:00		4.0	56.8678	164.051	4.95387
2014-05-18 01:40:00		4.0	56.8678	164.051	4.94915
2014-05-18 01:50:00		4.0	56.8678	164.051	4.89876
2014-05-18 02:00:00		4.0	56.8678	164.051	4.76216
2014-05-18 02:10:00		4.0	56.8678	164.051	4.7037
2014-05-18 02:20:00		4.0	56.8678	164.051	4.72465
2014-05-18 02:30:00		4.0	56.8678	164.051	4.75174
2014-05-18 02:40:00		4.0	56.8678	164.051	4.64786
2014-05-18 02:50:00		4.0	56.8678	164.051	4.62412
2014-05-18 03:00:00		4.0	56.8678	164.051	4.60831
2014-05-18 03:10:00		4.0	56.8678	164.051	4.58026
2014-05-18 03:20:00		4.0	56.8678	164.051	4.57892
2014-05-18 03:30:00		4.0	56.8678	164.051	4.58886
2014-05-18 03:40:00		4.0	56.8678	164.051	4.59432
2014-05-18 03:50:00		4.0	56.8678	164.051	4.58214
2014-05-18 04:00:00		4.0	56.8678	164.051	4.56413
2014-05-18 04:10:00		4.0	56.8678	164.051	4.56825
2014-05-18 04:20:00		4.0	56.8678	164.051	4.55108
2014-05-18 04:30:00		4.0	56.8678	164.051	4.53654
2014-05-18 04:40:00		4.0	56.8678	164.051	4.52092
2014-05-18 04:50:00		4.0	56.8678	164.051	4.53887
2014-05-18 05:00:00		4.0	56.8678	164.051	4.55223
2014-05-18 05:10:00		4.0	56.8678	164.051	4.54039
2014-05-18 05:20:00		4.0	56.8678	164.051	4.5236
2014-05-18 05:30:00		4.0	56.8678	164.051	4.52779
2014-05-18 05:40:00		4.0	56.8678	164.051	4.53052
2014-05-18 05:50:00		4.0	56.8678	164.051	4.54807
2014-05-18 06:00:00		4.0	56.8678	164.051	4.56012
2014-05-18 06:10:00		4.0	56.8678	164.051	4.56813
2014-05-18 06:20:00		4.0	56.8678	164.051	4.69992
2014-05-18 06:30:00		4.0	56.8678	164.051	4.7607
2014-05-18 06:40:00		4.0	56.8678	164.051	4.80897
2014-05-18 06:50:00		4.0	56.8678	164.051	4.84319
2014-05-18 07:00:00		4.0	56.8678	164.051	4.90484
2014-05-18 07:10:00		4.0	56.8678	164.051	5.11881
2014-05-18 07:20:00		4.0	56.8678	164.051	5.25181
2014-05-18 07:30:00		4.0	56.8678	164.051	5.30267
2014-05-18 07:40:00		4.0	56.8678	164.051	5.31217
2014-05-18 07:50:00		4.0	56.8678	164.051	5.31012
2014-05-18 08:00:00		4.0	56.8678	164.051	5.32566
2014-05-18 08:10:00		4.0	56.8678	164.051	5.34572
2014-05-18 08:20:00		4.0	56.8678	164.051	5.32382
2014-05-18 08:30:00		4.0	56.8678	164.051	5.31182
2014-05-18 08:40:00		4.0	56.8678	164.051	5.30042
2014-05-18 08:50:00		4.0	56.8678	164.051	5.27332
2014-05-18 09:00:00		4.0	56.8678	164.051	5.22606
2014-05-18 09:10:00		4.0	56.8678	164.051	5.17773
2014-05-18 09:20:00		4.0	56.8678	164.051	5.088
2014-05-18 09:30:00		4.0	56.8678	164.051	5.08842
2014-05-18 09:40:00		4.0	56.8678	164.051	5.11176
2014-05-18 09:50:00		4.0	56.8678	164.051	5.15541
2014-05-18 10:00:00		4.0	56.8678	164.051	5.2036
2014-05-18 10:10:00		4.0	56.8678	164.051	5.18899
2014-05-18 10:20:00		4.0	56.8678	164.051	5.17359
2014-05-18 10:30:00		4.0	56.8678	164.051	5.12554
2014-05-18 10:40:00		4.0	56.8678	164.051	5.02825
2014-05-18 10:50:00		4.0	56.8678	164.051	4.9355
2014-05-18 11:00:00		4.0	56.8678	164.051	4.82805
2014-05-18 11:10:00		4.0	56.8678	164.051	4.80684
2014-05-18 11:20:00		4.0	56.8678	164.051	4.80972
2014-05-18 11:30:00		4.0	56.8678	164.051	4.80622
2014-05-18 11:40:00		4.0	56.8678	164.051	4.79619
2014-05-18 11:50:00		4.0	56.8678	164.051	4.78462
2014-05-18 12:00:00		4.0	56.8678	164.051	4.77667
2014-05-18 12:10:00		4.0	56.8678	164.051	4.78368
2014-05-18 12:20:00		4.0	56.8678	164.051	4.78529
2014-05-18 12:30:00		4.0	56.8678	164.051	4.76689
2014-05-18 12:40:00		4.0	56.8678	164.051	4.75486
2014-05-18 12:50:00		4.0	56.8678	164.051	4.74444
2014-05-18 13:00:00		4.0	56.8678	164.051	4.72175
2014-05-18 13:10:00		4.0	56.8678	164.051	4.63287
2014-05-18 13:20:00		4.0	56.8678	164.051	4.51547
2014-05-18 13:30:00		4.0	56.8678	164.051	4.48235
2014-05-18 13:40:00		4.0	56.8678	164.051	4.44482
2014-05-18 13:50:00		4.0	56.8678	164.051	4.42177
2014-05-18 14:00:00		4.0	56.8678	164.051	4.41695
2014-05-18 14:10:00		4.0	56.8678	164.051	4.41801
2014-05-18 14:20:00		4.0	56.8678	164.051	4.42681
2014-05-18 14:30:00		4.0	56.8678	164.051	4.42475
2014-05-18 14:40:00		4.0	56.8678	164.051	4.42463
2014-05-18 14:50:00		4.0	56.8678	164.051	4.42213
2014-05-18 15:00:00		4.0	56.8678	164.051	4.41576
2014-05-18 15:10:00		4.0	56.8678	164.051	4.41045
2014-05-18 15:20:00		4.0	56.8678	164.051	4.58069
2014-05-18 15:30:00		4.0	56.8678	164.051	4.71428
2014-05-18 15:40:00		4.0	56.8678	164.051	4.72555
2014-05-18 15:50:00		4.0	56.8678	164.051	4.72827
2014-05-18 16:00:00		4.0	56.8678	164.051	4.72716
2014-05-18 16:10:00		4.0	56.8678	164.051	4.72463
2014-05-18 16:20:00		4.0	56.8678	164.051	4.72574
2014-05-18 16:30:00		4.0	56.8678	164.051	4.72457
2014-05-18 16:40:00		4.0	56.8678	164.051	4.72451
2014-05-18 16:50:00		4.0	56.8678	164.051	4.72451
2014-05-18 17:00:00		4.0	56.8678	164.051	4.72451
2014-05-18 17:10:00		4.0	56.8678	164.051	4.72451
2014-05-18 17:20:00		4.0	56.8678	164.051	4.72451
2014-05-18 17:30:00		4.0	56.8678	164.051	4.72697
2014-05-18 17:40:00		4.0	56.8678	164.051	4.72833
2014-05-18 17:50:00		4.0	56.8678	164.051	4.72839
2014-05-18 18:00:00		4.0	56.8678	164.051	4.73086
2014-05-18 18:10:00		4.0	56.8678	164.051	4.74083
2014-05-18 18:20:00		4.0	56.8678	164.051	4.74873
2014-05-18 18:30:00		4.0	56.8678	164.051	4.77617
2014-05-18 18:40:00		4.0	56.8678	164.051	4.78496
2014-05-18 18:50:00		4.0	56.8678	164.051	4.80009
2014-05-18 19:00:00		4.0	56.8678	164.051	4.80577
2014-05-18 19:10:00		4.0	56.8678	164.051	4.82198
2014-05-18 19:20:00		4.0	56.8678	164.051	4.83263
2014-05-18 19:30:00		4.0	56.8678	164.051	4.84908
2014-05-18 19:40:00		4.0	56.8678	164.051	4.85972
2014-05-18 19:50:00		4.0	56.8678	164.051	4.85288
2014-05-18 20:00:00		4.0	56.8678	164.051	4.83289
2014-05-18 20:10:00		4.0	56.8678	164.051	4.811
2014-05-18 20:20:00		4.0	56.8678	164.051	4.80009
2014-05-18 20:30:00		4.0	56.8678	164.051	4.80939
2014-05-18 20:40:00		4.0	56.8678	164.051	4.81359
2014-05-18 20:50:00		4.0	56.8678	164.051	4.81991
2014-05-18 21:00:00		4.0	56.8678	164.051	4.83127
2014-05-18 21:10:00		4.0	56.8678	164.051	4.83308
2014-05-18 21:20:00		4.0	56.8678	164.051	4.83192
2014-05-18 21:30:00		4.0	56.8678	164.051	4.83063
2014-05-18 21:40:00		4.0	56.8678	164.051	4.83179
2014-05-18 21:50:00		4.0	56.8678	164.051	4.83431
2014-05-18 22:00:00		4.0	56.8678	164.051	4.81727
2014-05-18 22:10:00		4.0	56.8678	164.051	4.81391
2014-05-18 22:20:00		4.0	56.8678	164.051	4.82973
2014-05-18 22:30:00		4.0	56.8678	164.051	4.8563
2014-05-18 22:40:00		4.0	56.8678	164.051	4.86378
2014-05-18 22:50:00		4.0	56.8678	164.051	4.8641
2014-05-18 23:00:00		4.0	56.8678	164.051	4.8543
2014-05-18 23:10:00		4.0	56.8678	164.051	4.83295
2014-05-18 23:20:00		4.0	56.8678	164.051	4.8245
2014-05-18 23:30:00		4.0	56.8678	164.051	4.81062
2014-05-18 23:40:00		4.0	56.8678	164.051	4.80377
2014-05-18 23:50:00		4.0	56.8678	164.051	4.79854
2014-05-19 00:00:00		4.0	56.8678	164.051	5.0608
2014-05-19 00:10:00		4.0	56.8678	164.051	5.10981
2014-05-19 00:20:00		4.0	56.8678	164.051	5.13347
2014-05-19 00:30:00		4.0	56.8678	164.051	5.16731
2014-05-19 00:40:00		4.0	56.8678	164.051	5.18354
2014-05-19 00:50:00		4.0	56.8678	164.051	5.19519
2014-05-19 01:00:00		4.0	56.8678	164.051	5.19939
2014-05-19 01:10:00		4.0	56.8678	164.051	5.20562
2014-05-19 01:20:00		4.0	56.8678	164.051	5.21077
2014-05-19 01:30:00		4.0	56.8678	164.051	5.20861
2014-05-19 01:40:00		4.0	56.8678	164.051	5.12862
2014-05-19 01:50:00		4.0	56.8678	164.051	4.97634
2014-05-19 02:00:00		4.0	56.8678	164.051	4.7997
2014-05-19 02:10:00		4.0	56.8678	164.051	4.82972
2014-05-19 02:20:00		4.0	56.8678	164.051	4.81839
2014-05-19 02:30:00		4.0	56.8678	164.051	4.81888
2014-05-19 02:40:00		4.0	56.8678	164.051	4.82996
2014-05-19 02:50:00		4.0	56.8678	164.051	4.84158
2014-05-19 03:00:00		4.0	56.8678	164.051	4.85074
2014-05-19 03:10:00		4.0	56.8678	164.051	4.84264
2014-05-19 03:20:00		4.0	56.8678	164.051	4.82015
2014-05-19 03:30:00		4.0	56.8678	164.051	4.8018
2014-05-19 03:40:00		4.0	56.8678	164.051	4.79228
2014-05-19 03:50:00		4.0	56.8678	164.051	4.78201
2014-05-19 04:00:00		4.0	56.8678	164.051	4.77657
2014-05-19 04:10:00		4.0	56.8678	164.051	4.74316
2014-05-19 04:20:00		4.0	56.8678	164.051	4.71431
2014-05-19 04:30:00		4.0	56.8678	164.051	4.68577
2014-05-19 04:40:00		4.0	56.8678	164.051	4.66459
2014-05-19 04:50:00		4.0	56.8678	164.051	4.64873
2014-05-19 05:00:00		4.0	56.8678	164.051	4.63805
2014-05-19 05:10:00		4.0	56.8678	164.051	4.63752
2014-05-19 05:20:00		4.0	56.8678	164.051	4.65108
2014-05-19 05:30:00		4.0	56.8678	164.051	4.68385
2014-05-19 05:40:00		4.0	56.8678	164.051	4.70159
2014-05-19 05:50:00		4.0	56.8678	164.051	4.70861
2014-05-19 06:00:00		4.0	56.8678	164.051	4.71018
2014-05-19 06:10:00		4.0	56.8678	164.051	4.71025
2014-05-19 06:20:00		4.0	56.8678	164.051	4.71393
2014-05-19 06:30:00		4.0	56.8678	164.051	4.71659
2014-05-19 06:40:00		4.0	56.8678	164.051	4.7155
2014-05-19 06:50:00		4.0	56.8678	164.051	4.72158
2014-05-19 07:00:00		4.0	56.8678	164.051	4.717
2014-05-19 07:10:00		4.0	56.8678	164.051	4.70935
2014-05-19 07:20:00		4.0	56.8678	164.051	4.70403
2014-05-19 07:30:00		4.0	56.8678	164.051	4.6853
2014-05-19 07:40:00		4.0	56.8678	164.051	4.66705
2014-05-19 07:50:00		4.0	56.8678	164.051	4.64393
2014-05-19 08:00:00		4.0	56.8678	164.051	4.63779
2014-05-19 08:10:00		4.0	56.8678	164.051	4.61654
2014-05-19 08:20:00		4.0	56.8678	164.051	4.59934
2014-05-19 08:30:00		4.0	56.8678	164.051	4.59106
2014-05-19 08:40:00		4.0	56.8678	164.051	4.59065
2014-05-19 08:50:00		4.0	56.8678	164.051	4.60795
2014-05-19 09:00:00		4.0	56.8678	164.051	4.63481
2014-05-19 09:10:00		4.0	56.8678	164.051	4.67319
2014-05-19 09:20:00		4.0	56.8678	164.051	4.67274
2014-05-19 09:30:00		4.0	56.8678	164.051	4.57263
2014-05-19 09:40:00		4.0	56.8678	164.051	4.60427
2014-05-19 09:50:00		4.0	56.8678	164.051	4.74665
2014-05-19 10:00:00		4.0	56.8678	164.051	4.85598
2014-05-19 10:10:00		4.0	56.8678	164.051	4.89817
2014-05-19 10:20:00		4.0	56.8678	164.051	4.90993
2014-05-19 10:30:00		4.0	56.8678	164.051	4.87138
2014-05-19 10:40:00		4.0	56.8678	164.051	4.82032
2014-05-19 10:50:00		4.0	56.8678	164.051	4.79192
2014-05-19 11:00:00		4.0	56.8678	164.051	4.68609
2014-05-19 11:10:00		4.0	56.8678	164.051	4.6804
2014-05-19 11:20:00		4.0	56.8678	164.051	4.65334
2014-05-19 11:30:00		4.0	56.8678	164.051	4.60625
2014-05-19 11:40:00		4.0	56.8678	164.051	4.57778
2014-05-19 11:50:00		4.0	56.8678	164.051	4.58619
2014-05-19 12:00:00		4.0	56.8678	164.051	4.57317
2014-05-19 12:10:00		4.0	56.8678	164.051	4.56006
2014-05-19 12:20:00		4.0	56.8678	164.051	4.38334
2014-05-19 12:30:00		4.0	56.8678	164.051	4.37467
2014-05-19 12:40:00		4.0	56.8678	164.051	4.39961
2014-05-19 12:50:00		4.0	56.8678	164.051	4.4395
2014-05-19 13:00:00		4.0	56.8678	164.051	4.47887
2014-05-19 13:10:00		4.0	56.8678	164.051	4.50573
2014-05-19 13:20:00		4.0	56.8678	164.051	4.50836
2014-05-19 13:30:00		4.0	56.8678	164.051	4.53688
2014-05-19 13:40:00		4.0	56.8678	164.051	4.5496
2014-05-19 13:50:00		4.0	56.8678	164.051	4.5527
2014-05-19 14:00:00		4.0	56.8678	164.051	4.54666
2014-05-19 14:10:00		4.0	56.8678	164.051	4.53395
2014-05-19 14:20:00		4.0	56.8678	164.051	4.51718
2014-05-19 14:30:00		4.0	56.8678	164.051	4.49028
2014-05-19 14:40:00		4.0	56.8678	164.051	4.47519
2014-05-19 14:50:00		4.0	56.8678	164.051	4.4459
2014-05-19 15:00:00		4.0	56.8678	164.051	4.4145
2014-05-19 15:10:00		4.0	56.8678	164.051	4.52931
2014-05-19 15:20:00		4.0	56.8678	164.051	4.54576
2014-05-19 15:30:00		4.0	56.8678	164.051	4.52901
2014-05-19 15:40:00		4.0	56.8678	164.051	4.52803
2014-05-19 15:50:00		4.0	56.8678	164.051	4.52432
2014-05-19 16:00:00		4.0	56.8678	164.051	4.52411
2014-05-19 16:10:00		4.0	56.8678	164.051	4.51917
2014-05-19 16:20:00		4.0	56.8678	164.051	4.51889
2014-05-19 16:30:00		4.0	56.8678	164.051	4.51889
2014-05-19 16:40:00		4.0	56.8678	164.051	4.51765
2014-05-19 16:50:00		4.0	56.8678	164.051	4.51758
2014-05-19 17:00:00		4.0	56.8678	164.051	4.51882
2014-05-19 17:10:00		4.0	56.8678	164.051	4.5226
2014-05-19 17:20:00		4.0	56.8678	164.051	4.52775
2014-05-19 17:30:00		4.0	56.8678	164.051	4.53669
2014-05-19 17:40:00		4.0	56.8678	164.051	4.5483
2014-05-19 17:50:00		4.0	56.8678	164.051	4.55881
2014-05-19 18:00:00		4.0	56.8678	164.051	4.56801
2014-05-19 18:10:00		4.0	56.8678	164.051	4.57466
2014-05-19 18:20:00		4.0	56.8678	164.051	4.58118
2014-05-19 18:30:00		4.0	56.8678	164.051	4.5803
2014-05-19 18:40:00		4.0	56.8678	164.051	4.58393
2014-05-19 18:50:00		4.0	56.8678	164.051	4.59154
2014-05-19 19:00:00		4.0	56.8678	164.051	4.59319
2014-05-19 19:10:00		4.0	56.8678	164.051	4.59449
2014-05-19 19:20:00		4.0	56.8678	164.051	4.59703
2014-05-19 19:30:00		4.0	56.8678	164.051	4.60087
2014-05-19 19:40:00		4.0	56.8678	164.051	4.59121
2014-05-19 19:50:00		4.0	56.8678	164.051	4.59682
2014-05-19 20:00:00		4.0	56.8678	164.051	4.60333
2014-05-19 20:10:00		4.0	56.8678	164.051	4.61231
2014-05-19 20:20:00		4.0	56.8678	164.051	4.61526
2014-05-19 20:30:00		4.0	56.8678	164.051	4.61663
2014-05-19 20:40:00		4.0	56.8678	164.051	4.62162
2014-05-19 20:50:00		4.0	56.8678	164.051	4.62682
2014-05-19 21:00:00		4.0	56.8678	164.051	4.62711
2014-05-19 21:10:00		4.0	56.8678	164.051	4.61481
2014-05-19 21:20:00		4.0	56.8678	164.051	4.61287
2014-05-19 21:30:00		4.0	56.8678	164.051	4.5968
2014-05-19 21:40:00		4.0	56.8678	164.051	4.59956
2014-05-19 21:50:00		4.0	56.8678	164.051	4.59362
2014-05-19 22:00:00		4.0	56.8678	164.051	4.58957
2014-05-19 22:10:00		4.0	56.8678	164.051	4.59428
2014-05-19 22:20:00		4.0	56.8678	164.051	4.61302
2014-05-19 22:30:00		4.0	56.8678	164.051	4.60671
2014-05-19 22:40:00		4.0	56.8678	164.051	4.61613
2014-05-19 22:50:00		4.0	56.8678	164.051	4.62531
2014-05-19 23:00:00		4.0	56.8678	164.051	4.6295
2014-05-19 23:10:00		4.0	56.8678	164.051	4.62848
2014-05-19 23:20:00		4.0	56.8678	164.051	4.63702
2014-05-19 23:30:00		4.0	56.8678	164.051	4.63506
2014-05-19 23:40:00		4.0	56.8678	164.051	4.63737
2014-05-19 23:50:00		4.0	56.8678	164.051	4.65349
2014-05-20 00:00:00		4.0	56.8678	164.051	4.69369
2014-05-20 00:10:00		4.0	56.8678	164.051	4.71804
2014-05-20 00:20:00		4.0	56.8678	164.051	4.74259
2014-05-20 00:30:00		4.0	56.8678	164.051	4.74639
2014-05-20 00:40:00		4.0	56.8678	164.051	4.73551
2014-05-20 00:50:00		4.0	56.8678	164.051	4.69934
2014-05-20 01:00:00		4.0	56.8678	164.051	4.68624
2014-05-20 01:10:00		4.0	56.8678	164.051	4.76275
2014-05-20 01:20:00		4.0	56.8678	164.051	4.8161
2014-05-20 01:30:00		4.0	56.8678	164.051	4.8604
2014-05-20 01:40:00		4.0	56.8678	164.051	4.89325
2014-05-20 01:50:00		4.0	56.8678	164.051	4.9011
2014-05-20 02:00:00		4.0	56.8678	164.051	4.90024
2014-05-20 02:10:00		4.0	56.8678	164.051	4.8953
2014-05-20 02:20:00		4.0	56.8678	164.051	4.87189
2014-05-20 02:30:00		4.0	56.8678	164.051	4.83398
2014-05-20 02:40:00		4.0	56.8678	164.051	4.79524
2014-05-20 02:50:00		4.0	56.8678	164.051	4.776
2014-05-20 03:00:00		4.0	56.8678	164.051	4.80554
2014-05-20 03:10:00		4.0	56.8678	164.051	4.72906
2014-05-20 03:20:00		4.0	56.8678	164.051	4.73798
2014-05-20 03:30:00		4.0	56.8678	164.051	4.76445
2014-05-20 03:40:00		4.0	56.8678	164.051	4.77695
2014-05-20 03:50:00		4.0	56.8678	164.051	4.76781
2014-05-20 04:00:00		4.0	56.8678	164.051	4.72686
2014-05-20 04:10:00		4.0	56.8678	164.051	4.66073
2014-05-20 04:20:00		4.0	56.8678	164.051	4.66684
2014-05-20 04:30:00		4.0	56.8678	164.051	4.71157
2014-05-20 04:40:00		4.0	56.8678	164.051	4.74353
2014-05-20 04:50:00		4.0	56.8678	164.051	4.75625
2014-05-20 05:00:00		4.0	56.8678	164.051	4.7471
2014-05-20 05:10:00		4.0	56.8678	164.051	4.75877
2014-05-20 05:20:00		4.0	56.8678	164.051	4.75825
2014-05-20 05:30:00		4.0	56.8678	164.051	4.75084
2014-05-20 05:40:00		4.0	56.8678	164.051	4.74185
2014-05-20 05:50:00		4.0	56.8678	164.051	4.73524
2014-05-20 06:00:00		4.0	56.8678	164.051	4.73243
2014-05-20 06:10:00		4.0	56.8678	164.051	4.7225
2014-05-20 06:20:00		4.0	56.8678	164.051	4.71825
2014-05-20 06:30:00		4.0	56.8678	164.051	4.71558
2014-05-20 06:40:00		4.0	56.8678	164.051	4.70442
2014-05-20 06:50:00		4.0	56.8678	164.051	4.70254
2014-05-20 07:00:00		4.0	56.8678	164.051	4.69512
2014-05-20 07:10:00		4.0	56.8678	164.051	4.6959
2014-05-20 07:20:00		4.0	56.8678	164.051	4.69965
2014-05-20 07:30:00		4.0	56.8678	164.051	4.70232
2014-05-20 07:40:00		4.0	56.8678	164.051	4.70736
2014-05-20 07:50:00		4.0	56.8678	164.051	4.71377
2014-05-20 08:00:00		4.0	56.8678	164.051	4.72881
2014-05-20 08:10:00		4.0	56.8678	164.051	4.73458
2014-05-20 08:20:00		4.0	56.8678	164.051	4.73732
2014-05-20 08:30:00		4.0	56.8678	164.051	4.73746
2014-05-20 08:40:00		4.0	56.8678	164.051	4.73502
2014-05-20 08:50:00		4.0	56.8678	164.051	4.73365
2014-05-20 09:00:00		4.0	56.8678	164.051	4.73724
2014-05-20 09:10:00		4.0	56.8678	164.051	4.7179
2014-05-20 09:20:00		4.0	56.8678	164.051	4.71428
2014-05-20 09:30:00		4.0	56.8678	164.051	4.74225
2014-05-20 09:40:00		4.0	56.8678	164.051	4.74883
2014-05-20 09:50:00		4.0	56.8678	164.051	4.73201
2014-05-20 10:00:00		4.0	56.8678	164.051	4.74321
2014-05-20 10:10:00		4.0	56.8678	164.051	4.75493
2014-05-20 10:20:00		4.0	56.8678	164.051	4.76536
2014-05-20 10:30:00		4.0	56.8678	164.051	4.76717
2014-05-20 10:40:00		4.0	56.8678	164.051	4.76602
2014-05-20 10:50:00		4.0	56.8678	164.051	4.76229
2014-05-20 11:00:00		4.0	56.8678	164.051	4.74375
2014-05-20 11:10:00		4.0	56.8678	164.051	4.72187
2014-05-20 11:20:00		4.0	56.8678	164.051	4.71206
2014-05-20 11:30:00		4.0	56.8678	164.051	4.67726
2014-05-20 11:40:00		4.0	56.8678	164.051	4.63965
2014-05-20 11:50:00		4.0	56.8678	164.051	4.62647
2014-05-20 12:00:00		4.0	56.8678	164.051	4.66628
2014-05-20 12:10:00		4.0	56.8678	164.051	4.68709
2014-05-20 12:20:00		4.0	56.8678	164.051	4.709
2014-05-20 12:30:00		4.0	56.8678	164.051	4.70413
2014-05-20 12:40:00		4.0	56.8678	164.051	4.70376
2014-05-20 12:50:00		4.0	56.8678	164.051	4.65721
2014-05-20 13:00:00		4.0	56.8678	164.051	4.6397
2014-05-20 13:10:00		4.0	56.8678	164.051	4.64618
2014-05-20 13:20:00		4.0	56.8678	164.051	4.65398
2014-05-20 13:30:00		4.0	56.8678	164.051	4.65074
2014-05-20 13:40:00		4.0	56.8678	164.051	4.64316
2014-05-20 13:50:00		4.0	56.8678	164.051	4.63536
2014-05-20 14:00:00		4.0	56.8678	164.051	4.62633
2014-05-20 14:10:00		4.0	56.8678	164.051	4.61599
2014-05-20 14:20:00		4.0	56.8678	164.051	4.59206
2014-05-20 14:30:00		4.0	56.8678	164.051	4.5636
2014-05-20 14:40:00		4.0	56.8678	164.051	4.52872
2014-05-20 14:50:00		4.0	56.8678	164.051	4.47368
2014-05-20 15:00:00		4.0	56.8678	164.051	4.33549
2014-05-20 15:10:00		4.0	56.8678	164.051	4.35589
2014-05-20 15:20:00		4.0	56.8678	164.051	4.35393
2014-05-20 15:30:00		4.0	56.8678	164.051	4.31776
2014-05-20 15:40:00		4.0	56.8678	164.051	4.31677
2014-05-20 15:50:00		4.0	56.8678	164.051	4.40846
2014-05-20 16:00:00		4.0	56.8678	164.051	4.41784
2014-05-20 16:10:00		4.0	56.8678	164.051	4.4514
2014-05-20 16:20:00		4.0	56.8678	164.051	4.48552
2014-05-20 16:30:00		4.0	56.8678	164.051	4.51952
2014-05-20 16:40:00		4.0	56.8678	164.051	4.55101
2014-05-20 16:50:00		4.0	56.8678	164.051	4.58599
2014-05-20 17:00:00		4.0	56.8678	164.051	4.60767
2014-05-20 17:10:00		4.0	56.8678	164.051	4.61502
2014-05-20 17:20:00		4.0	56.8678	164.051	4.61295
2014-05-20 17:30:00		4.0	56.8678	164.051	4.60421
2014-05-20 17:40:00		4.0	56.8678	164.051	4.60368
2014-05-20 17:50:00		4.0	56.8678	164.051	4.60736
2014-05-20 18:00:00		4.0	56.8678	164.051	4.61617
2014-05-20 18:10:00		4.0	56.8678	164.051	4.62895
2014-05-20 18:20:00		4.0	56.8678	164.051	4.63706
2014-05-20 18:30:00		4.0	56.8678	164.051	4.65343
2014-05-20 18:40:00		4.0	56.8678	164.051	4.65564
2014-05-20 18:50:00		4.0	56.8678	164.051	4.66795
2014-05-20 19:00:00		4.0	56.8678	164.051	4.67972
2014-05-20 19:10:00		4.0	56.8678	164.051	4.67184
2014-05-20 19:20:00		4.0	56.8678	164.051	4.68843
2014-05-20 19:30:00		4.0	56.8678	164.051	4.6846
2014-05-20 19:40:00		4.0	56.8678	164.051	4.68552
2014-05-20 19:50:00		4.0	56.8678	164.051	4.69781
2014-05-20 20:00:00		4.0	56.8678	164.051	4.70224
2014-05-20 20:10:00		4.0	56.8678	164.051	4.68535
2014-05-20 20:20:00		4.0	56.8678	164.051	4.67329
2014-05-20 20:30:00		4.0	56.8678	164.051	4.66772
2014-05-20 20:40:00		4.0	56.8678	164.051	4.66007
2014-05-20 20:50:00		4.0	56.8678	164.051	4.65839
2014-05-20 21:00:00		4.0	56.8678	164.051	4.65587
2014-05-20 21:10:00		4.0	56.8678	164.051	4.65327
2014-05-20 21:20:00		4.0	56.8678	164.051	4.64945
2014-05-20 21:30:00		4.0	56.8678	164.051	4.65289
2014-05-20 21:40:00		4.0	56.8678	164.051	4.54885
2014-05-20 21:50:00		4.0	56.8678	164.051	4.49933
2014-05-20 22:00:00		4.0	56.8678	164.051	4.52128
2014-05-20 22:10:00		4.0	56.8678	164.051	4.5474
2014-05-20 22:20:00		4.0	56.8678	164.051	4.54769
2014-05-20 22:30:00		4.0	56.8678	164.051	4.50825
2014-05-20 22:40:00		4.0	56.8678	164.051	4.53657
2014-05-20 22:50:00		4.0	56.8678	164.051	4.54217
2014-05-20 23:00:00		4.0	56.8678	164.051	4.52641
2014-05-20 23:10:00		4.0	56.8678	164.051	4.50819
2014-05-20 23:20:00		4.0	56.8678	164.051	4.49604
2014-05-20 23:30:00		4.0	56.8678	164.051	4.49535
2014-05-20 23:40:00		4.0	56.8678	164.051	4.57528
2014-05-20 23:50:00		4.0	56.8678	164.051	4.55689
2014-05-21 00:00:00		4.0	56.8678	164.051	4.55668
2014-05-21 00:10:00		4.0	56.8678	164.051	4.542
2014-05-21 00:20:00		4.0	56.8678	164.051	4.56321
2014-05-21 00:30:00		4.0	56.8678	164.051	4.62214
2014-05-21 00:40:00		4.0	56.8678	164.051	4.51301
2014-05-21 00:50:00		4.0	56.8678	164.051	4.54756
2014-05-21 01:00:00		4.0	56.8678	164.051	4.6616
2014-05-21 01:10:00		4.0	56.8678	164.051	4.68336
2014-05-21 01:20:00		4.0	56.8678	164.051	4.70747
2014-05-21 01:30:00		4.0	56.8678	164.051	4.71992
2014-05-21 01:40:00		4.0	56.8678	164.051	4.7328
2014-05-21 01:50:00		4.0	56.8678	164.051	4.73114
2014-05-21 02:00:00		4.0	56.8678	164.051	4.73829
2014-05-21 02:10:00		4.0	56.8678	164.051	4.73267
2014-05-21 02:20:00		4.0	56.8678	164.051	4.72132
2014-05-21 02:30:00		4.0	56.8678	164.051	4.72427
2014-05-21 02:40:00		4.0	56.8678	164.051	4.73425
2014-05-21 02:50:00		4.0	56.8678	164.051	4.72757
2014-05-21 03:00:00		4.0	56.8678	164.051	4.71369
2014-05-21 03:10:00		4.0	56.8678	164.051	4.70187
2014-05-21 03:20:00		4.0	56.8678	164.051	4.71214
2014-05-21 03:30:00		4.0	56.8678	164.051	4.71406
2014-05-21 03:40:00		4.0	56.8678	164.051	4.72754
2014-05-21 03:50:00		4.0	56.8678	164.051	4.74057
2014-05-21 04:00:00		4.0	56.8678	164.051	4.74622
2014-05-21 04:10:00		4.0	56.8678	164.051	4.74044
2014-05-21 04:20:00		4.0	56.8678	164.051	4.73275
2014-05-21 04:30:00		4.0	56.8678	164.051	4.70791
2014-05-21 04:40:00		4.0	56.8678	164.051	4.7027
2014-05-21 04:50:00		4.0	56.8678	164.051	4.6988
2014-05-21 05:00:00		4.0	56.8678	164.051	4.70223
2014-05-21 05:10:00		4.0	56.8678	164.051	4.72562
2014-05-21 05:20:00		4.0	56.8678	164.051	4.74537
2014-05-21 05:30:00		4.0	56.8678	164.051	4.76478
2014-05-21 05:40:00		4.0	56.8678	164.051	4.78297
2014-05-21 05:50:00		4.0	56.8678	164.051	4.79864
2014-05-21 06:00:00		4.0	56.8678	164.051	4.81778
2014-05-21 06:10:00		4.0	56.8678	164.051	4.83108
2014-05-21 06:20:00		4.0	56.8678	164.051	4.83671
2014-05-21 06:30:00		4.0	56.8678	164.051	4.83944
2014-05-21 06:40:00		4.0	56.8678	164.051	4.83717
2014-05-21 06:50:00		4.0	56.8678	164.051	4.83216
2014-05-21 07:00:00		4.0	56.8678	164.051	4.82579
2014-05-21 07:10:00		4.0	56.8678	164.051	4.82055
2014-05-21 07:20:00		4.0	56.8678	164.051	4.81538
2014-05-21 07:30:00		4.0	56.8678	164.051	4.809
2014-05-21 07:40:00		4.0	56.8678	164.051	4.80376
2014-05-21 07:50:00		4.0	56.8678	164.051	4.7998
2014-05-21 08:00:00		4.0	56.8678	164.051	4.79471
2014-05-21 08:10:00		4.0	56.8678	164.051	4.79683
2014-05-21 08:20:00		4.0	56.8678	164.051	4.79941
2014-05-21 08:30:00		4.0	56.8678	164.051	4.80321
2014-05-21 08:40:00		4.0	56.8678	164.051	4.81559
2014-05-21 08:50:00		4.0	56.8678	164.051	4.83093
2014-05-21 09:00:00		4.0	56.8678	164.051	4.84277
2014-05-21 09:10:00		4.0	56.8678	164.051	4.84347
2014-05-21 09:20:00		4.0	56.8678	164.051	4.85802
2014-05-21 09:30:00		4.0	56.8678	164.051	4.86016
2014-05-21 09:40:00		4.0	56.8678	164.051	4.86387
2014-05-21 09:50:00		4.0	56.8678	164.051	4.86289
2014-05-21 10:00:00		4.0	56.8678	164.051	4.85192
2014-05-21 10:10:00		4.0	56.8678	164.051	4.83426
2014-05-21 10:20:00		4.0	56.8678	164.051	4.81619
2014-05-21 10:30:00		4.0	56.8678	164.051	4.78718
2014-05-21 10:40:00		4.0	56.8678	164.051	4.75864
2014-05-21 10:50:00		4.0	56.8678	164.051	4.73258
2014-05-21 11:00:00		4.0	56.8678	164.051	4.70544
2014-05-21 11:10:00		4.0	56.8678	164.051	4.68306
2014-05-21 11:20:00		4.0	56.8678	164.051	4.67683
2014-05-21 11:30:00		4.0	56.8678	164.051	4.61306
2014-05-21 11:40:00		4.0	56.8678	164.051	4.62232
2014-05-21 11:50:00		4.0	56.8678	164.051	4.5633
2014-05-21 12:00:00		4.0	56.8678	164.051	4.57527
2014-05-21 12:10:00		4.0	56.8678	164.051	4.60199
2014-05-21 12:20:00		4.0	56.8678	164.051	4.58534
2014-05-21 12:30:00		4.0	56.8678	164.051	4.59881
2014-05-21 12:40:00		4.0	56.8678	164.051	4.56675
2014-05-21 12:50:00		4.0	56.8678	164.051	4.54499
2014-05-21 13:00:00		4.0	56.8678	164.051	4.56696
2014-05-21 13:10:00		4.0	56.8678	164.051	4.58806
2014-05-21 13:20:00		4.0	56.8678	164.051	4.61624
2014-05-21 13:30:00		4.0	56.8678	164.051	4.62533
2014-05-21 13:40:00		4.0	56.8678	164.051	4.62947
2014-05-21 13:50:00		4.0	56.8678	164.051	4.63582
2014-05-21 14:00:00		4.0	56.8678	164.051	4.635
2014-05-21 14:10:00		4.0	56.8678	164.051	4.63247
2014-05-21 14:20:00		4.0	56.8678	164.051	4.59811
2014-05-21 14:30:00		4.0	56.8678	164.051	4.53466
2014-05-21 14:40:00		4.0	56.8678	164.051	4.49998
2014-05-21 14:50:00		4.0	56.8678	164.051	4.49061
2014-05-21 15:00:00		4.0	56.8678	164.051	4.53305
2014-05-21 15:10:00		4.0	56.8678	164.051	4.48066
2014-05-21 15:20:00		4.0	56.8678	164.051	4.42909
2014-05-21 15:30:00		4.0	56.8678	164.051	4.50212
2014-05-21 15:40:00		4.0	56.8678	164.051	4.49608
2014-05-21 15:50:00		4.0	56.8678	164.051	4.41175
2014-05-21 16:00:00		4.0	56.8678	164.051	4.352
2014-05-21 16:10:00		4.0	56.8678	164.051	4.3953
2014-05-21 16:20:00		4.0	56.8678	164.051	4.43039
2014-05-21 16:30:00		4.0	56.8678	164.051	4.40172
2014-05-21 16:40:00		4.0	56.8678	164.051	4.33678
2014-05-21 16:50:00		4.0	56.8678	164.051	4.2609
2014-05-21 17:00:00		4.0	56.8678	164.051	4.27847
2014-05-21 17:10:00		4.0	56.8678	164.051	4.31333
2014-05-21 17:20:00		4.0	56.8678	164.051	4.31924
2014-05-21 17:30:00		4.0	56.8678	164.051	4.31206
2014-05-21 17:40:00		4.0	56.8678	164.051	4.30168
2014-05-21 17:50:00		4.0	56.8678	164.051	4.28371
2014-05-21 18:00:00		4.0	56.8678	164.051	4.27762
2014-05-21 18:10:00		4.0	56.8678	164.051	4.27111
2014-05-21 18:20:00		4.0	56.8678	164.051	4.25832
2014-05-21 18:30:00		4.0	56.8678	164.051	4.24635
2014-05-21 18:40:00		4.0	56.8678	164.051	4.23818
2014-05-21 18:50:00		4.0	56.8678	164.051	4.22777
2014-05-21 19:00:00		4.0	56.8678	164.051	4.22215
2014-05-21 19:10:00		4.0	56.8678	164.051	4.2243
2014-05-21 19:20:00		4.0	56.8678	164.051	4.22076
2014-05-21 19:30:00		4.0	56.8678	164.051	4.22298
2014-05-21 19:40:00		4.0	56.8678	164.051	4.21696
2014-05-21 19:50:00		4.0	56.8678	164.051	4.22645
2014-05-21 20:00:00		4.0	56.8678	164.051	4.22959
2014-05-21 20:10:00		4.0	56.8678	164.051	4.22976
2014-05-21 20:20:00		4.0	56.8678	164.051	4.23224
2014-05-21 20:30:00		4.0	56.8678	164.051	4.2423
2014-05-21 20:40:00		4.0	56.8678	164.051	4.24421
2014-05-21 20:50:00		4.0	56.8678	164.051	4.26656
2014-05-21 21:00:00		4.0	56.8678	164.051	4.27424
2014-05-21 21:10:00		4.0	56.8678	164.051	4.28702
2014-05-21 21:20:00		4.0	56.8678	164.051	4.29773
2014-05-21 21:30:00		4.0	56.8678	164.051	4.29593
2014-05-21 21:40:00		4.0	56.8678	164.051	4.30194
2014-05-21 21:50:00		4.0	56.8678	164.051	4.29741
2014-05-21 22:00:00		4.0	56.8678	164.051	4.29461
2014-05-21 22:10:00		4.0	56.8678	164.051	4.2895
2014-05-21 22:20:00		4.0	56.8678	164.051	4.28423
2014-05-21 22:30:00		4.0	56.8678	164.051	4.28389
2014-05-21 22:40:00		4.0	56.8678	164.051	4.29254
2014-05-21 22:50:00		4.0	56.8678	164.051	4.2993
2014-05-21 23:00:00		4.0	56.8678	164.051	4.30959
2014-05-21 23:10:00		4.0	56.8678	164.051	4.32136
2014-05-21 23:20:00		4.0	56.8678	164.051	4.36032
2014-05-21 23:30:00		4.0	56.8678	164.051	4.38014
2014-05-21 23:40:00		4.0	56.8678	164.051	4.39607
2014-05-21 23:50:00		4.0	56.8678	164.051	4.40076
2014-05-22 00:00:00		4.0	56.8678	164.051	4.41822
2014-05-22 00:10:00		4.0	56.8678	164.051	4.40832
2014-05-22 00:20:00		4.0	56.8678	164.051	4.42846
2014-05-22 00:30:00		4.0	56.8678	164.051	4.44584
2014-05-22 00:40:00		4.0	56.8678	164.051	4.42481
2014-05-22 00:50:00		4.0	56.8678	164.051	4.4356
2014-05-22 01:00:00		4.0	56.8678	164.051	4.44257
2014-05-22 01:10:00		4.0	56.8678	164.051	4.43684
2014-05-22 01:20:00		4.0	56.8678	164.051	4.44134
2014-05-22 01:30:00		4.0	56.8678	164.051	4.3839
2014-05-22 01:40:00		4.0	56.8678	164.051	4.33565
2014-05-22 01:50:00		4.0	56.8678	164.051	4.31168
2014-05-22 02:00:00		4.0	56.8678	164.051	4.30285
2014-05-22 02:10:00		4.0	56.8678	164.051	4.29988
2014-05-22 02:20:00		4.0	56.8678	164.051	4.30219
2014-05-22 02:30:00		4.0	56.8678	164.051	4.27641
2014-05-22 02:40:00		4.0	56.8678	164.051	4.21774
2014-05-22 02:50:00		4.0	56.8678	164.051	4.20646
2014-05-22 03:00:00		4.0	56.8678	164.051	4.22578
2014-05-22 03:10:00		4.0	56.8678	164.051	4.23331
2014-05-22 03:20:00		4.0	56.8678	164.051	4.23496
2014-05-22 03:30:00		4.0	56.8678	164.051	4.23381
2014-05-22 03:40:00		4.0	56.8678	164.051	4.22258
2014-05-22 03:50:00		4.0	56.8678	164.051	4.21192
2014-05-22 04:00:00		4.0	56.8678	164.051	4.21125
2014-05-22 04:10:00		4.0	56.8678	164.051	4.21249
2014-05-22 04:20:00		4.0	56.8678	164.051	4.23239
2014-05-22 04:30:00		4.0	56.8678	164.051	4.25472
2014-05-22 04:40:00		4.0	56.8678	164.051	4.26852
2014-05-22 04:50:00		4.0	56.8678	164.051	4.28172
2014-05-22 05:00:00		4.0	56.8678	164.051	4.28134
2014-05-22 05:10:00		4.0	56.8678	164.051	4.28372
2014-05-22 05:20:00		4.0	56.8678	164.051	4.27773
2014-05-22 05:30:00		4.0	56.8678	164.051	4.26619
2014-05-22 05:40:00		4.0	56.8678	164.051	4.24443
2014-05-22 05:50:00		4.0	56.8678	164.051	4.24544
2014-05-22 06:00:00		4.0	56.8678	164.051	4.23079
2014-05-22 06:10:00		4.0	56.8678	164.051	4.21616
2014-05-22 06:20:00		4.0	56.8678	164.051	4.20285
2014-05-22 06:30:00		4.0	56.8678	164.051	4.20199
2014-05-22 06:40:00		4.0	56.8678	164.051	4.20322
2014-05-22 06:50:00		4.0	56.8678	164.051	4.20331
2014-05-22 07:00:00		4.0	56.8678	164.051	4.20331
2014-05-22 07:10:00		4.0	56.8678	164.051	4.20207
2014-05-22 07:20:00		4.0	56.8678	164.051	4.19332
2014-05-22 07:30:00		4.0	56.8678	164.051	4.1791
2014-05-22 07:40:00		4.0	56.8678	164.051	4.17568
2014-05-22 07:50:00		4.0	56.8678	164.051	4.16931
2014-05-22 08:00:00		4.0	56.8678	164.051	4.14533
2014-05-22 08:10:00		4.0	56.8678	164.051	4.12757
2014-05-22 08:20:00		4.0	56.8678	164.051	4.12645
2014-05-22 08:30:00		4.0	56.8678	164.051	4.11031
2014-05-22 08:40:00		4.0	56.8678	164.051	4.10174
2014-05-22 08:50:00		4.0	56.8678	164.051	4.09252
2014-05-22 09:00:00		4.0	56.8678	164.051	4.08446
2014-05-22 09:10:00		4.0	56.8678	164.051	4.06529
2014-05-22 09:20:00		4.0	56.8678	164.051	4.06026
2014-05-22 09:30:00		4.0	56.8678	164.051	4.05253
2014-05-22 09:40:00		4.0	56.8678	164.051	4.03334
2014-05-22 09:50:00		4.0	56.8678	164.051	4.02332
2014-05-22 10:00:00		4.0	56.8678	164.051	4.0277
2014-05-22 10:10:00		4.0	56.8678	164.051	4.02181
2014-05-22 10:20:00		4.0	56.8678	164.051	4.01889
2014-05-22 10:30:00		4.0	56.8678	164.051	4.00749
2014-05-22 10:40:00		4.0	56.8678	164.051	3.99549
2014-05-22 10:50:00		4.0	56.8678	164.051	3.99222
2014-05-22 11:00:00		4.0	56.8678	164.051	3.98455
2014-05-22 11:10:00		4.0	56.8678	164.051	3.9753
2014-05-22 11:20:00		4.0	56.8678	164.051	3.97219
2014-05-22 11:30:00		4.0	56.8678	164.051	3.95953
2014-05-22 11:40:00		4.0	56.8678	164.051	3.95616
2014-05-22 11:50:00		4.0	56.8678	164.051	3.96973
2014-05-22 12:00:00		4.0	56.8678	164.051	3.98816
2014-05-22 12:10:00		4.0	56.8678	164.051	3.99187
2014-05-22 12:20:00		4.0	56.8678	164.051	4.00202
2014-05-22 12:30:00		4.0	56.8678	164.051	4.00271
2014-05-22 12:40:00		4.0	56.8678	164.051	4.02017
2014-05-22 12:50:00		4.0	56.8678	164.051	4.01141
2014-05-22 13:00:00		4.0	56.8678	164.051	3.9583
2014-05-22 13:10:00		4.0	56.8678	164.051	3.84695
2014-05-22 13:20:00		4.0	56.8678	164.051	3.83696
2014-05-22 13:30:00		4.0	56.8678	164.051	3.77393
2014-05-22 13:40:00		4.0	56.8678	164.051	3.73303
2014-05-22 13:50:00		4.0	56.8678	164.051	3.69649
2014-05-22 14:00:00		4.0	56.8678	164.051	3.70162
2014-05-22 14:10:00		4.0	56.8678	164.051	3.72609
2014-05-22 14:20:00		4.0	56.8678	164.051	3.69001
2014-05-22 14:30:00		4.0	56.8678	164.051	3.70999
2014-05-22 14:40:00		4.0	56.8678	164.051	3.74181
2014-05-22 14:50:00		4.0	56.8678	164.051	3.76786
2014-05-22 15:00:00		4.0	56.8678	164.051	3.80973
2014-05-22 15:10:00		4.0	56.8678	164.051	3.83392
2014-05-22 15:20:00		4.0	56.8678	164.051	3.87175
2014-05-22 15:30:00		4.0	56.8678	164.051	3.90186
2014-05-22 15:40:00		4.0	56.8678	164.051	3.93255
2014-05-22 15:50:00		4.0	56.8678	164.051	3.95706
2014-05-22 16:00:00		4.0	56.8678	164.051	3.95866
2014-05-22 16:10:00		4.0	56.8678	164.051	3.98234
2014-05-22 16:20:00		4.0	56.8678	164.051	4.00022
2014-05-22 16:30:00		4.0	56.8678	164.051	4.01383
2014-05-22 16:40:00		4.0	56.8678	164.051	4.03586
2014-05-22 16:50:00		4.0	56.8678	164.051	4.03364
2014-05-22 17:00:00		4.0	56.8678	164.051	4.04456
2014-05-22 17:10:00		4.0	56.8678	164.051	4.06275
2014-05-22 17:20:00		4.0	56.8678	164.051	4.0702
2014-05-22 17:30:00		4.0	56.8678	164.051	4.07933
2014-05-22 17:40:00		4.0	56.8678	164.051	4.09856
2014-05-22 17:50:00		4.0	56.8678	164.051	4.11105
2014-05-22 18:00:00		4.0	56.8678	164.051	4.12176
2014-05-22 18:10:00		4.0	56.8678	164.051	4.13238
2014-05-22 18:20:00		4.0	56.8678	164.051	4.14299
2014-05-22 18:30:00		4.0	56.8678	164.051	4.15484
2014-05-22 18:40:00		4.0	56.8678	164.051	4.16924
2014-05-22 18:50:00		4.0	56.8678	164.051	4.18628
2014-05-22 19:00:00		4.0	56.8678	164.051	4.20349
2014-05-22 19:10:00		4.0	56.8678	164.051	4.21328
2014-05-22 19:20:00		4.0	56.8678	164.051	4.2213
2014-05-22 19:30:00		4.0	56.8678	164.051	4.22923
2014-05-22 19:40:00		4.0	56.8678	164.051	4.23099
2014-05-22 19:50:00		4.0	56.8678	164.051	4.23478
2014-05-22 20:00:00		4.0	56.8678	164.051	4.23258
2014-05-22 20:10:00		4.0	56.8678	164.051	4.2435
2014-05-22 20:20:00		4.0	56.8678	164.051	4.25046
2014-05-22 20:30:00		4.0	56.8678	164.051	4.2324
2014-05-22 20:40:00		4.0	56.8678	164.051	4.22244
2014-05-22 20:50:00		4.0	56.8678	164.051	4.20578
2014-05-22 21:00:00		4.0	56.8678	164.051	4.2071
2014-05-22 21:10:00		4.0	56.8678	164.051	4.18999
2014-05-22 21:20:00		4.0	56.8678	164.051	4.17392
2014-05-22 21:30:00		4.0	56.8678	164.051	4.14316
2014-05-22 21:40:00		4.0	56.8678	164.051	4.14971
2014-05-22 21:50:00		4.0	56.8678	164.051	4.14538
2014-05-22 22:00:00		4.0	56.8678	164.051	4.15245
2014-05-22 22:10:00		4.0	56.8678	164.051	4.1406
2014-05-22 22:20:00		4.0	56.8678	164.051	4.14715
2014-05-22 22:30:00		4.0	56.8678	164.051	4.13406
2014-05-22 22:40:00		4.0	56.8678	164.051	4.14175
2014-05-22 22:50:00		4.0	56.8678	164.051	4.14732
2014-05-22 23:00:00		4.0	56.8678	164.051	4.15139
2014-05-22 23:10:00		4.0	56.8678	164.051	4.164
2014-05-22 23:20:00		4.0	56.8678	164.051	4.15256
2014-05-22 23:30:00		4.0	56.8678	164.051	4.16524
2014-05-22 23:40:00		4.0	56.8678	164.051	4.16623
2014-05-22 23:50:00		4.0	56.8678	164.051	4.15759
2014-05-23 00:00:00		4.0	56.8678	164.051	4.15696
2014-05-23 00:10:00		4.0	56.8678	164.051	4.17671
2014-05-23 00:20:00		4.0	56.8678	164.051	4.16581
2014-05-23 00:30:00		4.0	56.8678	164.051	4.17725
2014-05-23 00:40:00		4.0	56.8678	164.051	4.1584
2014-05-23 00:50:00		4.0	56.8678	164.051	4.16437
2014-05-23 01:00:00		4.0	56.8678	164.051	4.18095
2014-05-23 01:10:00		4.0	56.8678	164.051	4.16979
2014-05-23 01:20:00		4.0	56.8678	164.051	4.14542
2014-05-23 01:30:00		4.0	56.8678	164.051	4.14864
2014-05-23 01:40:00		4.0	56.8678	164.051	4.16382
2014-05-23 01:50:00		4.0	56.8678	164.051	4.14638
2014-05-23 02:00:00		4.0	56.8678	164.051	4.14008
2014-05-23 02:10:00		4.0	56.8678	164.051	4.16319
2014-05-23 02:20:00		4.0	56.8678	164.051	4.16244
2014-05-23 02:30:00		4.0	56.8678	164.051	4.17954
2014-05-23 02:40:00		4.0	56.8678	164.051	4.19931
2014-05-23 02:50:00		4.0	56.8678	164.051	4.21052
2014-05-23 03:00:00		4.0	56.8678	164.051	4.2211
2014-05-23 03:10:00		4.0	56.8678	164.051	4.20211
2014-05-23 03:20:00		4.0	56.8678	164.051	4.22654
2014-05-23 03:30:00		4.0	56.8678	164.051	4.2506
2014-05-23 03:40:00		4.0	56.8678	164.051	4.27313
2014-05-23 03:50:00		4.0	56.8678	164.051	4.29064
2014-05-23 04:00:00		4.0	56.8678	164.051	4.29304
2014-05-23 04:10:00		4.0	56.8678	164.051	4.31523
2014-05-23 04:20:00		4.0	56.8678	164.051	4.32298
2014-05-23 04:30:00		4.0	56.8678	164.051	4.34183
2014-05-23 04:40:00		4.0	56.8678	164.051	4.35788
2014-05-23 04:50:00		4.0	56.8678	164.051	4.36631
2014-05-23 05:00:00		4.0	56.8678	164.051	4.37542
2014-05-23 05:10:00		4.0	56.8678	164.051	4.37972
2014-05-23 05:20:00		4.0	56.8678	164.051	4.39468
2014-05-23 05:30:00		4.0	56.8678	164.051	4.39453
2014-05-23 05:40:00		4.0	56.8678	164.051	4.40178
2014-05-23 05:50:00		4.0	56.8678	164.051	4.40232
2014-05-23 06:00:00		4.0	56.8678	164.051	4.39987
2014-05-23 06:10:00		4.0	56.8678	164.051	4.40214
2014-05-23 06:20:00		4.0	56.8678	164.051	4.40477
2014-05-23 06:30:00		4.0	56.8678	164.051	4.39761
2014-05-23 06:40:00		4.0	56.8678	164.051	4.39952
2014-05-23 06:50:00		4.0	56.8678	164.051	4.39725
2014-05-23 07:00:00		4.0	56.8678	164.051	4.3934
2014-05-23 07:10:00		4.0	56.8678	164.051	4.3968
2014-05-23 07:20:00		4.0	56.8678	164.051	4.39585
2014-05-23 07:30:00		4.0	56.8678	164.051	4.39086
2014-05-23 07:40:00		4.0	56.8678	164.051	4.3905
2014-05-23 07:50:00		4.0	56.8678	164.051	4.3905
2014-05-23 08:00:00		4.0	56.8678	164.051	4.38438
2014-05-23 08:10:00		4.0	56.8678	164.051	4.37904
2014-05-23 08:20:00		4.0	56.8678	164.051	4.37623
2014-05-23 08:30:00		4.0	56.8678	164.051	4.37483
2014-05-23 08:40:00		4.0	56.8678	164.051	4.36618
2014-05-23 08:50:00		4.0	56.8678	164.051	4.3582
2014-05-23 09:00:00		4.0	56.8678	164.051	4.35275
2014-05-23 09:10:00		4.0	56.8678	164.051	4.34137
2014-05-23 09:20:00		4.0	56.8678	164.051	4.33198
2014-05-23 09:30:00		4.0	56.8678	164.051	4.32766
2014-05-23 09:40:00		4.0	56.8678	164.051	4.32003
2014-05-23 09:50:00		4.0	56.8678	164.051	4.3109
2014-05-23 10:00:00		4.0	56.8678	164.051	4.29555
2014-05-23 10:10:00		4.0	56.8678	164.051	4.28954
2014-05-23 10:20:00		4.0	56.8678	164.051	4.2769
2014-05-23 10:30:00		4.0	56.8678	164.051	4.26862
2014-05-23 10:40:00		4.0	56.8678	164.051	4.2607
2014-05-23 10:50:00		4.0	56.8678	164.051	4.254
2014-05-23 11:00:00		4.0	56.8678	164.051	4.24371
2014-05-23 11:10:00		4.0	56.8678	164.051	4.22454
2014-05-23 11:20:00		4.0	56.8678	164.051	4.21208
2014-05-23 11:30:00		4.0	56.8678	164.051	4.19648
2014-05-23 11:40:00		4.0	56.8678	164.051	4.18429
2014-05-23 11:50:00		4.0	56.8678	164.051	4.1736
2014-05-23 12:00:00		4.0	56.8678	164.051	4.163
2014-05-23 12:10:00		4.0	56.8678	164.051	4.1487
2014-05-23 12:20:00		4.0	56.8678	164.051	4.11929
2014-05-23 12:30:00		4.0	56.8678	164.051	4.09368
2014-05-23 12:40:00		4.0	56.8678	164.051	4.01764
2014-05-23 12:50:00		4.0	56.8678	164.051	3.95743
2014-05-23 13:00:00		4.0	56.8678	164.051	4.05006
2014-05-23 13:10:00		4.0	56.8678	164.051	4.11297
2014-05-23 13:20:00		4.0	56.8678	164.051	4.1332
2014-05-23 13:30:00		4.0	56.8678	164.051	4.22063
2014-05-23 13:40:00		4.0	56.8678	164.051	4.31424
2014-05-23 13:50:00		4.0	56.8678	164.051	4.3514
2014-05-23 14:00:00		4.0	56.8678	164.051	4.39526
2014-05-23 14:10:00		4.0	56.8678	164.051	4.42645
2014-05-23 14:20:00		4.0	56.8678	164.051	4.44929
2014-05-23 14:30:00		4.0	56.8678	164.051	4.46303
2014-05-23 14:40:00		4.0	56.8678	164.051	4.45785
2014-05-23 14:50:00		4.0	56.8678	164.051	4.44277
2014-05-23 15:00:00		4.0	56.8678	164.051	4.41118
2014-05-23 15:10:00		4.0	56.8678	164.051	4.36979
2014-05-23 15:20:00		4.0	56.8678	164.051	4.33014
2014-05-23 15:30:00		4.0	56.8678	164.051	4.28326
2014-05-23 15:40:00		4.0	56.8678	164.051	4.23081
2014-05-23 15:50:00		4.0	56.8678	164.051	4.18651
2014-05-23 16:00:00		4.0	56.8678	164.051	4.12056
2014-05-23 16:10:00		4.0	56.8678	164.051	4.04286
2014-05-23 16:20:00		4.0	56.8678	164.051	4.00514
2014-05-23 16:30:00		4.0	56.8678	164.051	4.01511
2014-05-23 16:40:00		4.0	56.8678	164.051	4.03959
2014-05-23 16:50:00		4.0	56.8678	164.051	4.05375
2014-05-23 17:00:00		4.0	56.8678	164.051	4.05963
2014-05-23 17:10:00		4.0	56.8678	164.051	4.08721
2014-05-23 17:20:00		4.0	56.8678	164.051	4.09668
2014-05-23 17:30:00		4.0	56.8678	164.051	4.11947
2014-05-23 17:40:00		4.0	56.8678	164.051	4.14212
2014-05-23 17:50:00		4.0	56.8678	164.051	4.15108
2014-05-23 18:00:00		4.0	56.8678	164.051	4.15904
2014-05-23 18:10:00		4.0	56.8678	164.051	4.17929
2014-05-23 18:20:00		4.0	56.8678	164.051	4.20907
2014-05-23 18:30:00		4.0	56.8678	164.051	4.21984
[truncated: 21,344 more rows]
