# Supplementary material for: Return of warm conditions in the southeastern Bering Sea: Physics to fluorescence
Source: PLoS One. 2017 Sep 28;12(9):e0185464. doi: 10.1371/journal.pone.0185464 (PMC5619787; doi:10.1371/journal.pone.0185464)
Supplement: S1 Data — Moored temperature data presented from 2014–2016. (ZIP) [file pone.0185464.s001.zip › NOAAEcoFOCI_2014bsm2a_temperature_60m.csv]

Global Attributes: for file 14bsm2a_s39_0060m.nc
DATA_CMNT: 14bsm2a_sbe39_0806_0060.asc
COMPOSITE: 1
PROG_CMNT01:
CREATION_DATE: January 29	2015 20:11 UTC
PROJECT: EXPERIMENT
EXPERIMENT: EXPERIMENT
MOORING: 14BSM-2A
WATER_MASS: B
EDIT_CMNT01:
WATER_DEPTH: 71.5
EPIC_FILE_GENERATOR: trim_netcdf.py V0.1.0
INST_TYPE: SBE39
time		depth	lat	lon	T_20	P_1
					TEMPERATURE (C)	PRESSURE (db)
time		dbar	degree_north	degree_west	C	db
2014-05-09 23:50:00		60.0	56.8678	164.051	1e+35	1e+35
2014-05-10 00:00:00		60.0	56.8678	164.051	2.7677	-9999.0
2014-05-10 00:10:00		60.0	56.8678	164.051	2.7676	-9999.0
2014-05-10 00:20:00		60.0	56.8678	164.051	2.7632	-9999.0
2014-05-10 00:30:00		60.0	56.8678	164.051	2.7683	-9999.0
2014-05-10 00:40:00		60.0	56.8678	164.051	2.7653	-9999.0
2014-05-10 00:50:00		60.0	56.8678	164.051	2.7667	-9999.0
2014-05-10 01:00:00		60.0	56.8678	164.051	2.7639	-9999.0
2014-05-10 01:10:00		60.0	56.8678	164.051	2.7655	-9999.0
2014-05-10 01:20:00		60.0	56.8678	164.051	2.7656	-9999.0
2014-05-10 01:30:00		60.0	56.8678	164.051	2.7686	-9999.0
2014-05-10 01:40:00		60.0	56.8678	164.051	2.7748	-9999.0
2014-05-10 01:50:00		60.0	56.8678	164.051	2.7771	-9999.0
2014-05-10 02:00:00		60.0	56.8678	164.051	2.7768	-9999.0
2014-05-10 02:10:00		60.0	56.8678	164.051	2.7764	-9999.0
2014-05-10 02:20:00		60.0	56.8678	164.051	2.7822	-9999.0
2014-05-10 02:30:00		60.0	56.8678	164.051	2.7816	-9999.0
2014-05-10 02:40:00		60.0	56.8678	164.051	2.8117	-9999.0
2014-05-10 02:50:00		60.0	56.8678	164.051	2.7979	-9999.0
2014-05-10 03:00:00		60.0	56.8678	164.051	2.8329	-9999.0
2014-05-10 03:10:00		60.0	56.8678	164.051	2.8278	-9999.0
2014-05-10 03:20:00		60.0	56.8678	164.051	2.7988	-9999.0
2014-05-10 03:30:00		60.0	56.8678	164.051	2.7847	-9999.0
2014-05-10 03:40:00		60.0	56.8678	164.051	2.7815	-9999.0
2014-05-10 03:50:00		60.0	56.8678	164.051	2.792	-9999.0
2014-05-10 04:00:00		60.0	56.8678	164.051	2.8099	-9999.0
2014-05-10 04:10:00		60.0	56.8678	164.051	2.8173	-9999.0
2014-05-10 04:20:00		60.0	56.8678	164.051	2.7971	-9999.0
2014-05-10 04:30:00		60.0	56.8678	164.051	2.7947	-9999.0
2014-05-10 04:40:00		60.0	56.8678	164.051	2.8118	-9999.0
2014-05-10 04:50:00		60.0	56.8678	164.051	2.8037	-9999.0
2014-05-10 05:00:00		60.0	56.8678	164.051	2.7791	-9999.0
2014-05-10 05:10:00		60.0	56.8678	164.051	2.7715	-9999.0
2014-05-10 05:20:00		60.0	56.8678	164.051	2.7679	-9999.0
2014-05-10 05:30:00		60.0	56.8678	164.051	2.7735	-9999.0
2014-05-10 05:40:00		60.0	56.8678	164.051	2.7718	-9999.0
2014-05-10 05:50:00		60.0	56.8678	164.051	2.7762	-9999.0
2014-05-10 06:00:00		60.0	56.8678	164.051	2.783	-9999.0
2014-05-10 06:10:00		60.0	56.8678	164.051	2.8028	-9999.0
2014-05-10 06:20:00		60.0	56.8678	164.051	2.8283	-9999.0
2014-05-10 06:30:00		60.0	56.8678	164.051	2.8086	-9999.0
2014-05-10 06:40:00		60.0	56.8678	164.051	2.7804	-9999.0
2014-05-10 06:50:00		60.0	56.8678	164.051	2.7978	-9999.0
2014-05-10 07:00:00		60.0	56.8678	164.051	2.8068	-9999.0
2014-05-10 07:10:00		60.0	56.8678	164.051	2.8062	-9999.0
2014-05-10 07:20:00		60.0	56.8678	164.051	2.7913	-9999.0
2014-05-10 07:30:00		60.0	56.8678	164.051	2.8007	-9999.0
2014-05-10 07:40:00		60.0	56.8678	164.051	2.8002	-9999.0
2014-05-10 07:50:00		60.0	56.8678	164.051	2.7957	-9999.0
2014-05-10 08:00:00		60.0	56.8678	164.051	2.7916	-9999.0
2014-05-10 08:10:00		60.0	56.8678	164.051	2.7898	-9999.0
2014-05-10 08:20:00		60.0	56.8678	164.051	2.7916	-9999.0
2014-05-10 08:30:00		60.0	56.8678	164.051	2.798	-9999.0
2014-05-10 08:40:00		60.0	56.8678	164.051	2.7921	-9999.0
2014-05-10 08:50:00		60.0	56.8678	164.051	2.7921	-9999.0
2014-05-10 09:00:00		60.0	56.8678	164.051	2.7917	-9999.0
2014-05-10 09:10:00		60.0	56.8678	164.051	2.7916	-9999.0
2014-05-10 09:20:00		60.0	56.8678	164.051	2.7892	-9999.0
2014-05-10 09:30:00		60.0	56.8678	164.051	2.789	-9999.0
2014-05-10 09:40:00		60.0	56.8678	164.051	2.7869	-9999.0
2014-05-10 09:50:00		60.0	56.8678	164.051	2.7857	-9999.0
2014-05-10 10:00:00		60.0	56.8678	164.051	2.785	-9999.0
2014-05-10 10:10:00		60.0	56.8678	164.051	2.7889	-9999.0
2014-05-10 10:20:00		60.0	56.8678	164.051	2.7801	-9999.0
2014-05-10 10:30:00		60.0	56.8678	164.051	2.7827	-9999.0
2014-05-10 10:40:00		60.0	56.8678	164.051	2.7789	-9999.0
2014-05-10 10:50:00		60.0	56.8678	164.051	2.7787	-9999.0
2014-05-10 11:00:00		60.0	56.8678	164.051	2.7793	-9999.0
2014-05-10 11:10:00		60.0	56.8678	164.051	2.7766	-9999.0
2014-05-10 11:20:00		60.0	56.8678	164.051	2.7722	-9999.0
2014-05-10 11:30:00		60.0	56.8678	164.051	2.7781	-9999.0
2014-05-10 11:40:00		60.0	56.8678	164.051	2.7747	-9999.0
2014-05-10 11:50:00		60.0	56.8678	164.051	2.7803	-9999.0
2014-05-10 12:00:00		60.0	56.8678	164.051	2.7732	-9999.0
2014-05-10 12:10:00		60.0	56.8678	164.051	2.7757	-9999.0
2014-05-10 12:20:00		60.0	56.8678	164.051	2.778	-9999.0
2014-05-10 12:30:00		60.0	56.8678	164.051	2.7761	-9999.0
2014-05-10 12:40:00		60.0	56.8678	164.051	2.7748	-9999.0
2014-05-10 12:50:00		60.0	56.8678	164.051	2.7734	-9999.0
2014-05-10 13:00:00		60.0	56.8678	164.051	2.7726	-9999.0
2014-05-10 13:10:00		60.0	56.8678	164.051	2.7737	-9999.0
2014-05-10 13:20:00		60.0	56.8678	164.051	2.7767	-9999.0
2014-05-10 13:30:00		60.0	56.8678	164.051	2.7738	-9999.0
2014-05-10 13:40:00		60.0	56.8678	164.051	2.7737	-9999.0
2014-05-10 13:50:00		60.0	56.8678	164.051	2.7727	-9999.0
2014-05-10 14:00:00		60.0	56.8678	164.051	2.772	-9999.0
2014-05-10 14:10:00		60.0	56.8678	164.051	2.7709	-9999.0
2014-05-10 14:20:00		60.0	56.8678	164.051	2.7698	-9999.0
2014-05-10 14:30:00		60.0	56.8678	164.051	2.7701	-9999.0
2014-05-10 14:40:00		60.0	56.8678	164.051	2.7787	-9999.0
2014-05-10 14:50:00		60.0	56.8678	164.051	2.7888	-9999.0
2014-05-10 15:00:00		60.0	56.8678	164.051	2.7895	-9999.0
2014-05-10 15:10:00		60.0	56.8678	164.051	2.7985	-9999.0
2014-05-10 15:20:00		60.0	56.8678	164.051	2.7828	-9999.0
2014-05-10 15:30:00		60.0	56.8678	164.051	2.7819	-9999.0
2014-05-10 15:40:00		60.0	56.8678	164.051	2.7828	-9999.0
2014-05-10 15:50:00		60.0	56.8678	164.051	2.7811	-9999.0
2014-05-10 16:00:00		60.0	56.8678	164.051	2.7818	-9999.0
2014-05-10 16:10:00		60.0	56.8678	164.051	2.7827	-9999.0
2014-05-10 16:20:00		60.0	56.8678	164.051	2.7837	-9999.0
2014-05-10 16:30:00		60.0	56.8678	164.051	2.7856	-9999.0
2014-05-10 16:40:00		60.0	56.8678	164.051	2.785	-9999.0
2014-05-10 16:50:00		60.0	56.8678	164.051	2.7852	-9999.0
2014-05-10 17:00:00		60.0	56.8678	164.051	2.7848	-9999.0
2014-05-10 17:10:00		60.0	56.8678	164.051	2.7844	-9999.0
2014-05-10 17:20:00		60.0	56.8678	164.051	2.7858	-9999.0
2014-05-10 17:30:00		60.0	56.8678	164.051	2.7861	-9999.0
2014-05-10 17:40:00		60.0	56.8678	164.051	2.7853	-9999.0
2014-05-10 17:50:00		60.0	56.8678	164.051	2.7855	-9999.0
2014-05-10 18:00:00		60.0	56.8678	164.051	2.7871	-9999.0
2014-05-10 18:10:00		60.0	56.8678	164.051	2.7874	-9999.0
2014-05-10 18:20:00		60.0	56.8678	164.051	2.789	-9999.0
2014-05-10 18:30:00		60.0	56.8678	164.051	2.7893	-9999.0
2014-05-10 18:40:00		60.0	56.8678	164.051	2.7903	-9999.0
2014-05-10 18:50:00		60.0	56.8678	164.051	2.792	-9999.0
2014-05-10 19:00:00		60.0	56.8678	164.051	2.7897	-9999.0
2014-05-10 19:10:00		60.0	56.8678	164.051	2.7893	-9999.0
2014-05-10 19:20:00		60.0	56.8678	164.051	2.7868	-9999.0
2014-05-10 19:30:00		60.0	56.8678	164.051	2.7833	-9999.0
2014-05-10 19:40:00		60.0	56.8678	164.051	2.7841	-9999.0
2014-05-10 19:50:00		60.0	56.8678	164.051	2.7799	-9999.0
2014-05-10 20:00:00		60.0	56.8678	164.051	2.7803	-9999.0
2014-05-10 20:10:00		60.0	56.8678	164.051	2.7805	-9999.0
2014-05-10 20:20:00		60.0	56.8678	164.051	2.7765	-9999.0
2014-05-10 20:30:00		60.0	56.8678	164.051	2.7738	-9999.0
2014-05-10 20:40:00		60.0	56.8678	164.051	2.7765	-9999.0
2014-05-10 20:50:00		60.0	56.8678	164.051	2.7773	-9999.0
2014-05-10 21:00:00		60.0	56.8678	164.051	2.7721	-9999.0
2014-05-10 21:10:00		60.0	56.8678	164.051	2.7726	-9999.0
2014-05-10 21:20:00		60.0	56.8678	164.051	2.7766	-9999.0
2014-05-10 21:30:00		60.0	56.8678	164.051	2.7683	-9999.0
2014-05-10 21:40:00		60.0	56.8678	164.051	2.7648	-9999.0
2014-05-10 21:50:00		60.0	56.8678	164.051	2.7678	-9999.0
2014-05-10 22:00:00		60.0	56.8678	164.051	2.7658	-9999.0
2014-05-10 22:10:00		60.0	56.8678	164.051	2.7652	-9999.0
2014-05-10 22:20:00		60.0	56.8678	164.051	2.7756	-9999.0
2014-05-10 22:30:00		60.0	56.8678	164.051	2.7706	-9999.0
2014-05-10 22:40:00		60.0	56.8678	164.051	2.7749	-9999.0
2014-05-10 22:50:00		60.0	56.8678	164.051	2.7702	-9999.0
2014-05-10 23:00:00		60.0	56.8678	164.051	2.7661	-9999.0
2014-05-10 23:10:00		60.0	56.8678	164.051	2.7665	-9999.0
2014-05-10 23:20:00		60.0	56.8678	164.051	2.765	-9999.0
2014-05-10 23:30:00		60.0	56.8678	164.051	2.7617	-9999.0
2014-05-10 23:40:00		60.0	56.8678	164.051	2.7619	-9999.0
2014-05-10 23:50:00		60.0	56.8678	164.051	2.7564	-9999.0
2014-05-11 00:00:00		60.0	56.8678	164.051	2.7515	-9999.0
2014-05-11 00:10:00		60.0	56.8678	164.051	2.7495	-9999.0
2014-05-11 00:20:00		60.0	56.8678	164.051	2.7452	-9999.0
2014-05-11 00:30:00		60.0	56.8678	164.051	2.7469	-9999.0
2014-05-11 00:40:00		60.0	56.8678	164.051	2.7425	-9999.0
2014-05-11 00:50:00		60.0	56.8678	164.051	2.744	-9999.0
2014-05-11 01:00:00		60.0	56.8678	164.051	2.7381	-9999.0
2014-05-11 01:10:00		60.0	56.8678	164.051	2.7342	-9999.0
2014-05-11 01:20:00		60.0	56.8678	164.051	2.7332	-9999.0
2014-05-11 01:30:00		60.0	56.8678	164.051	2.7318	-9999.0
2014-05-11 01:40:00		60.0	56.8678	164.051	2.7386	-9999.0
2014-05-11 01:50:00		60.0	56.8678	164.051	2.7328	-9999.0
2014-05-11 02:00:00		60.0	56.8678	164.051	2.7326	-9999.0
2014-05-11 02:10:00		60.0	56.8678	164.051	2.7303	-9999.0
2014-05-11 02:20:00		60.0	56.8678	164.051	2.726	-9999.0
2014-05-11 02:30:00		60.0	56.8678	164.051	2.7277	-9999.0
2014-05-11 02:40:00		60.0	56.8678	164.051	2.7362	-9999.0
2014-05-11 02:50:00		60.0	56.8678	164.051	2.7327	-9999.0
2014-05-11 03:00:00		60.0	56.8678	164.051	2.7343	-9999.0
2014-05-11 03:10:00		60.0	56.8678	164.051	2.7294	-9999.0
2014-05-11 03:20:00		60.0	56.8678	164.051	2.739	-9999.0
2014-05-11 03:30:00		60.0	56.8678	164.051	2.7393	-9999.0
2014-05-11 03:40:00		60.0	56.8678	164.051	2.7276	-9999.0
2014-05-11 03:50:00		60.0	56.8678	164.051	2.7262	-9999.0
2014-05-11 04:00:00		60.0	56.8678	164.051	2.7304	-9999.0
2014-05-11 04:10:00		60.0	56.8678	164.051	2.7294	-9999.0
2014-05-11 04:20:00		60.0	56.8678	164.051	2.7399	-9999.0
2014-05-11 04:30:00		60.0	56.8678	164.051	2.7406	-9999.0
2014-05-11 04:40:00		60.0	56.8678	164.051	2.7525	-9999.0
2014-05-11 04:50:00		60.0	56.8678	164.051	2.7615	-9999.0
2014-05-11 05:00:00		60.0	56.8678	164.051	2.7688	-9999.0
2014-05-11 05:10:00		60.0	56.8678	164.051	2.7693	-9999.0
2014-05-11 05:20:00		60.0	56.8678	164.051	2.7787	-9999.0
2014-05-11 05:30:00		60.0	56.8678	164.051	2.7811	-9999.0
2014-05-11 05:40:00		60.0	56.8678	164.051	2.7886	-9999.0
2014-05-11 05:50:00		60.0	56.8678	164.051	2.7899	-9999.0
2014-05-11 06:00:00		60.0	56.8678	164.051	2.7935	-9999.0
2014-05-11 06:10:00		60.0	56.8678	164.051	2.7982	-9999.0
2014-05-11 06:20:00		60.0	56.8678	164.051	2.797	-9999.0
2014-05-11 06:30:00		60.0	56.8678	164.051	2.7978	-9999.0
2014-05-11 06:40:00		60.0	56.8678	164.051	2.7988	-9999.0
2014-05-11 06:50:00		60.0	56.8678	164.051	2.8	-9999.0
2014-05-11 07:00:00		60.0	56.8678	164.051	2.8	-9999.0
2014-05-11 07:10:00		60.0	56.8678	164.051	2.8002	-9999.0
2014-05-11 07:20:00		60.0	56.8678	164.051	2.8024	-9999.0
2014-05-11 07:30:00		60.0	56.8678	164.051	2.8037	-9999.0
2014-05-11 07:40:00		60.0	56.8678	164.051	2.802	-9999.0
2014-05-11 07:50:00		60.0	56.8678	164.051	2.8016	-9999.0
2014-05-11 08:00:00		60.0	56.8678	164.051	2.8008	-9999.0
2014-05-11 08:10:00		60.0	56.8678	164.051	2.8008	-9999.0
2014-05-11 08:20:00		60.0	56.8678	164.051	2.7993	-9999.0
2014-05-11 08:30:00		60.0	56.8678	164.051	2.7949	-9999.0
2014-05-11 08:40:00		60.0	56.8678	164.051	2.8011	-9999.0
2014-05-11 08:50:00		60.0	56.8678	164.051	2.8005	-9999.0
2014-05-11 09:00:00		60.0	56.8678	164.051	2.7991	-9999.0
2014-05-11 09:10:00		60.0	56.8678	164.051	2.8013	-9999.0
2014-05-11 09:20:00		60.0	56.8678	164.051	2.7995	-9999.0
2014-05-11 09:30:00		60.0	56.8678	164.051	2.7933	-9999.0
2014-05-11 09:40:00		60.0	56.8678	164.051	2.7945	-9999.0
2014-05-11 09:50:00		60.0	56.8678	164.051	2.7929	-9999.0
2014-05-11 10:00:00		60.0	56.8678	164.051	2.789	-9999.0
2014-05-11 10:10:00		60.0	56.8678	164.051	2.7875	-9999.0
2014-05-11 10:20:00		60.0	56.8678	164.051	2.7887	-9999.0
2014-05-11 10:30:00		60.0	56.8678	164.051	2.787	-9999.0
2014-05-11 10:40:00		60.0	56.8678	164.051	2.7879	-9999.0
2014-05-11 10:50:00		60.0	56.8678	164.051	2.7861	-9999.0
2014-05-11 11:00:00		60.0	56.8678	164.051	2.7891	-9999.0
2014-05-11 11:10:00		60.0	56.8678	164.051	2.796	-9999.0
2014-05-11 11:20:00		60.0	56.8678	164.051	2.7565	-9999.0
2014-05-11 11:30:00		60.0	56.8678	164.051	2.7555	-9999.0
2014-05-11 11:40:00		60.0	56.8678	164.051	2.7413	-9999.0
2014-05-11 11:50:00		60.0	56.8678	164.051	2.7421	-9999.0
2014-05-11 12:00:00		60.0	56.8678	164.051	2.7391	-9999.0
2014-05-11 12:10:00		60.0	56.8678	164.051	2.7329	-9999.0
2014-05-11 12:20:00		60.0	56.8678	164.051	2.7366	-9999.0
2014-05-11 12:30:00		60.0	56.8678	164.051	2.7274	-9999.0
2014-05-11 12:40:00		60.0	56.8678	164.051	2.7243	-9999.0
2014-05-11 12:50:00		60.0	56.8678	164.051	2.7196	-9999.0
2014-05-11 13:00:00		60.0	56.8678	164.051	2.7179	-9999.0
2014-05-11 13:10:00		60.0	56.8678	164.051	2.7161	-9999.0
2014-05-11 13:20:00		60.0	56.8678	164.051	2.7162	-9999.0
2014-05-11 13:30:00		60.0	56.8678	164.051	2.7144	-9999.0
2014-05-11 13:40:00		60.0	56.8678	164.051	2.7129	-9999.0
2014-05-11 13:50:00		60.0	56.8678	164.051	2.7123	-9999.0
2014-05-11 14:00:00		60.0	56.8678	164.051	2.7119	-9999.0
2014-05-11 14:10:00		60.0	56.8678	164.051	2.7133	-9999.0
2014-05-11 14:20:00		60.0	56.8678	164.051	2.7175	-9999.0
2014-05-11 14:30:00		60.0	56.8678	164.051	2.7247	-9999.0
2014-05-11 14:40:00		60.0	56.8678	164.051	2.7269	-9999.0
2014-05-11 14:50:00		60.0	56.8678	164.051	2.7325	-9999.0
2014-05-11 15:00:00		60.0	56.8678	164.051	2.7386	-9999.0
2014-05-11 15:10:00		60.0	56.8678	164.051	2.7375	-9999.0
2014-05-11 15:20:00		60.0	56.8678	164.051	2.7447	-9999.0
2014-05-11 15:30:00		60.0	56.8678	164.051	2.7568	-9999.0
2014-05-11 15:40:00		60.0	56.8678	164.051	2.7473	-9999.0
2014-05-11 15:50:00		60.0	56.8678	164.051	2.7559	-9999.0
2014-05-11 16:00:00		60.0	56.8678	164.051	2.7586	-9999.0
2014-05-11 16:10:00		60.0	56.8678	164.051	2.7652	-9999.0
2014-05-11 16:20:00		60.0	56.8678	164.051	2.7669	-9999.0
2014-05-11 16:30:00		60.0	56.8678	164.051	2.7704	-9999.0
2014-05-11 16:40:00		60.0	56.8678	164.051	2.7759	-9999.0
2014-05-11 16:50:00		60.0	56.8678	164.051	2.7771	-9999.0
2014-05-11 17:00:00		60.0	56.8678	164.051	2.7804	-9999.0
2014-05-11 17:10:00		60.0	56.8678	164.051	2.7882	-9999.0
2014-05-11 17:20:00		60.0	56.8678	164.051	2.7953	-9999.0
2014-05-11 17:30:00		60.0	56.8678	164.051	2.8004	-9999.0
2014-05-11 17:40:00		60.0	56.8678	164.051	2.8053	-9999.0
2014-05-11 17:50:00		60.0	56.8678	164.051	2.8037	-9999.0
2014-05-11 18:00:00		60.0	56.8678	164.051	2.8076	-9999.0
2014-05-11 18:10:00		60.0	56.8678	164.051	2.8049	-9999.0
2014-05-11 18:20:00		60.0	56.8678	164.051	2.8035	-9999.0
2014-05-11 18:30:00		60.0	56.8678	164.051	2.8013	-9999.0
2014-05-11 18:40:00		60.0	56.8678	164.051	2.7992	-9999.0
2014-05-11 18:50:00		60.0	56.8678	164.051	2.7951	-9999.0
2014-05-11 19:00:00		60.0	56.8678	164.051	2.7973	-9999.0
2014-05-11 19:10:00		60.0	56.8678	164.051	2.7599	-9999.0
2014-05-11 19:20:00		60.0	56.8678	164.051	2.7134	-9999.0
2014-05-11 19:30:00		60.0	56.8678	164.051	2.7458	-9999.0
2014-05-11 19:40:00		60.0	56.8678	164.051	2.7589	-9999.0
2014-05-11 19:50:00		60.0	56.8678	164.051	2.7107	-9999.0
2014-05-11 20:00:00		60.0	56.8678	164.051	2.7222	-9999.0
2014-05-11 20:10:00		60.0	56.8678	164.051	2.6913	-9999.0
2014-05-11 20:20:00		60.0	56.8678	164.051	2.7229	-9999.0
2014-05-11 20:30:00		60.0	56.8678	164.051	2.7175	-9999.0
2014-05-11 20:40:00		60.0	56.8678	164.051	2.7101	-9999.0
2014-05-11 20:50:00		60.0	56.8678	164.051	2.7169	-9999.0
2014-05-11 21:00:00		60.0	56.8678	164.051	2.6815	-9999.0
2014-05-11 21:10:00		60.0	56.8678	164.051	2.6808	-9999.0
2014-05-11 21:20:00		60.0	56.8678	164.051	2.6586	-9999.0
2014-05-11 21:30:00		60.0	56.8678	164.051	2.633	-9999.0
2014-05-11 21:40:00		60.0	56.8678	164.051	2.627	-9999.0
2014-05-11 21:50:00		60.0	56.8678	164.051	2.6128	-9999.0
2014-05-11 22:00:00		60.0	56.8678	164.051	2.6097	-9999.0
2014-05-11 22:10:00		60.0	56.8678	164.051	2.6016	-9999.0
2014-05-11 22:20:00		60.0	56.8678	164.051	2.6022	-9999.0
2014-05-11 22:30:00		60.0	56.8678	164.051	2.598	-9999.0
2014-05-11 22:40:00		60.0	56.8678	164.051	2.6032	-9999.0
2014-05-11 22:50:00		60.0	56.8678	164.051	2.6	-9999.0
2014-05-11 23:00:00		60.0	56.8678	164.051	2.6037	-9999.0
2014-05-11 23:10:00		60.0	56.8678	164.051	2.6056	-9999.0
2014-05-11 23:20:00		60.0	56.8678	164.051	2.6131	-9999.0
2014-05-11 23:30:00		60.0	56.8678	164.051	2.6212	-9999.0
2014-05-11 23:40:00		60.0	56.8678	164.051	2.6238	-9999.0
2014-05-11 23:50:00		60.0	56.8678	164.051	2.6455	-9999.0
2014-05-12 00:00:00		60.0	56.8678	164.051	2.6729	-9999.0
2014-05-12 00:10:00		60.0	56.8678	164.051	2.6871	-9999.0
2014-05-12 00:20:00		60.0	56.8678	164.051	2.6924	-9999.0
2014-05-12 00:30:00		60.0	56.8678	164.051	2.6945	-9999.0
2014-05-12 00:40:00		60.0	56.8678	164.051	2.6975	-9999.0
2014-05-12 00:50:00		60.0	56.8678	164.051	2.7005	-9999.0
2014-05-12 01:00:00		60.0	56.8678	164.051	2.7031	-9999.0
2014-05-12 01:10:00		60.0	56.8678	164.051	2.7017	-9999.0
2014-05-12 01:20:00		60.0	56.8678	164.051	2.6992	-9999.0
2014-05-12 01:30:00		60.0	56.8678	164.051	2.6995	-9999.0
2014-05-12 01:40:00		60.0	56.8678	164.051	2.6998	-9999.0
2014-05-12 01:50:00		60.0	56.8678	164.051	2.704	-9999.0
2014-05-12 02:00:00		60.0	56.8678	164.051	2.7054	-9999.0
2014-05-12 02:10:00		60.0	56.8678	164.051	2.7052	-9999.0
2014-05-12 02:20:00		60.0	56.8678	164.051	2.7095	-9999.0
2014-05-12 02:30:00		60.0	56.8678	164.051	2.7149	-9999.0
2014-05-12 02:40:00		60.0	56.8678	164.051	2.7193	-9999.0
2014-05-12 02:50:00		60.0	56.8678	164.051	2.7315	-9999.0
2014-05-12 03:00:00		60.0	56.8678	164.051	2.7278	-9999.0
2014-05-12 03:10:00		60.0	56.8678	164.051	2.7379	-9999.0
2014-05-12 03:20:00		60.0	56.8678	164.051	2.7417	-9999.0
2014-05-12 03:30:00		60.0	56.8678	164.051	2.7484	-9999.0
2014-05-12 03:40:00		60.0	56.8678	164.051	2.751	-9999.0
2014-05-12 03:50:00		60.0	56.8678	164.051	2.7544	-9999.0
2014-05-12 04:00:00		60.0	56.8678	164.051	2.7553	-9999.0
2014-05-12 04:10:00		60.0	56.8678	164.051	2.7589	-9999.0
2014-05-12 04:20:00		60.0	56.8678	164.051	2.7661	-9999.0
2014-05-12 04:30:00		60.0	56.8678	164.051	2.7715	-9999.0
2014-05-12 04:40:00		60.0	56.8678	164.051	2.7672	-9999.0
2014-05-12 04:50:00		60.0	56.8678	164.051	2.7783	-9999.0
2014-05-12 05:00:00		60.0	56.8678	164.051	2.7862	-9999.0
2014-05-12 05:10:00		60.0	56.8678	164.051	2.785	-9999.0
2014-05-12 05:20:00		60.0	56.8678	164.051	2.7729	-9999.0
2014-05-12 05:30:00		60.0	56.8678	164.051	2.7716	-9999.0
2014-05-12 05:40:00		60.0	56.8678	164.051	2.7691	-9999.0
2014-05-12 05:50:00		60.0	56.8678	164.051	2.7615	-9999.0
2014-05-12 06:00:00		60.0	56.8678	164.051	2.7562	-9999.0
2014-05-12 06:10:00		60.0	56.8678	164.051	2.7452	-9999.0
2014-05-12 06:20:00		60.0	56.8678	164.051	2.7336	-9999.0
2014-05-12 06:30:00		60.0	56.8678	164.051	2.7328	-9999.0
2014-05-12 06:40:00		60.0	56.8678	164.051	2.7172	-9999.0
2014-05-12 06:50:00		60.0	56.8678	164.051	2.7206	-9999.0
2014-05-12 07:00:00		60.0	56.8678	164.051	2.7152	-9999.0
2014-05-12 07:10:00		60.0	56.8678	164.051	2.7085	-9999.0
2014-05-12 07:20:00		60.0	56.8678	164.051	2.6916	-9999.0
2014-05-12 07:30:00		60.0	56.8678	164.051	2.6801	-9999.0
2014-05-12 07:40:00		60.0	56.8678	164.051	2.6772	-9999.0
2014-05-12 07:50:00		60.0	56.8678	164.051	2.6743	-9999.0
2014-05-12 08:00:00		60.0	56.8678	164.051	2.6745	-9999.0
2014-05-12 08:10:00		60.0	56.8678	164.051	2.6718	-9999.0
2014-05-12 08:20:00		60.0	56.8678	164.051	2.6682	-9999.0
2014-05-12 08:30:00		60.0	56.8678	164.051	2.6683	-9999.0
2014-05-12 08:40:00		60.0	56.8678	164.051	2.6653	-9999.0
2014-05-12 08:50:00		60.0	56.8678	164.051	2.673	-9999.0
2014-05-12 09:00:00		60.0	56.8678	164.051	2.6659	-9999.0
2014-05-12 09:10:00		60.0	56.8678	164.051	2.6652	-9999.0
2014-05-12 09:20:00		60.0	56.8678	164.051	2.6663	-9999.0
2014-05-12 09:30:00		60.0	56.8678	164.051	2.6708	-9999.0
2014-05-12 09:40:00		60.0	56.8678	164.051	2.674	-9999.0
2014-05-12 09:50:00		60.0	56.8678	164.051	2.67	-9999.0
2014-05-12 10:00:00		60.0	56.8678	164.051	2.6768	-9999.0
2014-05-12 10:10:00		60.0	56.8678	164.051	2.6797	-9999.0
2014-05-12 10:20:00		60.0	56.8678	164.051	2.6793	-9999.0
2014-05-12 10:30:00		60.0	56.8678	164.051	2.6732	-9999.0
2014-05-12 10:40:00		60.0	56.8678	164.051	2.6754	-9999.0
2014-05-12 10:50:00		60.0	56.8678	164.051	2.6779	-9999.0
2014-05-12 11:00:00		60.0	56.8678	164.051	2.6871	-9999.0
2014-05-12 11:10:00		60.0	56.8678	164.051	2.6903	-9999.0
2014-05-12 11:20:00		60.0	56.8678	164.051	2.7034	-9999.0
2014-05-12 11:30:00		60.0	56.8678	164.051	2.7115	-9999.0
2014-05-12 11:40:00		60.0	56.8678	164.051	2.7218	-9999.0
2014-05-12 11:50:00		60.0	56.8678	164.051	2.7353	-9999.0
2014-05-12 12:00:00		60.0	56.8678	164.051	2.7269	-9999.0
2014-05-12 12:10:00		60.0	56.8678	164.051	2.7303	-9999.0
2014-05-12 12:20:00		60.0	56.8678	164.051	2.7376	-9999.0
2014-05-12 12:30:00		60.0	56.8678	164.051	2.7492	-9999.0
2014-05-12 12:40:00		60.0	56.8678	164.051	2.7662	-9999.0
2014-05-12 12:50:00		60.0	56.8678	164.051	2.7702	-9999.0
2014-05-12 13:00:00		60.0	56.8678	164.051	2.7928	-9999.0
2014-05-12 13:10:00		60.0	56.8678	164.051	2.7939	-9999.0
2014-05-12 13:20:00		60.0	56.8678	164.051	2.8003	-9999.0
2014-05-12 13:30:00		60.0	56.8678	164.051	2.7999	-9999.0
2014-05-12 13:40:00		60.0	56.8678	164.051	2.7976	-9999.0
2014-05-12 13:50:00		60.0	56.8678	164.051	2.7978	-9999.0
2014-05-12 14:00:00		60.0	56.8678	164.051	2.7964	-9999.0
2014-05-12 14:10:00		60.0	56.8678	164.051	2.7887	-9999.0
2014-05-12 14:20:00		60.0	56.8678	164.051	2.7868	-9999.0
2014-05-12 14:30:00		60.0	56.8678	164.051	2.7839	-9999.0
2014-05-12 14:40:00		60.0	56.8678	164.051	2.7791	-9999.0
2014-05-12 14:50:00		60.0	56.8678	164.051	2.7775	-9999.0
2014-05-12 15:00:00		60.0	56.8678	164.051	2.7741	-9999.0
2014-05-12 15:10:00		60.0	56.8678	164.051	2.7706	-9999.0
2014-05-12 15:20:00		60.0	56.8678	164.051	2.7743	-9999.0
2014-05-12 15:30:00		60.0	56.8678	164.051	2.7658	-9999.0
2014-05-12 15:40:00		60.0	56.8678	164.051	2.7684	-9999.0
2014-05-12 15:50:00		60.0	56.8678	164.051	2.7645	-9999.0
2014-05-12 16:00:00		60.0	56.8678	164.051	2.7612	-9999.0
2014-05-12 16:10:00		60.0	56.8678	164.051	2.7712	-9999.0
2014-05-12 16:20:00		60.0	56.8678	164.051	2.7642	-9999.0
2014-05-12 16:30:00		60.0	56.8678	164.051	2.7682	-9999.0
2014-05-12 16:40:00		60.0	56.8678	164.051	2.7771	-9999.0
2014-05-12 16:50:00		60.0	56.8678	164.051	2.7717	-9999.0
2014-05-12 17:00:00		60.0	56.8678	164.051	2.7683	-9999.0
2014-05-12 17:10:00		60.0	56.8678	164.051	2.7729	-9999.0
2014-05-12 17:20:00		60.0	56.8678	164.051	2.7778	-9999.0
2014-05-12 17:30:00		60.0	56.8678	164.051	2.7777	-9999.0
2014-05-12 17:40:00		60.0	56.8678	164.051	2.7788	-9999.0
2014-05-12 17:50:00		60.0	56.8678	164.051	2.7751	-9999.0
2014-05-12 18:00:00		60.0	56.8678	164.051	2.7765	-9999.0
2014-05-12 18:10:00		60.0	56.8678	164.051	2.7734	-9999.0
2014-05-12 18:20:00		60.0	56.8678	164.051	2.7708	-9999.0
2014-05-12 18:30:00		60.0	56.8678	164.051	2.7651	-9999.0
2014-05-12 18:40:00		60.0	56.8678	164.051	2.7596	-9999.0
2014-05-12 18:50:00		60.0	56.8678	164.051	2.7576	-9999.0
2014-05-12 19:00:00		60.0	56.8678	164.051	2.7516	-9999.0
2014-05-12 19:10:00		60.0	56.8678	164.051	2.7435	-9999.0
2014-05-12 19:20:00		60.0	56.8678	164.051	2.7359	-9999.0
2014-05-12 19:30:00		60.0	56.8678	164.051	2.7318	-9999.0
2014-05-12 19:40:00		60.0	56.8678	164.051	2.7154	-9999.0
2014-05-12 19:50:00		60.0	56.8678	164.051	2.7068	-9999.0
2014-05-12 20:00:00		60.0	56.8678	164.051	2.7334	-9999.0
2014-05-12 20:10:00		60.0	56.8678	164.051	2.7243	-9999.0
2014-05-12 20:20:00		60.0	56.8678	164.051	2.7052	-9999.0
2014-05-12 20:30:00		60.0	56.8678	164.051	2.7039	-9999.0
2014-05-12 20:40:00		60.0	56.8678	164.051	2.6926	-9999.0
2014-05-12 20:50:00		60.0	56.8678	164.051	2.6902	-9999.0
2014-05-12 21:00:00		60.0	56.8678	164.051	2.6851	-9999.0
2014-05-12 21:10:00		60.0	56.8678	164.051	2.6803	-9999.0
2014-05-12 21:20:00		60.0	56.8678	164.051	2.6794	-9999.0
2014-05-12 21:30:00		60.0	56.8678	164.051	2.6686	-9999.0
2014-05-12 21:40:00		60.0	56.8678	164.051	2.6732	-9999.0
2014-05-12 21:50:00		60.0	56.8678	164.051	2.6745	-9999.0
2014-05-12 22:00:00		60.0	56.8678	164.051	2.6625	-9999.0
2014-05-12 22:10:00		60.0	56.8678	164.051	2.6597	-9999.0
2014-05-12 22:20:00		60.0	56.8678	164.051	2.6535	-9999.0
2014-05-12 22:30:00		60.0	56.8678	164.051	2.6527	-9999.0
2014-05-12 22:40:00		60.0	56.8678	164.051	2.6482	-9999.0
2014-05-12 22:50:00		60.0	56.8678	164.051	2.6431	-9999.0
2014-05-12 23:00:00		60.0	56.8678	164.051	2.6436	-9999.0
2014-05-12 23:10:00		60.0	56.8678	164.051	2.6444	-9999.0
2014-05-12 23:20:00		60.0	56.8678	164.051	2.6438	-9999.0
2014-05-12 23:30:00		60.0	56.8678	164.051	2.6425	-9999.0
2014-05-12 23:40:00		60.0	56.8678	164.051	2.6448	-9999.0
2014-05-12 23:50:00		60.0	56.8678	164.051	2.6462	-9999.0
2014-05-13 00:00:00		60.0	56.8678	164.051	2.6468	-9999.0
2014-05-13 00:10:00		60.0	56.8678	164.051	2.6503	-9999.0
2014-05-13 00:20:00		60.0	56.8678	164.051	2.6504	-9999.0
2014-05-13 00:30:00		60.0	56.8678	164.051	2.6538	-9999.0
2014-05-13 00:40:00		60.0	56.8678	164.051	2.6577	-9999.0
2014-05-13 00:50:00		60.0	56.8678	164.051	2.6592	-9999.0
2014-05-13 01:00:00		60.0	56.8678	164.051	2.6626	-9999.0
2014-05-13 01:10:00		60.0	56.8678	164.051	2.6671	-9999.0
2014-05-13 01:20:00		60.0	56.8678	164.051	2.6707	-9999.0
2014-05-13 01:30:00		60.0	56.8678	164.051	2.6774	-9999.0
2014-05-13 01:40:00		60.0	56.8678	164.051	2.6793	-9999.0
2014-05-13 01:50:00		60.0	56.8678	164.051	2.6878	-9999.0
2014-05-13 02:00:00		60.0	56.8678	164.051	2.6921	-9999.0
2014-05-13 02:10:00		60.0	56.8678	164.051	2.7007	-9999.0
2014-05-13 02:20:00		60.0	56.8678	164.051	2.7075	-9999.0
2014-05-13 02:30:00		60.0	56.8678	164.051	2.7154	-9999.0
2014-05-13 02:40:00		60.0	56.8678	164.051	2.7244	-9999.0
2014-05-13 02:50:00		60.0	56.8678	164.051	2.7315	-9999.0
2014-05-13 03:00:00		60.0	56.8678	164.051	2.7357	-9999.0
2014-05-13 03:10:00		60.0	56.8678	164.051	2.7385	-9999.0
2014-05-13 03:20:00		60.0	56.8678	164.051	2.7398	-9999.0
2014-05-13 03:30:00		60.0	56.8678	164.051	2.7419	-9999.0
2014-05-13 03:40:00		60.0	56.8678	164.051	2.7435	-9999.0
2014-05-13 03:50:00		60.0	56.8678	164.051	2.7452	-9999.0
2014-05-13 04:00:00		60.0	56.8678	164.051	2.7466	-9999.0
2014-05-13 04:10:00		60.0	56.8678	164.051	2.7462	-9999.0
2014-05-13 04:20:00		60.0	56.8678	164.051	2.7488	-9999.0
2014-05-13 04:30:00		60.0	56.8678	164.051	2.7488	-9999.0
2014-05-13 04:40:00		60.0	56.8678	164.051	2.7466	-9999.0
2014-05-13 04:50:00		60.0	56.8678	164.051	2.7455	-9999.0
2014-05-13 05:00:00		60.0	56.8678	164.051	2.7431	-9999.0
2014-05-13 05:10:00		60.0	56.8678	164.051	2.7446	-9999.0
2014-05-13 05:20:00		60.0	56.8678	164.051	2.7436	-9999.0
2014-05-13 05:30:00		60.0	56.8678	164.051	2.7421	-9999.0
2014-05-13 05:40:00		60.0	56.8678	164.051	2.7424	-9999.0
2014-05-13 05:50:00		60.0	56.8678	164.051	2.7423	-9999.0
2014-05-13 06:00:00		60.0	56.8678	164.051	2.7418	-9999.0
2014-05-13 06:10:00		60.0	56.8678	164.051	2.7413	-9999.0
2014-05-13 06:20:00		60.0	56.8678	164.051	2.7436	-9999.0
2014-05-13 06:30:00		60.0	56.8678	164.051	2.738	-9999.0
2014-05-13 06:40:00		60.0	56.8678	164.051	2.7378	-9999.0
2014-05-13 06:50:00		60.0	56.8678	164.051	2.7354	-9999.0
2014-05-13 07:00:00		60.0	56.8678	164.051	2.734	-9999.0
2014-05-13 07:10:00		60.0	56.8678	164.051	2.7275	-9999.0
2014-05-13 07:20:00		60.0	56.8678	164.051	2.7247	-9999.0
2014-05-13 07:30:00		60.0	56.8678	164.051	2.7239	-9999.0
2014-05-13 07:40:00		60.0	56.8678	164.051	2.7217	-9999.0
2014-05-13 07:50:00		60.0	56.8678	164.051	2.7199	-9999.0
2014-05-13 08:00:00		60.0	56.8678	164.051	2.7173	-9999.0
2014-05-13 08:10:00		60.0	56.8678	164.051	2.7138	-9999.0
2014-05-13 08:20:00		60.0	56.8678	164.051	2.7165	-9999.0
2014-05-13 08:30:00		60.0	56.8678	164.051	2.715	-9999.0
2014-05-13 08:40:00		60.0	56.8678	164.051	2.7147	-9999.0
2014-05-13 08:50:00		60.0	56.8678	164.051	2.7121	-9999.0
2014-05-13 09:00:00		60.0	56.8678	164.051	2.7121	-9999.0
2014-05-13 09:10:00		60.0	56.8678	164.051	2.7129	-9999.0
2014-05-13 09:20:00		60.0	56.8678	164.051	2.713	-9999.0
2014-05-13 09:30:00		60.0	56.8678	164.051	2.7133	-9999.0
2014-05-13 09:40:00		60.0	56.8678	164.051	2.7161	-9999.0
2014-05-13 09:50:00		60.0	56.8678	164.051	2.7193	-9999.0
2014-05-13 10:00:00		60.0	56.8678	164.051	2.718	-9999.0
2014-05-13 10:10:00		60.0	56.8678	164.051	2.7189	-9999.0
2014-05-13 10:20:00		60.0	56.8678	164.051	2.7184	-9999.0
2014-05-13 10:30:00		60.0	56.8678	164.051	2.72	-9999.0
2014-05-13 10:40:00		60.0	56.8678	164.051	2.7253	-9999.0
2014-05-13 10:50:00		60.0	56.8678	164.051	2.7265	-9999.0
2014-05-13 11:00:00		60.0	56.8678	164.051	2.7307	-9999.0
2014-05-13 11:10:00		60.0	56.8678	164.051	2.7357	-9999.0
2014-05-13 11:20:00		60.0	56.8678	164.051	2.7443	-9999.0
2014-05-13 11:30:00		60.0	56.8678	164.051	2.7525	-9999.0
2014-05-13 11:40:00		60.0	56.8678	164.051	2.7595	-9999.0
2014-05-13 11:50:00		60.0	56.8678	164.051	2.7689	-9999.0
2014-05-13 12:00:00		60.0	56.8678	164.051	2.7748	-9999.0
2014-05-13 12:10:00		60.0	56.8678	164.051	2.7821	-9999.0
2014-05-13 12:20:00		60.0	56.8678	164.051	2.7919	-9999.0
2014-05-13 12:30:00		60.0	56.8678	164.051	2.8022	-9999.0
2014-05-13 12:40:00		60.0	56.8678	164.051	2.8107	-9999.0
2014-05-13 12:50:00		60.0	56.8678	164.051	2.8199	-9999.0
2014-05-13 13:00:00		60.0	56.8678	164.051	2.8164	-9999.0
2014-05-13 13:10:00		60.0	56.8678	164.051	2.8152	-9999.0
2014-05-13 13:20:00		60.0	56.8678	164.051	2.8134	-9999.0
2014-05-13 13:30:00		60.0	56.8678	164.051	2.817	-9999.0
2014-05-13 13:40:00		60.0	56.8678	164.051	2.8213	-9999.0
2014-05-13 13:50:00		60.0	56.8678	164.051	2.8238	-9999.0
2014-05-13 14:00:00		60.0	56.8678	164.051	2.826	-9999.0
2014-05-13 14:10:00		60.0	56.8678	164.051	2.8301	-9999.0
2014-05-13 14:20:00		60.0	56.8678	164.051	2.8405	-9999.0
2014-05-13 14:30:00		60.0	56.8678	164.051	2.8302	-9999.0
2014-05-13 14:40:00		60.0	56.8678	164.051	2.8361	-9999.0
2014-05-13 14:50:00		60.0	56.8678	164.051	2.8338	-9999.0
2014-05-13 15:00:00		60.0	56.8678	164.051	2.8268	-9999.0
2014-05-13 15:10:00		60.0	56.8678	164.051	2.8275	-9999.0
2014-05-13 15:20:00		60.0	56.8678	164.051	2.8286	-9999.0
2014-05-13 15:30:00		60.0	56.8678	164.051	2.8307	-9999.0
2014-05-13 15:40:00		60.0	56.8678	164.051	2.8284	-9999.0
2014-05-13 15:50:00		60.0	56.8678	164.051	2.826	-9999.0
2014-05-13 16:00:00		60.0	56.8678	164.051	2.8257	-9999.0
2014-05-13 16:10:00		60.0	56.8678	164.051	2.8262	-9999.0
2014-05-13 16:20:00		60.0	56.8678	164.051	2.8282	-9999.0
2014-05-13 16:30:00		60.0	56.8678	164.051	2.8272	-9999.0
2014-05-13 16:40:00		60.0	56.8678	164.051	2.8247	-9999.0
2014-05-13 16:50:00		60.0	56.8678	164.051	2.8244	-9999.0
2014-05-13 17:00:00		60.0	56.8678	164.051	2.8259	-9999.0
2014-05-13 17:10:00		60.0	56.8678	164.051	2.824	-9999.0
2014-05-13 17:20:00		60.0	56.8678	164.051	2.8214	-9999.0
2014-05-13 17:30:00		60.0	56.8678	164.051	2.8199	-9999.0
2014-05-13 17:40:00		60.0	56.8678	164.051	2.8231	-9999.0
2014-05-13 17:50:00		60.0	56.8678	164.051	2.821	-9999.0
2014-05-13 18:00:00		60.0	56.8678	164.051	2.8189	-9999.0
2014-05-13 18:10:00		60.0	56.8678	164.051	2.8184	-9999.0
2014-05-13 18:20:00		60.0	56.8678	164.051	2.8175	-9999.0
2014-05-13 18:30:00		60.0	56.8678	164.051	2.8157	-9999.0
2014-05-13 18:40:00		60.0	56.8678	164.051	2.8143	-9999.0
2014-05-13 18:50:00		60.0	56.8678	164.051	2.812	-9999.0
2014-05-13 19:00:00		60.0	56.8678	164.051	2.8094	-9999.0
2014-05-13 19:10:00		60.0	56.8678	164.051	2.8048	-9999.0
2014-05-13 19:20:00		60.0	56.8678	164.051	2.8006	-9999.0
2014-05-13 19:30:00		60.0	56.8678	164.051	2.795	-9999.0
2014-05-13 19:40:00		60.0	56.8678	164.051	2.7841	-9999.0
2014-05-13 19:50:00		60.0	56.8678	164.051	2.7828	-9999.0
2014-05-13 20:00:00		60.0	56.8678	164.051	2.7493	-9999.0
2014-05-13 20:10:00		60.0	56.8678	164.051	2.7478	-9999.0
2014-05-13 20:20:00		60.0	56.8678	164.051	2.7415	-9999.0
2014-05-13 20:30:00		60.0	56.8678	164.051	2.7024	-9999.0
2014-05-13 20:40:00		60.0	56.8678	164.051	2.705	-9999.0
2014-05-13 20:50:00		60.0	56.8678	164.051	2.6858	-9999.0
2014-05-13 21:00:00		60.0	56.8678	164.051	2.6874	-9999.0
2014-05-13 21:10:00		60.0	56.8678	164.051	2.6833	-9999.0
2014-05-13 21:20:00		60.0	56.8678	164.051	2.6794	-9999.0
2014-05-13 21:30:00		60.0	56.8678	164.051	2.6695	-9999.0
2014-05-13 21:40:00		60.0	56.8678	164.051	2.6617	-9999.0
2014-05-13 21:50:00		60.0	56.8678	164.051	2.6584	-9999.0
2014-05-13 22:00:00		60.0	56.8678	164.051	2.652	-9999.0
2014-05-13 22:10:00		60.0	56.8678	164.051	2.6474	-9999.0
2014-05-13 22:20:00		60.0	56.8678	164.051	2.6444	-9999.0
2014-05-13 22:30:00		60.0	56.8678	164.051	2.6382	-9999.0
2014-05-13 22:40:00		60.0	56.8678	164.051	2.6335	-9999.0
2014-05-13 22:50:00		60.0	56.8678	164.051	2.6314	-9999.0
2014-05-13 23:00:00		60.0	56.8678	164.051	2.6285	-9999.0
2014-05-13 23:10:00		60.0	56.8678	164.051	2.628	-9999.0
2014-05-13 23:20:00		60.0	56.8678	164.051	2.6321	-9999.0
2014-05-13 23:30:00		60.0	56.8678	164.051	2.6259	-9999.0
2014-05-13 23:40:00		60.0	56.8678	164.051	2.6252	-9999.0
2014-05-13 23:50:00		60.0	56.8678	164.051	2.6218	-9999.0
2014-05-14 00:00:00		60.0	56.8678	164.051	2.6268	-9999.0
2014-05-14 00:10:00		60.0	56.8678	164.051	2.6286	-9999.0
2014-05-14 00:20:00		60.0	56.8678	164.051	2.6277	-9999.0
2014-05-14 00:30:00		60.0	56.8678	164.051	2.6275	-9999.0
2014-05-14 00:40:00		60.0	56.8678	164.051	2.6281	-9999.0
2014-05-14 00:50:00		60.0	56.8678	164.051	2.6274	-9999.0
2014-05-14 01:00:00		60.0	56.8678	164.051	2.6277	-9999.0
2014-05-14 01:10:00		60.0	56.8678	164.051	2.6302	-9999.0
2014-05-14 01:20:00		60.0	56.8678	164.051	2.6335	-9999.0
2014-05-14 01:30:00		60.0	56.8678	164.051	2.6335	-9999.0
2014-05-14 01:40:00		60.0	56.8678	164.051	2.6343	-9999.0
2014-05-14 01:50:00		60.0	56.8678	164.051	2.6373	-9999.0
2014-05-14 02:00:00		60.0	56.8678	164.051	2.6386	-9999.0
2014-05-14 02:10:00		60.0	56.8678	164.051	2.6465	-9999.0
2014-05-14 02:20:00		60.0	56.8678	164.051	2.6473	-9999.0
2014-05-14 02:30:00		60.0	56.8678	164.051	2.6516	-9999.0
2014-05-14 02:40:00		60.0	56.8678	164.051	2.6537	-9999.0
2014-05-14 02:50:00		60.0	56.8678	164.051	2.659	-9999.0
2014-05-14 03:00:00		60.0	56.8678	164.051	2.6672	-9999.0
2014-05-14 03:10:00		60.0	56.8678	164.051	2.6699	-9999.0
2014-05-14 03:20:00		60.0	56.8678	164.051	2.6707	-9999.0
2014-05-14 03:30:00		60.0	56.8678	164.051	2.6705	-9999.0
2014-05-14 03:40:00		60.0	56.8678	164.051	2.6765	-9999.0
2014-05-14 03:50:00		60.0	56.8678	164.051	2.6729	-9999.0
2014-05-14 04:00:00		60.0	56.8678	164.051	2.6722	-9999.0
2014-05-14 04:10:00		60.0	56.8678	164.051	2.6743	-9999.0
2014-05-14 04:20:00		60.0	56.8678	164.051	2.6723	-9999.0
2014-05-14 04:30:00		60.0	56.8678	164.051	2.6765	-9999.0
2014-05-14 04:40:00		60.0	56.8678	164.051	2.6792	-9999.0
2014-05-14 04:50:00		60.0	56.8678	164.051	2.6767	-9999.0
2014-05-14 05:00:00		60.0	56.8678	164.051	2.6773	-9999.0
2014-05-14 05:10:00		60.0	56.8678	164.051	2.6808	-9999.0
2014-05-14 05:20:00		60.0	56.8678	164.051	2.6825	-9999.0
2014-05-14 05:30:00		60.0	56.8678	164.051	2.6871	-9999.0
2014-05-14 05:40:00		60.0	56.8678	164.051	2.6894	-9999.0
2014-05-14 05:50:00		60.0	56.8678	164.051	2.7041	-9999.0
2014-05-14 06:00:00		60.0	56.8678	164.051	2.6941	-9999.0
2014-05-14 06:10:00		60.0	56.8678	164.051	2.7004	-9999.0
2014-05-14 06:20:00		60.0	56.8678	164.051	2.7107	-9999.0
2014-05-14 06:30:00		60.0	56.8678	164.051	2.7179	-9999.0
2014-05-14 06:40:00		60.0	56.8678	164.051	2.7134	-9999.0
2014-05-14 06:50:00		60.0	56.8678	164.051	2.7288	-9999.0
2014-05-14 07:00:00		60.0	56.8678	164.051	2.73	-9999.0
2014-05-14 07:10:00		60.0	56.8678	164.051	2.7295	-9999.0
2014-05-14 07:20:00		60.0	56.8678	164.051	2.7358	-9999.0
2014-05-14 07:30:00		60.0	56.8678	164.051	2.7433	-9999.0
2014-05-14 07:40:00		60.0	56.8678	164.051	2.7434	-9999.0
2014-05-14 07:50:00		60.0	56.8678	164.051	2.7514	-9999.0
2014-05-14 08:00:00		60.0	56.8678	164.051	2.7427	-9999.0
2014-05-14 08:10:00		60.0	56.8678	164.051	2.7517	-9999.0
2014-05-14 08:20:00		60.0	56.8678	164.051	2.7448	-9999.0
2014-05-14 08:30:00		60.0	56.8678	164.051	2.748	-9999.0
2014-05-14 08:40:00		60.0	56.8678	164.051	2.7488	-9999.0
2014-05-14 08:50:00		60.0	56.8678	164.051	2.7472	-9999.0
2014-05-14 09:00:00		60.0	56.8678	164.051	2.7453	-9999.0
2014-05-14 09:10:00		60.0	56.8678	164.051	2.7407	-9999.0
2014-05-14 09:20:00		60.0	56.8678	164.051	2.7451	-9999.0
2014-05-14 09:30:00		60.0	56.8678	164.051	2.7365	-9999.0
2014-05-14 09:40:00		60.0	56.8678	164.051	2.7351	-9999.0
2014-05-14 09:50:00		60.0	56.8678	164.051	2.7361	-9999.0
2014-05-14 10:00:00		60.0	56.8678	164.051	2.7299	-9999.0
2014-05-14 10:10:00		60.0	56.8678	164.051	2.7327	-9999.0
2014-05-14 10:20:00		60.0	56.8678	164.051	2.7314	-9999.0
2014-05-14 10:30:00		60.0	56.8678	164.051	2.7398	-9999.0
2014-05-14 10:40:00		60.0	56.8678	164.051	2.7357	-9999.0
2014-05-14 10:50:00		60.0	56.8678	164.051	2.7332	-9999.0
2014-05-14 11:00:00		60.0	56.8678	164.051	2.7292	-9999.0
2014-05-14 11:10:00		60.0	56.8678	164.051	2.7433	-9999.0
2014-05-14 11:20:00		60.0	56.8678	164.051	2.7414	-9999.0
2014-05-14 11:30:00		60.0	56.8678	164.051	2.7532	-9999.0
2014-05-14 11:40:00		60.0	56.8678	164.051	2.7507	-9999.0
2014-05-14 11:50:00		60.0	56.8678	164.051	2.756	-9999.0
2014-05-14 12:00:00		60.0	56.8678	164.051	2.7668	-9999.0
2014-05-14 12:10:00		60.0	56.8678	164.051	2.7729	-9999.0
2014-05-14 12:20:00		60.0	56.8678	164.051	2.7823	-9999.0
2014-05-14 12:30:00		60.0	56.8678	164.051	2.7899	-9999.0
2014-05-14 12:40:00		60.0	56.8678	164.051	2.8024	-9999.0
2014-05-14 12:50:00		60.0	56.8678	164.051	2.8112	-9999.0
2014-05-14 13:00:00		60.0	56.8678	164.051	2.821	-9999.0
2014-05-14 13:10:00		60.0	56.8678	164.051	2.833	-9999.0
2014-05-14 13:20:00		60.0	56.8678	164.051	2.8429	-9999.0
2014-05-14 13:30:00		60.0	56.8678	164.051	2.8546	-9999.0
2014-05-14 13:40:00		60.0	56.8678	164.051	2.8629	-9999.0
2014-05-14 13:50:00		60.0	56.8678	164.051	2.8712	-9999.0
2014-05-14 14:00:00		60.0	56.8678	164.051	2.8798	-9999.0
2014-05-14 14:10:00		60.0	56.8678	164.051	2.8854	-9999.0
2014-05-14 14:20:00		60.0	56.8678	164.051	2.8798	-9999.0
2014-05-14 14:30:00		60.0	56.8678	164.051	2.8836	-9999.0
2014-05-14 14:40:00		60.0	56.8678	164.051	2.889	-9999.0
2014-05-14 14:50:00		60.0	56.8678	164.051	2.8865	-9999.0
2014-05-14 15:00:00		60.0	56.8678	164.051	2.8919	-9999.0
2014-05-14 15:10:00		60.0	56.8678	164.051	2.8904	-9999.0
2014-05-14 15:20:00		60.0	56.8678	164.051	2.8951	-9999.0
2014-05-14 15:30:00		60.0	56.8678	164.051	2.8874	-9999.0
2014-05-14 15:40:00		60.0	56.8678	164.051	2.8891	-9999.0
2014-05-14 15:50:00		60.0	56.8678	164.051	2.8905	-9999.0
2014-05-14 16:00:00		60.0	56.8678	164.051	2.8881	-9999.0
2014-05-14 16:10:00		60.0	56.8678	164.051	2.8882	-9999.0
2014-05-14 16:20:00		60.0	56.8678	164.051	2.8908	-9999.0
2014-05-14 16:30:00		60.0	56.8678	164.051	2.8872	-9999.0
2014-05-14 16:40:00		60.0	56.8678	164.051	2.8865	-9999.0
2014-05-14 16:50:00		60.0	56.8678	164.051	2.8839	-9999.0
2014-05-14 17:00:00		60.0	56.8678	164.051	2.882	-9999.0
2014-05-14 17:10:00		60.0	56.8678	164.051	2.8798	-9999.0
2014-05-14 17:20:00		60.0	56.8678	164.051	2.8757	-9999.0
2014-05-14 17:30:00		60.0	56.8678	164.051	2.8706	-9999.0
2014-05-14 17:40:00		60.0	56.8678	164.051	2.8663	-9999.0
2014-05-14 17:50:00		60.0	56.8678	164.051	2.8605	-9999.0
2014-05-14 18:00:00		60.0	56.8678	164.051	2.8547	-9999.0
2014-05-14 18:10:00		60.0	56.8678	164.051	2.8513	-9999.0
2014-05-14 18:20:00		60.0	56.8678	164.051	2.8462	-9999.0
2014-05-14 18:30:00		60.0	56.8678	164.051	2.8409	-9999.0
2014-05-14 18:40:00		60.0	56.8678	164.051	2.8399	-9999.0
2014-05-14 18:50:00		60.0	56.8678	164.051	2.8424	-9999.0
2014-05-14 19:00:00		60.0	56.8678	164.051	2.8395	-9999.0
2014-05-14 19:10:00		60.0	56.8678	164.051	2.8382	-9999.0
2014-05-14 19:20:00		60.0	56.8678	164.051	2.8409	-9999.0
2014-05-14 19:30:00		60.0	56.8678	164.051	2.8445	-9999.0
2014-05-14 19:40:00		60.0	56.8678	164.051	2.846	-9999.0
2014-05-14 19:50:00		60.0	56.8678	164.051	2.8504	-9999.0
2014-05-14 20:00:00		60.0	56.8678	164.051	2.8533	-9999.0
2014-05-14 20:10:00		60.0	56.8678	164.051	2.8534	-9999.0
2014-05-14 20:20:00		60.0	56.8678	164.051	2.8504	-9999.0
2014-05-14 20:30:00		60.0	56.8678	164.051	2.8368	-9999.0
2014-05-14 20:40:00		60.0	56.8678	164.051	2.8123	-9999.0
2014-05-14 20:50:00		60.0	56.8678	164.051	2.7845	-9999.0
2014-05-14 21:00:00		60.0	56.8678	164.051	2.7613	-9999.0
2014-05-14 21:10:00		60.0	56.8678	164.051	2.7077	-9999.0
2014-05-14 21:20:00		60.0	56.8678	164.051	2.6847	-9999.0
2014-05-14 21:30:00		60.0	56.8678	164.051	2.6448	-9999.0
2014-05-14 21:40:00		60.0	56.8678	164.051	2.621	-9999.0
2014-05-14 21:50:00		60.0	56.8678	164.051	2.604	-9999.0
2014-05-14 22:00:00		60.0	56.8678	164.051	2.6047	-9999.0
2014-05-14 22:10:00		60.0	56.8678	164.051	2.6107	-9999.0
2014-05-14 22:20:00		60.0	56.8678	164.051	2.6202	-9999.0
2014-05-14 22:30:00		60.0	56.8678	164.051	2.6235	-9999.0
2014-05-14 22:40:00		60.0	56.8678	164.051	2.6298	-9999.0
2014-05-14 22:50:00		60.0	56.8678	164.051	2.6322	-9999.0
2014-05-14 23:00:00		60.0	56.8678	164.051	2.6388	-9999.0
2014-05-14 23:10:00		60.0	56.8678	164.051	2.6375	-9999.0
2014-05-14 23:20:00		60.0	56.8678	164.051	2.6359	-9999.0
2014-05-14 23:30:00		60.0	56.8678	164.051	2.6281	-9999.0
2014-05-14 23:40:00		60.0	56.8678	164.051	2.6255	-9999.0
2014-05-14 23:50:00		60.0	56.8678	164.051	2.622	-9999.0
2014-05-15 00:00:00		60.0	56.8678	164.051	2.6177	-9999.0
2014-05-15 00:10:00		60.0	56.8678	164.051	2.611	-9999.0
2014-05-15 00:20:00		60.0	56.8678	164.051	2.6107	-9999.0
2014-05-15 00:30:00		60.0	56.8678	164.051	2.6096	-9999.0
2014-05-15 00:40:00		60.0	56.8678	164.051	2.6065	-9999.0
2014-05-15 00:50:00		60.0	56.8678	164.051	2.6057	-9999.0
2014-05-15 01:00:00		60.0	56.8678	164.051	2.6068	-9999.0
2014-05-15 01:10:00		60.0	56.8678	164.051	2.6067	-9999.0
2014-05-15 01:20:00		60.0	56.8678	164.051	2.6066	-9999.0
2014-05-15 01:30:00		60.0	56.8678	164.051	2.6062	-9999.0
2014-05-15 01:40:00		60.0	56.8678	164.051	2.6058	-9999.0
2014-05-15 01:50:00		60.0	56.8678	164.051	2.6065	-9999.0
2014-05-15 02:00:00		60.0	56.8678	164.051	2.606	-9999.0
2014-05-15 02:10:00		60.0	56.8678	164.051	2.6071	-9999.0
2014-05-15 02:20:00		60.0	56.8678	164.051	2.6079	-9999.0
2014-05-15 02:30:00		60.0	56.8678	164.051	2.6075	-9999.0
2014-05-15 02:40:00		60.0	56.8678	164.051	2.6104	-9999.0
2014-05-15 02:50:00		60.0	56.8678	164.051	2.6126	-9999.0
2014-05-15 03:00:00		60.0	56.8678	164.051	2.6168	-9999.0
2014-05-15 03:10:00		60.0	56.8678	164.051	2.619	-9999.0
2014-05-15 03:20:00		60.0	56.8678	164.051	2.6251	-9999.0
2014-05-15 03:30:00		60.0	56.8678	164.051	2.6305	-9999.0
2014-05-15 03:40:00		60.0	56.8678	164.051	2.6355	-9999.0
2014-05-15 03:50:00		60.0	56.8678	164.051	2.6393	-9999.0
2014-05-15 04:00:00		60.0	56.8678	164.051	2.64	-9999.0
2014-05-15 04:10:00		60.0	56.8678	164.051	2.6426	-9999.0
2014-05-15 04:20:00		60.0	56.8678	164.051	2.6452	-9999.0
2014-05-15 04:30:00		60.0	56.8678	164.051	2.6411	-9999.0
2014-05-15 04:40:00		60.0	56.8678	164.051	2.6332	-9999.0
2014-05-15 04:50:00		60.0	56.8678	164.051	2.6295	-9999.0
2014-05-15 05:00:00		60.0	56.8678	164.051	2.6253	-9999.0
2014-05-15 05:10:00		60.0	56.8678	164.051	2.6209	-9999.0
2014-05-15 05:20:00		60.0	56.8678	164.051	2.6201	-9999.0
2014-05-15 05:30:00		60.0	56.8678	164.051	2.6143	-9999.0
2014-05-15 05:40:00		60.0	56.8678	164.051	2.6195	-9999.0
2014-05-15 05:50:00		60.0	56.8678	164.051	2.6279	-9999.0
2014-05-15 06:00:00		60.0	56.8678	164.051	2.6386	-9999.0
2014-05-15 06:10:00		60.0	56.8678	164.051	2.637	-9999.0
2014-05-15 06:20:00		60.0	56.8678	164.051	2.6715	-9999.0
2014-05-15 06:30:00		60.0	56.8678	164.051	2.6806	-9999.0
2014-05-15 06:40:00		60.0	56.8678	164.051	2.7301	-9999.0
2014-05-15 06:50:00		60.0	56.8678	164.051	2.74	-9999.0
2014-05-15 07:00:00		60.0	56.8678	164.051	2.7382	-9999.0
2014-05-15 07:10:00		60.0	56.8678	164.051	2.7863	-9999.0
2014-05-15 07:20:00		60.0	56.8678	164.051	2.7987	-9999.0
2014-05-15 07:30:00		60.0	56.8678	164.051	2.8005	-9999.0
2014-05-15 07:40:00		60.0	56.8678	164.051	2.8081	-9999.0
2014-05-15 07:50:00		60.0	56.8678	164.051	2.847	-9999.0
2014-05-15 08:00:00		60.0	56.8678	164.051	2.8377	-9999.0
2014-05-15 08:10:00		60.0	56.8678	164.051	2.8451	-9999.0
2014-05-15 08:20:00		60.0	56.8678	164.051	2.8635	-9999.0
2014-05-15 08:30:00		60.0	56.8678	164.051	2.8615	-9999.0
2014-05-15 08:40:00		60.0	56.8678	164.051	2.8573	-9999.0
2014-05-15 08:50:00		60.0	56.8678	164.051	2.867	-9999.0
2014-05-15 09:00:00		60.0	56.8678	164.051	2.8627	-9999.0
2014-05-15 09:10:00		60.0	56.8678	164.051	2.8676	-9999.0
2014-05-15 09:20:00		60.0	56.8678	164.051	2.8647	-9999.0
2014-05-15 09:30:00		60.0	56.8678	164.051	2.8638	-9999.0
2014-05-15 09:40:00		60.0	56.8678	164.051	2.8615	-9999.0
2014-05-15 09:50:00		60.0	56.8678	164.051	2.8606	-9999.0
2014-05-15 10:00:00		60.0	56.8678	164.051	2.8597	-9999.0
2014-05-15 10:10:00		60.0	56.8678	164.051	2.8582	-9999.0
2014-05-15 10:20:00		60.0	56.8678	164.051	2.8583	-9999.0
2014-05-15 10:30:00		60.0	56.8678	164.051	2.8578	-9999.0
2014-05-15 10:40:00		60.0	56.8678	164.051	2.8568	-9999.0
2014-05-15 10:50:00		60.0	56.8678	164.051	2.8569	-9999.0
2014-05-15 11:00:00		60.0	56.8678	164.051	2.8577	-9999.0
2014-05-15 11:10:00		60.0	56.8678	164.051	2.8573	-9999.0
2014-05-15 11:20:00		60.0	56.8678	164.051	2.8576	-9999.0
2014-05-15 11:30:00		60.0	56.8678	164.051	2.8579	-9999.0
2014-05-15 11:40:00		60.0	56.8678	164.051	2.8579	-9999.0
2014-05-15 11:50:00		60.0	56.8678	164.051	2.8576	-9999.0
2014-05-15 12:00:00		60.0	56.8678	164.051	2.858	-9999.0
2014-05-15 12:10:00		60.0	56.8678	164.051	2.8583	-9999.0
2014-05-15 12:20:00		60.0	56.8678	164.051	2.8591	-9999.0
2014-05-15 12:30:00		60.0	56.8678	164.051	2.859	-9999.0
2014-05-15 12:40:00		60.0	56.8678	164.051	2.8599	-9999.0
2014-05-15 12:50:00		60.0	56.8678	164.051	2.8602	-9999.0
2014-05-15 13:00:00		60.0	56.8678	164.051	2.8604	-9999.0
2014-05-15 13:10:00		60.0	56.8678	164.051	2.8597	-9999.0
2014-05-15 13:20:00		60.0	56.8678	164.051	2.8567	-9999.0
2014-05-15 13:30:00		60.0	56.8678	164.051	2.8585	-9999.0
2014-05-15 13:40:00		60.0	56.8678	164.051	2.8592	-9999.0
2014-05-15 13:50:00		60.0	56.8678	164.051	2.863	-9999.0
2014-05-15 14:00:00		60.0	56.8678	164.051	2.8609	-9999.0
2014-05-15 14:10:00		60.0	56.8678	164.051	2.8549	-9999.0
2014-05-15 14:20:00		60.0	56.8678	164.051	2.8545	-9999.0
2014-05-15 14:30:00		60.0	56.8678	164.051	2.8523	-9999.0
2014-05-15 14:40:00		60.0	56.8678	164.051	2.8528	-9999.0
2014-05-15 14:50:00		60.0	56.8678	164.051	2.8571	-9999.0
2014-05-15 15:00:00		60.0	56.8678	164.051	2.8597	-9999.0
2014-05-15 15:10:00		60.0	56.8678	164.051	2.8651	-9999.0
2014-05-15 15:20:00		60.0	56.8678	164.051	2.8749	-9999.0
2014-05-15 15:30:00		60.0	56.8678	164.051	2.8779	-9999.0
2014-05-15 15:40:00		60.0	56.8678	164.051	2.8879	-9999.0
2014-05-15 15:50:00		60.0	56.8678	164.051	2.9011	-9999.0
2014-05-15 16:00:00		60.0	56.8678	164.051	2.9095	-9999.0
2014-05-15 16:10:00		60.0	56.8678	164.051	2.9134	-9999.0
2014-05-15 16:20:00		60.0	56.8678	164.051	2.918	-9999.0
2014-05-15 16:30:00		60.0	56.8678	164.051	2.9228	-9999.0
2014-05-15 16:40:00		60.0	56.8678	164.051	2.9234	-9999.0
2014-05-15 16:50:00		60.0	56.8678	164.051	2.9262	-9999.0
2014-05-15 17:00:00		60.0	56.8678	164.051	2.9255	-9999.0
2014-05-15 17:10:00		60.0	56.8678	164.051	2.9259	-9999.0
2014-05-15 17:20:00		60.0	56.8678	164.051	2.9262	-9999.0
2014-05-15 17:30:00		60.0	56.8678	164.051	2.924	-9999.0
2014-05-15 17:40:00		60.0	56.8678	164.051	2.9203	-9999.0
2014-05-15 17:50:00		60.0	56.8678	164.051	2.9201	-9999.0
2014-05-15 18:00:00		60.0	56.8678	164.051	2.9171	-9999.0
2014-05-15 18:10:00		60.0	56.8678	164.051	2.9182	-9999.0
2014-05-15 18:20:00		60.0	56.8678	164.051	2.9131	-9999.0
2014-05-15 18:30:00		60.0	56.8678	164.051	2.9092	-9999.0
2014-05-15 18:40:00		60.0	56.8678	164.051	2.9124	-9999.0
2014-05-15 18:50:00		60.0	56.8678	164.051	2.9035	-9999.0
2014-05-15 19:00:00		60.0	56.8678	164.051	2.9026	-9999.0
2014-05-15 19:10:00		60.0	56.8678	164.051	2.8976	-9999.0
2014-05-15 19:20:00		60.0	56.8678	164.051	2.8929	-9999.0
2014-05-15 19:30:00		60.0	56.8678	164.051	2.885	-9999.0
2014-05-15 19:40:00		60.0	56.8678	164.051	2.8762	-9999.0
2014-05-15 19:50:00		60.0	56.8678	164.051	2.8583	-9999.0
2014-05-15 20:00:00		60.0	56.8678	164.051	2.8503	-9999.0
2014-05-15 20:10:00		60.0	56.8678	164.051	2.8393	-9999.0
2014-05-15 20:20:00		60.0	56.8678	164.051	2.8334	-9999.0
2014-05-15 20:30:00		60.0	56.8678	164.051	2.8283	-9999.0
2014-05-15 20:40:00		60.0	56.8678	164.051	2.8283	-9999.0
2014-05-15 20:50:00		60.0	56.8678	164.051	2.8275	-9999.0
2014-05-15 21:00:00		60.0	56.8678	164.051	2.826	-9999.0
2014-05-15 21:10:00		60.0	56.8678	164.051	2.8286	-9999.0
2014-05-15 21:20:00		60.0	56.8678	164.051	2.8405	-9999.0
2014-05-15 21:30:00		60.0	56.8678	164.051	2.8517	-9999.0
2014-05-15 21:40:00		60.0	56.8678	164.051	2.8599	-9999.0
2014-05-15 21:50:00		60.0	56.8678	164.051	2.8678	-9999.0
2014-05-15 22:00:00		60.0	56.8678	164.051	2.8746	-9999.0
2014-05-15 22:10:00		60.0	56.8678	164.051	2.873	-9999.0
2014-05-15 22:20:00		60.0	56.8678	164.051	2.8559	-9999.0
2014-05-15 22:30:00		60.0	56.8678	164.051	2.8297	-9999.0
2014-05-15 22:40:00		60.0	56.8678	164.051	2.8163	-9999.0
2014-05-15 22:50:00		60.0	56.8678	164.051	2.7895	-9999.0
2014-05-15 23:00:00		60.0	56.8678	164.051	2.7361	-9999.0
2014-05-15 23:10:00		60.0	56.8678	164.051	2.7081	-9999.0
2014-05-15 23:20:00		60.0	56.8678	164.051	2.6816	-9999.0
2014-05-15 23:30:00		60.0	56.8678	164.051	2.6504	-9999.0
2014-05-15 23:40:00		60.0	56.8678	164.051	2.6342	-9999.0
2014-05-15 23:50:00		60.0	56.8678	164.051	2.6382	-9999.0
2014-05-16 00:00:00		60.0	56.8678	164.051	2.643	-9999.0
2014-05-16 00:10:00		60.0	56.8678	164.051	2.6458	-9999.0
2014-05-16 00:20:00		60.0	56.8678	164.051	2.6491	-9999.0
2014-05-16 00:30:00		60.0	56.8678	164.051	2.6477	-9999.0
2014-05-16 00:40:00		60.0	56.8678	164.051	2.6412	-9999.0
2014-05-16 00:50:00		60.0	56.8678	164.051	2.6401	-9999.0
2014-05-16 01:00:00		60.0	56.8678	164.051	2.633	-9999.0
2014-05-16 01:10:00		60.0	56.8678	164.051	2.6363	-9999.0
2014-05-16 01:20:00		60.0	56.8678	164.051	2.6437	-9999.0
2014-05-16 01:30:00		60.0	56.8678	164.051	2.6407	-9999.0
2014-05-16 01:40:00		60.0	56.8678	164.051	2.6457	-9999.0
2014-05-16 01:50:00		60.0	56.8678	164.051	2.6535	-9999.0
2014-05-16 02:00:00		60.0	56.8678	164.051	2.6479	-9999.0
2014-05-16 02:10:00		60.0	56.8678	164.051	2.644	-9999.0
2014-05-16 02:20:00		60.0	56.8678	164.051	2.6461	-9999.0
2014-05-16 02:30:00		60.0	56.8678	164.051	2.653	-9999.0
2014-05-16 02:40:00		60.0	56.8678	164.051	2.6517	-9999.0
2014-05-16 02:50:00		60.0	56.8678	164.051	2.6474	-9999.0
2014-05-16 03:00:00		60.0	56.8678	164.051	2.6457	-9999.0
2014-05-16 03:10:00		60.0	56.8678	164.051	2.6461	-9999.0
2014-05-16 03:20:00		60.0	56.8678	164.051	2.6459	-9999.0
2014-05-16 03:30:00		60.0	56.8678	164.051	2.649	-9999.0
2014-05-16 03:40:00		60.0	56.8678	164.051	2.64	-9999.0
2014-05-16 03:50:00		60.0	56.8678	164.051	2.6453	-9999.0
2014-05-16 04:00:00		60.0	56.8678	164.051	2.6482	-9999.0
2014-05-16 04:10:00		60.0	56.8678	164.051	2.6469	-9999.0
2014-05-16 04:20:00		60.0	56.8678	164.051	2.663	-9999.0
2014-05-16 04:30:00		60.0	56.8678	164.051	2.6606	-9999.0
2014-05-16 04:40:00		60.0	56.8678	164.051	2.6774	-9999.0
2014-05-16 04:50:00		60.0	56.8678	164.051	2.6636	-9999.0
2014-05-16 05:00:00		60.0	56.8678	164.051	2.6561	-9999.0
2014-05-16 05:10:00		60.0	56.8678	164.051	2.6419	-9999.0
2014-05-16 05:20:00		60.0	56.8678	164.051	2.6481	-9999.0
2014-05-16 05:30:00		60.0	56.8678	164.051	2.6472	-9999.0
2014-05-16 05:40:00		60.0	56.8678	164.051	2.6687	-9999.0
2014-05-16 05:50:00		60.0	56.8678	164.051	2.6738	-9999.0
2014-05-16 06:00:00		60.0	56.8678	164.051	2.6768	-9999.0
2014-05-16 06:10:00		60.0	56.8678	164.051	2.7312	-9999.0
2014-05-16 06:20:00		60.0	56.8678	164.051	2.7615	-9999.0
2014-05-16 06:30:00		60.0	56.8678	164.051	2.8016	-9999.0
2014-05-16 06:40:00		60.0	56.8678	164.051	2.8092	-9999.0
2014-05-16 06:50:00		60.0	56.8678	164.051	2.8227	-9999.0
2014-05-16 07:00:00		60.0	56.8678	164.051	2.8672	-9999.0
2014-05-16 07:10:00		60.0	56.8678	164.051	2.8761	-9999.0
2014-05-16 07:20:00		60.0	56.8678	164.051	2.8948	-9999.0
2014-05-16 07:30:00		60.0	56.8678	164.051	2.9045	-9999.0
2014-05-16 07:40:00		60.0	56.8678	164.051	2.9165	-9999.0
2014-05-16 07:50:00		60.0	56.8678	164.051	2.9102	-9999.0
2014-05-16 08:00:00		60.0	56.8678	164.051	2.9061	-9999.0
2014-05-16 08:10:00		60.0	56.8678	164.051	2.9069	-9999.0
2014-05-16 08:20:00		60.0	56.8678	164.051	2.9073	-9999.0
2014-05-16 08:30:00		60.0	56.8678	164.051	2.9033	-9999.0
2014-05-16 08:40:00		60.0	56.8678	164.051	2.8998	-9999.0
2014-05-16 08:50:00		60.0	56.8678	164.051	2.8978	-9999.0
2014-05-16 09:00:00		60.0	56.8678	164.051	2.8918	-9999.0
2014-05-16 09:10:00		60.0	56.8678	164.051	2.8837	-9999.0
2014-05-16 09:20:00		60.0	56.8678	164.051	2.8795	-9999.0
2014-05-16 09:30:00		60.0	56.8678	164.051	2.8669	-9999.0
2014-05-16 09:40:00		60.0	56.8678	164.051	2.8581	-9999.0
2014-05-16 09:50:00		60.0	56.8678	164.051	2.8475	-9999.0
2014-05-16 10:00:00		60.0	56.8678	164.051	2.8364	-9999.0
2014-05-16 10:10:00		60.0	56.8678	164.051	2.8411	-9999.0
2014-05-16 10:20:00		60.0	56.8678	164.051	2.8473	-9999.0
2014-05-16 10:30:00		60.0	56.8678	164.051	2.8376	-9999.0
2014-05-16 10:40:00		60.0	56.8678	164.051	2.8318	-9999.0
2014-05-16 10:50:00		60.0	56.8678	164.051	2.8279	-9999.0
2014-05-16 11:00:00		60.0	56.8678	164.051	2.8202	-9999.0
2014-05-16 11:10:00		60.0	56.8678	164.051	2.8231	-9999.0
2014-05-16 11:20:00		60.0	56.8678	164.051	2.8256	-9999.0
2014-05-16 11:30:00		60.0	56.8678	164.051	2.8217	-9999.0
2014-05-16 11:40:00		60.0	56.8678	164.051	2.8175	-9999.0
2014-05-16 11:50:00		60.0	56.8678	164.051	2.8234	-9999.0
2014-05-16 12:00:00		60.0	56.8678	164.051	2.8212	-9999.0
2014-05-16 12:10:00		60.0	56.8678	164.051	2.8231	-9999.0
2014-05-16 12:20:00		60.0	56.8678	164.051	2.8243	-9999.0
2014-05-16 12:30:00		60.0	56.8678	164.051	2.8344	-9999.0
2014-05-16 12:40:00		60.0	56.8678	164.051	2.8236	-9999.0
2014-05-16 12:50:00		60.0	56.8678	164.051	2.8261	-9999.0
2014-05-16 13:00:00		60.0	56.8678	164.051	2.8229	-9999.0
2014-05-16 13:10:00		60.0	56.8678	164.051	2.8227	-9999.0
2014-05-16 13:20:00		60.0	56.8678	164.051	2.8385	-9999.0
2014-05-16 13:30:00		60.0	56.8678	164.051	2.8342	-9999.0
2014-05-16 13:40:00		60.0	56.8678	164.051	2.8418	-9999.0
2014-05-16 13:50:00		60.0	56.8678	164.051	2.8392	-9999.0
2014-05-16 14:00:00		60.0	56.8678	164.051	2.8274	-9999.0
2014-05-16 14:10:00		60.0	56.8678	164.051	2.8351	-9999.0
2014-05-16 14:20:00		60.0	56.8678	164.051	2.8354	-9999.0
2014-05-16 14:30:00		60.0	56.8678	164.051	2.8541	-9999.0
2014-05-16 14:40:00		60.0	56.8678	164.051	2.8354	-9999.0
2014-05-16 14:50:00		60.0	56.8678	164.051	2.8378	-9999.0
2014-05-16 15:00:00		60.0	56.8678	164.051	2.8556	-9999.0
2014-05-16 15:10:00		60.0	56.8678	164.051	2.8562	-9999.0
2014-05-16 15:20:00		60.0	56.8678	164.051	2.8479	-9999.0
2014-05-16 15:30:00		60.0	56.8678	164.051	2.8558	-9999.0
2014-05-16 15:40:00		60.0	56.8678	164.051	2.8554	-9999.0
2014-05-16 15:50:00		60.0	56.8678	164.051	2.8614	-9999.0
2014-05-16 16:00:00		60.0	56.8678	164.051	2.8575	-9999.0
2014-05-16 16:10:00		60.0	56.8678	164.051	2.8573	-9999.0
2014-05-16 16:20:00		60.0	56.8678	164.051	2.8547	-9999.0
2014-05-16 16:30:00		60.0	56.8678	164.051	2.8525	-9999.0
2014-05-16 16:40:00		60.0	56.8678	164.051	2.8467	-9999.0
2014-05-16 16:50:00		60.0	56.8678	164.051	2.8484	-9999.0
2014-05-16 17:00:00		60.0	56.8678	164.051	2.8405	-9999.0
2014-05-16 17:10:00		60.0	56.8678	164.051	2.8468	-9999.0
2014-05-16 17:20:00		60.0	56.8678	164.051	2.8378	-9999.0
2014-05-16 17:30:00		60.0	56.8678	164.051	2.8304	-9999.0
2014-05-16 17:40:00		60.0	56.8678	164.051	2.8343	-9999.0
2014-05-16 17:50:00		60.0	56.8678	164.051	2.8322	-9999.0
2014-05-16 18:00:00		60.0	56.8678	164.051	2.8209	-9999.0
2014-05-16 18:10:00		60.0	56.8678	164.051	2.814	-9999.0
2014-05-16 18:20:00		60.0	56.8678	164.051	2.8164	-9999.0
2014-05-16 18:30:00		60.0	56.8678	164.051	2.8118	-9999.0
2014-05-16 18:40:00		60.0	56.8678	164.051	2.8071	-9999.0
2014-05-16 18:50:00		60.0	56.8678	164.051	2.7946	-9999.0
2014-05-16 19:00:00		60.0	56.8678	164.051	2.7881	-9999.0
2014-05-16 19:10:00		60.0	56.8678	164.051	2.7902	-9999.0
2014-05-16 19:20:00		60.0	56.8678	164.051	2.7929	-9999.0
2014-05-16 19:30:00		60.0	56.8678	164.051	2.7999	-9999.0
2014-05-16 19:40:00		60.0	56.8678	164.051	2.7959	-9999.0
2014-05-16 19:50:00		60.0	56.8678	164.051	2.7941	-9999.0
2014-05-16 20:00:00		60.0	56.8678	164.051	2.7948	-9999.0
2014-05-16 20:10:00		60.0	56.8678	164.051	2.8003	-9999.0
2014-05-16 20:20:00		60.0	56.8678	164.051	2.8011	-9999.0
2014-05-16 20:30:00		60.0	56.8678	164.051	2.8005	-9999.0
2014-05-16 20:40:00		60.0	56.8678	164.051	2.795	-9999.0
2014-05-16 20:50:00		60.0	56.8678	164.051	2.799	-9999.0
2014-05-16 21:00:00		60.0	56.8678	164.051	2.8092	-9999.0
2014-05-16 21:10:00		60.0	56.8678	164.051	2.8112	-9999.0
2014-05-16 21:20:00		60.0	56.8678	164.051	2.8193	-9999.0
2014-05-16 21:30:00		60.0	56.8678	164.051	2.8219	-9999.0
2014-05-16 21:40:00		60.0	56.8678	164.051	2.8222	-9999.0
2014-05-16 21:50:00		60.0	56.8678	164.051	2.8197	-9999.0
2014-05-16 22:00:00		60.0	56.8678	164.051	2.8204	-9999.0
2014-05-16 22:10:00		60.0	56.8678	164.051	2.8284	-9999.0
2014-05-16 22:20:00		60.0	56.8678	164.051	2.8284	-9999.0
2014-05-16 22:30:00		60.0	56.8678	164.051	2.8297	-9999.0
2014-05-16 22:40:00		60.0	56.8678	164.051	2.8258	-9999.0
2014-05-16 22:50:00		60.0	56.8678	164.051	2.8283	-9999.0
2014-05-16 23:00:00		60.0	56.8678	164.051	2.8396	-9999.0
2014-05-16 23:10:00		60.0	56.8678	164.051	2.8432	-9999.0
2014-05-16 23:20:00		60.0	56.8678	164.051	2.8577	-9999.0
2014-05-16 23:30:00		60.0	56.8678	164.051	2.8654	-9999.0
2014-05-16 23:40:00		60.0	56.8678	164.051	2.8749	-9999.0
2014-05-16 23:50:00		60.0	56.8678	164.051	2.8731	-9999.0
2014-05-17 00:00:00		60.0	56.8678	164.051	2.8715	-9999.0
2014-05-17 00:10:00		60.0	56.8678	164.051	2.8682	-9999.0
2014-05-17 00:20:00		60.0	56.8678	164.051	2.8618	-9999.0
2014-05-17 00:30:00		60.0	56.8678	164.051	2.8579	-9999.0
2014-05-17 00:40:00		60.0	56.8678	164.051	2.8503	-9999.0
2014-05-17 00:50:00		60.0	56.8678	164.051	2.8313	-9999.0
2014-05-17 01:00:00		60.0	56.8678	164.051	2.8051	-9999.0
2014-05-17 01:10:00		60.0	56.8678	164.051	2.7907	-9999.0
2014-05-17 01:20:00		60.0	56.8678	164.051	2.7684	-9999.0
2014-05-17 01:30:00		60.0	56.8678	164.051	2.7444	-9999.0
2014-05-17 01:40:00		60.0	56.8678	164.051	2.7423	-9999.0
2014-05-17 01:50:00		60.0	56.8678	164.051	2.7142	-9999.0
2014-05-17 02:00:00		60.0	56.8678	164.051	2.7124	-9999.0
2014-05-17 02:10:00		60.0	56.8678	164.051	2.7097	-9999.0
2014-05-17 02:20:00		60.0	56.8678	164.051	2.7083	-9999.0
2014-05-17 02:30:00		60.0	56.8678	164.051	2.694	-9999.0
2014-05-17 02:40:00		60.0	56.8678	164.051	2.6841	-9999.0
2014-05-17 02:50:00		60.0	56.8678	164.051	2.6795	-9999.0
2014-05-17 03:00:00		60.0	56.8678	164.051	2.6747	-9999.0
2014-05-17 03:10:00		60.0	56.8678	164.051	2.6772	-9999.0
2014-05-17 03:20:00		60.0	56.8678	164.051	2.6767	-9999.0
2014-05-17 03:30:00		60.0	56.8678	164.051	2.6765	-9999.0
2014-05-17 03:40:00		60.0	56.8678	164.051	2.6785	-9999.0
2014-05-17 03:50:00		60.0	56.8678	164.051	2.695	-9999.0
2014-05-17 04:00:00		60.0	56.8678	164.051	2.7004	-9999.0
2014-05-17 04:10:00		60.0	56.8678	164.051	2.7056	-9999.0
2014-05-17 04:20:00		60.0	56.8678	164.051	2.7293	-9999.0
2014-05-17 04:30:00		60.0	56.8678	164.051	2.747	-9999.0
2014-05-17 04:40:00		60.0	56.8678	164.051	2.7629	-9999.0
2014-05-17 04:50:00		60.0	56.8678	164.051	2.7726	-9999.0
2014-05-17 05:00:00		60.0	56.8678	164.051	2.8094	-9999.0
2014-05-17 05:10:00		60.0	56.8678	164.051	2.8196	-9999.0
2014-05-17 05:20:00		60.0	56.8678	164.051	2.8383	-9999.0
2014-05-17 05:30:00		60.0	56.8678	164.051	2.8597	-9999.0
2014-05-17 05:40:00		60.0	56.8678	164.051	2.8694	-9999.0
2014-05-17 05:50:00		60.0	56.8678	164.051	2.8875	-9999.0
2014-05-17 06:00:00		60.0	56.8678	164.051	2.8998	-9999.0
2014-05-17 06:10:00		60.0	56.8678	164.051	2.9069	-9999.0
2014-05-17 06:20:00		60.0	56.8678	164.051	2.9138	-9999.0
2014-05-17 06:30:00		60.0	56.8678	164.051	2.9126	-9999.0
2014-05-17 06:40:00		60.0	56.8678	164.051	2.9177	-9999.0
2014-05-17 06:50:00		60.0	56.8678	164.051	2.9095	-9999.0
2014-05-17 07:00:00		60.0	56.8678	164.051	2.9028	-9999.0
2014-05-17 07:10:00		60.0	56.8678	164.051	2.894	-9999.0
2014-05-17 07:20:00		60.0	56.8678	164.051	2.8819	-9999.0
2014-05-17 07:30:00		60.0	56.8678	164.051	2.8727	-9999.0
2014-05-17 07:40:00		60.0	56.8678	164.051	2.8582	-9999.0
2014-05-17 07:50:00		60.0	56.8678	164.051	2.8491	-9999.0
2014-05-17 08:00:00		60.0	56.8678	164.051	2.8361	-9999.0
2014-05-17 08:10:00		60.0	56.8678	164.051	2.8269	-9999.0
2014-05-17 08:20:00		60.0	56.8678	164.051	2.8297	-9999.0
2014-05-17 08:30:00		60.0	56.8678	164.051	2.8153	-9999.0
2014-05-17 08:40:00		60.0	56.8678	164.051	2.8158	-9999.0
2014-05-17 08:50:00		60.0	56.8678	164.051	2.8089	-9999.0
2014-05-17 09:00:00		60.0	56.8678	164.051	2.8079	-9999.0
2014-05-17 09:10:00		60.0	56.8678	164.051	2.8006	-9999.0
2014-05-17 09:20:00		60.0	56.8678	164.051	2.7958	-9999.0
2014-05-17 09:30:00		60.0	56.8678	164.051	2.7907	-9999.0
2014-05-17 09:40:00		60.0	56.8678	164.051	2.7797	-9999.0
2014-05-17 09:50:00		60.0	56.8678	164.051	2.761	-9999.0
2014-05-17 10:00:00		60.0	56.8678	164.051	2.7588	-9999.0
2014-05-17 10:10:00		60.0	56.8678	164.051	2.7531	-9999.0
2014-05-17 10:20:00		60.0	56.8678	164.051	2.7331	-9999.0
2014-05-17 10:30:00		60.0	56.8678	164.051	2.7166	-9999.0
2014-05-17 10:40:00		60.0	56.8678	164.051	2.7112	-9999.0
2014-05-17 10:50:00		60.0	56.8678	164.051	2.7078	-9999.0
2014-05-17 11:00:00		60.0	56.8678	164.051	2.7116	-9999.0
2014-05-17 11:10:00		60.0	56.8678	164.051	2.7147	-9999.0
2014-05-17 11:20:00		60.0	56.8678	164.051	2.7141	-9999.0
2014-05-17 11:30:00		60.0	56.8678	164.051	2.7259	-9999.0
2014-05-17 11:40:00		60.0	56.8678	164.051	2.7223	-9999.0
2014-05-17 11:50:00		60.0	56.8678	164.051	2.7242	-9999.0
2014-05-17 12:00:00		60.0	56.8678	164.051	2.7199	-9999.0
2014-05-17 12:10:00		60.0	56.8678	164.051	2.7235	-9999.0
2014-05-17 12:20:00		60.0	56.8678	164.051	2.719	-9999.0
2014-05-17 12:30:00		60.0	56.8678	164.051	2.7267	-9999.0
2014-05-17 12:40:00		60.0	56.8678	164.051	2.7271	-9999.0
2014-05-17 12:50:00		60.0	56.8678	164.051	2.725	-9999.0
2014-05-17 13:00:00		60.0	56.8678	164.051	2.7247	-9999.0
2014-05-17 13:10:00		60.0	56.8678	164.051	2.7246	-9999.0
2014-05-17 13:20:00		60.0	56.8678	164.051	2.7242	-9999.0
2014-05-17 13:30:00		60.0	56.8678	164.051	2.7244	-9999.0
2014-05-17 13:40:00		60.0	56.8678	164.051	2.7243	-9999.0
2014-05-17 13:50:00		60.0	56.8678	164.051	2.7243	-9999.0
2014-05-17 14:00:00		60.0	56.8678	164.051	2.7245	-9999.0
2014-05-17 14:10:00		60.0	56.8678	164.051	2.7245	-9999.0
2014-05-17 14:20:00		60.0	56.8678	164.051	2.7239	-9999.0
2014-05-17 14:30:00		60.0	56.8678	164.051	2.7231	-9999.0
2014-05-17 14:40:00		60.0	56.8678	164.051	2.7209	-9999.0
2014-05-17 14:50:00		60.0	56.8678	164.051	2.7203	-9999.0
2014-05-17 15:00:00		60.0	56.8678	164.051	2.7197	-9999.0
2014-05-17 15:10:00		60.0	56.8678	164.051	2.7193	-9999.0
2014-05-17 15:20:00		60.0	56.8678	164.051	2.7169	-9999.0
2014-05-17 15:30:00		60.0	56.8678	164.051	2.7128	-9999.0
2014-05-17 15:40:00		60.0	56.8678	164.051	2.7111	-9999.0
2014-05-17 15:50:00		60.0	56.8678	164.051	2.7087	-9999.0
2014-05-17 16:00:00		60.0	56.8678	164.051	2.7048	-9999.0
2014-05-17 16:10:00		60.0	56.8678	164.051	2.7138	-9999.0
2014-05-17 16:20:00		60.0	56.8678	164.051	2.7084	-9999.0
2014-05-17 16:30:00		60.0	56.8678	164.051	2.707	-9999.0
2014-05-17 16:40:00		60.0	56.8678	164.051	2.7062	-9999.0
2014-05-17 16:50:00		60.0	56.8678	164.051	2.7073	-9999.0
2014-05-17 17:00:00		60.0	56.8678	164.051	2.7071	-9999.0
2014-05-17 17:10:00		60.0	56.8678	164.051	2.701	-9999.0
2014-05-17 17:20:00		60.0	56.8678	164.051	2.7026	-9999.0
2014-05-17 17:30:00		60.0	56.8678	164.051	2.7009	-9999.0
2014-05-17 17:40:00		60.0	56.8678	164.051	2.6985	-9999.0
2014-05-17 17:50:00		60.0	56.8678	164.051	2.7019	-9999.0
2014-05-17 18:00:00		60.0	56.8678	164.051	2.6988	-9999.0
2014-05-17 18:10:00		60.0	56.8678	164.051	2.6962	-9999.0
2014-05-17 18:20:00		60.0	56.8678	164.051	2.6983	-9999.0
2014-05-17 18:30:00		60.0	56.8678	164.051	2.6999	-9999.0
2014-05-17 18:40:00		60.0	56.8678	164.051	2.6978	-9999.0
2014-05-17 18:50:00		60.0	56.8678	164.051	2.698	-9999.0
2014-05-17 19:00:00		60.0	56.8678	164.051	2.701	-9999.0
2014-05-17 19:10:00		60.0	56.8678	164.051	2.703	-9999.0
2014-05-17 19:20:00		60.0	56.8678	164.051	2.7028	-9999.0
2014-05-17 19:30:00		60.0	56.8678	164.051	2.7015	-9999.0
2014-05-17 19:40:00		60.0	56.8678	164.051	2.7048	-9999.0
2014-05-17 19:50:00		60.0	56.8678	164.051	2.7118	-9999.0
2014-05-17 20:00:00		60.0	56.8678	164.051	2.7121	-9999.0
2014-05-17 20:10:00		60.0	56.8678	164.051	2.7191	-9999.0
2014-05-17 20:20:00		60.0	56.8678	164.051	2.7165	-9999.0
2014-05-17 20:30:00		60.0	56.8678	164.051	2.7267	-9999.0
2014-05-17 20:40:00		60.0	56.8678	164.051	2.7323	-9999.0
2014-05-17 20:50:00		60.0	56.8678	164.051	2.7375	-9999.0
2014-05-17 21:00:00		60.0	56.8678	164.051	2.7417	-9999.0
2014-05-17 21:10:00		60.0	56.8678	164.051	2.7463	-9999.0
2014-05-17 21:20:00		60.0	56.8678	164.051	2.7465	-9999.0
2014-05-17 21:30:00		60.0	56.8678	164.051	2.7471	-9999.0
2014-05-17 21:40:00		60.0	56.8678	164.051	2.7443	-9999.0
2014-05-17 21:50:00		60.0	56.8678	164.051	2.7425	-9999.0
2014-05-17 22:00:00		60.0	56.8678	164.051	2.7401	-9999.0
2014-05-17 22:10:00		60.0	56.8678	164.051	2.735	-9999.0
2014-05-17 22:20:00		60.0	56.8678	164.051	2.7327	-9999.0
2014-05-17 22:30:00		60.0	56.8678	164.051	2.7312	-9999.0
2014-05-17 22:40:00		60.0	56.8678	164.051	2.7312	-9999.0
2014-05-17 22:50:00		60.0	56.8678	164.051	2.7308	-9999.0
2014-05-17 23:00:00		60.0	56.8678	164.051	2.7316	-9999.0
2014-05-17 23:10:00		60.0	56.8678	164.051	2.7337	-9999.0
2014-05-17 23:20:00		60.0	56.8678	164.051	2.7314	-9999.0
2014-05-17 23:30:00		60.0	56.8678	164.051	2.7324	-9999.0
2014-05-17 23:40:00		60.0	56.8678	164.051	2.734	-9999.0
2014-05-17 23:50:00		60.0	56.8678	164.051	2.7367	-9999.0
2014-05-18 00:00:00		60.0	56.8678	164.051	2.7384	-9999.0
2014-05-18 00:10:00		60.0	56.8678	164.051	2.754	-9999.0
2014-05-18 00:20:00		60.0	56.8678	164.051	2.7551	-9999.0
2014-05-18 00:30:00		60.0	56.8678	164.051	2.7646	-9999.0
2014-05-18 00:40:00		60.0	56.8678	164.051	2.7734	-9999.0
2014-05-18 00:50:00		60.0	56.8678	164.051	2.7805	-9999.0
2014-05-18 01:00:00		60.0	56.8678	164.051	2.7874	-9999.0
2014-05-18 01:10:00		60.0	56.8678	164.051	2.7952	-9999.0
2014-05-18 01:20:00		60.0	56.8678	164.051	2.8002	-9999.0
2014-05-18 01:30:00		60.0	56.8678	164.051	2.8034	-9999.0
2014-05-18 01:40:00		60.0	56.8678	164.051	2.8066	-9999.0
2014-05-18 01:50:00		60.0	56.8678	164.051	2.8041	-9999.0
2014-05-18 02:00:00		60.0	56.8678	164.051	2.7979	-9999.0
2014-05-18 02:10:00		60.0	56.8678	164.051	2.7859	-9999.0
2014-05-18 02:20:00		60.0	56.8678	164.051	2.7714	-9999.0
2014-05-18 02:30:00		60.0	56.8678	164.051	2.7451	-9999.0
2014-05-18 02:40:00		60.0	56.8678	164.051	2.7177	-9999.0
2014-05-18 02:50:00		60.0	56.8678	164.051	2.6909	-9999.0
2014-05-18 03:00:00		60.0	56.8678	164.051	2.694	-9999.0
2014-05-18 03:10:00		60.0	56.8678	164.051	2.6849	-9999.0
2014-05-18 03:20:00		60.0	56.8678	164.051	2.6844	-9999.0
2014-05-18 03:30:00		60.0	56.8678	164.051	2.6856	-9999.0
2014-05-18 03:40:00		60.0	56.8678	164.051	2.686	-9999.0
2014-05-18 03:50:00		60.0	56.8678	164.051	2.6872	-9999.0
2014-05-18 04:00:00		60.0	56.8678	164.051	2.6888	-9999.0
2014-05-18 04:10:00		60.0	56.8678	164.051	2.6903	-9999.0
2014-05-18 04:20:00		60.0	56.8678	164.051	2.6904	-9999.0
2014-05-18 04:30:00		60.0	56.8678	164.051	2.6897	-9999.0
2014-05-18 04:40:00		60.0	56.8678	164.051	2.6894	-9999.0
2014-05-18 04:50:00		60.0	56.8678	164.051	2.6891	-9999.0
2014-05-18 05:00:00		60.0	56.8678	164.051	2.6924	-9999.0
2014-05-18 05:10:00		60.0	56.8678	164.051	2.6964	-9999.0
2014-05-18 05:20:00		60.0	56.8678	164.051	2.7066	-9999.0
2014-05-18 05:30:00		60.0	56.8678	164.051	2.7213	-9999.0
2014-05-18 05:40:00		60.0	56.8678	164.051	2.7361	-9999.0
2014-05-18 05:50:00		60.0	56.8678	164.051	2.7658	-9999.0
2014-05-18 06:00:00		60.0	56.8678	164.051	2.7722	-9999.0
2014-05-18 06:10:00		60.0	56.8678	164.051	2.7888	-9999.0
2014-05-18 06:20:00		60.0	56.8678	164.051	2.8034	-9999.0
2014-05-18 06:30:00		60.0	56.8678	164.051	2.8199	-9999.0
2014-05-18 06:40:00		60.0	56.8678	164.051	2.8163	-9999.0
2014-05-18 06:50:00		60.0	56.8678	164.051	2.8236	-9999.0
2014-05-18 07:00:00		60.0	56.8678	164.051	2.826	-9999.0
2014-05-18 07:10:00		60.0	56.8678	164.051	2.8269	-9999.0
2014-05-18 07:20:00		60.0	56.8678	164.051	2.8255	-9999.0
2014-05-18 07:30:00		60.0	56.8678	164.051	2.8271	-9999.0
2014-05-18 07:40:00		60.0	56.8678	164.051	2.8261	-9999.0
2014-05-18 07:50:00		60.0	56.8678	164.051	2.8213	-9999.0
2014-05-18 08:00:00		60.0	56.8678	164.051	2.8092	-9999.0
2014-05-18 08:10:00		60.0	56.8678	164.051	2.7879	-9999.0
2014-05-18 08:20:00		60.0	56.8678	164.051	2.7713	-9999.0
2014-05-18 08:30:00		60.0	56.8678	164.051	2.7652	-9999.0
2014-05-18 08:40:00		60.0	56.8678	164.051	2.7594	-9999.0
2014-05-18 08:50:00		60.0	56.8678	164.051	2.755	-9999.0
2014-05-18 09:00:00		60.0	56.8678	164.051	2.7519	-9999.0
2014-05-18 09:10:00		60.0	56.8678	164.051	2.7502	-9999.0
2014-05-18 09:20:00		60.0	56.8678	164.051	2.7501	-9999.0
2014-05-18 09:30:00		60.0	56.8678	164.051	2.751	-9999.0
2014-05-18 09:40:00		60.0	56.8678	164.051	2.755	-9999.0
2014-05-18 09:50:00		60.0	56.8678	164.051	2.7566	-9999.0
2014-05-18 10:00:00		60.0	56.8678	164.051	2.7617	-9999.0
2014-05-18 10:10:00		60.0	56.8678	164.051	2.7635	-9999.0
2014-05-18 10:20:00		60.0	56.8678	164.051	2.7683	-9999.0
2014-05-18 10:30:00		60.0	56.8678	164.051	2.771	-9999.0
2014-05-18 10:40:00		60.0	56.8678	164.051	2.7743	-9999.0
2014-05-18 10:50:00		60.0	56.8678	164.051	2.7824	-9999.0
2014-05-18 11:00:00		60.0	56.8678	164.051	2.7833	-9999.0
2014-05-18 11:10:00		60.0	56.8678	164.051	2.7904	-9999.0
2014-05-18 11:20:00		60.0	56.8678	164.051	2.796	-9999.0
2014-05-18 11:30:00		60.0	56.8678	164.051	2.7985	-9999.0
2014-05-18 11:40:00		60.0	56.8678	164.051	2.8475	-9999.0
2014-05-18 11:50:00		60.0	56.8678	164.051	2.8317	-9999.0
2014-05-18 12:00:00		60.0	56.8678	164.051	2.8394	-9999.0
2014-05-18 12:10:00		60.0	56.8678	164.051	2.843	-9999.0
2014-05-18 12:20:00		60.0	56.8678	164.051	2.8574	-9999.0
2014-05-18 12:30:00		60.0	56.8678	164.051	2.8528	-9999.0
2014-05-18 12:40:00		60.0	56.8678	164.051	2.8491	-9999.0
2014-05-18 12:50:00		60.0	56.8678	164.051	2.8542	-9999.0
2014-05-18 13:00:00		60.0	56.8678	164.051	2.8448	-9999.0
2014-05-18 13:10:00		60.0	56.8678	164.051	2.8754	-9999.0
2014-05-18 13:20:00		60.0	56.8678	164.051	2.8725	-9999.0
2014-05-18 13:30:00		60.0	56.8678	164.051	2.8587	-9999.0
2014-05-18 13:40:00		60.0	56.8678	164.051	2.8589	-9999.0
2014-05-18 13:50:00		60.0	56.8678	164.051	2.8617	-9999.0
2014-05-18 14:00:00		60.0	56.8678	164.051	2.866	-9999.0
2014-05-18 14:10:00		60.0	56.8678	164.051	2.8684	-9999.0
2014-05-18 14:20:00		60.0	56.8678	164.051	2.864	-9999.0
2014-05-18 14:30:00		60.0	56.8678	164.051	2.8631	-9999.0
2014-05-18 14:40:00		60.0	56.8678	164.051	2.852	-9999.0
2014-05-18 14:50:00		60.0	56.8678	164.051	2.8533	-9999.0
2014-05-18 15:00:00		60.0	56.8678	164.051	2.8779	-9999.0
2014-05-18 15:10:00		60.0	56.8678	164.051	2.8708	-9999.0
2014-05-18 15:20:00		60.0	56.8678	164.051	2.8362	-9999.0
2014-05-18 15:30:00		60.0	56.8678	164.051	2.8358	-9999.0
2014-05-18 15:40:00		60.0	56.8678	164.051	2.8279	-9999.0
2014-05-18 15:50:00		60.0	56.8678	164.051	2.8321	-9999.0
2014-05-18 16:00:00		60.0	56.8678	164.051	2.8336	-9999.0
2014-05-18 16:10:00		60.0	56.8678	164.051	2.8256	-9999.0
2014-05-18 16:20:00		60.0	56.8678	164.051	2.8414	-9999.0
2014-05-18 16:30:00		60.0	56.8678	164.051	2.8299	-9999.0
2014-05-18 16:40:00		60.0	56.8678	164.051	2.8052	-9999.0
2014-05-18 16:50:00		60.0	56.8678	164.051	2.8068	-9999.0
2014-05-18 17:00:00		60.0	56.8678	164.051	2.7868	-9999.0
2014-05-18 17:10:00		60.0	56.8678	164.051	2.7895	-9999.0
2014-05-18 17:20:00		60.0	56.8678	164.051	2.788	-9999.0
2014-05-18 17:30:00		60.0	56.8678	164.051	2.7828	-9999.0
2014-05-18 17:40:00		60.0	56.8678	164.051	2.7792	-9999.0
2014-05-18 17:50:00		60.0	56.8678	164.051	2.7763	-9999.0
2014-05-18 18:00:00		60.0	56.8678	164.051	2.7729	-9999.0
2014-05-18 18:10:00		60.0	56.8678	164.051	2.7778	-9999.0
2014-05-18 18:20:00		60.0	56.8678	164.051	2.7798	-9999.0
2014-05-18 18:30:00		60.0	56.8678	164.051	2.7733	-9999.0
2014-05-18 18:40:00		60.0	56.8678	164.051	2.7767	-9999.0
2014-05-18 18:50:00		60.0	56.8678	164.051	2.7742	-9999.0
2014-05-18 19:00:00		60.0	56.8678	164.051	2.7726	-9999.0
2014-05-18 19:10:00		60.0	56.8678	164.051	2.7733	-9999.0
2014-05-18 19:20:00		60.0	56.8678	164.051	2.7709	-9999.0
2014-05-18 19:30:00		60.0	56.8678	164.051	2.771	-9999.0
2014-05-18 19:40:00		60.0	56.8678	164.051	2.7711	-9999.0
2014-05-18 19:50:00		60.0	56.8678	164.051	2.7742	-9999.0
2014-05-18 20:00:00		60.0	56.8678	164.051	2.774	-9999.0
2014-05-18 20:10:00		60.0	56.8678	164.051	2.7743	-9999.0
2014-05-18 20:20:00		60.0	56.8678	164.051	2.776	-9999.0
2014-05-18 20:30:00		60.0	56.8678	164.051	2.7769	-9999.0
2014-05-18 20:40:00		60.0	56.8678	164.051	2.7801	-9999.0
2014-05-18 20:50:00		60.0	56.8678	164.051	2.7799	-9999.0
2014-05-18 21:00:00		60.0	56.8678	164.051	2.7817	-9999.0
2014-05-18 21:10:00		60.0	56.8678	164.051	2.7834	-9999.0
2014-05-18 21:20:00		60.0	56.8678	164.051	2.7849	-9999.0
2014-05-18 21:30:00		60.0	56.8678	164.051	2.7915	-9999.0
2014-05-18 21:40:00		60.0	56.8678	164.051	2.797	-9999.0
2014-05-18 21:50:00		60.0	56.8678	164.051	2.8103	-9999.0
2014-05-18 22:00:00		60.0	56.8678	164.051	2.8219	-9999.0
2014-05-18 22:10:00		60.0	56.8678	164.051	2.8322	-9999.0
2014-05-18 22:20:00		60.0	56.8678	164.051	2.8409	-9999.0
2014-05-18 22:30:00		60.0	56.8678	164.051	2.852	-9999.0
2014-05-18 22:40:00		60.0	56.8678	164.051	2.869	-9999.0
2014-05-18 22:50:00		60.0	56.8678	164.051	2.8705	-9999.0
2014-05-18 23:00:00		60.0	56.8678	164.051	2.8645	-9999.0
2014-05-18 23:10:00		60.0	56.8678	164.051	2.8677	-9999.0
2014-05-18 23:20:00		60.0	56.8678	164.051	2.8683	-9999.0
2014-05-18 23:30:00		60.0	56.8678	164.051	2.8654	-9999.0
2014-05-18 23:40:00		60.0	56.8678	164.051	2.8608	-9999.0
2014-05-18 23:50:00		60.0	56.8678	164.051	2.8607	-9999.0
2014-05-19 00:00:00		60.0	56.8678	164.051	2.8546	-9999.0
2014-05-19 00:10:00		60.0	56.8678	164.051	2.8487	-9999.0
2014-05-19 00:20:00		60.0	56.8678	164.051	2.8448	-9999.0
2014-05-19 00:30:00		60.0	56.8678	164.051	2.8461	-9999.0
2014-05-19 00:40:00		60.0	56.8678	164.051	2.8394	-9999.0
2014-05-19 00:50:00		60.0	56.8678	164.051	2.8381	-9999.0
2014-05-19 01:00:00		60.0	56.8678	164.051	2.8305	-9999.0
2014-05-19 01:10:00		60.0	56.8678	164.051	2.8261	-9999.0
2014-05-19 01:20:00		60.0	56.8678	164.051	2.8214	-9999.0
2014-05-19 01:30:00		60.0	56.8678	164.051	2.8116	-9999.0
2014-05-19 01:40:00		60.0	56.8678	164.051	2.7997	-9999.0
2014-05-19 01:50:00		60.0	56.8678	164.051	2.7902	-9999.0
2014-05-19 02:00:00		60.0	56.8678	164.051	2.7922	-9999.0
2014-05-19 02:10:00		60.0	56.8678	164.051	2.7872	-9999.0
2014-05-19 02:20:00		60.0	56.8678	164.051	2.7814	-9999.0
2014-05-19 02:30:00		60.0	56.8678	164.051	2.7698	-9999.0
2014-05-19 02:40:00		60.0	56.8678	164.051	2.7629	-9999.0
2014-05-19 02:50:00		60.0	56.8678	164.051	2.7527	-9999.0
2014-05-19 03:00:00		60.0	56.8678	164.051	2.7363	-9999.0
2014-05-19 03:10:00		60.0	56.8678	164.051	2.7224	-9999.0
2014-05-19 03:20:00		60.0	56.8678	164.051	2.71	-9999.0
2014-05-19 03:30:00		60.0	56.8678	164.051	2.7108	-9999.0
2014-05-19 03:40:00		60.0	56.8678	164.051	2.7185	-9999.0
2014-05-19 03:50:00		60.0	56.8678	164.051	2.765	-9999.0
2014-05-19 04:00:00		60.0	56.8678	164.051	2.7361	-9999.0
2014-05-19 04:10:00		60.0	56.8678	164.051	2.7545	-9999.0
2014-05-19 04:20:00		60.0	56.8678	164.051	2.7507	-9999.0
2014-05-19 04:30:00		60.0	56.8678	164.051	2.7487	-9999.0
2014-05-19 04:40:00		60.0	56.8678	164.051	2.7495	-9999.0
2014-05-19 04:50:00		60.0	56.8678	164.051	2.745	-9999.0
2014-05-19 05:00:00		60.0	56.8678	164.051	2.7555	-9999.0
2014-05-19 05:10:00		60.0	56.8678	164.051	2.7472	-9999.0
2014-05-19 05:20:00		60.0	56.8678	164.051	2.7369	-9999.0
2014-05-19 05:30:00		60.0	56.8678	164.051	2.7369	-9999.0
2014-05-19 05:40:00		60.0	56.8678	164.051	2.7312	-9999.0
2014-05-19 05:50:00		60.0	56.8678	164.051	2.728	-9999.0
2014-05-19 06:00:00		60.0	56.8678	164.051	2.7208	-9999.0
2014-05-19 06:10:00		60.0	56.8678	164.051	2.7438	-9999.0
2014-05-19 06:20:00		60.0	56.8678	164.051	2.7247	-9999.0
2014-05-19 06:30:00		60.0	56.8678	164.051	2.7224	-9999.0
2014-05-19 06:40:00		60.0	56.8678	164.051	2.7282	-9999.0
2014-05-19 06:50:00		60.0	56.8678	164.051	2.7403	-9999.0
2014-05-19 07:00:00		60.0	56.8678	164.051	2.7302	-9999.0
2014-05-19 07:10:00		60.0	56.8678	164.051	2.7263	-9999.0
2014-05-19 07:20:00		60.0	56.8678	164.051	2.7467	-9999.0
2014-05-19 07:30:00		60.0	56.8678	164.051	2.757	-9999.0
2014-05-19 07:40:00		60.0	56.8678	164.051	2.7677	-9999.0
2014-05-19 07:50:00		60.0	56.8678	164.051	2.7889	-9999.0
2014-05-19 08:00:00		60.0	56.8678	164.051	2.7954	-9999.0
2014-05-19 08:10:00		60.0	56.8678	164.051	2.8017	-9999.0
2014-05-19 08:20:00		60.0	56.8678	164.051	2.8015	-9999.0
2014-05-19 08:30:00		60.0	56.8678	164.051	2.8018	-9999.0
2014-05-19 08:40:00		60.0	56.8678	164.051	2.8037	-9999.0
2014-05-19 08:50:00		60.0	56.8678	164.051	2.8043	-9999.0
2014-05-19 09:00:00		60.0	56.8678	164.051	2.8046	-9999.0
2014-05-19 09:10:00		60.0	56.8678	164.051	2.8062	-9999.0
2014-05-19 09:20:00		60.0	56.8678	164.051	2.8044	-9999.0
2014-05-19 09:30:00		60.0	56.8678	164.051	2.8081	-9999.0
2014-05-19 09:40:00		60.0	56.8678	164.051	2.8172	-9999.0
2014-05-19 09:50:00		60.0	56.8678	164.051	2.8267	-9999.0
2014-05-19 10:00:00		60.0	56.8678	164.051	2.8448	-9999.0
2014-05-19 10:10:00		60.0	56.8678	164.051	2.8593	-9999.0
2014-05-19 10:20:00		60.0	56.8678	164.051	2.8603	-9999.0
2014-05-19 10:30:00		60.0	56.8678	164.051	2.8707	-9999.0
2014-05-19 10:40:00		60.0	56.8678	164.051	2.8804	-9999.0
2014-05-19 10:50:00		60.0	56.8678	164.051	2.8804	-9999.0
2014-05-19 11:00:00		60.0	56.8678	164.051	2.877	-9999.0
2014-05-19 11:10:00		60.0	56.8678	164.051	2.878	-9999.0
2014-05-19 11:20:00		60.0	56.8678	164.051	2.8782	-9999.0
2014-05-19 11:30:00		60.0	56.8678	164.051	2.876	-9999.0
2014-05-19 11:40:00		60.0	56.8678	164.051	2.8759	-9999.0
2014-05-19 11:50:00		60.0	56.8678	164.051	2.8774	-9999.0
2014-05-19 12:00:00		60.0	56.8678	164.051	2.8844	-9999.0
2014-05-19 12:10:00		60.0	56.8678	164.051	2.8782	-9999.0
2014-05-19 12:20:00		60.0	56.8678	164.051	2.8775	-9999.0
2014-05-19 12:30:00		60.0	56.8678	164.051	2.8787	-9999.0
2014-05-19 12:40:00		60.0	56.8678	164.051	2.8791	-9999.0
2014-05-19 12:50:00		60.0	56.8678	164.051	2.8799	-9999.0
2014-05-19 13:00:00		60.0	56.8678	164.051	2.8824	-9999.0
2014-05-19 13:10:00		60.0	56.8678	164.051	2.8816	-9999.0
2014-05-19 13:20:00		60.0	56.8678	164.051	2.8811	-9999.0
2014-05-19 13:30:00		60.0	56.8678	164.051	2.8788	-9999.0
2014-05-19 13:40:00		60.0	56.8678	164.051	2.8789	-9999.0
2014-05-19 13:50:00		60.0	56.8678	164.051	2.8792	-9999.0
2014-05-19 14:00:00		60.0	56.8678	164.051	2.8796	-9999.0
2014-05-19 14:10:00		60.0	56.8678	164.051	2.8777	-9999.0
2014-05-19 14:20:00		60.0	56.8678	164.051	2.8771	-9999.0
2014-05-19 14:30:00		60.0	56.8678	164.051	2.877	-9999.0
2014-05-19 14:40:00		60.0	56.8678	164.051	2.8785	-9999.0
2014-05-19 14:50:00		60.0	56.8678	164.051	2.8754	-9999.0
2014-05-19 15:00:00		60.0	56.8678	164.051	2.8749	-9999.0
2014-05-19 15:10:00		60.0	56.8678	164.051	2.8751	-9999.0
2014-05-19 15:20:00		60.0	56.8678	164.051	2.8744	-9999.0
2014-05-19 15:30:00		60.0	56.8678	164.051	2.8769	-9999.0
2014-05-19 15:40:00		60.0	56.8678	164.051	2.8771	-9999.0
2014-05-19 15:50:00		60.0	56.8678	164.051	2.8759	-9999.0
2014-05-19 16:00:00		60.0	56.8678	164.051	2.8753	-9999.0
2014-05-19 16:10:00		60.0	56.8678	164.051	2.8794	-9999.0
2014-05-19 16:20:00		60.0	56.8678	164.051	2.8806	-9999.0
2014-05-19 16:30:00		60.0	56.8678	164.051	2.8833	-9999.0
2014-05-19 16:40:00		60.0	56.8678	164.051	2.8811	-9999.0
2014-05-19 16:50:00		60.0	56.8678	164.051	2.882	-9999.0
2014-05-19 17:00:00		60.0	56.8678	164.051	2.8806	-9999.0
2014-05-19 17:10:00		60.0	56.8678	164.051	2.8848	-9999.0
2014-05-19 17:20:00		60.0	56.8678	164.051	2.8861	-9999.0
2014-05-19 17:30:00		60.0	56.8678	164.051	2.8859	-9999.0
2014-05-19 17:40:00		60.0	56.8678	164.051	2.8897	-9999.0
2014-05-19 17:50:00		60.0	56.8678	164.051	2.8879	-9999.0
2014-05-19 18:00:00		60.0	56.8678	164.051	2.8903	-9999.0
2014-05-19 18:10:00		60.0	56.8678	164.051	2.8908	-9999.0
2014-05-19 18:20:00		60.0	56.8678	164.051	2.8926	-9999.0
2014-05-19 18:30:00		60.0	56.8678	164.051	2.8922	-9999.0
2014-05-19 18:40:00		60.0	56.8678	164.051	2.895	-9999.0
2014-05-19 18:50:00		60.0	56.8678	164.051	2.8931	-9999.0
2014-05-19 19:00:00		60.0	56.8678	164.051	2.8968	-9999.0
2014-05-19 19:10:00		60.0	56.8678	164.051	2.8946	-9999.0
2014-05-19 19:20:00		60.0	56.8678	164.051	2.8948	-9999.0
2014-05-19 19:30:00		60.0	56.8678	164.051	2.8937	-9999.0
2014-05-19 19:40:00		60.0	56.8678	164.051	2.8952	-9999.0
2014-05-19 19:50:00		60.0	56.8678	164.051	2.8924	-9999.0
2014-05-19 20:00:00		60.0	56.8678	164.051	2.8939	-9999.0
2014-05-19 20:10:00		60.0	56.8678	164.051	2.8936	-9999.0
2014-05-19 20:20:00		60.0	56.8678	164.051	2.893	-9999.0
2014-05-19 20:30:00		60.0	56.8678	164.051	2.8925	-9999.0
2014-05-19 20:40:00		60.0	56.8678	164.051	2.8943	-9999.0
2014-05-19 20:50:00		60.0	56.8678	164.051	2.8924	-9999.0
2014-05-19 21:00:00		60.0	56.8678	164.051	2.8934	-9999.0
2014-05-19 21:10:00		60.0	56.8678	164.051	2.8935	-9999.0
2014-05-19 21:20:00		60.0	56.8678	164.051	2.8928	-9999.0
2014-05-19 21:30:00		60.0	56.8678	164.051	2.8932	-9999.0
2014-05-19 21:40:00		60.0	56.8678	164.051	2.892	-9999.0
2014-05-19 21:50:00		60.0	56.8678	164.051	2.891	-9999.0
2014-05-19 22:00:00		60.0	56.8678	164.051	2.891	-9999.0
2014-05-19 22:10:00		60.0	56.8678	164.051	2.8898	-9999.0
2014-05-19 22:20:00		60.0	56.8678	164.051	2.889	-9999.0
2014-05-19 22:30:00		60.0	56.8678	164.051	2.8886	-9999.0
2014-05-19 22:40:00		60.0	56.8678	164.051	2.8878	-9999.0
2014-05-19 22:50:00		60.0	56.8678	164.051	2.8875	-9999.0
2014-05-19 23:00:00		60.0	56.8678	164.051	2.8881	-9999.0
2014-05-19 23:10:00		60.0	56.8678	164.051	2.8871	-9999.0
2014-05-19 23:20:00		60.0	56.8678	164.051	2.8863	-9999.0
2014-05-19 23:30:00		60.0	56.8678	164.051	2.886	-9999.0
2014-05-19 23:40:00		60.0	56.8678	164.051	2.8845	-9999.0
2014-05-19 23:50:00		60.0	56.8678	164.051	2.8805	-9999.0
2014-05-20 00:00:00		60.0	56.8678	164.051	2.8788	-9999.0
2014-05-20 00:10:00		60.0	56.8678	164.051	2.8792	-9999.0
2014-05-20 00:20:00		60.0	56.8678	164.051	2.8762	-9999.0
2014-05-20 00:30:00		60.0	56.8678	164.051	2.877	-9999.0
2014-05-20 00:40:00		60.0	56.8678	164.051	2.8739	-9999.0
2014-05-20 00:50:00		60.0	56.8678	164.051	2.8722	-9999.0
2014-05-20 01:00:00		60.0	56.8678	164.051	2.8719	-9999.0
2014-05-20 01:10:00		60.0	56.8678	164.051	2.8709	-9999.0
2014-05-20 01:20:00		60.0	56.8678	164.051	2.871	-9999.0
2014-05-20 01:30:00		60.0	56.8678	164.051	2.8726	-9999.0
2014-05-20 01:40:00		60.0	56.8678	164.051	2.8746	-9999.0
2014-05-20 01:50:00		60.0	56.8678	164.051	2.8757	-9999.0
2014-05-20 02:00:00		60.0	56.8678	164.051	2.8765	-9999.0
2014-05-20 02:10:00		60.0	56.8678	164.051	2.8776	-9999.0
2014-05-20 02:20:00		60.0	56.8678	164.051	2.8744	-9999.0
2014-05-20 02:30:00		60.0	56.8678	164.051	2.8739	-9999.0
2014-05-20 02:40:00		60.0	56.8678	164.051	2.8744	-9999.0
2014-05-20 02:50:00		60.0	56.8678	164.051	2.8707	-9999.0
2014-05-20 03:00:00		60.0	56.8678	164.051	2.8599	-9999.0
2014-05-20 03:10:00		60.0	56.8678	164.051	2.8345	-9999.0
2014-05-20 03:20:00		60.0	56.8678	164.051	2.8444	-9999.0
2014-05-20 03:30:00		60.0	56.8678	164.051	2.8201	-9999.0
2014-05-20 03:40:00		60.0	56.8678	164.051	2.8065	-9999.0
2014-05-20 03:50:00		60.0	56.8678	164.051	2.785	-9999.0
2014-05-20 04:00:00		60.0	56.8678	164.051	2.7705	-9999.0
2014-05-20 04:10:00		60.0	56.8678	164.051	2.7675	-9999.0
2014-05-20 04:20:00		60.0	56.8678	164.051	2.7655	-9999.0
2014-05-20 04:30:00		60.0	56.8678	164.051	2.7672	-9999.0
2014-05-20 04:40:00		60.0	56.8678	164.051	2.771	-9999.0
2014-05-20 04:50:00		60.0	56.8678	164.051	2.7751	-9999.0
2014-05-20 05:00:00		60.0	56.8678	164.051	2.7727	-9999.0
2014-05-20 05:10:00		60.0	56.8678	164.051	2.7729	-9999.0
2014-05-20 05:20:00		60.0	56.8678	164.051	2.7882	-9999.0
2014-05-20 05:30:00		60.0	56.8678	164.051	2.7809	-9999.0
2014-05-20 05:40:00		60.0	56.8678	164.051	2.7885	-9999.0
2014-05-20 05:50:00		60.0	56.8678	164.051	2.7932	-9999.0
2014-05-20 06:00:00		60.0	56.8678	164.051	2.7921	-9999.0
2014-05-20 06:10:00		60.0	56.8678	164.051	2.7881	-9999.0
2014-05-20 06:20:00		60.0	56.8678	164.051	2.7959	-9999.0
2014-05-20 06:30:00		60.0	56.8678	164.051	2.816	-9999.0
2014-05-20 06:40:00		60.0	56.8678	164.051	2.7847	-9999.0
2014-05-20 06:50:00		60.0	56.8678	164.051	2.7844	-9999.0
2014-05-20 07:00:00		60.0	56.8678	164.051	2.7764	-9999.0
2014-05-20 07:10:00		60.0	56.8678	164.051	2.7764	-9999.0
2014-05-20 07:20:00		60.0	56.8678	164.051	2.7715	-9999.0
2014-05-20 07:30:00		60.0	56.8678	164.051	2.7711	-9999.0
2014-05-20 07:40:00		60.0	56.8678	164.051	2.7722	-9999.0
2014-05-20 07:50:00		60.0	56.8678	164.051	2.7745	-9999.0
2014-05-20 08:00:00		60.0	56.8678	164.051	2.7776	-9999.0
2014-05-20 08:10:00		60.0	56.8678	164.051	2.8214	-9999.0
2014-05-20 08:20:00		60.0	56.8678	164.051	2.8302	-9999.0
2014-05-20 08:30:00		60.0	56.8678	164.051	2.8366	-9999.0
2014-05-20 08:40:00		60.0	56.8678	164.051	2.8497	-9999.0
2014-05-20 08:50:00		60.0	56.8678	164.051	2.8592	-9999.0
2014-05-20 09:00:00		60.0	56.8678	164.051	2.872	-9999.0
2014-05-20 09:10:00		60.0	56.8678	164.051	2.8791	-9999.0
2014-05-20 09:20:00		60.0	56.8678	164.051	2.8825	-9999.0
2014-05-20 09:30:00		60.0	56.8678	164.051	2.8882	-9999.0
2014-05-20 09:40:00		60.0	56.8678	164.051	2.8882	-9999.0
2014-05-20 09:50:00		60.0	56.8678	164.051	2.8943	-9999.0
2014-05-20 10:00:00		60.0	56.8678	164.051	2.8998	-9999.0
2014-05-20 10:10:00		60.0	56.8678	164.051	2.9017	-9999.0
2014-05-20 10:20:00		60.0	56.8678	164.051	2.9008	-9999.0
2014-05-20 10:30:00		60.0	56.8678	164.051	2.8983	-9999.0
2014-05-20 10:40:00		60.0	56.8678	164.051	2.8995	-9999.0
2014-05-20 10:50:00		60.0	56.8678	164.051	2.9	-9999.0
2014-05-20 11:00:00		60.0	56.8678	164.051	2.9039	-9999.0
2014-05-20 11:10:00		60.0	56.8678	164.051	2.9034	-9999.0
2014-05-20 11:20:00		60.0	56.8678	164.051	2.9037	-9999.0
2014-05-20 11:30:00		60.0	56.8678	164.051	2.9035	-9999.0
2014-05-20 11:40:00		60.0	56.8678	164.051	2.9053	-9999.0
2014-05-20 11:50:00		60.0	56.8678	164.051	2.9068	-9999.0
2014-05-20 12:00:00		60.0	56.8678	164.051	2.9066	-9999.0
2014-05-20 12:10:00		60.0	56.8678	164.051	2.9072	-9999.0
2014-05-20 12:20:00		60.0	56.8678	164.051	2.9073	-9999.0
2014-05-20 12:30:00		60.0	56.8678	164.051	2.9062	-9999.0
2014-05-20 12:40:00		60.0	56.8678	164.051	2.9059	-9999.0
2014-05-20 12:50:00		60.0	56.8678	164.051	2.9044	-9999.0
2014-05-20 13:00:00		60.0	56.8678	164.051	2.9033	-9999.0
2014-05-20 13:10:00		60.0	56.8678	164.051	2.9035	-9999.0
2014-05-20 13:20:00		60.0	56.8678	164.051	2.9029	-9999.0
2014-05-20 13:30:00		60.0	56.8678	164.051	2.9035	-9999.0
2014-05-20 13:40:00		60.0	56.8678	164.051	2.9035	-9999.0
2014-05-20 13:50:00		60.0	56.8678	164.051	2.905	-9999.0
2014-05-20 14:00:00		60.0	56.8678	164.051	2.9078	-9999.0
2014-05-20 14:10:00		60.0	56.8678	164.051	2.9086	-9999.0
2014-05-20 14:20:00		60.0	56.8678	164.051	2.9125	-9999.0
2014-05-20 14:30:00		60.0	56.8678	164.051	2.9228	-9999.0
2014-05-20 14:40:00		60.0	56.8678	164.051	2.9265	-9999.0
2014-05-20 14:50:00		60.0	56.8678	164.051	2.9194	-9999.0
2014-05-20 15:00:00		60.0	56.8678	164.051	2.9278	-9999.0
2014-05-20 15:10:00		60.0	56.8678	164.051	2.9282	-9999.0
2014-05-20 15:20:00		60.0	56.8678	164.051	2.9318	-9999.0
2014-05-20 15:30:00		60.0	56.8678	164.051	2.9356	-9999.0
2014-05-20 15:40:00		60.0	56.8678	164.051	2.9338	-9999.0
2014-05-20 15:50:00		60.0	56.8678	164.051	2.9371	-9999.0
2014-05-20 16:00:00		60.0	56.8678	164.051	2.9336	-9999.0
2014-05-20 16:10:00		60.0	56.8678	164.051	2.9347	-9999.0
2014-05-20 16:20:00		60.0	56.8678	164.051	2.9361	-9999.0
2014-05-20 16:30:00		60.0	56.8678	164.051	2.9297	-9999.0
2014-05-20 16:40:00		60.0	56.8678	164.051	2.9272	-9999.0
2014-05-20 16:50:00		60.0	56.8678	164.051	2.9262	-9999.0
2014-05-20 17:00:00		60.0	56.8678	164.051	2.9231	-9999.0
2014-05-20 17:10:00		60.0	56.8678	164.051	2.9301	-9999.0
2014-05-20 17:20:00		60.0	56.8678	164.051	2.9271	-9999.0
2014-05-20 17:30:00		60.0	56.8678	164.051	2.9288	-9999.0
2014-05-20 17:40:00		60.0	56.8678	164.051	2.9248	-9999.0
2014-05-20 17:50:00		60.0	56.8678	164.051	2.9219	-9999.0
2014-05-20 18:00:00		60.0	56.8678	164.051	2.9227	-9999.0
2014-05-20 18:10:00		60.0	56.8678	164.051	2.924	-9999.0
2014-05-20 18:20:00		60.0	56.8678	164.051	2.9236	-9999.0
2014-05-20 18:30:00		60.0	56.8678	164.051	2.9205	-9999.0
2014-05-20 18:40:00		60.0	56.8678	164.051	2.9194	-9999.0
2014-05-20 18:50:00		60.0	56.8678	164.051	2.9185	-9999.0
2014-05-20 19:00:00		60.0	56.8678	164.051	2.921	-9999.0
2014-05-20 19:10:00		60.0	56.8678	164.051	2.9195	-9999.0
2014-05-20 19:20:00		60.0	56.8678	164.051	2.9167	-9999.0
2014-05-20 19:30:00		60.0	56.8678	164.051	2.9254	-9999.0
2014-05-20 19:40:00		60.0	56.8678	164.051	2.9144	-9999.0
2014-05-20 19:50:00		60.0	56.8678	164.051	2.9153	-9999.0
2014-05-20 20:00:00		60.0	56.8678	164.051	2.9155	-9999.0
2014-05-20 20:10:00		60.0	56.8678	164.051	2.9267	-9999.0
2014-05-20 20:20:00		60.0	56.8678	164.051	2.912	-9999.0
2014-05-20 20:30:00		60.0	56.8678	164.051	2.9117	-9999.0
2014-05-20 20:40:00		60.0	56.8678	164.051	2.9054	-9999.0
2014-05-20 20:50:00		60.0	56.8678	164.051	2.9052	-9999.0
2014-05-20 21:00:00		60.0	56.8678	164.051	2.9008	-9999.0
2014-05-20 21:10:00		60.0	56.8678	164.051	2.8998	-9999.0
2014-05-20 21:20:00		60.0	56.8678	164.051	2.8931	-9999.0
2014-05-20 21:30:00		60.0	56.8678	164.051	2.8864	-9999.0
2014-05-20 21:40:00		60.0	56.8678	164.051	2.8852	-9999.0
2014-05-20 21:50:00		60.0	56.8678	164.051	2.8819	-9999.0
2014-05-20 22:00:00		60.0	56.8678	164.051	2.8796	-9999.0
2014-05-20 22:10:00		60.0	56.8678	164.051	2.8788	-9999.0
2014-05-20 22:20:00		60.0	56.8678	164.051	2.8753	-9999.0
2014-05-20 22:30:00		60.0	56.8678	164.051	2.8742	-9999.0
2014-05-20 22:40:00		60.0	56.8678	164.051	2.8736	-9999.0
2014-05-20 22:50:00		60.0	56.8678	164.051	2.871	-9999.0
2014-05-20 23:00:00		60.0	56.8678	164.051	2.8715	-9999.0
2014-05-20 23:10:00		60.0	56.8678	164.051	2.8731	-9999.0
2014-05-20 23:20:00		60.0	56.8678	164.051	2.8722	-9999.0
2014-05-20 23:30:00		60.0	56.8678	164.051	2.8737	-9999.0
2014-05-20 23:40:00		60.0	56.8678	164.051	2.8785	-9999.0
2014-05-20 23:50:00		60.0	56.8678	164.051	2.8873	-9999.0
2014-05-21 00:00:00		60.0	56.8678	164.051	2.893	-9999.0
2014-05-21 00:10:00		60.0	56.8678	164.051	2.9007	-9999.0
2014-05-21 00:20:00		60.0	56.8678	164.051	2.9132	-9999.0
2014-05-21 00:30:00		60.0	56.8678	164.051	2.9241	-9999.0
2014-05-21 00:40:00		60.0	56.8678	164.051	2.9284	-9999.0
2014-05-21 00:50:00		60.0	56.8678	164.051	2.9382	-9999.0
2014-05-21 01:00:00		60.0	56.8678	164.051	2.9467	-9999.0
2014-05-21 01:10:00		60.0	56.8678	164.051	2.9526	-9999.0
2014-05-21 01:20:00		60.0	56.8678	164.051	2.9583	-9999.0
2014-05-21 01:30:00		60.0	56.8678	164.051	2.9645	-9999.0
2014-05-21 01:40:00		60.0	56.8678	164.051	2.9655	-9999.0
2014-05-21 01:50:00		60.0	56.8678	164.051	2.9645	-9999.0
2014-05-21 02:00:00		60.0	56.8678	164.051	2.9607	-9999.0
2014-05-21 02:10:00		60.0	56.8678	164.051	2.9577	-9999.0
2014-05-21 02:20:00		60.0	56.8678	164.051	2.9523	-9999.0
2014-05-21 02:30:00		60.0	56.8678	164.051	2.9463	-9999.0
2014-05-21 02:40:00		60.0	56.8678	164.051	2.943	-9999.0
2014-05-21 02:50:00		60.0	56.8678	164.051	2.9375	-9999.0
2014-05-21 03:00:00		60.0	56.8678	164.051	2.9344	-9999.0
2014-05-21 03:10:00		60.0	56.8678	164.051	2.9306	-9999.0
2014-05-21 03:20:00		60.0	56.8678	164.051	2.9271	-9999.0
2014-05-21 03:30:00		60.0	56.8678	164.051	2.9229	-9999.0
2014-05-21 03:40:00		60.0	56.8678	164.051	2.9237	-9999.0
2014-05-21 03:50:00		60.0	56.8678	164.051	2.914	-9999.0
2014-05-21 04:00:00		60.0	56.8678	164.051	2.9102	-9999.0
2014-05-21 04:10:00		60.0	56.8678	164.051	2.9023	-9999.0
2014-05-21 04:20:00		60.0	56.8678	164.051	2.8927	-9999.0
2014-05-21 04:30:00		60.0	56.8678	164.051	2.8835	-9999.0
2014-05-21 04:40:00		60.0	56.8678	164.051	2.8697	-9999.0
2014-05-21 04:50:00		60.0	56.8678	164.051	2.8633	-9999.0
2014-05-21 05:00:00		60.0	56.8678	164.051	2.8567	-9999.0
2014-05-21 05:10:00		60.0	56.8678	164.051	2.8471	-9999.0
2014-05-21 05:20:00		60.0	56.8678	164.051	2.841	-9999.0
2014-05-21 05:30:00		60.0	56.8678	164.051	2.8347	-9999.0
2014-05-21 05:40:00		60.0	56.8678	164.051	2.8355	-9999.0
2014-05-21 05:50:00		60.0	56.8678	164.051	2.8254	-9999.0
2014-05-21 06:00:00		60.0	56.8678	164.051	2.8269	-9999.0
2014-05-21 06:10:00		60.0	56.8678	164.051	2.8242	-9999.0
2014-05-21 06:20:00		60.0	56.8678	164.051	2.8251	-9999.0
2014-05-21 06:30:00		60.0	56.8678	164.051	2.8275	-9999.0
2014-05-21 06:40:00		60.0	56.8678	164.051	2.8292	-9999.0
2014-05-21 06:50:00		60.0	56.8678	164.051	2.8321	-9999.0
2014-05-21 07:00:00		60.0	56.8678	164.051	2.8368	-9999.0
2014-05-21 07:10:00		60.0	56.8678	164.051	2.8487	-9999.0
2014-05-21 07:20:00		60.0	56.8678	164.051	2.8582	-9999.0
2014-05-21 07:30:00		60.0	56.8678	164.051	2.8662	-9999.0
2014-05-21 07:40:00		60.0	56.8678	164.051	2.8709	-9999.0
2014-05-21 07:50:00		60.0	56.8678	164.051	2.8835	-9999.0
2014-05-21 08:00:00		60.0	56.8678	164.051	2.8963	-9999.0
2014-05-21 08:10:00		60.0	56.8678	164.051	2.9039	-9999.0
2014-05-21 08:20:00		60.0	56.8678	164.051	2.9137	-9999.0
2014-05-21 08:30:00		60.0	56.8678	164.051	2.9227	-9999.0
2014-05-21 08:40:00		60.0	56.8678	164.051	2.9251	-9999.0
2014-05-21 08:50:00		60.0	56.8678	164.051	2.9348	-9999.0
2014-05-21 09:00:00		60.0	56.8678	164.051	2.9346	-9999.0
2014-05-21 09:10:00		60.0	56.8678	164.051	2.9444	-9999.0
2014-05-21 09:20:00		60.0	56.8678	164.051	2.9444	-9999.0
2014-05-21 09:30:00		60.0	56.8678	164.051	2.9535	-9999.0
2014-05-21 09:40:00		60.0	56.8678	164.051	2.9549	-9999.0
2014-05-21 09:50:00		60.0	56.8678	164.051	2.9597	-9999.0
2014-05-21 10:00:00		60.0	56.8678	164.051	2.9622	-9999.0
2014-05-21 10:10:00		60.0	56.8678	164.051	2.9666	-9999.0
2014-05-21 10:20:00		60.0	56.8678	164.051	2.9694	-9999.0
2014-05-21 10:30:00		60.0	56.8678	164.051	2.9722	-9999.0
2014-05-21 10:40:00		60.0	56.8678	164.051	2.9729	-9999.0
2014-05-21 10:50:00		60.0	56.8678	164.051	2.9755	-9999.0
2014-05-21 11:00:00		60.0	56.8678	164.051	2.9729	-9999.0
2014-05-21 11:10:00		60.0	56.8678	164.051	2.972	-9999.0
2014-05-21 11:20:00		60.0	56.8678	164.051	2.9703	-9999.0
2014-05-21 11:30:00		60.0	56.8678	164.051	2.9584	-9999.0
2014-05-21 11:40:00		60.0	56.8678	164.051	2.9552	-9999.0
2014-05-21 11:50:00		60.0	56.8678	164.051	2.9514	-9999.0
2014-05-21 12:00:00		60.0	56.8678	164.051	2.9496	-9999.0
2014-05-21 12:10:00		60.0	56.8678	164.051	2.9464	-9999.0
2014-05-21 12:20:00		60.0	56.8678	164.051	2.9475	-9999.0
2014-05-21 12:30:00		60.0	56.8678	164.051	2.9461	-9999.0
2014-05-21 12:40:00		60.0	56.8678	164.051	2.9514	-9999.0
2014-05-21 12:50:00		60.0	56.8678	164.051	2.9517	-9999.0
2014-05-21 13:00:00		60.0	56.8678	164.051	2.9654	-9999.0
2014-05-21 13:10:00		60.0	56.8678	164.051	2.9588	-9999.0
2014-05-21 13:20:00		60.0	56.8678	164.051	2.9612	-9999.0
2014-05-21 13:30:00		60.0	56.8678	164.051	2.9667	-9999.0
2014-05-21 13:40:00		60.0	56.8678	164.051	2.9648	-9999.0
2014-05-21 13:50:00		60.0	56.8678	164.051	2.9607	-9999.0
2014-05-21 14:00:00		60.0	56.8678	164.051	2.959	-9999.0
2014-05-21 14:10:00		60.0	56.8678	164.051	2.9575	-9999.0
2014-05-21 14:20:00		60.0	56.8678	164.051	2.9561	-9999.0
2014-05-21 14:30:00		60.0	56.8678	164.051	2.9529	-9999.0
2014-05-21 14:40:00		60.0	56.8678	164.051	2.9495	-9999.0
2014-05-21 14:50:00		60.0	56.8678	164.051	2.9447	-9999.0
2014-05-21 15:00:00		60.0	56.8678	164.051	2.9442	-9999.0
2014-05-21 15:10:00		60.0	56.8678	164.051	2.9417	-9999.0
2014-05-21 15:20:00		60.0	56.8678	164.051	2.9402	-9999.0
2014-05-21 15:30:00		60.0	56.8678	164.051	2.9415	-9999.0
2014-05-21 15:40:00		60.0	56.8678	164.051	2.9378	-9999.0
2014-05-21 15:50:00		60.0	56.8678	164.051	2.9429	-9999.0
2014-05-21 16:00:00		60.0	56.8678	164.051	2.9436	-9999.0
2014-05-21 16:10:00		60.0	56.8678	164.051	2.9451	-9999.0
2014-05-21 16:20:00		60.0	56.8678	164.051	2.9444	-9999.0
2014-05-21 16:30:00		60.0	56.8678	164.051	2.9466	-9999.0
2014-05-21 16:40:00		60.0	56.8678	164.051	2.9469	-9999.0
2014-05-21 16:50:00		60.0	56.8678	164.051	2.9486	-9999.0
2014-05-21 17:00:00		60.0	56.8678	164.051	2.95	-9999.0
2014-05-21 17:10:00		60.0	56.8678	164.051	2.9509	-9999.0
2014-05-21 17:20:00		60.0	56.8678	164.051	2.9557	-9999.0
2014-05-21 17:30:00		60.0	56.8678	164.051	2.9547	-9999.0
2014-05-21 17:40:00		60.0	56.8678	164.051	2.9559	-9999.0
2014-05-21 17:50:00		60.0	56.8678	164.051	2.959	-9999.0
2014-05-21 18:00:00		60.0	56.8678	164.051	2.9583	-9999.0
2014-05-21 18:10:00		60.0	56.8678	164.051	2.9588	-9999.0
2014-05-21 18:20:00		60.0	56.8678	164.051	2.9613	-9999.0
2014-05-21 18:30:00		60.0	56.8678	164.051	2.9638	-9999.0
2014-05-21 18:40:00		60.0	56.8678	164.051	2.9669	-9999.0
2014-05-21 18:50:00		60.0	56.8678	164.051	2.9664	-9999.0
2014-05-21 19:00:00		60.0	56.8678	164.051	2.9703	-9999.0
2014-05-21 19:10:00		60.0	56.8678	164.051	2.9696	-9999.0
2014-05-21 19:20:00		60.0	56.8678	164.051	2.9702	-9999.0
2014-05-21 19:30:00		60.0	56.8678	164.051	2.9711	-9999.0
2014-05-21 19:40:00		60.0	56.8678	164.051	2.9721	-9999.0
2014-05-21 19:50:00		60.0	56.8678	164.051	2.9753	-9999.0
2014-05-21 20:00:00		60.0	56.8678	164.051	2.9754	-9999.0
2014-05-21 20:10:00		60.0	56.8678	164.051	2.9754	-9999.0
2014-05-21 20:20:00		60.0	56.8678	164.051	2.9779	-9999.0
2014-05-21 20:30:00		60.0	56.8678	164.051	2.976	-9999.0
2014-05-21 20:40:00		60.0	56.8678	164.051	2.9749	-9999.0
2014-05-21 20:50:00		60.0	56.8678	164.051	2.9735	-9999.0
2014-05-21 21:00:00		60.0	56.8678	164.051	2.9734	-9999.0
2014-05-21 21:10:00		60.0	56.8678	164.051	2.9726	-9999.0
2014-05-21 21:20:00		60.0	56.8678	164.051	2.9713	-9999.0
2014-05-21 21:30:00		60.0	56.8678	164.051	2.9699	-9999.0
2014-05-21 21:40:00		60.0	56.8678	164.051	2.9687	-9999.0
2014-05-21 21:50:00		60.0	56.8678	164.051	2.9686	-9999.0
2014-05-21 22:00:00		60.0	56.8678	164.051	2.969	-9999.0
2014-05-21 22:10:00		60.0	56.8678	164.051	2.9684	-9999.0
2014-05-21 22:20:00		60.0	56.8678	164.051	2.9676	-9999.0
2014-05-21 22:30:00		60.0	56.8678	164.051	2.9685	-9999.0
2014-05-21 22:40:00		60.0	56.8678	164.051	2.9681	-9999.0
2014-05-21 22:50:00		60.0	56.8678	164.051	2.9676	-9999.0
2014-05-21 23:00:00		60.0	56.8678	164.051	2.9677	-9999.0
2014-05-21 23:10:00		60.0	56.8678	164.051	2.968	-9999.0
2014-05-21 23:20:00		60.0	56.8678	164.051	2.9662	-9999.0
2014-05-21 23:30:00		60.0	56.8678	164.051	2.9679	-9999.0
2014-05-21 23:40:00		60.0	56.8678	164.051	2.9651	-9999.0
2014-05-21 23:50:00		60.0	56.8678	164.051	2.9652	-9999.0
2014-05-22 00:00:00		60.0	56.8678	164.051	2.9646	-9999.0
2014-05-22 00:10:00		60.0	56.8678	164.051	2.9636	-9999.0
2014-05-22 00:20:00		60.0	56.8678	164.051	2.9608	-9999.0
2014-05-22 00:30:00		60.0	56.8678	164.051	2.9594	-9999.0
2014-05-22 00:40:00		60.0	56.8678	164.051	2.9609	-9999.0
2014-05-22 00:50:00		60.0	56.8678	164.051	2.9588	-9999.0
2014-05-22 01:00:00		60.0	56.8678	164.051	2.9624	-9999.0
2014-05-22 01:10:00		60.0	56.8678	164.051	2.9563	-9999.0
2014-05-22 01:20:00		60.0	56.8678	164.051	2.953	-9999.0
2014-05-22 01:30:00		60.0	56.8678	164.051	2.9557	-9999.0
2014-05-22 01:40:00		60.0	56.8678	164.051	2.9514	-9999.0
2014-05-22 01:50:00		60.0	56.8678	164.051	2.9491	-9999.0
2014-05-22 02:00:00		60.0	56.8678	164.051	2.9459	-9999.0
2014-05-22 02:10:00		60.0	56.8678	164.051	2.9439	-9999.0
2014-05-22 02:20:00		60.0	56.8678	164.051	2.9417	-9999.0
2014-05-22 02:30:00		60.0	56.8678	164.051	2.9396	-9999.0
2014-05-22 02:40:00		60.0	56.8678	164.051	2.9375	-9999.0
2014-05-22 02:50:00		60.0	56.8678	164.051	2.9367	-9999.0
2014-05-22 03:00:00		60.0	56.8678	164.051	2.9359	-9999.0
2014-05-22 03:10:00		60.0	56.8678	164.051	2.9356	-9999.0
2014-05-22 03:20:00		60.0	56.8678	164.051	2.9346	-9999.0
2014-05-22 03:30:00		60.0	56.8678	164.051	2.9341	-9999.0
2014-05-22 03:40:00		60.0	56.8678	164.051	2.933	-9999.0
2014-05-22 03:50:00		60.0	56.8678	164.051	2.9326	-9999.0
2014-05-22 04:00:00		60.0	56.8678	164.051	2.9298	-9999.0
2014-05-22 04:10:00		60.0	56.8678	164.051	2.9296	-9999.0
2014-05-22 04:20:00		60.0	56.8678	164.051	2.9271	-9999.0
2014-05-22 04:30:00		60.0	56.8678	164.051	2.9251	-9999.0
2014-05-22 04:40:00		60.0	56.8678	164.051	2.9218	-9999.0
2014-05-22 04:50:00		60.0	56.8678	164.051	2.9203	-9999.0
2014-05-22 05:00:00		60.0	56.8678	164.051	2.92	-9999.0
2014-05-22 05:10:00		60.0	56.8678	164.051	2.9182	-9999.0
2014-05-22 05:20:00		60.0	56.8678	164.051	2.9161	-9999.0
2014-05-22 05:30:00		60.0	56.8678	164.051	2.9169	-9999.0
2014-05-22 05:40:00		60.0	56.8678	164.051	2.9185	-9999.0
2014-05-22 05:50:00		60.0	56.8678	164.051	2.9268	-9999.0
2014-05-22 06:00:00		60.0	56.8678	164.051	2.9211	-9999.0
2014-05-22 06:10:00		60.0	56.8678	164.051	2.9206	-9999.0
2014-05-22 06:20:00		60.0	56.8678	164.051	2.9184	-9999.0
2014-05-22 06:30:00		60.0	56.8678	164.051	2.9213	-9999.0
2014-05-22 06:40:00		60.0	56.8678	164.051	2.9217	-9999.0
2014-05-22 06:50:00		60.0	56.8678	164.051	2.9258	-9999.0
2014-05-22 07:00:00		60.0	56.8678	164.051	2.924	-9999.0
2014-05-22 07:10:00		60.0	56.8678	164.051	2.9274	-9999.0
2014-05-22 07:20:00		60.0	56.8678	164.051	2.9287	-9999.0
2014-05-22 07:30:00		60.0	56.8678	164.051	2.9308	-9999.0
2014-05-22 07:40:00		60.0	56.8678	164.051	2.9327	-9999.0
2014-05-22 07:50:00		60.0	56.8678	164.051	2.9303	-9999.0
2014-05-22 08:00:00		60.0	56.8678	164.051	2.9382	-9999.0
2014-05-22 08:10:00		60.0	56.8678	164.051	2.9377	-9999.0
2014-05-22 08:20:00		60.0	56.8678	164.051	2.9401	-9999.0
2014-05-22 08:30:00		60.0	56.8678	164.051	2.9438	-9999.0
2014-05-22 08:40:00		60.0	56.8678	164.051	2.9451	-9999.0
2014-05-22 08:50:00		60.0	56.8678	164.051	2.9447	-9999.0
2014-05-22 09:00:00		60.0	56.8678	164.051	2.9495	-9999.0
2014-05-22 09:10:00		60.0	56.8678	164.051	2.9523	-9999.0
2014-05-22 09:20:00		60.0	56.8678	164.051	2.9509	-9999.0
2014-05-22 09:30:00		60.0	56.8678	164.051	2.9545	-9999.0
2014-05-22 09:40:00		60.0	56.8678	164.051	2.9548	-9999.0
2014-05-22 09:50:00		60.0	56.8678	164.051	2.9562	-9999.0
2014-05-22 10:00:00		60.0	56.8678	164.051	2.9566	-9999.0
2014-05-22 10:10:00		60.0	56.8678	164.051	2.956	-9999.0
2014-05-22 10:20:00		60.0	56.8678	164.051	2.9557	-9999.0
2014-05-22 10:30:00		60.0	56.8678	164.051	2.9564	-9999.0
2014-05-22 10:40:00		60.0	56.8678	164.051	2.9603	-9999.0
2014-05-22 10:50:00		60.0	56.8678	164.051	2.9642	-9999.0
2014-05-22 11:00:00		60.0	56.8678	164.051	2.9687	-9999.0
2014-05-22 11:10:00		60.0	56.8678	164.051	2.9753	-9999.0
2014-05-22 11:20:00		60.0	56.8678	164.051	2.9721	-9999.0
2014-05-22 11:30:00		60.0	56.8678	164.051	2.9714	-9999.0
2014-05-22 11:40:00		60.0	56.8678	164.051	2.9697	-9999.0
2014-05-22 11:50:00		60.0	56.8678	164.051	2.9648	-9999.0
2014-05-22 12:00:00		60.0	56.8678	164.051	2.9601	-9999.0
2014-05-22 12:10:00		60.0	56.8678	164.051	2.9571	-9999.0
2014-05-22 12:20:00		60.0	56.8678	164.051	2.9524	-9999.0
2014-05-22 12:30:00		60.0	56.8678	164.051	2.9475	-9999.0
2014-05-22 12:40:00		60.0	56.8678	164.051	2.9413	-9999.0
2014-05-22 12:50:00		60.0	56.8678	164.051	2.9357	-9999.0
2014-05-22 13:00:00		60.0	56.8678	164.051	2.9295	-9999.0
2014-05-22 13:10:00		60.0	56.8678	164.051	2.9285	-9999.0
2014-05-22 13:20:00		60.0	56.8678	164.051	2.9273	-9999.0
2014-05-22 13:30:00		60.0	56.8678	164.051	2.9247	-9999.0
2014-05-22 13:40:00		60.0	56.8678	164.051	2.9345	-9999.0
2014-05-22 13:50:00		60.0	56.8678	164.051	2.9414	-9999.0
2014-05-22 14:00:00		60.0	56.8678	164.051	2.9253	-9999.0
2014-05-22 14:10:00		60.0	56.8678	164.051	2.9283	-9999.0
2014-05-22 14:20:00		60.0	56.8678	164.051	2.9277	-9999.0
2014-05-22 14:30:00		60.0	56.8678	164.051	2.9251	-9999.0
2014-05-22 14:40:00		60.0	56.8678	164.051	2.9206	-9999.0
2014-05-22 14:50:00		60.0	56.8678	164.051	2.9193	-9999.0
2014-05-22 15:00:00		60.0	56.8678	164.051	2.9206	-9999.0
2014-05-22 15:10:00		60.0	56.8678	164.051	2.9328	-9999.0
2014-05-22 15:20:00		60.0	56.8678	164.051	2.939	-9999.0
2014-05-22 15:30:00		60.0	56.8678	164.051	2.9377	-9999.0
2014-05-22 15:40:00		60.0	56.8678	164.051	2.9494	-9999.0
2014-05-22 15:50:00		60.0	56.8678	164.051	2.9534	-9999.0
2014-05-22 16:00:00		60.0	56.8678	164.051	2.9605	-9999.0
2014-05-22 16:10:00		60.0	56.8678	164.051	2.9784	-9999.0
2014-05-22 16:20:00		60.0	56.8678	164.051	2.9861	-9999.0
2014-05-22 16:30:00		60.0	56.8678	164.051	2.9865	-9999.0
2014-05-22 16:40:00		60.0	56.8678	164.051	2.9822	-9999.0
2014-05-22 16:50:00		60.0	56.8678	164.051	2.9902	-9999.0
2014-05-22 17:00:00		60.0	56.8678	164.051	2.9952	-9999.0
2014-05-22 17:10:00		60.0	56.8678	164.051	3.0002	-9999.0
2014-05-22 17:20:00		60.0	56.8678	164.051	2.9976	-9999.0
2014-05-22 17:30:00		60.0	56.8678	164.051	3.0051	-9999.0
2014-05-22 17:40:00		60.0	56.8678	164.051	3.0017	-9999.0
2014-05-22 17:50:00		60.0	56.8678	164.051	2.9995	-9999.0
2014-05-22 18:00:00		60.0	56.8678	164.051	2.999	-9999.0
2014-05-22 18:10:00		60.0	56.8678	164.051	3.003	-9999.0
2014-05-22 18:20:00		60.0	56.8678	164.051	2.9973	-9999.0
2014-05-22 18:30:00		60.0	56.8678	164.051	3.0001	-9999.0
2014-05-22 18:40:00		60.0	56.8678	164.051	3.0009	-9999.0
2014-05-22 18:50:00		60.0	56.8678	164.051	3.0017	-9999.0
2014-05-22 19:00:00		60.0	56.8678	164.051	3.0001	-9999.0
2014-05-22 19:10:00		60.0	56.8678	164.051	3.001	-9999.0
2014-05-22 19:20:00		60.0	56.8678	164.051	3.0014	-9999.0
2014-05-22 19:30:00		60.0	56.8678	164.051	3.0003	-9999.0
2014-05-22 19:40:00		60.0	56.8678	164.051	3.0035	-9999.0
2014-05-22 19:50:00		60.0	56.8678	164.051	3.004	-9999.0
2014-05-22 20:00:00		60.0	56.8678	164.051	3.0018	-9999.0
2014-05-22 20:10:00		60.0	56.8678	164.051	3.0029	-9999.0
2014-05-22 20:20:00		60.0	56.8678	164.051	3.0046	-9999.0
2014-05-22 20:30:00		60.0	56.8678	164.051	3.0092	-9999.0
2014-05-22 20:40:00		60.0	56.8678	164.051	3.0044	-9999.0
2014-05-22 20:50:00		60.0	56.8678	164.051	3.0076	-9999.0
2014-05-22 21:00:00		60.0	56.8678	164.051	3.005	-9999.0
2014-05-22 21:10:00		60.0	56.8678	164.051	3.0049	-9999.0
2014-05-22 21:20:00		60.0	56.8678	164.051	3.0057	-9999.0
2014-05-22 21:30:00		60.0	56.8678	164.051	3.003	-9999.0
2014-05-22 21:40:00		60.0	56.8678	164.051	3.001	-9999.0
2014-05-22 21:50:00		60.0	56.8678	164.051	2.9979	-9999.0
2014-05-22 22:00:00		60.0	56.8678	164.051	2.9948	-9999.0
2014-05-22 22:10:00		60.0	56.8678	164.051	2.992	-9999.0
2014-05-22 22:20:00		60.0	56.8678	164.051	2.9916	-9999.0
2014-05-22 22:30:00		60.0	56.8678	164.051	2.9882	-9999.0
2014-05-22 22:40:00		60.0	56.8678	164.051	2.9861	-9999.0
2014-05-22 22:50:00		60.0	56.8678	164.051	2.9861	-9999.0
2014-05-22 23:00:00		60.0	56.8678	164.051	2.9824	-9999.0
2014-05-22 23:10:00		60.0	56.8678	164.051	2.9805	-9999.0
2014-05-22 23:20:00		60.0	56.8678	164.051	2.9792	-9999.0
2014-05-22 23:30:00		60.0	56.8678	164.051	2.9773	-9999.0
2014-05-22 23:40:00		60.0	56.8678	164.051	2.9803	-9999.0
2014-05-22 23:50:00		60.0	56.8678	164.051	2.9819	-9999.0
2014-05-23 00:00:00		60.0	56.8678	164.051	2.9731	-9999.0
2014-05-23 00:10:00		60.0	56.8678	164.051	2.9754	-9999.0
2014-05-23 00:20:00		60.0	56.8678	164.051	2.974	-9999.0
2014-05-23 00:30:00		60.0	56.8678	164.051	2.9664	-9999.0
2014-05-23 00:40:00		60.0	56.8678	164.051	2.9799	-9999.0
2014-05-23 00:50:00		60.0	56.8678	164.051	2.9733	-9999.0
2014-05-23 01:00:00		60.0	56.8678	164.051	2.9708	-9999.0
2014-05-23 01:10:00		60.0	56.8678	164.051	2.9674	-9999.0
2014-05-23 01:20:00		60.0	56.8678	164.051	2.9654	-9999.0
2014-05-23 01:30:00		60.0	56.8678	164.051	2.9705	-9999.0
2014-05-23 01:40:00		60.0	56.8678	164.051	2.9672	-9999.0
2014-05-23 01:50:00		60.0	56.8678	164.051	2.9626	-9999.0
2014-05-23 02:00:00		60.0	56.8678	164.051	2.9624	-9999.0
2014-05-23 02:10:00		60.0	56.8678	164.051	2.9684	-9999.0
2014-05-23 02:20:00		60.0	56.8678	164.051	2.966	-9999.0
2014-05-23 02:30:00		60.0	56.8678	164.051	2.967	-9999.0
2014-05-23 02:40:00		60.0	56.8678	164.051	2.9706	-9999.0
2014-05-23 02:50:00		60.0	56.8678	164.051	2.9756	-9999.0
2014-05-23 03:00:00		60.0	56.8678	164.051	2.9892	-9999.0
2014-05-23 03:10:00		60.0	56.8678	164.051	2.9932	-9999.0
2014-05-23 03:20:00		60.0	56.8678	164.051	2.9875	-9999.0
2014-05-23 03:30:00		60.0	56.8678	164.051	3.0092	-9999.0
2014-05-23 03:40:00		60.0	56.8678	164.051	3.0115	-9999.0
2014-05-23 03:50:00		60.0	56.8678	164.051	3.0268	-9999.0
2014-05-23 04:00:00		60.0	56.8678	164.051	3.014	-9999.0
2014-05-23 04:10:00		60.0	56.8678	164.051	3.0204	-9999.0
2014-05-23 04:20:00		60.0	56.8678	164.051	3.0157	-9999.0
2014-05-23 04:30:00		60.0	56.8678	164.051	3.0162	-9999.0
2014-05-23 04:40:00		60.0	56.8678	164.051	3.015	-9999.0
2014-05-23 04:50:00		60.0	56.8678	164.051	3.0136	-9999.0
2014-05-23 05:00:00		60.0	56.8678	164.051	3.0154	-9999.0
2014-05-23 05:10:00		60.0	56.8678	164.051	3.0171	-9999.0
2014-05-23 05:20:00		60.0	56.8678	164.051	3.0133	-9999.0
2014-05-23 05:30:00		60.0	56.8678	164.051	3.0173	-9999.0
2014-05-23 05:40:00		60.0	56.8678	164.051	3.013	-9999.0
2014-05-23 05:50:00		60.0	56.8678	164.051	3.0149	-9999.0
2014-05-23 06:00:00		60.0	56.8678	164.051	3.0147	-9999.0
2014-05-23 06:10:00		60.0	56.8678	164.051	3.0158	-9999.0
2014-05-23 06:20:00		60.0	56.8678	164.051	3.0152	-9999.0
2014-05-23 06:30:00		60.0	56.8678	164.051	3.0121	-9999.0
2014-05-23 06:40:00		60.0	56.8678	164.051	3.0168	-9999.0
2014-05-23 06:50:00		60.0	56.8678	164.051	3.0203	-9999.0
2014-05-23 07:00:00		60.0	56.8678	164.051	3.017	-9999.0
2014-05-23 07:10:00		60.0	56.8678	164.051	3.0181	-9999.0
2014-05-23 07:20:00		60.0	56.8678	164.051	3.0237	-9999.0
2014-05-23 07:30:00		60.0	56.8678	164.051	3.0199	-9999.0
2014-05-23 07:40:00		60.0	56.8678	164.051	3.0237	-9999.0
2014-05-23 07:50:00		60.0	56.8678	164.051	3.0259	-9999.0
2014-05-23 08:00:00		60.0	56.8678	164.051	3.024	-9999.0
2014-05-23 08:10:00		60.0	56.8678	164.051	3.0226	-9999.0
2014-05-23 08:20:00		60.0	56.8678	164.051	3.0308	-9999.0
2014-05-23 08:30:00		60.0	56.8678	164.051	3.0333	-9999.0
2014-05-23 08:40:00		60.0	56.8678	164.051	3.0351	-9999.0
2014-05-23 08:50:00		60.0	56.8678	164.051	3.0327	-9999.0
2014-05-23 09:00:00		60.0	56.8678	164.051	3.0298	-9999.0
2014-05-23 09:10:00		60.0	56.8678	164.051	3.0248	-9999.0
2014-05-23 09:20:00		60.0	56.8678	164.051	3.0185	-9999.0
2014-05-23 09:30:00		60.0	56.8678	164.051	3.0157	-9999.0
2014-05-23 09:40:00		60.0	56.8678	164.051	3.0119	-9999.0
2014-05-23 09:50:00		60.0	56.8678	164.051	3.0108	-9999.0
2014-05-23 10:00:00		60.0	56.8678	164.051	3.0082	-9999.0
2014-05-23 10:10:00		60.0	56.8678	164.051	3.009	-9999.0
2014-05-23 10:20:00		60.0	56.8678	164.051	3.009	-9999.0
2014-05-23 10:30:00		60.0	56.8678	164.051	3.0107	-9999.0
2014-05-23 10:40:00		60.0	56.8678	164.051	3.013	-9999.0
2014-05-23 10:50:00		60.0	56.8678	164.051	3.0145	-9999.0
2014-05-23 11:00:00		60.0	56.8678	164.051	3.0191	-9999.0
2014-05-23 11:10:00		60.0	56.8678	164.051	3.0255	-9999.0
2014-05-23 11:20:00		60.0	56.8678	164.051	3.0231	-9999.0
2014-05-23 11:30:00		60.0	56.8678	164.051	3.0228	-9999.0
2014-05-23 11:40:00		60.0	56.8678	164.051	3.0264	-9999.0
2014-05-23 11:50:00		60.0	56.8678	164.051	3.0265	-9999.0
2014-05-23 12:00:00		60.0	56.8678	164.051	3.0232	-9999.0
2014-05-23 12:10:00		60.0	56.8678	164.051	3.0163	-9999.0
2014-05-23 12:20:00		60.0	56.8678	164.051	3.0121	-9999.0
2014-05-23 12:30:00		60.0	56.8678	164.051	3.0062	-9999.0
2014-05-23 12:40:00		60.0	56.8678	164.051	3.0023	-9999.0
2014-05-23 12:50:00		60.0	56.8678	164.051	2.9935	-9999.0
2014-05-23 13:00:00		60.0	56.8678	164.051	2.9814	-9999.0
2014-05-23 13:10:00		60.0	56.8678	164.051	2.9746	-9999.0
2014-05-23 13:20:00		60.0	56.8678	164.051	2.9769	-9999.0
2014-05-23 13:30:00		60.0	56.8678	164.051	2.9945	-9999.0
2014-05-23 13:40:00		60.0	56.8678	164.051	2.9929	-9999.0
2014-05-23 13:50:00		60.0	56.8678	164.051	2.9925	-9999.0
2014-05-23 14:00:00		60.0	56.8678	164.051	2.9945	-9999.0
2014-05-23 14:10:00		60.0	56.8678	164.051	2.9994	-9999.0
2014-05-23 14:20:00		60.0	56.8678	164.051	3.0071	-9999.0
2014-05-23 14:30:00		60.0	56.8678	164.051	3.0228	-9999.0
2014-05-23 14:40:00		60.0	56.8678	164.051	3.0015	-9999.0
2014-05-23 14:50:00		60.0	56.8678	164.051	2.9951	-9999.0
2014-05-23 15:00:00		60.0	56.8678	164.051	2.9934	-9999.0
2014-05-23 15:10:00		60.0	56.8678	164.051	3.0087	-9999.0
2014-05-23 15:20:00		60.0	56.8678	164.051	2.9984	-9999.0
2014-05-23 15:30:00		60.0	56.8678	164.051	2.9949	-9999.0
2014-05-23 15:40:00		60.0	56.8678	164.051	2.9932	-9999.0
2014-05-23 15:50:00		60.0	56.8678	164.051	2.9962	-9999.0
2014-05-23 16:00:00		60.0	56.8678	164.051	3.0013	-9999.0
2014-05-23 16:10:00		60.0	56.8678	164.051	2.996	-9999.0
2014-05-23 16:20:00		60.0	56.8678	164.051	2.9956	-9999.0
2014-05-23 16:30:00		60.0	56.8678	164.051	2.9951	-9999.0
2014-05-23 16:40:00		60.0	56.8678	164.051	2.9946	-9999.0
2014-05-23 16:50:00		60.0	56.8678	164.051	2.996	-9999.0
2014-05-23 17:00:00		60.0	56.8678	164.051	3.0047	-9999.0
2014-05-23 17:10:00		60.0	56.8678	164.051	3.0062	-9999.0
2014-05-23 17:20:00		60.0	56.8678	164.051	3.0043	-9999.0
2014-05-23 17:30:00		60.0	56.8678	164.051	3.0125	-9999.0
2014-05-23 17:40:00		60.0	56.8678	164.051	3.0076	-9999.0
2014-05-23 17:50:00		60.0	56.8678	164.051	3.0031	-9999.0
2014-05-23 18:00:00		60.0	56.8678	164.051	3.0045	-9999.0
2014-05-23 18:10:00		60.0	56.8678	164.051	3.0063	-9999.0
2014-05-23 18:20:00		60.0	56.8678	164.051	3.0144	-9999.0
[truncated: 21,345 more rows]
