# Supplementary material for: Return of warm conditions in the southeastern Bering Sea: Physics to fluorescence
Source: PLoS One. 2017 Sep 28;12(9):e0185464. doi: 10.1371/journal.pone.0185464 (PMC5619787; doi:10.1371/journal.pone.0185464)
Supplement: S1 Data — Moored temperature data presented from 2014–2016. (ZIP) [file pone.0185464.s001.zip › NOAAEcoFOCI_2015bs2c_temperature_60m.xlsx]

## Sheet: Sheet1
2015-10-01	18:00:00	4.5509
2015-10-02	00:00:00	4.57391
2015-10-02	06:00:00	4.60854
2015-10-02	12:00:00	4.65119
2015-10-02	18:00:00	4.69547
2015-10-03	00:00:00	4.73656
2015-10-03	06:00:00	4.77184
2015-10-03	12:00:00	4.79703
2015-10-03	18:00:00	4.80899
2015-10-04	00:00:00	4.80975
2015-10-04	06:00:00	4.80487
2015-10-04	12:00:00	4.80058
2015-10-04	18:00:00	4.80283
2015-10-05	00:00:00	4.8132
2015-10-05	06:00:00	4.82419
2015-10-05	12:00:00	4.82
2015-10-05	18:00:00	4.79137
2015-10-06	00:00:00	4.7507
2015-10-06	06:00:00	4.72964
2015-10-06	12:00:00	4.75628
2015-10-06	18:00:00	4.8285
2015-10-07	00:00:00	4.91332
2015-10-07	06:00:00	4.97184
2015-10-07	12:00:00	4.98903
2015-10-07	18:00:00	4.97877
2015-10-08	00:00:00	4.96677
2015-10-08	06:00:00	4.96814
2015-10-08	12:00:00	4.97976
2015-10-08	18:00:00	4.98993
2015-10-09	00:00:00	4.98861
2015-10-09	06:00:00	4.96971
2015-10-09	12:00:00	4.93242
2015-10-09	18:00:00	4.8812
2015-10-10	00:00:00	4.81905
2015-10-10	06:00:00	4.74401
2015-10-10	12:00:00	4.65678
2015-10-10	18:00:00	4.57242
2015-10-11	00:00:00	4.51691
2015-10-11	06:00:00	4.50737
2015-10-11	12:00:00	4.53614
2015-10-11	18:00:00	4.57597
2015-10-12	00:00:00	4.60261
2015-10-12	06:00:00	4.6085
2015-10-12	12:00:00	4.60235
2015-10-12	18:00:00	4.59653
2015-10-13	00:00:00	4.59849
2015-10-13	06:00:00	4.60689
2015-10-13	12:00:00	4.61519
2015-10-13	18:00:00	4.61706
2015-10-14	00:00:00	4.61118
2015-10-14	06:00:00	4.60141
2015-10-14	12:00:00	4.59344
2015-10-14	18:00:00	4.59142
2015-10-15	00:00:00	4.59538
2015-10-15	06:00:00	4.60135
2015-10-15	12:00:00	4.60596
2015-10-15	18:00:00	4.61027
2015-10-16	00:00:00	4.61538
2015-10-16	06:00:00	4.61879
2015-10-16	12:00:00	4.61583
2015-10-16	18:00:00	4.60651
2015-10-17	00:00:00	4.59521
2015-10-17	06:00:00	4.58423
2015-10-17	12:00:00	4.57143
2015-10-17	18:00:00	4.55476
2015-10-18	00:00:00	4.53776
2015-10-18	06:00:00	4.52843
2015-10-18	12:00:00	4.53259
2015-10-18	18:00:00	4.54912
2015-10-19	00:00:00	4.5714
2015-10-19	06:00:00	4.59276
2015-10-19	12:00:00	4.60979
2015-10-19	18:00:00	4.61976
2015-10-20	00:00:00	4.61982
2015-10-20	06:00:00	4.60928
2015-10-20	12:00:00	4.5922
2015-10-20	18:00:00	4.57672
2015-10-21	00:00:00	4.56817
2015-10-21	06:00:00	4.56638
2015-10-21	12:00:00	4.56751
2015-10-21	18:00:00	4.56864
2015-10-22	00:00:00	4.56766
2015-10-22	06:00:00	4.56351
2015-10-22	12:00:00	4.55784
2015-10-22	18:00:00	4.55419
2015-10-23	00:00:00	4.5548
2015-10-23	06:00:00	4.55805
2015-10-23	12:00:00	4.56024
2015-10-23	18:00:00	4.55863
2015-10-24	00:00:00	4.55336
2015-10-24	06:00:00	4.54656
2015-10-24	12:00:00	4.54099
2015-10-24	18:00:00	4.53781
2015-10-25	00:00:00	4.53737
2015-10-25	06:00:00	4.53988
2015-10-25	12:00:00	4.54445
2015-10-25	18:00:00	4.5493
2015-10-26	00:00:00	4.55275
2015-10-26	06:00:00	4.55481
2015-10-26	12:00:00	4.5563
2015-10-26	18:00:00	4.55814
2015-10-27	00:00:00	4.56086
2015-10-27	06:00:00	4.56489
2015-10-27	12:00:00	4.57006
2015-10-27	18:00:00	4.57551
2015-10-28	00:00:00	4.58168
2015-10-28	06:00:00	4.59136
2015-10-28	12:00:00	4.60723
2015-10-28	18:00:00	4.62744
2015-10-29	00:00:00	4.64635
2015-10-29	06:00:00	4.65971
2015-10-29	12:00:00	4.66833
2015-10-29	18:00:00	4.67574
2015-10-30	00:00:00	4.68393
2015-10-30	06:00:00	4.6918
2015-10-30	12:00:00	4.69776
2015-10-30	18:00:00	4.70229
2015-10-31	00:00:00	4.7076
2015-10-31	06:00:00	4.71482
2015-10-31	12:00:00	4.72215
2015-10-31	18:00:00	4.72722
2015-11-01	00:00:00	4.73037
2015-11-01	06:00:00	4.73452
2015-11-01	12:00:00	4.7413
2015-11-01	18:00:00	4.7488
2015-11-02	00:00:00	4.75402
2015-11-02	06:00:00	4.75573
2015-11-02	12:00:00	4.75475
2015-11-02	18:00:00	4.75251
2015-11-03	00:00:00	4.75056
2015-11-03	06:00:00	4.75023
2015-11-03	12:00:00	4.7517
2015-11-03	18:00:00	4.75368
2015-11-04	00:00:00	4.75471
2015-11-04	06:00:00	4.75428
2015-11-04	12:00:00	4.75262
2015-11-04	18:00:00	4.75047
2015-11-05	00:00:00	4.74897
2015-11-05	06:00:00	4.74942
2015-11-05	12:00:00	4.75217
2015-11-05	18:00:00	4.75601
2015-11-06	00:00:00	4.75927
2015-11-06	06:00:00	4.76067
2015-11-06	12:00:00	4.75974
2015-11-06	18:00:00	4.75667
2015-11-07	00:00:00	4.75204
2015-11-07	06:00:00	4.74649
2015-11-07	12:00:00	4.74204
2015-11-07	18:00:00	4.74206
2015-11-08	00:00:00	4.7492
2015-11-08	06:00:00	4.76186
2015-11-08	12:00:00	4.77521
2015-11-08	18:00:00	4.78272
2015-11-09	00:00:00	4.78029
2015-11-09	06:00:00	4.76932
2015-11-09	12:00:00	4.7617
2015-11-09	18:00:00	4.76739
2015-11-10	00:00:00	4.78269
2015-11-10	06:00:00	4.79371
2015-11-10	12:00:00	4.79251
2015-11-10	18:00:00	4.79397
2015-11-11	00:00:00	4.83133
2015-11-11	06:00:00	4.93117
2015-11-11	12:00:00	5.0904
2015-11-11	18:00:00	5.27654
2015-11-12	00:00:00	5.45006
2015-11-12	06:00:00	5.58696
2015-11-12	12:00:00	5.6835
2015-11-12	18:00:00	5.74442
2015-11-13	00:00:00	5.77151
2015-11-13	06:00:00	5.76589
2015-11-13	12:00:00	5.73789
2015-11-13	18:00:00	5.7045
2015-11-14	00:00:00	5.6789
2015-11-14	06:00:00	5.66089
2015-11-14	12:00:00	5.64353
2015-11-14	18:00:00	5.61788
2015-11-15	00:00:00	5.58256
2015-11-15	06:00:00	5.54644
2015-11-15	12:00:00	5.5205
2015-11-15	18:00:00	5.50957
2015-11-16	00:00:00	5.51039
2015-11-16	06:00:00	5.51582
2015-11-16	12:00:00	5.51889
2015-11-16	18:00:00	5.51339
2015-11-17	00:00:00	5.49559
2015-11-17	06:00:00	5.46687
2015-11-17	12:00:00	5.43465
2015-11-17	18:00:00	5.4078
2015-11-18	00:00:00	5.3903
2015-11-18	06:00:00	5.37943
2015-11-18	12:00:00	5.36992
2015-11-18	18:00:00	5.35828
2015-11-19	00:00:00	5.34628
2015-11-19	06:00:00	5.33861
2015-11-19	12:00:00	5.3381
2015-11-19	18:00:00	5.34331
2015-11-20	00:00:00	5.35039
2015-11-20	06:00:00	5.35647
2015-11-20	12:00:00	5.35917
2015-11-20	18:00:00	5.35382
2015-11-21	00:00:00	5.33427
2015-11-21	06:00:00	5.29721
2015-11-21	12:00:00	5.24638
2015-11-21	18:00:00	5.19175
2015-11-22	00:00:00	5.14415
2015-11-22	06:00:00	5.10867
2015-11-22	12:00:00	5.08307
2015-11-22	18:00:00	5.06261
2015-11-23	00:00:00	5.04733
2015-11-23	06:00:00	5.04061
2015-11-23	12:00:00	5.04288
2015-11-23	18:00:00	5.04749
2015-11-24	00:00:00	5.04751
2015-11-24	06:00:00	5.0433
2015-11-24	12:00:00	5.04291
2015-11-24	18:00:00	5.0533
2015-11-25	00:00:00	5.07197
2015-11-25	06:00:00	5.08999
2015-11-25	12:00:00	5.10182
2015-11-25	18:00:00	5.11009
2015-11-26	00:00:00	5.11887
2015-11-26	06:00:00	5.1258
2015-11-26	12:00:00	5.1233
2015-11-26	18:00:00	5.10901
2015-11-27	00:00:00	5.08997
2015-11-27	06:00:00	5.07583
2015-11-27	12:00:00	5.0691
2015-11-27	18:00:00	5.06477
2015-11-28	00:00:00	5.05619
2015-11-28	06:00:00	5.03999
2015-11-28	12:00:00	5.01741
2015-11-28	18:00:00	4.99355
2015-11-29	00:00:00	4.97527
2015-11-29	06:00:00	4.96662
2015-11-29	12:00:00	4.96475
2015-11-29	18:00:00	4.96059
2015-11-30	00:00:00	4.94739
2015-11-30	06:00:00	4.92937
2015-11-30	12:00:00	4.91862
2015-11-30	18:00:00	4.92147
2015-12-01	00:00:00	4.93023
2015-12-01	06:00:00	4.93076
2015-12-01	12:00:00	4.91694
2015-12-01	18:00:00	4.89563
2015-12-02	00:00:00	4.87684
2015-12-02	06:00:00	4.86315
2015-12-02	12:00:00	4.8502
2015-12-02	18:00:00	4.83473
2015-12-03	00:00:00	4.81754
2015-12-03	06:00:00	4.80133
2015-12-03	12:00:00	4.78714
2015-12-03	18:00:00	4.77497
2015-12-04	00:00:00	4.76551
2015-12-04	06:00:00	4.76018
2015-12-04	12:00:00	4.75696
2015-12-04	18:00:00	4.7502
2015-12-05	00:00:00	4.73591
2015-12-05	06:00:00	4.71691
2015-12-05	12:00:00	4.7004
2015-12-05	18:00:00	4.69158
2015-12-06	00:00:00	4.69
2015-12-06	06:00:00	4.69194
2015-12-06	12:00:00	4.69393
2015-12-06	18:00:00	4.69403
2015-12-07	00:00:00	4.69001
2015-12-07	06:00:00	4.68081
2015-12-07	12:00:00	4.67145
2015-12-07	18:00:00	4.6723
2015-12-08	00:00:00	4.6906
2015-12-08	06:00:00	4.7218
2015-12-08	12:00:00	4.75
2015-12-08	18:00:00	4.75947
2015-12-09	00:00:00	4.74648
2015-12-09	06:00:00	4.72046
2015-12-09	12:00:00	4.69405
2015-12-09	18:00:00	4.67412
2015-12-10	00:00:00	4.66045
2015-12-10	06:00:00	4.65052
2015-12-10	12:00:00	4.64218
2015-12-10	18:00:00	4.6336
2015-12-11	00:00:00	4.62246
2015-12-11	06:00:00	4.60645
2015-12-11	12:00:00	4.58435
2015-12-11	18:00:00	4.55776
2015-12-12	00:00:00	4.52954
2015-12-12	06:00:00	4.50267
2015-12-12	12:00:00	4.48031
2015-12-12	18:00:00	4.46428
2015-12-13	00:00:00	4.45277
2015-12-13	06:00:00	4.44133
2015-12-13	12:00:00	4.42639
2015-12-13	18:00:00	4.40809
2015-12-14	00:00:00	4.39097
2015-12-14	06:00:00	4.38003
2015-12-14	12:00:00	4.37563
2015-12-14	18:00:00	4.37222
2015-12-15	00:00:00	4.3627
2015-12-15	06:00:00	4.3439
2015-12-15	12:00:00	4.31841
2015-12-15	18:00:00	4.29209
2015-12-16	00:00:00	4.27067
2015-12-16	06:00:00	4.25651
2015-12-16	12:00:00	4.24774
2015-12-16	18:00:00	4.24004
2015-12-17	00:00:00	4.2292
2015-12-17	06:00:00	4.21301
2015-12-17	12:00:00	4.19216
2015-12-17	18:00:00	4.16989
2015-12-18	00:00:00	4.15066
2015-12-18	06:00:00	4.1388
2015-12-18	12:00:00	4.13584
2015-12-18	18:00:00	4.1385
2015-12-19	00:00:00	4.14091
2015-12-19	06:00:00	4.1382
2015-12-19	12:00:00	4.12944
2015-12-19	18:00:00	4.11643
2015-12-20	00:00:00	4.10132
2015-12-20	06:00:00	4.0855
2015-12-20	12:00:00	4.0718
2015-12-20	18:00:00	4.06476
2015-12-21	00:00:00	4.06764
2015-12-21	06:00:00	4.07842
2015-12-21	12:00:00	4.09049
2015-12-21	18:00:00	4.09668
2015-12-22	00:00:00	4.0937
2015-12-22	06:00:00	4.08271
2015-12-22	12:00:00	4.06805
2015-12-22	18:00:00	4.05395
2015-12-23	00:00:00	4.04185
2015-12-23	06:00:00	4.03099
2015-12-23	12:00:00	4.02088
2015-12-23	18:00:00	4.01348
2015-12-24	00:00:00	4.01022
2015-12-24	06:00:00	4.00935
2015-12-24	12:00:00	4.0088
2015-12-24	18:00:00	4.01062
2015-12-25	00:00:00	4.02033
2015-12-25	06:00:00	4.0399
2015-12-25	12:00:00	4.06315
2015-12-25	18:00:00	4.07881
2015-12-26	00:00:00	4.07936
2015-12-26	06:00:00	4.06787
2015-12-26	12:00:00	4.05425
2015-12-26	18:00:00	4.0448
2015-12-27	00:00:00	4.0378
2015-12-27	06:00:00	4.02919
2015-12-27	12:00:00	4.0212
2015-12-27	18:00:00	4.02186
2015-12-28	00:00:00	4.03573
2015-12-28	06:00:00	4.05945
2015-12-28	12:00:00	4.08446
2015-12-28	18:00:00	4.10365
2015-12-29	00:00:00	4.11233
2015-12-29	06:00:00	4.10877
2015-12-29	12:00:00	4.09499
2015-12-29	18:00:00	4.07685
2015-12-30	00:00:00	4.05977
2015-12-30	06:00:00	4.04585
2015-12-30	12:00:00	4.03445
2015-12-30	18:00:00	4.0242
2015-12-31	00:00:00	4.01221
2015-12-31	06:00:00	3.99543
2015-12-31	12:00:00	3.97357
2015-12-31	18:00:00	3.95112
2016-01-01	00:00:00	3.93576
2016-01-01	06:00:00	3.93295
2016-01-01	12:00:00	3.94117
2016-01-01	18:00:00	3.9509
2016-01-02	00:00:00	3.94964
2016-01-02	06:00:00	3.93165
2016-01-02	12:00:00	3.90314
2016-01-02	18:00:00	3.87615
2016-01-03	00:00:00	3.85783
2016-01-03	06:00:00	3.84703
2016-01-03	12:00:00	3.83927
2016-01-03	18:00:00	3.83147
2016-01-04	00:00:00	3.82185
2016-01-04	06:00:00	3.8095
2016-01-04	12:00:00	3.79539
2016-01-04	18:00:00	3.78228
2016-01-05	00:00:00	3.77198
2016-01-05	06:00:00	3.76375
2016-01-05	12:00:00	3.75535
2016-01-05	18:00:00	3.74483
2016-01-06	00:00:00	3.73187
2016-01-06	06:00:00	3.71801
2016-01-06	12:00:00	3.70506
2016-01-06	18:00:00	3.6932
2016-01-07	00:00:00	3.68181
2016-01-07	06:00:00	3.67111
2016-01-07	12:00:00	3.66236
2016-01-07	18:00:00	3.65557
2016-01-08	00:00:00	3.64956
2016-01-08	06:00:00	3.6442
2016-01-08	12:00:00	3.6417
2016-01-08	18:00:00	3.64323
2016-01-09	00:00:00	3.64564
2016-01-09	06:00:00	3.64472
2016-01-09	12:00:00	3.64125
2016-01-09	18:00:00	3.64143
2016-01-10	00:00:00	3.6498
2016-01-10	06:00:00	3.66334
2016-01-10	12:00:00	3.67348
2016-01-10	18:00:00	3.67376
2016-01-11	00:00:00	3.66487
2016-01-11	06:00:00	3.65187
2016-01-11	12:00:00	3.63701
2016-01-11	18:00:00	3.61751
2016-01-12	00:00:00	3.59078
2016-01-12	06:00:00	3.55997
2016-01-12	12:00:00	3.53252
2016-01-12	18:00:00	3.51349
2016-01-13	00:00:00	3.5013
2016-01-13	06:00:00	3.49045
2016-01-13	12:00:00	3.47748
2016-01-13	18:00:00	3.46309
2016-01-14	00:00:00	3.44906
2016-01-14	06:00:00	3.43588
2016-01-14	12:00:00	3.42337
2016-01-14	18:00:00	3.41214
2016-01-15	00:00:00	3.40318
2016-01-15	06:00:00	3.397
2016-01-15	12:00:00	3.39306
2016-01-15	18:00:00	3.39006
2016-01-16	00:00:00	3.38692
2016-01-16	06:00:00	3.38281
2016-01-16	12:00:00	3.37663
2016-01-16	18:00:00	3.36703
2016-01-17	00:00:00	3.35369
2016-01-17	06:00:00	3.33847
2016-01-17	12:00:00	3.32558
2016-01-17	18:00:00	3.3196
2016-01-18	00:00:00	3.32298
2016-01-18	06:00:00	3.33496
2016-01-18	12:00:00	3.35215
2016-01-18	18:00:00	3.36966
2016-01-19	00:00:00	3.38264
2016-01-19	06:00:00	3.38871
2016-01-19	12:00:00	3.38908
2016-01-19	18:00:00	3.38724
2016-01-20	00:00:00	3.38578
2016-01-20	06:00:00	3.38493
2016-01-20	12:00:00	3.38359
2016-01-20	18:00:00	3.38118
2016-01-21	00:00:00	3.37805
2016-01-21	06:00:00	3.37495
2016-01-21	12:00:00	3.37188
2016-01-21	18:00:00	3.36898
2016-01-22	00:00:00	3.36686
2016-01-22	06:00:00	3.3671
2016-01-22	12:00:00	3.37109
2016-01-22	18:00:00	3.37808
2016-01-23	00:00:00	3.38385
2016-01-23	06:00:00	3.38338
2016-01-23	12:00:00	3.37453
2016-01-23	18:00:00	3.35989
2016-01-24	00:00:00	3.34287
2016-01-24	06:00:00	3.32654
2016-01-24	12:00:00	3.31413
2016-01-24	18:00:00	3.31191
2016-01-25	00:00:00	3.32469
2016-01-25	06:00:00	3.35355
2016-01-25	12:00:00	3.39684
2016-01-25	18:00:00	3.45111
2016-01-26	00:00:00	3.50536
2016-01-26	06:00:00	3.54487
2016-01-26	12:00:00	3.56105
2016-01-26	18:00:00	3.55708
2016-01-27	00:00:00	3.54355
2016-01-27	06:00:00	3.53175
2016-01-27	12:00:00	3.53098
2016-01-27	18:00:00	3.5523
2016-01-28	00:00:00	3.60742
2016-01-28	06:00:00	3.6996
2016-01-28	12:00:00	3.81197
2016-01-28	18:00:00	3.91201
2016-01-29	00:00:00	3.96814
2016-01-29	06:00:00	3.97268
2016-01-29	12:00:00	3.94495
2016-01-29	18:00:00	3.91283
2016-01-30	00:00:00	3.88911
2016-01-30	06:00:00	3.87129
2016-01-30	12:00:00	3.85632
2016-01-30	18:00:00	3.84768
2016-01-31	00:00:00	3.8478
2016-01-31	06:00:00	3.85505
2016-01-31	12:00:00	3.86534
2016-01-31	18:00:00	3.87146
2016-02-01	00:00:00	3.86701
2016-02-01	06:00:00	3.85235
2016-02-01	12:00:00	3.8355
2016-02-01	18:00:00	3.82551
2016-02-02	00:00:00	3.8243
2016-02-02	06:00:00	3.82678
2016-02-02	12:00:00	3.82851
2016-02-02	18:00:00	3.83321
2016-02-03	00:00:00	3.8484
2016-02-03	06:00:00	3.87652
2016-02-03	12:00:00	3.90878
2016-02-03	18:00:00	3.93117
2016-02-04	00:00:00	3.93731
2016-02-04	06:00:00	3.93543
2016-02-04	12:00:00	3.942
2016-02-04	18:00:00	3.96408
2016-02-05	00:00:00	3.99125
2016-02-05	06:00:00	4.00713
2016-02-05	12:00:00	4.00732
2016-02-05	18:00:00	4.00176
2016-02-06	00:00:00	4.00262
2016-02-06	06:00:00	4.01194
2016-02-06	12:00:00	4.0233
2016-02-06	18:00:00	4.03217
2016-02-07	00:00:00	4.04176
2016-02-07	06:00:00	4.05709
2016-02-07	12:00:00	4.07559
2016-02-07	18:00:00	4.08818
2016-02-08	00:00:00	4.08973
2016-02-08	06:00:00	4.08673
2016-02-08	12:00:00	4.09088
2016-02-08	18:00:00	4.10596
2016-02-09	00:00:00	4.12204
2016-02-09	06:00:00	4.1249
2016-02-09	12:00:00	4.1114
2016-02-09	18:00:00	4.09115
2016-02-10	00:00:00	4.07639
2016-02-10	06:00:00	4.07235
2016-02-10	12:00:00	4.07536
2016-02-10	18:00:00	4.07747
2016-02-11	00:00:00	4.07398
2016-02-11	06:00:00	4.06621
2016-02-11	12:00:00	4.05968
2016-02-11	18:00:00	4.05741
2016-02-12	00:00:00	4.0565
2016-02-12	06:00:00	4.05199
2016-02-12	12:00:00	4.04352
2016-02-12	18:00:00	4.03742
2016-02-13	00:00:00	4.04025
2016-02-13	06:00:00	4.0532
2016-02-13	12:00:00	4.07127
2016-02-13	18:00:00	4.08711
2016-02-14	00:00:00	4.09581
2016-02-14	06:00:00	4.09744
2016-02-14	12:00:00	4.09546
2016-02-14	18:00:00	4.09344
2016-02-15	00:00:00	4.09284
2016-02-15	06:00:00	4.09264
2016-02-15	12:00:00	4.09188
2016-02-15	18:00:00	4.09073
2016-02-16	00:00:00	4.09019
2016-02-16	06:00:00	4.08936
2016-02-16	12:00:00	4.08605
2016-02-16	18:00:00	4.07818
2016-02-17	00:00:00	4.06718
2016-02-17	06:00:00	4.05829
2016-02-17	12:00:00	4.05627
2016-02-17	18:00:00	4.05917
2016-02-18	00:00:00	4.05809
2016-02-18	06:00:00	4.04611
2016-02-18	12:00:00	4.02653
2016-02-18	18:00:00	4.01086
2016-02-19	00:00:00	4.00718
2016-02-19	06:00:00	4.01283
2016-02-19	12:00:00	4.01784
2016-02-19	18:00:00	4.01509
2016-02-20	00:00:00	4.00527
2016-02-20	06:00:00	3.99404
2016-02-20	12:00:00	3.98541
2016-02-20	18:00:00	3.97786
2016-02-21	00:00:00	3.96731
2016-02-21	06:00:00	3.95338
2016-02-21	12:00:00	3.9419
2016-02-21	18:00:00	3.93981
2016-02-22	00:00:00	3.94943
2016-02-22	06:00:00	3.96664
2016-02-22	12:00:00	3.98427
2016-02-22	18:00:00	3.99644
2016-02-23	00:00:00	4.00052
2016-02-23	06:00:00	3.99741
2016-02-23	12:00:00	3.99013
2016-02-23	18:00:00	3.98222
2016-02-24	00:00:00	3.97591
2016-02-24	06:00:00	3.97237
2016-02-24	12:00:00	3.97147
2016-02-24	18:00:00	3.9721
2016-02-25	00:00:00	3.9722
2016-02-25	06:00:00	3.97128
2016-02-25	12:00:00	3.97066
2016-02-25	18:00:00	3.9716
2016-02-26	00:00:00	3.97346
2016-02-26	06:00:00	3.97407
2016-02-26	12:00:00	3.97174
2016-02-26	18:00:00	3.9669
2016-02-27	00:00:00	3.96236
2016-02-27	06:00:00	3.96206
2016-02-27	12:00:00	3.96813
2016-02-27	18:00:00	3.97884
2016-02-28	00:00:00	3.98907
2016-02-28	06:00:00	3.99446
2016-02-28	12:00:00	3.99441
2016-02-28	18:00:00	3.99159
2016-02-29	00:00:00	3.9888
2016-02-29	06:00:00	3.98682
2016-02-29	12:00:00	3.98466
2016-02-29	18:00:00	3.98145
2016-03-01	00:00:00	3.97739
2016-03-01	06:00:00	3.97403
2016-03-01	12:00:00	3.97307
2016-03-01	18:00:00	3.97502
2016-03-02	00:00:00	3.97877
2016-03-02	06:00:00	3.98286
2016-03-02	12:00:00	3.98638
2016-03-02	18:00:00	3.98883
2016-03-03	00:00:00	3.98962
2016-03-03	06:00:00	3.98848
2016-03-03	12:00:00	3.98622
2016-03-03	18:00:00	3.98461
2016-03-04	00:00:00	3.98472
2016-03-04	06:00:00	3.98525
2016-03-04	12:00:00	3.98254
2016-03-04	18:00:00	3.9721
2016-03-05	00:00:00	3.9514
2016-03-05	06:00:00	3.92237
2016-03-05	12:00:00	3.89145
2016-03-05	18:00:00	3.86558
2016-03-06	00:00:00	3.84715
2016-03-06	06:00:00	3.83325
2016-03-06	12:00:00	3.82043
2016-03-06	18:00:00	3.80891
2016-03-07	00:00:00	3.80176
2016-03-07	06:00:00	3.80022
2016-03-07	12:00:00	3.80116
2016-03-07	18:00:00	3.79941
2016-03-08	00:00:00	3.79271
2016-03-08	06:00:00	3.78365
2016-03-08	12:00:00	3.77658
2016-03-08	18:00:00	3.77313
2016-03-09	00:00:00	3.77127
2016-03-09	06:00:00	3.76903
2016-03-09	12:00:00	3.76631
2016-03-09	18:00:00	3.76261
2016-03-10	00:00:00	3.75522
2016-03-10	06:00:00	3.74179
2016-03-10	12:00:00	3.72521
2016-03-10	18:00:00	3.71344
2016-03-11	00:00:00	3.71331
2016-03-11	06:00:00	3.72394
2016-03-11	12:00:00	3.73721
2016-03-11	18:00:00	3.74429
2016-03-12	00:00:00	3.74272
2016-03-12	06:00:00	3.73719
2016-03-12	12:00:00	3.73382
2016-03-12	18:00:00	3.73395
2016-03-13	00:00:00	3.73422
2016-03-13	06:00:00	3.73102
2016-03-13	12:00:00	3.72553
2016-03-13	18:00:00	3.72316
2016-03-14	00:00:00	3.7288
2016-03-14	06:00:00	3.74293
2016-03-14	12:00:00	3.76075
2016-03-14	18:00:00	3.77572
2016-03-15	00:00:00	3.7856
2016-03-15	06:00:00	3.79515
2016-03-15	12:00:00	3.81225
2016-03-15	18:00:00	3.83957
2016-03-16	00:00:00	3.87021
2016-03-16	06:00:00	3.89187
2016-03-16	12:00:00	3.8969
2016-03-16	18:00:00	3.88747
2016-03-17	00:00:00	3.87288
2016-03-17	06:00:00	3.86186
2016-03-17	12:00:00	3.85658
2016-03-17	18:00:00	3.85224
2016-03-18	00:00:00	3.84259
2016-03-18	06:00:00	3.82512
2016-03-18	12:00:00	3.80304
2016-03-18	18:00:00	3.78295
2016-03-19	00:00:00	3.77007
2016-03-19	06:00:00	3.76562
2016-03-19	12:00:00	3.76704
2016-03-19	18:00:00	3.76931
2016-03-20	00:00:00	3.76617
2016-03-20	06:00:00	3.75161
2016-03-20	12:00:00	3.72177
2016-03-20	18:00:00	3.67704
2016-03-21	00:00:00	3.62332
2016-03-21	06:00:00	3.56976
2016-03-21	12:00:00	3.52431
2016-03-21	18:00:00	3.48995
2016-03-22	00:00:00	3.4661
2016-03-22	06:00:00	3.45253
2016-03-22	12:00:00	3.45067
2016-03-22	18:00:00	3.46102
2016-03-23	00:00:00	3.48004
2016-03-23	06:00:00	3.5005
2016-03-23	12:00:00	3.51484
2016-03-23	18:00:00	3.52006
2016-03-24	00:00:00	3.51897
2016-03-24	06:00:00	3.51758
2016-03-24	12:00:00	3.5204
2016-03-24	18:00:00	3.52764
2016-03-25	00:00:00	3.53627
2016-03-25	06:00:00	3.54291
2016-03-25	12:00:00	3.54604
2016-03-25	18:00:00	3.54665
2016-03-26	00:00:00	3.54736
2016-03-26	06:00:00	3.5496
2016-03-26	12:00:00	3.55156
2016-03-26	18:00:00	3.55133
2016-03-27	00:00:00	3.55222
2016-03-27	06:00:00	3.562
2016-03-27	12:00:00	3.58439
2016-03-27	18:00:00	3.61197
2016-03-28	00:00:00	3.62999
2016-03-28	06:00:00	3.62912
2016-03-28	12:00:00	3.61507
2016-03-28	18:00:00	3.6045
2016-03-29	00:00:00	3.61207
2016-03-29	06:00:00	3.64026
2016-03-29	12:00:00	3.679
2016-03-29	18:00:00	3.71462
2016-03-30	00:00:00	3.74
2016-03-30	06:00:00	3.75439
2016-03-30	12:00:00	3.75868
2016-03-30	18:00:00	3.75313
2016-03-31	00:00:00	3.7427
2016-03-31	06:00:00	3.74298
2016-03-31	12:00:00	3.7754
2016-03-31	18:00:00	3.84961
2016-04-01	00:00:00	3.94817
2016-04-01	06:00:00	4.03249
2016-04-01	12:00:00	4.07038
2016-04-01	18:00:00	4.05803
2016-04-02	00:00:00	4.0196
2016-04-02	06:00:00	3.98589
2016-04-02	12:00:00	3.97524
2016-04-02	18:00:00	3.98478
2016-04-03	00:00:00	3.99987
2016-04-03	06:00:00	4.00898
2016-04-03	12:00:00	4.01129
2016-04-03	18:00:00	4.01069
2016-04-04	00:00:00	4.00738
2016-04-04	06:00:00	3.99309
2016-04-04	12:00:00	3.96205
2016-04-04	18:00:00	3.91924
2016-04-05	00:00:00	3.87926
2016-04-05	06:00:00	3.85388
2016-04-05	12:00:00	3.84435
2016-04-05	18:00:00	3.84472
2016-04-06	00:00:00	3.85535
2016-04-06	06:00:00	3.88548
2016-04-06	12:00:00	3.93992
2016-04-06	18:00:00	4.00494
2016-04-07	00:00:00	4.05631
2016-04-07	06:00:00	4.08089
2016-04-07	12:00:00	4.08526
2016-04-07	18:00:00	4.0815
2016-04-08	00:00:00	4.07461
2016-04-08	06:00:00	4.06349
2016-04-08	12:00:00	4.04515
2016-04-08	18:00:00	4.01919
2016-04-09	00:00:00	3.99253
2016-04-09	06:00:00	3.98107
2016-04-09	12:00:00	3.99909
2016-04-09	18:00:00	4.04206
2016-04-10	00:00:00	4.08524
2016-04-10	06:00:00	4.10575
2016-04-10	12:00:00	4.10274
2016-04-10	18:00:00	4.09391
2016-04-11	00:00:00	4.09673
2016-04-11	06:00:00	4.11217
2016-04-11	12:00:00	4.12772
2016-04-11	18:00:00	4.13442
2016-04-12	00:00:00	4.13581
2016-04-12	06:00:00	4.1408
2016-04-12	12:00:00	4.15033
2016-04-12	18:00:00	4.15727
2016-04-13	00:00:00	4.1572
2016-04-13	06:00:00	4.15416
2016-04-13	12:00:00	4.15183
2016-04-13	18:00:00	4.14831
2016-04-14	00:00:00	4.13897
2016-04-14	06:00:00	4.12542
2016-04-14	12:00:00	4.11297
2016-04-14	18:00:00	4.10366
2016-04-15	00:00:00	4.09449
2016-04-15	06:00:00	4.08523
2016-04-15	12:00:00	4.08012
2016-04-15	18:00:00	4.08017
2016-04-16	00:00:00	4.08029
2016-04-16	06:00:00	4.07207
2016-04-16	12:00:00	4.05441
2016-04-16	18:00:00	4.038
2016-04-17	00:00:00	4.03735
2016-04-17	06:00:00	4.056
2016-04-17	12:00:00	4.08308
2016-04-17	18:00:00	4.10364
2016-04-18	00:00:00	4.11469
2016-04-18	06:00:00	4.12594
2016-04-18	12:00:00	4.14651
2016-04-18	18:00:00	4.17098
2016-04-19	00:00:00	4.18466
2016-04-19	06:00:00	4.17798
2016-04-19	12:00:00	4.15415
2016-04-19	18:00:00	4.12268
2016-04-20	00:00:00	4.0946
2016-04-20	06:00:00	4.08019
2016-04-20	12:00:00	4.08575
2016-04-20	18:00:00	4.10646
2016-04-21	00:00:00	4.13048
2016-04-21	06:00:00	4.14614
2016-04-21	12:00:00	4.15027
2016-04-21	18:00:00	4.14571
2016-04-22	00:00:00	4.13825
2016-04-22	06:00:00	4.13298
2016-04-22	12:00:00	4.13339
2016-04-22	18:00:00	4.13853
2016-04-23	00:00:00	4.14543
2016-04-23	06:00:00	4.15072
2016-04-23	12:00:00	4.15225
2016-04-23	18:00:00	4.14921
2016-04-24	00:00:00	4.14422
2016-04-24	06:00:00	4.14097
2016-04-24	12:00:00	4.14138
2016-04-24	18:00:00	4.14343
2016-04-25	00:00:00	4.14444
2016-04-25	06:00:00	4.14299
2016-04-25	12:00:00	4.13878
2016-04-25	18:00:00	4.13248
2016-04-26	00:00:00	4.12714
2016-04-26	06:00:00	4.12683
2016-04-26	12:00:00	4.13299
2016-04-26	18:00:00	4.1421
2016-04-27	00:00:00	4.14939
2016-04-27	06:00:00	4.15268
2016-04-27	12:00:00	4.15285
2016-04-27	18:00:00	4.15162
2016-04-28	00:00:00	4.15088
2016-04-28	06:00:00	4.15217
2016-04-28	12:00:00	4.15515
2016-04-28	18:00:00	4.1587
2016-04-29	00:00:00	4.16228
2016-04-29	06:00:00	4.16615
