# Supplementary material for: Return of warm conditions in the southeastern Bering Sea: Physics to fluorescence
Source: PLoS One. 2017 Sep 28;12(9):e0185464. doi: 10.1371/journal.pone.0185464 (PMC5619787; doi:10.1371/journal.pone.0185464)
Supplement: S1 Data — Moored temperature data presented from 2014–2016. (ZIP) [file pone.0185464.s001.zip › NOAAEcoFOCI_2015bs4_temperature_11m.xlsx]

## Sheet: Sheet1
15bs4 M4 temperatue at 11 m
date	temperature
2015-09-26 22:59:59	7.9205
2015-09-27	7.9338
2015-09-27 01:00:00	7.9654
2015-09-27 02:00:00	8.0185
2015-09-27 03:00:00	8.0973
2015-09-27 04:00:00	8.0989
2015-09-27 05:00:00	8.0558
2015-09-27 06:00:00	8.0301
2015-09-27 07:00:00	8.0027
2015-09-27 08:00:00	7.9903
2015-09-27 09:00:00	7.9986
2015-09-27 10:00:00	8.0135
2015-09-27 11:00:00	8.021
2015-09-27 12:00:00	8.0251
2015-09-27 13:00:00	8.0484
2015-09-27 14:00:00	8.0567
2015-09-27 15:00:00	8.0384
2015-09-27 16:00:00	8.0243
2015-09-27 17:00:00	8.0367
2015-09-27 18:00:00	8.0392
2015-09-27 19:00:00	8.0318
2015-09-27 20:00:00	8.0193
2015-09-27 21:00:00	8.011
2015-09-27 22:00:00	8.0144
2015-09-27 23:00:00	8.0235
2015-09-28	8.0027
2015-09-28 01:00:00	8.0276
2015-09-28 02:00:00	8.0276
2015-09-28 03:00:00	8.0127
2015-09-28 04:00:00	8.0011
2015-09-28 05:00:00	7.9629
2015-09-28 06:00:00	7.9263
2015-09-28 07:00:00	7.9072
2015-09-28 08:00:00	7.8806
2015-09-28 09:00:00	7.8432
2015-09-28 10:00:00	7.7891
2015-09-28 11:00:00	7.7491
2015-09-28 12:00:00	7.7233
2015-09-28 13:00:00	7.7366
2015-09-28 14:00:00	7.7725
2015-09-28 15:00:00	7.8099
2015-09-28 16:00:00	7.8332
2015-09-28 17:00:00	7.8382
2015-09-28 18:00:00	7.8216
2015-09-28 19:00:00	7.7849
2015-09-28 20:00:00	7.7333
2015-09-28 21:00:00	7.6841
2015-09-28 22:00:00	7.6407
2015-09-28 23:00:00	7.6232
2015-09-29	7.604
2015-09-29 01:00:00	7.5948
2015-09-29 02:00:00	7.5747
2015-09-29 03:00:00	7.5739
2015-09-29 04:00:00	7.5739
2015-09-29 05:00:00	7.6081
2015-09-29 06:00:00	7.6049
2015-09-29 07:00:00	7.6032
2015-09-29 08:00:00	7.5915
2015-09-29 09:00:00	7.5614
2015-09-29 10:00:00	7.5397
2015-09-29 11:00:00	7.5029
2015-09-29 12:00:00	7.4778
2015-09-29 13:00:00	7.4586
2015-09-29 14:00:00	7.4234
2015-09-29 15:00:00	7.4049
2015-09-29 16:00:00	7.3957
2015-09-29 17:00:00	7.394
2015-09-29 18:00:00	7.394
2015-09-29 19:00:00	7.4066
2015-09-29 20:00:00	7.42
2015-09-29 21:00:00	7.4234
2015-09-29 22:00:00	7.4066
2015-09-29 23:00:00	7.3924
2015-09-30	7.4133
2015-09-30 01:00:00	7.42
2015-09-30 02:00:00	7.4083
2015-09-30 03:00:00	7.4083
2015-09-30 04:00:00	7.4075
2015-09-30 05:00:00	7.4041
2015-09-30 06:00:00	7.4175
2015-09-30 07:00:00	7.4184
2015-09-30 08:00:00	7.4116
2015-09-30 09:00:00	7.4024
2015-09-30 10:00:00	7.3983
2015-09-30 11:00:00	7.4208
2015-09-30 12:00:00	7.3957
2015-09-30 13:00:00	7.3597
2015-09-30 14:00:00	7.3588
2015-09-30 15:00:00	7.3689
2015-09-30 16:00:00	7.3689
2015-09-30 17:00:00	7.368
2015-09-30 18:00:00	7.3756
2015-09-30 19:00:00	7.3932
2015-09-30 20:00:00	7.4108
2015-09-30 21:00:00	7.4032
2015-09-30 22:00:00	7.4066
2015-09-30 23:00:00	7.3916
2015-10-01	7.3873
2015-10-01 01:00:00	7.3966
2015-10-01 02:00:00	7.4016
2015-10-01 03:00:00	7.4049
2015-10-01 04:00:00	7.3991
2015-10-01 05:00:00	7.4008
2015-10-01 06:00:00	7.3999
2015-10-01 07:00:00	7.4267
2015-10-01 08:00:00	7.446
2015-10-01 09:00:00	7.4317
2015-10-01 10:00:00	7.4485
2015-10-01 11:00:00	7.3983
2015-10-01 12:00:00	7.389
2015-10-01 13:00:00	7.389
2015-10-01 14:00:00	7.3807
2015-10-01 15:00:00	7.3639
2015-10-01 16:00:00	7.3555
2015-10-01 17:00:00	7.3203
2015-10-01 18:00:00	7.2422
2015-10-01 19:00:00	7.1355
2015-10-01 20:00:00	7.1178
2015-10-01 21:00:00	7.0311
2015-10-01 22:00:00	6.9029
2015-10-01 23:00:00	6.9215
2015-10-02	6.9434
2015-10-02 01:00:00	6.8598
2015-10-02 02:00:00	6.8792
2015-10-02 03:00:00	6.8091
2015-10-02 04:00:00	6.804
2015-10-02 05:00:00	6.8269
2015-10-02 06:00:00	6.8328
2015-10-02 07:00:00	6.848
2015-10-02 08:00:00	6.8412
2015-10-02 09:00:00	6.8573
2015-10-02 10:00:00	6.8725
2015-10-02 11:00:00	6.8607
2015-10-02 12:00:00	6.8514
2015-10-02 13:00:00	6.8243
2015-10-02 14:00:00	6.7829
2015-10-02 15:00:00	6.766
2015-10-02 16:00:00	6.7617
2015-10-02 17:00:00	6.7668
2015-10-02 18:00:00	6.7761
2015-10-02 19:00:00	6.7846
2015-10-02 20:00:00	6.8007
2015-10-02 21:00:00	6.8286
2015-10-02 22:00:00	6.8776
2015-10-02 23:00:00	6.946
2015-10-03	6.9451
2015-10-03 01:00:00	6.9569
2015-10-03 02:00:00	6.9088
2015-10-03 03:00:00	6.8885
2015-10-03 04:00:00	6.8531
2015-10-03 05:00:00	6.8404
2015-10-03 06:00:00	6.8463
2015-10-03 07:00:00	6.8497
2015-10-03 08:00:00	6.8658
2015-10-03 09:00:00	6.8784
2015-10-03 10:00:00	6.8759
2015-10-03 11:00:00	6.859
2015-10-03 12:00:00	6.8379
2015-10-03 13:00:00	6.8133
2015-10-03 14:00:00	6.799
2015-10-03 15:00:00	6.7965
2015-10-03 16:00:00	6.8057
2015-10-03 17:00:00	6.8142
2015-10-03 18:00:00	6.8176
2015-10-03 19:00:00	6.8421
2015-10-03 20:00:00	6.8708
2015-10-03 21:00:00	6.919
2015-10-03 22:00:00	6.935
2015-10-03 23:00:00	6.9358
2015-10-04	6.9282
2015-10-04 01:00:00	6.8996
2015-10-04 02:00:00	6.8784
2015-10-04 03:00:00	6.8446
2015-10-04 04:00:00	6.8463
2015-10-04 05:00:00	6.8556
2015-10-04 06:00:00	6.8641
2015-10-04 07:00:00	6.8843
2015-10-04 08:00:00	6.9223
2015-10-04 09:00:00	6.9341
2015-10-04 10:00:00	6.9434
2015-10-04 11:00:00	6.9181
2015-10-04 12:00:00	6.8818
2015-10-04 13:00:00	6.859
2015-10-04 14:00:00	6.8159
2015-10-04 15:00:00	6.7846
2015-10-04 16:00:00	6.8049
2015-10-04 17:00:00	6.8345
2015-10-04 18:00:00	6.8658
2015-10-04 19:00:00	6.8843
2015-10-04 20:00:00	6.9316
2015-10-04 21:00:00	6.9797
2015-10-04 22:00:00	7.0033
2015-10-04 23:00:00	7.0353
2015-10-05	7.0361
2015-10-05 01:00:00	7.0109
2015-10-05 02:00:00	7.0412
2015-10-05 03:00:00	7.0926
2015-10-05 04:00:00	7.0581
2015-10-05 05:00:00	6.94
2015-10-05 06:00:00	6.8531
2015-10-05 07:00:00	6.8658
2015-10-05 08:00:00	6.9054
2015-10-05 09:00:00	6.9426
2015-10-05 10:00:00	6.9738
2015-10-05 11:00:00	6.973
2015-10-05 12:00:00	6.9721
2015-10-05 13:00:00	7.0084
2015-10-05 14:00:00	7.0353
2015-10-05 15:00:00	7.0421
2015-10-05 16:00:00	7.0227
2015-10-05 17:00:00	6.9586
2015-10-05 18:00:00	6.9046
2015-10-05 19:00:00	6.8936
2015-10-05 20:00:00	6.9029
2015-10-05 21:00:00	6.9383
2015-10-05 22:00:00	6.973
2015-10-05 23:00:00	7.0715
2015-10-06	7.1834
2015-10-06 01:00:00	7.2951
2015-10-06 02:00:00	7.3798
2015-10-06 03:00:00	7.4108
2015-10-06 04:00:00	7.4032
2015-10-06 05:00:00	7.3429
2015-10-06 06:00:00	7.3102
2015-10-06 07:00:00	7.2624
2015-10-06 08:00:00	7.2515
2015-10-06 09:00:00	7.2515
2015-10-06 10:00:00	7.2666
2015-10-06 11:00:00	7.2868
2015-10-06 12:00:00	7.3069
2015-10-06 13:00:00	7.3329
2015-10-06 14:00:00	7.3245
2015-10-06 15:00:00	7.296
2015-10-06 16:00:00	7.2532
2015-10-06 17:00:00	7.207
2015-10-06 18:00:00	7.18
2015-10-06 19:00:00	7.1725
2015-10-06 20:00:00	7.1607
2015-10-06 21:00:00	7.1565
2015-10-06 22:00:00	7.1734
2015-10-06 23:00:00	7.2095
2015-10-07	7.2607
2015-10-07 01:00:00	7.3178
2015-10-07 02:00:00	7.3354
2015-10-07 03:00:00	7.3379
2015-10-07 04:00:00	7.317
2015-10-07 05:00:00	7.275
2015-10-07 06:00:00	7.2137
2015-10-07 07:00:00	7.1591
2015-10-07 08:00:00	7.1296
2015-10-07 09:00:00	7.1262
2015-10-07 10:00:00	7.1405
2015-10-07 11:00:00	7.1633
2015-10-07 12:00:00	7.1885
2015-10-07 13:00:00	7.2145
2015-10-07 14:00:00	7.2221
2015-10-07 15:00:00	7.2204
2015-10-07 16:00:00	7.196
2015-10-07 17:00:00	7.1708
2015-10-07 18:00:00	7.1254
2015-10-07 19:00:00	7.1044
2015-10-07 20:00:00	7.1136
2015-10-07 21:00:00	7.1364
2015-10-07 22:00:00	7.1414
2015-10-07 23:00:00	7.175
2015-10-08	7.2011
2015-10-08 01:00:00	7.2598
2015-10-08 02:00:00	7.2934
2015-10-08 03:00:00	7.3069
2015-10-08 04:00:00	7.2968
2015-10-08 05:00:00	7.275
2015-10-08 06:00:00	7.2557
2015-10-08 07:00:00	7.2279
2015-10-08 08:00:00	7.1994
2015-10-08 09:00:00	7.1784
2015-10-08 10:00:00	7.186
2015-10-08 11:00:00	7.1977
2015-10-08 12:00:00	7.2187
2015-10-08 13:00:00	7.2422
2015-10-08 14:00:00	7.2557
2015-10-08 15:00:00	7.2523
2015-10-08 16:00:00	7.2397
2015-10-08 17:00:00	7.2347
2015-10-08 18:00:00	7.2204
2015-10-08 19:00:00	7.1826
2015-10-08 20:00:00	7.1607
2015-10-08 21:00:00	7.1548
2015-10-08 22:00:00	7.1599
2015-10-08 23:00:00	7.1347
2015-10-09	7.1372
2015-10-09 01:00:00	7.1616
2015-10-09 02:00:00	7.1893
2015-10-09 03:00:00	7.2019
2015-10-09 04:00:00	7.2036
2015-10-09 05:00:00	7.1792
2015-10-09 06:00:00	7.1397
2015-10-09 07:00:00	7.0841
2015-10-09 08:00:00	7.037
2015-10-09 09:00:00	6.9932
2015-10-09 10:00:00	6.9477
2015-10-09 11:00:00	6.9139
2015-10-09 12:00:00	6.8911
2015-10-09 13:00:00	6.8852
2015-10-09 14:00:00	6.9147
2015-10-09 15:00:00	6.9375
2015-10-09 16:00:00	6.9586
2015-10-09 17:00:00	6.956
2015-10-09 18:00:00	6.924
2015-10-09 19:00:00	6.8792
2015-10-09 20:00:00	6.8184
2015-10-09 21:00:00	6.7389
2015-10-09 22:00:00	6.7102
2015-10-09 23:00:00	6.7144
2015-10-10	6.7068
2015-10-10 01:00:00	6.7144
2015-10-10 02:00:00	6.7397
2015-10-10 03:00:00	6.777
2015-10-10 04:00:00	6.8074
2015-10-10 05:00:00	6.8133
2015-10-10 06:00:00	6.8024
2015-10-10 07:00:00	6.7313
2015-10-10 08:00:00	6.6678
2015-10-10 09:00:00	6.6033
2015-10-10 10:00:00	6.555
2015-10-10 11:00:00	6.5108
2015-10-10 12:00:00	6.4938
2015-10-10 13:00:00	6.4998
2015-10-10 14:00:00	6.5049
2015-10-10 15:00:00	6.5151
2015-10-10 16:00:00	6.5541
2015-10-10 17:00:00	6.5821
2015-10-10 18:00:00	6.5694
2015-10-10 19:00:00	6.5252
2015-10-10 20:00:00	6.4632
2015-10-10 21:00:00	6.3901
2015-10-10 22:00:00	6.3424
2015-10-10 23:00:00	6.3398
2015-10-11	6.3501
2015-10-11 01:00:00	6.3611
2015-10-11 02:00:00	6.3509
2015-10-11 03:00:00	6.3381
2015-10-11 04:00:00	6.3271
2015-10-11 05:00:00	6.3484
2015-10-11 06:00:00	6.3441
2015-10-11 07:00:00	6.3032
2015-10-11 08:00:00	6.2631
2015-10-11 09:00:00	6.2341
2015-10-11 10:00:00	6.2256
2015-10-11 11:00:00	6.2264
2015-10-11 12:00:00	6.2264
2015-10-11 13:00:00	6.223
2015-10-11 14:00:00	6.2273
2015-10-11 15:00:00	6.2307
2015-10-11 16:00:00	6.2196
2015-10-11 17:00:00	6.2068
2015-10-11 18:00:00	6.1974
2015-10-11 19:00:00	6.1855
2015-10-11 20:00:00	6.1692
2015-10-11 21:00:00	6.165
2015-10-11 22:00:00	6.1658
2015-10-11 23:00:00	6.1735
2015-10-12	6.1855
2015-10-12 01:00:00	6.1965
2015-10-12 02:00:00	6.2051
2015-10-12 03:00:00	6.2111
2015-10-12 04:00:00	6.2051
2015-10-12 05:00:00	6.1948
2015-10-12 06:00:00	6.1932
2015-10-12 07:00:00	6.1906
2015-10-12 08:00:00	6.1616
2015-10-12 09:00:00	6.153
2015-10-12 10:00:00	6.1624
2015-10-12 11:00:00	6.1581
2015-10-12 12:00:00	6.1547
2015-10-12 13:00:00	6.165
2015-10-12 14:00:00	6.1684
2015-10-12 15:00:00	6.1709
2015-10-12 16:00:00	6.1837
2015-10-12 17:00:00	6.1906
2015-10-12 18:00:00	6.194
2015-10-12 19:00:00	6.1965
2015-10-12 20:00:00	6.1948
2015-10-12 21:00:00	6.1863
2015-10-12 22:00:00	6.1658
2015-10-12 23:00:00	6.1624
2015-10-13	6.1684
2015-10-13 01:00:00	6.1786
2015-10-13 02:00:00	6.1744
2015-10-13 03:00:00	6.1735
2015-10-13 04:00:00	6.182
2015-10-13 05:00:00	6.2017
2015-10-13 06:00:00	6.2102
2015-10-13 07:00:00	6.2154
2015-10-13 08:00:00	6.2111
2015-10-13 09:00:00	6.206
2015-10-13 10:00:00	6.1898
2015-10-13 11:00:00	6.1761
2015-10-13 12:00:00	6.147
2015-10-13 13:00:00	6.1171
2015-10-13 14:00:00	6.0992
2015-10-13 15:00:00	6.0932
2015-10-13 16:00:00	6.0992
2015-10-13 17:00:00	6.1111
2015-10-13 18:00:00	6.1333
2015-10-13 19:00:00	6.1505
2015-10-13 20:00:00	6.1616
2015-10-13 21:00:00	6.1684
2015-10-13 22:00:00	6.1718
2015-10-13 23:00:00	6.1479
2015-10-14	6.1248
2015-10-14 01:00:00	6.106
2015-10-14 02:00:00	6.088
2015-10-14 03:00:00	6.0812
2015-10-14 04:00:00	6.0829
2015-10-14 05:00:00	6.0915
2015-10-14 06:00:00	6.0992
2015-10-14 07:00:00	6.1035
2015-10-14 08:00:00	6.1069
2015-10-14 09:00:00	6.0812
2015-10-14 10:00:00	6.0599
2015-10-14 11:00:00	6.0461
2015-10-14 12:00:00	6.0291
2015-10-14 13:00:00	6.0282
2015-10-14 14:00:00	6.0341
2015-10-14 15:00:00	6.0444
2015-10-14 16:00:00	6.0504
2015-10-14 17:00:00	6.0564
2015-10-14 18:00:00	6.0718
2015-10-14 19:00:00	6.0787
2015-10-14 20:00:00	6.0727
2015-10-14 21:00:00	6.0752
2015-10-14 22:00:00	6.0649
2015-10-14 23:00:00	6.0624
2015-10-15	6.0444
2015-10-15 01:00:00	6.0513
2015-10-15 02:00:00	6.0521
2015-10-15 03:00:00	6.0581
2015-10-15 04:00:00	6.0701
2015-10-15 05:00:00	6.071
2015-10-15 06:00:00	6.0769
2015-10-15 07:00:00	6.0838
2015-10-15 08:00:00	6.0855
2015-10-15 09:00:00	6.0829
2015-10-15 10:00:00	6.0727
2015-10-15 11:00:00	6.0633
2015-10-15 12:00:00	6.0555
2015-10-15 13:00:00	6.0616
2015-10-15 14:00:00	6.0684
2015-10-15 15:00:00	6.0693
2015-10-15 16:00:00	6.0744
2015-10-15 17:00:00	6.0924
2015-10-15 18:00:00	6.1035
2015-10-15 19:00:00	6.1163
2015-10-15 20:00:00	6.1325
2015-10-15 21:00:00	6.1299
2015-10-15 22:00:00	6.1402
2015-10-15 23:00:00	6.1266
2015-10-16	6.1411
2015-10-16 01:00:00	6.1308
2015-10-16 02:00:00	6.1231
2015-10-16 03:00:00	6.118
2015-10-16 04:00:00	6.1094
2015-10-16 05:00:00	6.1171
2015-10-16 06:00:00	6.1266
2015-10-16 07:00:00	6.1385
2015-10-16 08:00:00	6.1445
2015-10-16 09:00:00	6.1402
2015-10-16 10:00:00	6.1342
2015-10-16 11:00:00	6.1197
2015-10-16 12:00:00	6.1026
2015-10-16 13:00:00	6.0932
2015-10-16 14:00:00	6.0992
2015-10-16 15:00:00	6.118
2015-10-16 16:00:00	6.1377
2015-10-16 17:00:00	6.1488
2015-10-16 18:00:00	6.153
2015-10-16 19:00:00	6.1744
2015-10-16 20:00:00	6.2043
2015-10-16 21:00:00	6.2239
2015-10-16 22:00:00	6.2264
2015-10-16 23:00:00	6.2324
2015-10-17	6.2307
2015-10-17 01:00:00	6.2179
2015-10-17 02:00:00	6.2171
2015-10-17 03:00:00	6.2043
2015-10-17 04:00:00	6.2034
2015-10-17 05:00:00	6.2102
2015-10-17 06:00:00	6.2119
2015-10-17 07:00:00	6.223
2015-10-17 08:00:00	6.2247
2015-10-17 09:00:00	6.2316
2015-10-17 10:00:00	6.2256
2015-10-17 11:00:00	6.2205
2015-10-17 12:00:00	6.2034
2015-10-17 13:00:00	6.1863
2015-10-17 14:00:00	6.1701
2015-10-17 15:00:00	6.1556
2015-10-17 16:00:00	6.1419
2015-10-17 17:00:00	6.1394
2015-10-17 18:00:00	6.1462
2015-10-17 19:00:00	6.159
2015-10-17 20:00:00	6.1812
2015-10-17 21:00:00	6.2068
2015-10-17 22:00:00	6.2264
2015-10-17 23:00:00	6.2427
2015-10-18	6.2503
2015-10-18 01:00:00	6.2452
2015-10-18 02:00:00	6.2264
2015-10-18 03:00:00	6.2043
2015-10-18 04:00:00	6.1872
2015-10-18 05:00:00	6.1778
2015-10-18 06:00:00	6.1753
2015-10-18 07:00:00	6.1898
2015-10-18 08:00:00	6.2017
2015-10-18 09:00:00	6.2051
2015-10-18 10:00:00	6.2068
2015-10-18 11:00:00	6.2051
2015-10-18 12:00:00	6.1906
2015-10-18 13:00:00	6.1675
2015-10-18 14:00:00	6.1411
2015-10-18 15:00:00	6.1222
2015-10-18 16:00:00	6.106
2015-10-18 17:00:00	6.0915
2015-10-18 18:00:00	6.0855
2015-10-18 19:00:00	6.0898
2015-10-18 20:00:00	6.1171
2015-10-18 21:00:00	6.1556
2015-10-18 22:00:00	6.1812
2015-10-18 23:00:00	6.2137
2015-10-19	6.2418
2015-10-19 01:00:00	6.2623
2015-10-19 02:00:00	6.2614
2015-10-19 03:00:00	6.2648
2015-10-19 04:00:00	6.2529
2015-10-19 05:00:00	6.2367
2015-10-19 06:00:00	6.2213
2015-10-19 07:00:00	6.2179
2015-10-19 08:00:00	6.2247
2015-10-19 09:00:00	6.2367
2015-10-19 10:00:00	6.2495
2015-10-19 11:00:00	6.2529
2015-10-19 12:00:00	6.2597
2015-10-19 13:00:00	6.2537
2015-10-19 14:00:00	6.2384
2015-10-19 15:00:00	6.1898
2015-10-19 16:00:00	6.1556
2015-10-19 17:00:00	6.1205
2015-10-19 18:00:00	6.1035
2015-10-19 19:00:00	6.0949
2015-10-19 20:00:00	6.1069
2015-10-19 21:00:00	6.1453
2015-10-19 22:00:00	6.1701
2015-10-19 23:00:00	6.2171
2015-10-20	6.258
2015-10-20 01:00:00	6.2657
2015-10-20 02:00:00	6.287
2015-10-20 03:00:00	6.2631
2015-10-20 04:00:00	6.2614
2015-10-20 05:00:00	6.2631
2015-10-20 06:00:00	6.2341
2015-10-20 07:00:00	6.2213
2015-10-20 08:00:00	6.2085
2015-10-20 09:00:00	6.2154
2015-10-20 10:00:00	6.2264
2015-10-20 11:00:00	6.2358
2015-10-20 12:00:00	6.2401
2015-10-20 13:00:00	6.2324
2015-10-20 14:00:00	6.2154
2015-10-20 15:00:00	6.1915
2015-10-20 16:00:00	6.1753
2015-10-20 17:00:00	6.1342
2015-10-20 18:00:00	6.0992
2015-10-20 19:00:00	6.0538
2015-10-20 20:00:00	6.059
2015-10-20 21:00:00	6.0958
2015-10-20 22:00:00	6.1385
2015-10-20 23:00:00	6.1795
2015-10-21	6.264
2015-10-21 01:00:00	6.3279
2015-10-21 02:00:00	6.3177
2015-10-21 03:00:00	6.2734
2015-10-21 04:00:00	6.2384
2015-10-21 05:00:00	6.2435
2015-10-21 06:00:00	6.2162
2015-10-21 07:00:00	6.1983
2015-10-21 08:00:00	6.2017
2015-10-21 09:00:00	6.1991
2015-10-21 10:00:00	6.2068
2015-10-21 11:00:00	6.2452
2015-10-21 12:00:00	6.2759
2015-10-21 13:00:00	6.281
2015-10-21 14:00:00	6.2589
2015-10-21 15:00:00	6.2222
2015-10-21 16:00:00	6.2111
2015-10-21 17:00:00	6.165
2015-10-21 18:00:00	6.1411
2015-10-21 19:00:00	6.1018
2015-10-21 20:00:00	6.0667
2015-10-21 21:00:00	6.0846
2015-10-21 22:00:00	6.1205
2015-10-21 23:00:00	6.1496
2015-10-22	6.2119
2015-10-22 01:00:00	6.3296
2015-10-22 02:00:00	6.4182
2015-10-22 03:00:00	6.4522
2015-10-22 04:00:00	6.3892
2015-10-22 05:00:00	6.3518
2015-10-22 06:00:00	6.2452
2015-10-22 07:00:00	6.2145
2015-10-22 08:00:00	6.2077
2015-10-22 09:00:00	6.1812
2015-10-22 10:00:00	6.1829
2015-10-22 11:00:00	6.2171
2015-10-22 12:00:00	6.2691
2015-10-22 13:00:00	6.31
2015-10-22 14:00:00	6.3185
2015-10-22 15:00:00	6.3058
2015-10-22 16:00:00	6.2341
2015-10-22 17:00:00	6.1957
2015-10-22 18:00:00	6.1419
2015-10-22 19:00:00	6.1188
2015-10-22 20:00:00	6.0821
2015-10-22 21:00:00	6.0145
2015-10-22 22:00:00	6.0385
2015-10-22 23:00:00	6.1197
2015-10-23	6.1889
2015-10-23 01:00:00	6.4717
2015-10-23 02:00:00	6.5057
2015-10-23 03:00:00	6.4649
2015-10-23 04:00:00	6.4215
2015-10-23 05:00:00	6.3492
2015-10-23 06:00:00	6.2623
2015-10-23 07:00:00	6.1957
2015-10-23 08:00:00	6.1547
2015-10-23 09:00:00	6.1402
2015-10-23 10:00:00	6.1111
2015-10-23 11:00:00	6.0915
2015-10-23 12:00:00	6.2119
2015-10-23 13:00:00	6.4275
2015-10-23 14:00:00	6.453
2015-10-23 15:00:00	6.4445
2015-10-23 16:00:00	6.4343
2015-10-23 17:00:00	6.3841
2015-10-23 18:00:00	6.1
2015-10-23 19:00:00	6.0633
2015-10-23 20:00:00	6.0076
2015-10-23 21:00:00	5.9596
2015-10-23 22:00:00	5.9682
2015-10-23 23:00:00	5.9725
2015-10-24	6.0487
2015-10-24 01:00:00	6.264
2015-10-24 02:00:00	6.4343
2015-10-24 03:00:00	6.4445
2015-10-24 04:00:00	6.4326
2015-10-24 05:00:00	6.2537
2015-10-24 06:00:00	6.1684
2015-10-24 07:00:00	6.0915
2015-10-24 08:00:00	6.106
2015-10-24 09:00:00	6.0718
2015-10-24 10:00:00	6.0479
2015-10-24 11:00:00	6.0282
2015-10-24 12:00:00	5.9811
2015-10-24 13:00:00	5.9545
2015-10-24 14:00:00	5.9519
2015-10-24 15:00:00	5.9588
2015-10-24 16:00:00	5.9999
2015-10-24 17:00:00	6.0393
2015-10-24 18:00:00	6.0812
2015-10-24 19:00:00	6.1257
2015-10-24 20:00:00	6.0684
2015-10-24 21:00:00	6.0701
2015-10-24 22:00:00	6.0367
2015-10-24 23:00:00	6.0136
2015-10-25	6.005
2015-10-25 01:00:00	6.0008
2015-10-25 02:00:00	6.0196
2015-10-25 03:00:00	6.0222
2015-10-25 04:00:00	6.0573
2015-10-25 05:00:00	6.0778
2015-10-25 06:00:00	6.1043
2015-10-25 07:00:00	6.1607
2015-10-25 08:00:00	6.1803
2015-10-25 09:00:00	6.0924
2015-10-25 10:00:00	6.1026
2015-10-25 11:00:00	6.088
2015-10-25 12:00:00	6.0701
2015-10-25 13:00:00	6.0479
2015-10-25 14:00:00	6.0239
2015-10-25 15:00:00	6.0068
2015-10-25 16:00:00	5.9691
2015-10-25 17:00:00	5.9673
2015-10-25 18:00:00	6.0094
2015-10-25 19:00:00	6.0555
2015-10-25 20:00:00	6.0744
2015-10-25 21:00:00	6.118
2015-10-25 22:00:00	6.1333
2015-10-25 23:00:00	6.0658
2015-10-26	6.0547
2015-10-26 01:00:00	6.0427
2015-10-26 02:00:00	6.0222
2015-10-26 03:00:00	5.9914
2015-10-26 04:00:00	5.9434
2015-10-26 05:00:00	6.1573
2015-10-26 06:00:00	6.0966
2015-10-26 07:00:00	6.1205
2015-10-26 08:00:00	6.0461
2015-10-26 09:00:00	6.0974
2015-10-26 10:00:00	6.124
2015-10-26 11:00:00	6.0402
2015-10-26 12:00:00	5.9416
2015-10-26 13:00:00	5.9682
2015-10-26 14:00:00	5.9776
2015-10-26 15:00:00	5.9734
2015-10-26 16:00:00	5.9571
2015-10-26 17:00:00	6.0247
2015-10-26 18:00:00	6.1573
2015-10-26 19:00:00	5.9588
2015-10-26 20:00:00	5.9631
2015-10-26 21:00:00	5.9939
2015-10-26 22:00:00	6.0291
2015-10-26 23:00:00	6.0385
2015-10-27	6.0265
2015-10-27 01:00:00	6.017
2015-10-27 02:00:00	6.0025
2015-10-27 03:00:00	5.9734
2015-10-27 04:00:00	6.0068
2015-10-27 05:00:00	6.0333
2015-10-27 06:00:00	6.0735
2015-10-27 07:00:00	5.9802
2015-10-27 08:00:00	5.9905
2015-10-27 09:00:00	6.0308
2015-10-27 10:00:00	6.0059
2015-10-27 11:00:00	5.9922
2015-10-27 12:00:00	5.9888
2015-10-27 13:00:00	6.0008
2015-10-27 14:00:00	5.9751
2015-10-27 15:00:00	6.041
2015-10-27 16:00:00	6.0727
2015-10-27 17:00:00	6.2119
2015-10-27 18:00:00	6.2435
2015-10-27 19:00:00	6.2623
2015-10-27 20:00:00	6.2392
2015-10-27 21:00:00	6.112
2015-10-27 22:00:00	6.0016
2015-10-27 23:00:00	6.0033
2015-10-28	6.0128
2015-10-28 01:00:00	6.0162
2015-10-28 02:00:00	6.0633
2015-10-28 03:00:00	6.0769
2015-10-28 04:00:00	6.1573
2015-10-28 05:00:00	6.2461
2015-10-28 06:00:00	6.2708
2015-10-28 07:00:00	6.2742
2015-10-28 08:00:00	6.2478
2015-10-28 09:00:00	6.1394
2015-10-28 10:00:00	6.0718
2015-10-28 11:00:00	6.0196
2015-10-28 12:00:00	6.0308
2015-10-28 13:00:00	6.0324
2015-10-28 14:00:00	6.0376
2015-10-28 15:00:00	6.0419
2015-10-28 16:00:00	6.0838
2015-10-28 17:00:00	6.153
2015-10-28 18:00:00	6.1837
2015-10-28 19:00:00	6.165
2015-10-28 20:00:00	6.1607
2015-10-28 21:00:00	6.1428
2015-10-28 22:00:00	6.1266
2015-10-28 23:00:00	6.0906
2015-10-29	6.0658
2015-10-29 01:00:00	6.0649
2015-10-29 02:00:00	6.0667
2015-10-29 03:00:00	6.0846
2015-10-29 04:00:00	6.0855
2015-10-29 05:00:00	6.1052
2015-10-29 06:00:00	6.112
2015-10-29 07:00:00	6.1086
2015-10-29 08:00:00	6.0983
2015-10-29 09:00:00	6.0727
2015-10-29 10:00:00	6.0538
2015-10-29 11:00:00	6.0316
2015-10-29 12:00:00	6.0102
2015-10-29 13:00:00	5.9811
2015-10-29 14:00:00	5.9623
2015-10-29 15:00:00	5.9691
2015-10-29 16:00:00	5.9836
2015-10-29 17:00:00	6.0153
2015-10-29 18:00:00	6.0735
2015-10-29 19:00:00	6.0924
2015-10-29 20:00:00	6.0966
2015-10-29 21:00:00	6.0829
2015-10-29 22:00:00	6.0624
2015-10-29 23:00:00	6.0376
2015-10-30	5.9897
2015-10-30 01:00:00	5.9751
2015-10-30 02:00:00	5.9545
2015-10-30 03:00:00	5.9485
2015-10-30 04:00:00	5.9588
2015-10-30 05:00:00	5.9759
2015-10-30 06:00:00	6.0076
2015-10-30 07:00:00	6.0111
2015-10-30 08:00:00	6.0025
2015-10-30 09:00:00	5.9853
2015-10-30 10:00:00	5.9579
2015-10-30 11:00:00	5.9297
2015-10-30 12:00:00	5.8919
2015-10-30 13:00:00	5.8361
2015-10-30 14:00:00	5.8164
2015-10-30 15:00:00	5.8353
2015-10-30 16:00:00	5.8473
2015-10-30 17:00:00	5.8636
2015-10-30 18:00:00	5.8876
2015-10-30 19:00:00	5.91
2015-10-30 20:00:00	5.9468
2015-10-30 21:00:00	5.9708
2015-10-30 22:00:00	5.9717
2015-10-30 23:00:00	5.9511
2015-10-31	5.9288
2015-10-31 01:00:00	5.9108
2015-10-31 02:00:00	5.8842
2015-10-31 03:00:00	5.8567
2015-10-31 04:00:00	5.8542
2015-10-31 05:00:00	5.873
2015-10-31 06:00:00	5.8902
2015-10-31 07:00:00	5.9065
2015-10-31 08:00:00	5.928
2015-10-31 09:00:00	5.9271
2015-10-31 10:00:00	5.9254
2015-10-31 11:00:00	5.9236
2015-10-31 12:00:00	5.8996
2015-10-31 13:00:00	5.8739
2015-10-31 14:00:00	5.8421
2015-10-31 15:00:00	5.7975
2015-10-31 16:00:00	5.8052
2015-10-31 17:00:00	5.8302
2015-10-31 18:00:00	5.8619
2015-10-31 19:00:00	5.8945
2015-10-31 20:00:00	5.9425
2015-10-31 21:00:00	5.9931
2015-10-31 22:00:00	5.9922
2015-10-31 23:00:00	5.9922
2015-11-01	5.9682
2015-11-01 01:00:00	5.9331
2015-11-01 02:00:00	5.9194
2015-11-01 03:00:00	5.9039
2015-11-01 04:00:00	5.8996
2015-11-01 05:00:00	5.9039
2015-11-01 06:00:00	5.9142
2015-11-01 07:00:00	5.9305
2015-11-01 08:00:00	5.9485
2015-11-01 09:00:00	5.9537
2015-11-01 10:00:00	5.9528
2015-11-01 11:00:00	5.9537
2015-11-01 12:00:00	5.9365
2015-11-01 13:00:00	5.9236
2015-11-01 14:00:00	5.9117
2015-11-01 15:00:00	5.8979
2015-11-01 16:00:00	5.8928
2015-11-01 17:00:00	5.8996
2015-11-01 18:00:00	5.9117
2015-11-01 19:00:00	5.9571
2015-11-01 20:00:00	5.9948
2015-11-01 21:00:00	6.0068
2015-11-01 22:00:00	6.0145
2015-11-01 23:00:00	6.0016
2015-11-02	5.9768
2015-11-02 01:00:00	5.9614
2015-11-02 02:00:00	5.9451
2015-11-02 03:00:00	5.928
2015-11-02 04:00:00	5.9177
2015-11-02 05:00:00	5.9117
2015-11-02 06:00:00	5.9168
2015-11-02 07:00:00	5.9236
2015-11-02 08:00:00	5.9357
2015-11-02 09:00:00	5.9451
2015-11-02 10:00:00	5.9485
2015-11-02 11:00:00	5.9451
2015-11-02 12:00:00	5.9425
2015-11-02 13:00:00	5.9331
2015-11-02 14:00:00	5.9108
2015-11-02 15:00:00	5.8962
2015-11-02 16:00:00	5.8833
2015-11-02 17:00:00	5.8825
2015-11-02 18:00:00	5.8833
2015-11-02 19:00:00	5.9339
2015-11-02 20:00:00	5.9828
2015-11-02 21:00:00	6.0265
2015-11-02 22:00:00	6.0513
2015-11-02 23:00:00	6.071
2015-11-03	6.0555
2015-11-03 01:00:00	6.0205
2015-11-03 02:00:00	5.9734
2015-11-03 03:00:00	5.9485
2015-11-03 04:00:00	5.9117
2015-11-03 05:00:00	5.8971
2015-11-03 06:00:00	5.8937
2015-11-03 07:00:00	5.8825
2015-11-03 08:00:00	5.9039
2015-11-03 09:00:00	5.9416
2015-11-03 10:00:00	5.9588
2015-11-03 11:00:00	5.9579
2015-11-03 12:00:00	5.9528
2015-11-03 13:00:00	5.9434
2015-11-03 14:00:00	5.9168
2015-11-03 15:00:00	5.8851
2015-11-03 16:00:00	5.855
2015-11-03 17:00:00	5.8447
2015-11-03 18:00:00	5.8542
2015-11-03 19:00:00	5.8859
2015-11-03 20:00:00	5.9254
2015-11-03 21:00:00	5.9708
2015-11-03 22:00:00	6.0008
2015-11-03 23:00:00	6.0222
2015-11-04	6.0436
2015-11-04 01:00:00	6.0393
2015-11-04 02:00:00	6.0102
2015-11-04 03:00:00	5.9699
2015-11-04 04:00:00	5.9408
2015-11-04 05:00:00	5.9142
2015-11-04 06:00:00	5.9005
2015-11-04 07:00:00	5.8919
2015-11-04 08:00:00	5.9134
2015-11-04 09:00:00	5.9468
2015-11-04 10:00:00	5.9699
2015-11-04 11:00:00	5.9956
2015-11-04 12:00:00	6.035
2015-11-04 13:00:00	6.0479
2015-11-04 14:00:00	6.0367
2015-11-04 15:00:00	6.0273
2015-11-04 16:00:00	6.0153
2015-11-04 17:00:00	5.9623
2015-11-04 18:00:00	5.9665
2015-11-04 19:00:00	6.017
2015-11-04 20:00:00	6.0213
2015-11-04 21:00:00	6.0299
2015-11-04 22:00:00	6.0941
2015-11-04 23:00:00	6.0684
2015-11-05	6.0693
2015-11-05 01:00:00	6.0573
2015-11-05 02:00:00	6.0145
2015-11-05 03:00:00	6.0136
2015-11-05 04:00:00	6.0675
2015-11-05 05:00:00	6.0752
2015-11-05 06:00:00	6.0744
2015-11-05 07:00:00	6.0675
2015-11-05 08:00:00	6.0555
2015-11-05 09:00:00	6.059
2015-11-05 10:00:00	6.0778
2015-11-05 11:00:00	6.0718
2015-11-05 12:00:00	6.0479
2015-11-05 13:00:00	6.0025
2015-11-05 14:00:00	5.987
2015-11-05 15:00:00	6.0102
2015-11-05 16:00:00	6.053
2015-11-05 17:00:00	6.0616
2015-11-05 18:00:00	6.047
2015-11-05 19:00:00	6.0367
2015-11-05 20:00:00	6.0453
2015-11-05 21:00:00	6.0581
2015-11-05 22:00:00	6.0538
2015-11-05 23:00:00	6.0427
2015-11-06	6.0282
2015-11-06 01:00:00	6.0196
2015-11-06 02:00:00	6.0119
2015-11-06 03:00:00	6.0145
2015-11-06 04:00:00	6.0239
2015-11-06 05:00:00	6.0282
2015-11-06 06:00:00	6.0196
2015-11-06 07:00:00	6.0059
2015-11-06 08:00:00	5.9657
2015-11-06 09:00:00	5.9382
2015-11-06 10:00:00	5.928
2015-11-06 11:00:00	5.9348
2015-11-06 12:00:00	5.9434
2015-11-06 13:00:00	5.9408
2015-11-06 14:00:00	5.9554
2015-11-06 15:00:00	5.9614
2015-11-06 16:00:00	5.9408
2015-11-06 17:00:00	5.8868
2015-11-06 18:00:00	5.8353
2015-11-06 19:00:00	5.8396
2015-11-06 20:00:00	5.8507
2015-11-06 21:00:00	5.8499
2015-11-06 22:00:00	5.8782
2015-11-06 23:00:00	5.8988
2015-11-07	5.9022
2015-11-07 01:00:00	5.8808
2015-11-07 02:00:00	5.8833
2015-11-07 03:00:00	5.8876
2015-11-07 04:00:00	5.873
2015-11-07 05:00:00	5.843
2015-11-07 06:00:00	5.8147
2015-11-07 07:00:00	5.7975
2015-11-07 08:00:00	5.788
2015-11-07 09:00:00	5.8095
2015-11-07 10:00:00	5.8181
2015-11-07 11:00:00	5.8611
2015-11-07 12:00:00	5.9168
2015-11-07 13:00:00	5.9297
2015-11-07 14:00:00	5.9168
2015-11-07 15:00:00	5.9022
2015-11-07 16:00:00	5.8876
2015-11-07 17:00:00	5.8808
2015-11-07 18:00:00	5.8696
2015-11-07 19:00:00	5.8774
2015-11-07 20:00:00	5.8868
2015-11-07 21:00:00	5.9022
2015-11-07 22:00:00	5.9245
2015-11-07 23:00:00	5.9382
2015-11-08	5.946
2015-11-08 01:00:00	5.9768
2015-11-08 02:00:00	5.9956
2015-11-08 03:00:00	5.9862
2015-11-08 04:00:00	5.9648
2015-11-08 05:00:00	5.9348
2015-11-08 06:00:00	5.9151
2015-11-08 07:00:00	5.9073
2015-11-08 08:00:00	5.9142
2015-11-08 09:00:00	5.9305
2015-11-08 10:00:00	5.9648
2015-11-08 11:00:00	5.9888
2015-11-08 12:00:00	5.9991
2015-11-08 13:00:00	6.0008
2015-11-08 14:00:00	5.9528
2015-11-08 15:00:00	5.9245
2015-11-08 16:00:00	5.8954
2015-11-08 17:00:00	5.8885
2015-11-08 18:00:00	5.8893
2015-11-08 19:00:00	5.8833
2015-11-08 20:00:00	5.8868
2015-11-08 21:00:00	5.8747
2015-11-08 22:00:00	5.8679
2015-11-08 23:00:00	5.8679
2015-11-09	5.873
2015-11-09 01:00:00	5.8636
2015-11-09 02:00:00	5.8584
2015-11-09 03:00:00	5.8542
2015-11-09 04:00:00	5.8533
2015-11-09 05:00:00	5.8413
2015-11-09 06:00:00	5.8224
2015-11-09 07:00:00	5.7769
2015-11-09 08:00:00	5.752
2015-11-09 09:00:00	5.7365
2015-11-09 10:00:00	5.7709
2015-11-09 11:00:00	5.8027
2015-11-09 12:00:00	5.8756
2015-11-09 13:00:00	5.9056
2015-11-09 14:00:00	5.855
2015-11-09 15:00:00	5.8327
2015-11-09 16:00:00	5.819
2015-11-09 17:00:00	5.8164
2015-11-09 18:00:00	5.8129
2015-11-09 19:00:00	5.825
2015-11-09 20:00:00	5.8344
2015-11-09 21:00:00	5.8396
2015-11-09 22:00:00	5.8482
2015-11-09 23:00:00	5.8525
2015-11-10	5.8404
2015-11-10 01:00:00	5.8344
2015-11-10 02:00:00	5.8387
2015-11-10 03:00:00	5.8473
2015-11-10 04:00:00	5.8421
2015-11-10 05:00:00	5.8396
2015-11-10 06:00:00	5.8353
2015-11-10 07:00:00	5.8001
2015-11-10 08:00:00	5.7709
2015-11-10 09:00:00	5.7468
2015-11-10 10:00:00	5.69
2015-11-10 11:00:00	5.6461
2015-11-10 12:00:00	5.6125
2015-11-10 13:00:00	5.5944
2015-11-10 14:00:00	5.6048
2015-11-10 15:00:00	5.6237
2015-11-10 16:00:00	5.6366
2015-11-10 17:00:00	5.6582
2015-11-10 18:00:00	5.6763
2015-11-10 19:00:00	5.6814
2015-11-10 20:00:00	5.6797
2015-11-10 21:00:00	5.6547
2015-11-10 22:00:00	5.6091
2015-11-10 23:00:00	5.5781
2015-11-11	5.5625
2015-11-11 01:00:00	5.5565
2015-11-11 02:00:00	5.5642
2015-11-11 03:00:00	5.5746
2015-11-11 04:00:00	5.5832
2015-11-11 05:00:00	5.6099
2015-11-11 06:00:00	5.6245
2015-11-11 07:00:00	5.5979
2015-11-11 08:00:00	5.5875
2015-11-11 09:00:00	5.5669
2015-11-11 10:00:00	5.5651
2015-11-11 11:00:00	5.5729
2015-11-11 12:00:00	5.5565
2015-11-11 13:00:00	5.5651
2015-11-11 14:00:00	5.6116
2015-11-11 15:00:00	5.6194
2015-11-11 16:00:00	5.6194
2015-11-11 17:00:00	5.6607
2015-11-11 18:00:00	5.6556
2015-11-11 19:00:00	5.6444
2015-11-11 20:00:00	5.5763
2015-11-11 21:00:00	5.5151
2015-11-11 22:00:00	5.4244
2015-11-11 23:00:00	5.3621
2015-11-12	5.3431
2015-11-12 01:00:00	5.3172
2015-11-12 02:00:00	5.318
2015-11-12 03:00:00	5.3077
2015-11-12 04:00:00	5.2938
2015-11-12 05:00:00	5.2929
2015-11-12 06:00:00	5.286
2015-11-12 07:00:00	5.286
2015-11-12 08:00:00	5.2721
2015-11-12 09:00:00	5.2634
2015-11-12 10:00:00	5.2444
2015-11-12 11:00:00	5.2444
2015-11-12 12:00:00	5.2322
2015-11-12 13:00:00	5.234
2015-11-12 14:00:00	5.2436
2015-11-12 15:00:00	5.2297
2015-11-12 16:00:00	5.2244
2015-11-12 17:00:00	5.2192
2015-11-12 18:00:00	5.2106
2015-11-12 19:00:00	5.2002
2015-11-12 20:00:00	5.2054
2015-11-12 21:00:00	5.2149
2015-11-12 22:00:00	5.2045
2015-11-12 23:00:00	5.2158
2015-11-13	5.2071
2015-11-13 01:00:00	5.2089
2015-11-13 02:00:00	5.2097
2015-11-13 03:00:00	5.2114
2015-11-13 04:00:00	5.1984
2015-11-13 05:00:00	5.2002
2015-11-13 06:00:00	5.1768
2015-11-13 07:00:00	5.1845
2015-11-13 08:00:00	5.1715
2015-11-13 09:00:00	5.1777
2015-11-13 10:00:00	5.169
2015-11-13 11:00:00	5.1872
2015-11-13 12:00:00	5.1959
2015-11-13 13:00:00	5.2037
2015-11-13 14:00:00	5.1924
2015-11-13 15:00:00	5.188
2015-11-13 16:00:00	5.195
2015-11-13 17:00:00	5.1715
2015-11-13 18:00:00	5.1568
2015-11-13 19:00:00	5.1481
2015-11-13 20:00:00	5.1438
2015-11-13 21:00:00	5.1203
2015-11-13 22:00:00	5.1212
2015-11-13 23:00:00	5.1247
2015-11-14	5.1333
2015-11-14 01:00:00	5.1255
2015-11-14 02:00:00	5.1386
2015-11-14 03:00:00	5.1368
2015-11-14 04:00:00	5.129
2015-11-14 05:00:00	5.1065
2015-11-14 06:00:00	5.103
2015-11-14 07:00:00	5.1003
2015-11-14 08:00:00	5.096
2015-11-14 09:00:00	5.0891
2015-11-14 10:00:00	5.1056
2015-11-14 11:00:00	5.103
2015-11-14 12:00:00	5.1099
2015-11-14 13:00:00	5.1143
2015-11-14 14:00:00	5.1299
2015-11-14 15:00:00	5.1099
2015-11-14 16:00:00	5.1021
2015-11-14 17:00:00	5.0995
2015-11-14 18:00:00	5.0908
2015-11-14 19:00:00	5.0769
2015-11-14 20:00:00	5.0734
2015-11-14 21:00:00	5.0743
2015-11-14 22:00:00	5.07
2015-11-14 23:00:00	5.0725
2015-11-15	5.0639
2015-11-15 01:00:00	5.0622
2015-11-15 02:00:00	5.0613
2015-11-15 03:00:00	5.0656
2015-11-15 04:00:00	5.0622
2015-11-15 05:00:00	5.0543
2015-11-15 06:00:00	5.0369
2015-11-15 07:00:00	5.0387
2015-11-15 08:00:00	5.0404
2015-11-15 09:00:00	5.0491
2015-11-15 10:00:00	5.0508
2015-11-15 11:00:00	5.0543
2015-11-15 12:00:00	5.0595
2015-11-15 13:00:00	5.0604
2015-11-15 14:00:00	5.0325
2015-11-15 15:00:00	5.063
2015-11-15 16:00:00	5.043
2015-11-15 17:00:00	5.0369
2015-11-15 18:00:00	5.036
2015-11-15 19:00:00	5.036
2015-11-15 20:00:00	5.0152
2015-11-15 21:00:00	5.0169
2015-11-15 22:00:00	5.0039
2015-11-15 23:00:00	5.0047
2015-11-16	5.0099
2015-11-16 01:00:00	5.0204
2015-11-16 02:00:00	5.0169
2015-11-16 03:00:00	5.0195
2015-11-16 04:00:00	5.0247
2015-11-16 05:00:00	4.9952
2015-11-16 06:00:00	4.9978
2015-11-16 07:00:00	5.0108
2015-11-16 08:00:00	4.9978
2015-11-16 09:00:00	4.9961
2015-11-16 10:00:00	4.9952
2015-11-16 11:00:00	4.9934
2015-11-16 12:00:00	4.9864
2015-11-16 13:00:00	4.9917
2015-11-16 14:00:00	4.9917
2015-11-16 15:00:00	5.0082
2015-11-16 16:00:00	4.9934
2015-11-16 17:00:00	4.9943
2015-11-16 18:00:00	4.9734
2015-11-16 19:00:00	4.9612
2015-11-16 20:00:00	4.9551
2015-11-16 21:00:00	4.9438
2015-11-16 22:00:00	4.9421
2015-11-16 23:00:00	4.9508
2015-11-17	4.9377
2015-11-17 01:00:00	4.9238
2015-11-17 02:00:00	4.9342
2015-11-17 03:00:00	4.9229
2015-11-17 04:00:00	4.9351
2015-11-17 05:00:00	4.9203
2015-11-17 06:00:00	4.9194
2015-11-17 07:00:00	4.9177
2015-11-17 08:00:00	4.9151
2015-11-17 09:00:00	4.9142
2015-11-17 10:00:00	4.9107
2015-11-17 11:00:00	4.9072
2015-11-17 12:00:00	4.9037
2015-11-17 13:00:00	4.9107
2015-11-17 14:00:00	4.9177
2015-11-17 15:00:00	4.8941
2015-11-17 16:00:00	4.9064
2015-11-17 17:00:00	4.9133
2015-11-17 18:00:00	4.9099
2015-11-17 19:00:00	4.9116
2015-11-17 20:00:00	4.9002
2015-11-17 21:00:00	4.8994
2015-11-17 22:00:00	4.8959
2015-11-17 23:00:00	4.8976
2015-11-18	4.8985
2015-11-18 01:00:00	4.8924
2015-11-18 02:00:00	4.8889
2015-11-18 03:00:00	4.8872
2015-11-18 04:00:00	4.8898
2015-11-18 05:00:00	4.8863
2015-11-18 06:00:00	4.8828
2015-11-18 07:00:00	4.8872
2015-11-18 08:00:00	4.8898
2015-11-18 09:00:00	4.8872
2015-11-18 10:00:00	4.8889
2015-11-18 11:00:00	4.8863
2015-11-18 12:00:00	4.8837
2015-11-18 13:00:00	4.8811
2015-11-18 14:00:00	4.8811
2015-11-18 15:00:00	4.8811
2015-11-18 16:00:00	4.8846
2015-11-18 17:00:00	4.8793
2015-11-18 18:00:00	4.8828
2015-11-18 19:00:00	4.8846
2015-11-18 20:00:00	4.8898
2015-11-18 21:00:00	4.8924
2015-11-18 22:00:00	4.8941
2015-11-18 23:00:00	4.8881
2015-11-19	4.8811
2015-11-19 01:00:00	4.8802
2015-11-19 02:00:00	4.8758
2015-11-19 03:00:00	4.8671
2015-11-19 04:00:00	4.8663
2015-11-19 05:00:00	4.8671
2015-11-19 06:00:00	4.8671
2015-11-19 07:00:00	4.8706
2015-11-19 08:00:00	4.8715
2015-11-19 09:00:00	4.8723
2015-11-19 10:00:00	4.8741
2015-11-19 11:00:00	4.8732
2015-11-19 12:00:00	4.8715
2015-11-19 13:00:00	4.8663
2015-11-19 14:00:00	4.8619
2015-11-19 15:00:00	4.8619
2015-11-19 16:00:00	4.8602
2015-11-19 17:00:00	4.8619
2015-11-19 18:00:00	4.8645
2015-11-19 19:00:00	4.8663
2015-11-19 20:00:00	4.8715
2015-11-19 21:00:00	4.8698
2015-11-19 22:00:00	4.868
2015-11-19 23:00:00	4.8663
2015-11-20	4.8663
2015-11-20 01:00:00	4.8558
2015-11-20 02:00:00	4.8419
2015-11-20 03:00:00	4.8366
2015-11-20 04:00:00	4.8401
2015-11-20 05:00:00	4.8384
2015-11-20 06:00:00	4.8419
2015-11-20 07:00:00	4.8349
2015-11-20 08:00:00	4.8366
2015-11-20 09:00:00	4.8471
2015-11-20 10:00:00	4.8366
2015-11-20 11:00:00	4.8436
2015-11-20 12:00:00	4.8314
2015-11-20 13:00:00	4.8357
2015-11-20 14:00:00	4.82
2015-11-20 15:00:00	4.8191
2015-11-20 16:00:00	4.827
2015-11-20 17:00:00	4.8296
2015-11-20 18:00:00	4.8419
2015-11-20 19:00:00	4.834
2015-11-20 20:00:00	4.8323
2015-11-20 21:00:00	4.8226
2015-11-20 22:00:00	4.8314
2015-11-20 23:00:00	4.8444
2015-11-21	4.8454
2015-11-21 01:00:00	4.8261
2015-11-21 02:00:00	4.8174
2015-11-21 03:00:00	4.8
2015-11-21 04:00:00	4.8035
2015-11-21 05:00:00	4.7912
2015-11-21 06:00:00	4.7939
2015-11-21 07:00:00	4.7773
2015-11-21 08:00:00	4.7808
2015-11-21 09:00:00	4.7755
2015-11-21 10:00:00	4.7729
2015-11-21 11:00:00	4.7808
2015-11-21 12:00:00	4.7816
2015-11-21 13:00:00	4.7676
2015-11-21 14:00:00	4.7703
2015-11-21 15:00:00	4.7685
2015-11-21 16:00:00	4.7607
2015-11-21 17:00:00	4.7545
2015-11-21 18:00:00	4.7353
2015-11-21 19:00:00	4.7371
2015-11-21 20:00:00	4.7362
2015-11-21 21:00:00	4.7353
2015-11-21 22:00:00	4.7423
2015-11-21 23:00:00	4.7537
2015-11-22	4.7572
2015-11-22 01:00:00	4.7441
2015-11-22 02:00:00	4.7371
2015-11-22 03:00:00	4.7292
2015-11-22 04:00:00	4.7275
2015-11-22 05:00:00	4.7178
2015-11-22 06:00:00	4.7231
2015-11-22 07:00:00	4.7266
2015-11-22 08:00:00	4.7222
2015-11-22 09:00:00	4.7187
2015-11-22 10:00:00	4.7117
2015-11-22 11:00:00	4.7196
2015-11-22 12:00:00	4.7248
2015-11-22 13:00:00	4.717
2015-11-22 14:00:00	4.7082
2015-11-22 15:00:00	4.703
2015-11-22 16:00:00	4.6995
2015-11-22 17:00:00	4.6969
2015-11-22 18:00:00	4.6986
2015-11-22 19:00:00	4.6829
2015-11-22 20:00:00	4.6777
2015-11-22 21:00:00	4.6864
2015-11-22 22:00:00	4.6934
2015-11-22 23:00:00	4.6969
2015-11-23	4.6969
2015-11-23 01:00:00	4.6838
2015-11-23 02:00:00	4.6794
2015-11-23 03:00:00	4.6803
2015-11-23 04:00:00	4.675
2015-11-23 05:00:00	4.6707
2015-11-23 06:00:00	4.6715
2015-11-23 07:00:00	4.6724
2015-11-23 08:00:00	4.6759
2015-11-23 09:00:00	4.6812
2015-11-23 10:00:00	4.6838
2015-11-23 11:00:00	4.6838
2015-11-23 12:00:00	4.6864
2015-11-23 13:00:00	4.6934
2015-11-23 14:00:00	4.689
2015-11-23 15:00:00	4.661
2015-11-23 16:00:00	4.654
2015-11-23 17:00:00	4.6531
2015-11-23 18:00:00	4.6409
2015-11-23 19:00:00	4.6331
2015-11-23 20:00:00	4.6295
2015-11-23 21:00:00	4.6339
2015-11-23 22:00:00	4.6357
2015-11-23 23:00:00	4.6365
2015-11-24	4.6295
2015-11-24 01:00:00	4.6181
2015-11-24 02:00:00	4.6094
2015-11-24 03:00:00	4.6094
2015-11-24 04:00:00	4.6094
2015-11-24 05:00:00	4.6103
2015-11-24 06:00:00	4.598
2015-11-24 07:00:00	4.5893
2015-11-24 08:00:00	4.5866
2015-11-24 09:00:00	4.5954
2015-11-24 10:00:00	4.6138
2015-11-24 11:00:00	4.6269
2015-11-24 12:00:00	4.6339
2015-11-24 13:00:00	4.6155
2015-11-24 14:00:00	4.6286
2015-11-24 15:00:00	4.6462
2015-11-24 16:00:00	4.6497
2015-11-24 17:00:00	4.6566
2015-11-24 18:00:00	4.6488
2015-11-24 19:00:00	4.6374
2015-11-24 20:00:00	4.6234
2015-11-24 21:00:00	4.6103
2015-11-24 22:00:00	4.6032
2015-11-24 23:00:00	4.598
2015-11-25	4.5884
2015-11-25 01:00:00	4.6041
2015-11-25 02:00:00	4.6374
2015-11-25 03:00:00	4.6462
2015-11-25 04:00:00	4.6566
2015-11-25 05:00:00	4.654
2015-11-25 06:00:00	4.6453
2015-11-25 07:00:00	4.6243
2015-11-25 08:00:00	4.605
2015-11-25 09:00:00	4.5936
2015-11-25 10:00:00	4.5779
2015-11-25 11:00:00	4.6357
2015-11-25 12:00:00	4.689
2015-11-25 13:00:00	4.7222
2015-11-25 14:00:00	4.7537
2015-11-25 15:00:00	4.7659
2015-11-25 16:00:00	4.7344
2015-11-25 17:00:00	4.7161
2015-11-25 18:00:00	4.6951
2015-11-25 19:00:00	4.6812
2015-11-25 20:00:00	4.6812
2015-11-25 21:00:00	4.6479
2015-11-25 22:00:00	4.6392
2015-11-25 23:00:00	4.6331
2015-11-26	4.6347
2015-11-26 01:00:00	4.6427
2015-11-26 02:00:00	4.647
2015-11-26 03:00:00	4.6575
2015-11-26 04:00:00	4.661
2015-11-26 05:00:00	4.6636
2015-11-26 06:00:00	4.6558
2015-11-26 07:00:00	4.6331
2015-11-26 08:00:00	4.6103
2015-11-26 09:00:00	4.5822
2015-11-26 10:00:00	4.5822
2015-11-26 11:00:00	4.6077
2015-11-26 12:00:00	4.6427
2015-11-26 13:00:00	4.6768
2015-11-26 14:00:00	4.7109
2015-11-26 15:00:00	4.7135
2015-11-26 16:00:00	4.7065
2015-11-26 17:00:00	4.6846
2015-11-26 18:00:00	4.6697
2015-11-26 19:00:00	4.6601
2015-11-26 20:00:00	4.6505
2015-11-26 21:00:00	4.6295
2015-11-26 22:00:00	4.6164
2015-11-26 23:00:00	4.6006
2015-11-27	4.5954
2015-11-27 01:00:00	4.5928
2015-11-27 02:00:00	4.5963
2015-11-27 03:00:00	4.6024
2015-11-27 04:00:00	4.6059
2015-11-27 05:00:00	4.612
2015-11-27 06:00:00	4.6129
2015-11-27 07:00:00	4.6155
2015-11-27 08:00:00	4.5919
2015-11-27 09:00:00	4.577
2015-11-27 10:00:00	4.549
2015-11-27 11:00:00	4.556
2015-11-27 12:00:00	4.5744
2015-11-27 13:00:00	4.6138
2015-11-27 14:00:00	4.6479
2015-11-27 15:00:00	4.6663
2015-11-27 16:00:00	4.6646
2015-11-27 17:00:00	4.6444
2015-11-27 18:00:00	4.6313
2015-11-27 19:00:00	4.6304
2015-11-27 20:00:00	4.6147
2015-11-27 21:00:00	4.6041
2015-11-27 22:00:00	4.5936
2015-11-27 23:00:00	4.5525
2015-11-28	4.5341
2015-11-28 01:00:00	4.5069
2015-11-28 02:00:00	4.5104
2015-11-28 03:00:00	4.5016
2015-11-28 04:00:00	4.5043
2015-11-28 05:00:00	4.513
2015-11-28 06:00:00	4.5358
2015-11-28 07:00:00	4.5288
2015-11-28 08:00:00	4.5341
2015-11-28 09:00:00	4.5209
2015-11-28 10:00:00	4.4955
2015-11-28 11:00:00	4.4595
2015-11-28 12:00:00	4.4533
2015-11-28 13:00:00	4.4674
2015-11-28 14:00:00	4.5086
2015-11-28 15:00:00	4.5499
2015-11-28 16:00:00	4.5717
2015-11-28 17:00:00	4.5875
2015-11-28 18:00:00	4.5717
2015-11-28 19:00:00	4.5472
2015-11-28 20:00:00	4.5253
2015-11-28 21:00:00	4.5086
2015-11-28 22:00:00	4.4911
2015-11-28 23:00:00	4.4656
2015-11-29	4.4464
2015-11-29 01:00:00	4.4279
2015-11-29 02:00:00	4.4244
2015-11-29 03:00:00	4.4182
2015-11-29 04:00:00	4.4288
2015-11-29 05:00:00	4.4332
2015-11-29 06:00:00	4.4411
2015-11-29 07:00:00	4.4367
2015-11-29 08:00:00	4.4499
2015-11-29 09:00:00	4.4182
2015-11-29 10:00:00	4.4174
2015-11-29 11:00:00	4.4042
2015-11-29 12:00:00	4.405
2015-11-29 13:00:00	4.4367
2015-11-29 14:00:00	4.4946
2015-11-29 15:00:00	4.5507
2015-11-29 16:00:00	4.5717
2015-11-29 17:00:00	4.5945
2015-11-29 18:00:00	4.605
2015-11-29 19:00:00	4.5945
2015-11-29 20:00:00	4.5726
2015-11-29 21:00:00	4.5437
2015-11-29 22:00:00	4.5166
2015-11-29 23:00:00	4.4955
2015-11-30	4.4744
2015-11-30 01:00:00	4.4586
2015-11-30 02:00:00	4.4516
2015-11-30 03:00:00	4.463
2015-11-30 04:00:00	4.4849
2015-11-30 05:00:00	4.5051
2015-11-30 06:00:00	4.52
2015-11-30 07:00:00	4.5244
2015-11-30 08:00:00	4.5156
2015-11-30 09:00:00	4.5043
2015-11-30 10:00:00	4.492
2015-11-30 11:00:00	4.4849
2015-11-30 12:00:00	4.4753
2015-11-30 13:00:00	4.4946
2015-11-30 14:00:00	4.5235
2015-11-30 15:00:00	4.5648
2015-11-30 16:00:00	4.5971
2015-11-30 17:00:00	4.6112
2015-11-30 18:00:00	4.6173
2015-11-30 19:00:00	4.6094
2015-11-30 20:00:00	4.5884
2015-11-30 21:00:00	4.5648
2015-11-30 22:00:00	4.5411
2015-11-30 23:00:00	4.5235
2015-12-01	4.5086
2015-12-01 01:00:00	4.4981
2015-12-01 02:00:00	4.4823
2015-12-01 03:00:00	4.4709
2015-12-01 04:00:00	4.4981
2015-12-01 05:00:00	4.5139
2015-12-01 06:00:00	4.5323
2015-12-01 07:00:00	4.5507
2015-12-01 08:00:00	4.5411
2015-12-01 09:00:00	4.527
2015-12-01 10:00:00	4.5104
2015-12-01 11:00:00	4.4849
2015-12-01 12:00:00	4.4578
2015-12-01 13:00:00	4.4419
2015-12-01 14:00:00	4.449
2015-12-01 15:00:00	4.4849
2015-12-01 16:00:00	4.5148
2015-12-01 17:00:00	4.5288
2015-12-01 18:00:00	4.5454
2015-12-01 19:00:00	4.5577
2015-12-01 20:00:00	4.5454
2015-12-01 21:00:00	4.5358
2015-12-01 22:00:00	4.5166
2015-12-01 23:00:00	4.4648
2015-12-02	4.4024
2015-12-02 01:00:00	4.3612
2015-12-02 02:00:00	4.3488
2015-12-02 03:00:00	4.3726
2015-12-02 04:00:00	4.3814
2015-12-02 05:00:00	4.4024
2015-12-02 06:00:00	4.3954
2015-12-02 07:00:00	4.4033
2015-12-02 08:00:00	4.4086
2015-12-02 09:00:00	4.4024
2015-12-02 10:00:00	4.3884
2015-12-02 11:00:00	4.3681
2015-12-02 12:00:00	4.3321
2015-12-02 13:00:00	4.3462
2015-12-02 14:00:00	4.348
2015-12-02 15:00:00	4.3567
2015-12-02 16:00:00	4.3655
2015-12-02 17:00:00	4.3857
2015-12-02 18:00:00	4.4033
2015-12-02 19:00:00	4.4244
2015-12-02 20:00:00	4.42
2015-12-02 21:00:00	4.4165
2015-12-02 22:00:00	4.4086
2015-12-02 23:00:00	4.3647
2015-12-03	4.3409
2015-12-03 01:00:00	4.3154
2015-12-03 02:00:00	4.3066
2015-12-03 03:00:00	4.2996
2015-12-03 04:00:00	4.3075
2015-12-03 05:00:00	4.2969
2015-12-03 06:00:00	4.3137
2015-12-03 07:00:00	4.3286
2015-12-03 08:00:00	4.3471
2015-12-03 09:00:00	4.3655
2015-12-03 10:00:00	4.3506
2015-12-03 11:00:00	4.3514
2015-12-03 12:00:00	4.3488
2015-12-03 13:00:00	4.333
2015-12-03 14:00:00	4.3304
2015-12-03 15:00:00	4.3137
2015-12-03 16:00:00	4.3365
2015-12-03 17:00:00	4.3392
2015-12-03 18:00:00	4.3629
2015-12-03 19:00:00	4.3831
2015-12-03 20:00:00	4.3884
2015-12-03 21:00:00	4.384
2015-12-03 22:00:00	4.3761
2015-12-03 23:00:00	4.3576
2015-12-04	4.3347
2015-12-04 01:00:00	4.2916
2015-12-04 02:00:00	4.2714
2015-12-04 03:00:00	4.2635
2015-12-04 04:00:00	4.2644
2015-12-04 05:00:00	4.2864
2015-12-04 06:00:00	4.3013
2015-12-04 07:00:00	4.3172
2015-12-04 08:00:00	4.3295
2015-12-04 09:00:00	4.3435
2015-12-04 10:00:00	4.3514
2015-12-04 11:00:00	4.3374
2015-12-04 12:00:00	4.3462
2015-12-04 13:00:00	4.3233
2015-12-04 14:00:00	4.3163
2015-12-04 15:00:00	4.3207
2015-12-04 16:00:00	4.2943
2015-12-04 17:00:00	4.3207
2015-12-04 18:00:00	4.3215
2015-12-04 19:00:00	4.3295
2015-12-04 20:00:00	4.3374
2015-12-04 21:00:00	4.3339
2015-12-04 22:00:00	4.3541
2015-12-04 23:00:00	4.3435
2015-12-05	4.3435
2015-12-05 01:00:00	4.3154
2015-12-05 02:00:00	4.2811
2015-12-05 03:00:00	4.2582
2015-12-05 04:00:00	4.26
2015-12-05 05:00:00	4.2582
2015-12-05 06:00:00	4.2653
2015-12-05 07:00:00	4.2732
2015-12-05 08:00:00	4.2961
2015-12-05 09:00:00	4.3128
2015-12-05 10:00:00	4.318
2015-12-05 11:00:00	4.3084
2015-12-05 12:00:00	4.3128
2015-12-05 13:00:00	4.3119
2015-12-05 14:00:00	4.3031
2015-12-05 15:00:00	4.2934
2015-12-05 16:00:00	4.2908
2015-12-05 17:00:00	4.2696
2015-12-05 18:00:00	4.2864
2015-12-05 19:00:00	4.2723
2015-12-05 20:00:00	4.2926
2015-12-05 21:00:00	4.3084
2015-12-05 22:00:00	4.3022
2015-12-05 23:00:00	4.2916
2015-12-06	4.2811
2015-12-06 01:00:00	4.2732
2015-12-06 02:00:00	4.2547
2015-12-06 03:00:00	4.2353
2015-12-06 04:00:00	4.2212
2015-12-06 05:00:00	4.2247
2015-12-06 06:00:00	4.2389
2015-12-06 07:00:00	4.2564
2015-12-06 08:00:00	4.2723
2015-12-06 09:00:00	4.2864
2015-12-06 10:00:00	4.3013
2015-12-06 11:00:00	4.3233
2015-12-06 12:00:00	4.3321
2015-12-06 13:00:00	4.3339
2015-12-06 14:00:00	4.3339
2015-12-06 15:00:00	4.326
2015-12-06 16:00:00	4.3172
2015-12-06 17:00:00	4.3154
2015-12-06 18:00:00	4.3163
2015-12-06 19:00:00	4.3163
2015-12-06 20:00:00	4.3207
2015-12-06 21:00:00	4.3251
2015-12-06 22:00:00	4.3313
2015-12-06 23:00:00	4.3339
2015-12-07	4.3304
2015-12-07 01:00:00	4.3146
2015-12-07 02:00:00	4.2934
2015-12-07 03:00:00	4.282
2015-12-07 04:00:00	4.2785
2015-12-07 05:00:00	4.2776
2015-12-07 06:00:00	4.2961
2015-12-07 07:00:00	4.3101
2015-12-07 08:00:00	4.3225
2015-12-07 09:00:00	4.3374
2015-12-07 10:00:00	4.3347
2015-12-07 11:00:00	4.3462
2015-12-07 12:00:00	4.3497
2015-12-07 13:00:00	4.3691
2015-12-07 14:00:00	4.3506
2015-12-07 15:00:00	4.333
2015-12-07 16:00:00	4.3339
2015-12-07 17:00:00	4.3365
2015-12-07 18:00:00	4.3295
2015-12-07 19:00:00	4.3392
2015-12-07 20:00:00	4.3471
2015-12-07 21:00:00	4.3453
2015-12-07 22:00:00	4.3453
2015-12-07 23:00:00	4.34
2015-12-08	4.3374
2015-12-08 01:00:00	4.3215
2015-12-08 02:00:00	4.3075
2015-12-08 03:00:00	4.3022
2015-12-08 04:00:00	4.3048
2015-12-08 05:00:00	4.3101
2015-12-08 06:00:00	4.3207
2015-12-08 07:00:00	4.3225
2015-12-08 08:00:00	4.3048
2015-12-08 09:00:00	4.3453
2015-12-08 10:00:00	4.3225
2015-12-08 11:00:00	4.326
2015-12-08 12:00:00	4.3198
2015-12-08 13:00:00	4.3137
2015-12-08 14:00:00	4.311
2015-12-08 15:00:00	4.3154
2015-12-08 16:00:00	4.3022
2015-12-08 17:00:00	4.2969
2015-12-08 18:00:00	4.2952
2015-12-08 19:00:00	4.2978
2015-12-08 20:00:00	4.2934
2015-12-08 21:00:00	4.2943
2015-12-08 22:00:00	4.2943
2015-12-08 23:00:00	4.2908
2015-12-09	4.2926
2015-12-09 01:00:00	4.2899
2015-12-09 02:00:00	4.2829
2015-12-09 03:00:00	4.2855
2015-12-09 04:00:00	4.2785
2015-12-09 05:00:00	4.2732
2015-12-09 06:00:00	4.2767
2015-12-09 07:00:00	4.2741
2015-12-09 08:00:00	4.2758
2015-12-09 09:00:00	4.2424
2015-12-09 10:00:00	4.2283
2015-12-09 11:00:00	4.2177
2015-12-09 12:00:00	4.1904
2015-12-09 13:00:00	4.1578
2015-12-09 14:00:00	4.1137
2015-12-09 15:00:00	4.0731
2015-12-09 16:00:00	4.0536
2015-12-09 17:00:00	4.0386
2015-12-09 18:00:00	4.0492
2015-12-09 19:00:00	4.0466
2015-12-09 20:00:00	4.0616
2015-12-09 21:00:00	4.0757
2015-12-09 22:00:00	4.0836
2015-12-09 23:00:00	4.0987
2015-12-10	4.0863
2015-12-10 01:00:00	4.0668
2015-12-10 02:00:00	4.035
2015-12-10 03:00:00	4.0289
2015-12-10 04:00:00	4.0342
2015-12-10 05:00:00	4.0245
2015-12-10 06:00:00	4.035
2015-12-10 07:00:00	4.0492
2015-12-10 08:00:00	4.0298
2015-12-10 09:00:00	4.035
2015-12-10 10:00:00	4.028
2015-12-10 11:00:00	4.0121
2015-12-10 12:00:00	3.9838
2015-12-10 13:00:00	3.9706
2015-12-10 14:00:00	3.9378
2015-12-10 15:00:00	3.9033
2015-12-10 16:00:00	3.8962
2015-12-10 17:00:00	3.8811
2015-12-10 18:00:00	3.8882
2015-12-10 19:00:00	3.8918
2015-12-10 20:00:00	3.898
2015-12-10 21:00:00	3.9237
2015-12-10 22:00:00	3.9192
2015-12-10 23:00:00	3.9369
2015-12-11	3.9263
2015-12-11 01:00:00	3.9272
2015-12-11 02:00:00	3.9112
2015-12-11 03:00:00	3.8847
2015-12-11 04:00:00	3.875
2015-12-11 05:00:00	3.8679
2015-12-11 06:00:00	3.8687
2015-12-11 07:00:00	3.8687
2015-12-11 08:00:00	3.8625
2015-12-11 09:00:00	3.8669
2015-12-11 10:00:00	3.8661
2015-12-11 11:00:00	3.8368
2015-12-11 12:00:00	3.8041
2015-12-11 13:00:00	3.7659
2015-12-11 14:00:00	3.7446
2015-12-11 15:00:00	3.7206
2015-12-11 16:00:00	3.7331
2015-12-11 17:00:00	3.7392
2015-12-11 18:00:00	3.7508
2015-12-11 19:00:00	3.7446
2015-12-11 20:00:00	3.7481
2015-12-11 21:00:00	3.7588
2015-12-11 22:00:00	3.7615
2015-12-11 23:00:00	3.7712
2015-12-12	3.7836
2015-12-12 01:00:00	3.7819
2015-12-12 02:00:00	3.7845
2015-12-12 03:00:00	3.7748
2015-12-12 04:00:00	3.7775
2015-12-12 05:00:00	3.7668
2015-12-12 06:00:00	3.7908
2015-12-12 07:00:00	3.7987
2015-12-12 08:00:00	3.8227
2015-12-12 09:00:00	3.8112
2015-12-12 10:00:00	3.7686
2015-12-12 11:00:00	3.7392
2015-12-12 12:00:00	3.7313
2015-12-12 13:00:00	3.7126
2015-12-12 14:00:00	3.7029
2015-12-12 15:00:00	3.6878
2015-12-12 16:00:00	3.6753
2015-12-12 17:00:00	3.6593
2015-12-12 18:00:00	3.6495
2015-12-12 19:00:00	3.6095
2015-12-12 20:00:00	3.6202
2015-12-12 21:00:00	3.6576
2015-12-12 22:00:00	3.6833
2015-12-12 23:00:00	3.7055
2015-12-13	3.6878
2015-12-13 01:00:00	3.6886
2015-12-13 02:00:00	3.6833
2015-12-13 03:00:00	3.6638
2015-12-13 04:00:00	3.6584
2015-12-13 05:00:00	3.6522
2015-12-13 06:00:00	3.6273
2015-12-13 07:00:00	3.622
2015-12-13 08:00:00	3.6069
2015-12-13 09:00:00	3.5846
2015-12-13 10:00:00	3.5703
2015-12-13 11:00:00	3.5677
2015-12-13 12:00:00	3.5775
2015-12-13 13:00:00	3.5855
2015-12-13 14:00:00	3.5917
2015-12-13 15:00:00	3.5668
2015-12-13 16:00:00	3.5445
2015-12-13 17:00:00	3.5036
2015-12-13 18:00:00	3.4875
2015-12-13 19:00:00	3.4911
2015-12-13 20:00:00	3.5098
2015-12-13 21:00:00	3.5259
2015-12-13 22:00:00	3.5606
2015-12-13 23:00:00	3.5864
2015-12-14	3.5952
2015-12-14 01:00:00	3.5997
2015-12-14 02:00:00	3.6131
2015-12-14 03:00:00	3.6273
2015-12-14 04:00:00	3.6459
2015-12-14 05:00:00	3.6611
2015-12-14 06:00:00	3.6655
2015-12-14 07:00:00	3.6504
2015-12-14 08:00:00	3.63
2015-12-14 09:00:00	3.6273
2015-12-14 10:00:00	3.6228
2015-12-14 11:00:00	3.6256
2015-12-14 12:00:00	3.6193
2015-12-14 13:00:00	3.5882
2015-12-14 14:00:00	3.5419
2015-12-14 15:00:00	3.4367
2015-12-14 16:00:00	3.334
2015-12-14 17:00:00	3.2697
2015-12-14 18:00:00	3.2267
2015-12-14 19:00:00	3.2097
2015-12-14 20:00:00	3.1999
2015-12-14 21:00:00	3.1981
2015-12-14 22:00:00	3.1909
2015-12-14 23:00:00	3.1837
2015-12-15	3.1837
2015-12-15 01:00:00	3.1819
2015-12-15 02:00:00	3.1891
2015-12-15 03:00:00	3.1792
2015-12-15 04:00:00	3.1739
2015-12-15 05:00:00	3.1739
2015-12-15 06:00:00	3.1721
2015-12-15 07:00:00	3.181
2015-12-15 08:00:00	3.1873
2015-12-15 09:00:00	3.1909
2015-12-15 10:00:00	3.1828
2015-12-15 11:00:00	3.1819
2015-12-15 12:00:00	3.1828
2015-12-15 13:00:00	3.1775
2015-12-15 14:00:00	3.181
2015-12-15 15:00:00	3.181
2015-12-15 16:00:00	3.2017
2015-12-15 17:00:00	3.2052
2015-12-15 18:00:00	3.2079
2015-12-15 19:00:00	3.2285
2015-12-15 20:00:00	3.2258
2015-12-15 21:00:00	3.2303
2015-12-15 22:00:00	3.2061
2015-12-15 23:00:00	3.1935
2015-12-16	3.1739
2015-12-16 01:00:00	3.1658
2015-12-16 02:00:00	3.1711
2015-12-16 03:00:00	3.1497
2015-12-16 04:00:00	3.1506
2015-12-16 05:00:00	3.1461
2015-12-16 06:00:00	3.147
2015-12-16 07:00:00	3.1425
2015-12-16 08:00:00	3.1631
2015-12-16 09:00:00	3.1425
2015-12-16 10:00:00	3.1506
2015-12-16 11:00:00	3.1416
2015-12-16 12:00:00	3.1228
2015-12-16 13:00:00	3.1318
2015-12-16 14:00:00	3.1272
2015-12-16 15:00:00	3.0465
2015-12-16 16:00:00	3.0501
2015-12-16 17:00:00	3.0806
2015-12-16 18:00:00	3.0725
2015-12-16 19:00:00	3.086
2015-12-16 20:00:00	3.0654
2015-12-16 21:00:00	3.0995
2015-12-16 22:00:00	3.1003
2015-12-16 23:00:00	3.0914
2015-12-17	3.0752
2015-12-17 01:00:00	3.0815
2015-12-17 02:00:00	3.0788
2015-12-17 03:00:00	3.0797
2015-12-17 04:00:00	3.0779
2015-12-17 05:00:00	3.0788
2015-12-17 06:00:00	3.0725
2015-12-17 07:00:00	3.0779
2015-12-17 08:00:00	3.0716
2015-12-17 09:00:00	3.0797
2015-12-17 10:00:00	3.0833
2015-12-17 11:00:00	3.086
2015-12-17 12:00:00	3.0824
2015-12-17 13:00:00	3.0725
2015-12-17 14:00:00	3.0824
2015-12-17 15:00:00	3.0851
2015-12-17 16:00:00	3.0824
2015-12-17 17:00:00	3.0869
2015-12-17 18:00:00	3.0842
2015-12-17 19:00:00	3.0689
2015-12-17 20:00:00	3.0573
2015-12-17 21:00:00	3.0456
2015-12-17 22:00:00	3.0438
2015-12-17 23:00:00	3.0384
2015-12-18	3.0384
2015-12-18 01:00:00	3.0743
2015-12-18 02:00:00	3.0645
2015-12-18 03:00:00	3.0725
2015-12-18 04:00:00	3.0681
2015-12-18 05:00:00	3.0681
2015-12-18 06:00:00	3.0564
2015-12-18 07:00:00	3.0465
2015-12-18 08:00:00	3.0313
2015-12-18 09:00:00	3.0205
2015-12-18 10:00:00	3.0187
2015-12-18 11:00:00	3.0169
2015-12-18 12:00:00	3.0151
2015-12-18 13:00:00	3.0169
2015-12-18 14:00:00	3.0177
2015-12-18 15:00:00	3.0124
2015-12-18 16:00:00	3.0124
2015-12-18 17:00:00	3.0088
2015-12-18 18:00:00	3.0106
2015-12-18 19:00:00	3.0151
2015-12-18 20:00:00	3.0177
2015-12-18 21:00:00	3.0205
2015-12-18 22:00:00	3.0007
2015-12-18 23:00:00	3.0043
2015-12-19	3.0339
2015-12-19 01:00:00	3.0546
2015-12-19 02:00:00	3.0878
2015-12-19 03:00:00	3.1111
2015-12-19 04:00:00	3.1371
[truncated: 6,810 more rows]
