# Supplementary material for: Return of warm conditions in the southeastern Bering Sea: Physics to fluorescence
Source: PLoS One. 2017 Sep 28;12(9):e0185464. doi: 10.1371/journal.pone.0185464 (PMC5619787; doi:10.1371/journal.pone.0185464)
Supplement: S1 Data — Moored temperature data presented from 2014–2016. (ZIP) [file pone.0185464.s001.zip › NOAAEcoFOCI_2015bs4_temperature_60m.xlsx]

## Sheet: Sheet1
M4 60 m temperature C
	date	time	temperature
	2015-09-29	18:00:00	3.85362
	2015-09-30	00:00:00	3.91063
	2015-09-30	06:00:00	3.96288
	2015-09-30	12:00:00	4.00912
	2015-09-30	18:00:00	4.04885
	2015-10-01	00:00:00	4.07503
	2015-10-01	06:00:00	4.0773
	2015-10-01	12:00:00	4.05892
	2015-10-01	18:00:00	4.04087
	2015-10-02	00:00:00	4.05272
	2015-10-02	06:00:00	4.11129
	2015-10-02	12:00:00	4.2081
	2015-10-02	18:00:00	4.31509
	2015-10-03	00:00:00	4.407
	2015-10-03	06:00:00	4.47803
	2015-10-03	12:00:00	4.53803
	2015-10-03	18:00:00	4.59278
	2015-10-04	00:00:00	4.6379
	2015-10-04	06:00:00	4.66731
	2015-10-04	12:00:00	4.68401
	2015-10-04	18:00:00	4.69406
	2015-10-05	00:00:00	4.70157
	2015-10-05	06:00:00	4.71052
	2015-10-05	12:00:00	4.73025
	2015-10-05	18:00:00	4.77008
	2015-10-06	00:00:00	4.83493
	2015-10-06	06:00:00	4.91896
	2015-10-06	12:00:00	5.00379
	2015-10-06	18:00:00	5.06658
	2015-10-07	00:00:00	5.09737
	2015-10-07	06:00:00	5.10597
	2015-10-07	12:00:00	5.10598
	2015-10-07	18:00:00	5.10231
	2015-10-08	00:00:00	5.09506
	2015-10-08	06:00:00	5.09379
	2015-10-08	12:00:00	5.11254
	2015-10-08	18:00:00	5.1522
	2015-10-09	00:00:00	5.19171
	2015-10-09	06:00:00	5.20588
	2015-10-09	12:00:00	5.18643
	2015-10-09	18:00:00	5.14985
	2015-10-10	00:00:00	5.12328
	2015-10-10	06:00:00	5.12547
	2015-10-10	12:00:00	5.15344
	2015-10-10	18:00:00	5.19041
	2015-10-11	00:00:00	5.22409
	2015-10-11	06:00:00	5.25917
	2015-10-11	12:00:00	5.30685
	2015-10-11	18:00:00	5.37395
	2015-10-12	00:00:00	5.45714
	2015-10-12	06:00:00	5.5479
	2015-10-12	12:00:00	5.63212
	2015-10-12	18:00:00	5.69898
	2015-10-13	00:00:00	5.7447
	2015-10-13	06:00:00	5.77345
	2015-10-13	12:00:00	5.78635
	2015-10-13	18:00:00	5.78295
	2015-10-14	00:00:00	5.76826
	2015-10-14	06:00:00	5.75422
	2015-10-14	12:00:00	5.74674
	2015-10-14	18:00:00	5.74197
	2015-10-15	00:00:00	5.73686
	2015-10-15	06:00:00	5.73595
	2015-10-15	12:00:00	5.74358
	2015-10-15	18:00:00	5.75287
	2015-10-16	00:00:00	5.75304
	2015-10-16	06:00:00	5.74638
	2015-10-16	12:00:00	5.75103
	2015-10-16	18:00:00	5.78165
	2015-10-17	00:00:00	5.83358
	2015-10-17	06:00:00	5.8877
	2015-10-17	12:00:00	5.93002
	2015-10-17	18:00:00	5.9614
	2015-10-18	00:00:00	5.98968
	2015-10-18	06:00:00	6.01698
	2015-10-18	12:00:00	6.03902
	2015-10-18	18:00:00	6.05478
	2015-10-19	00:00:00	6.07092
	2015-10-19	06:00:00	6.09383
	2015-10-19	12:00:00	6.12037
	2015-10-19	18:00:00	6.14034
	2015-10-20	00:00:00	6.14755
	2015-10-20	06:00:00	6.14505
	2015-10-20	12:00:00	6.14199
	2015-10-20	18:00:00	6.14498
	2015-10-21	00:00:00	6.15261
	2015-10-21	06:00:00	6.15907
	2015-10-21	12:00:00	6.16004
	2015-10-21	18:00:00	6.15703
	2015-10-22	00:00:00	6.15556
	2015-10-22	06:00:00	6.15897
	2015-10-22	12:00:00	6.16279
	2015-10-22	18:00:00	6.15912
	2015-10-23	00:00:00	6.14789
	2015-10-23	06:00:00	6.13713
	2015-10-23	12:00:00	6.13381
	2015-10-23	18:00:00	6.13487
	2015-10-24	00:00:00	6.13431
	2015-10-24	06:00:00	6.13302
	2015-10-24	12:00:00	6.13698
	2015-10-24	18:00:00	6.14728
	2015-10-25	00:00:00	6.15781
	2015-10-25	06:00:00	6.1631
	2015-10-25	12:00:00	6.16273
	2015-10-25	18:00:00	6.15928
	2015-10-26	00:00:00	6.15239
	2015-10-26	06:00:00	6.14024
	2015-10-26	12:00:00	6.12176
	2015-10-26	18:00:00	6.10046
	2015-10-27	00:00:00	6.08164
	2015-10-27	06:00:00	6.06913
	2015-10-27	12:00:00	6.06055
	2015-10-27	18:00:00	6.05167
	2015-10-28	00:00:00	6.0442
	2015-10-28	06:00:00	6.04475
	2015-10-28	12:00:00	6.05655
	2015-10-28	18:00:00	6.0722
	2015-10-29	00:00:00	6.08085
	2015-10-29	06:00:00	6.07705
	2015-10-29	12:00:00	6.06346
	2015-10-29	18:00:00	6.04303
	2015-10-30	00:00:00	6.01608
	2015-10-30	06:00:00	5.9824
	2015-10-30	12:00:00	5.94711
	2015-10-30	18:00:00	5.91908
	2015-10-31	00:00:00	5.90435
	2015-10-31	06:00:00	5.90104
	2015-10-31	12:00:00	5.90307
	2015-10-31	18:00:00	5.90711
	2015-11-01	00:00:00	5.91517
	2015-11-01	06:00:00	5.9283
	2015-11-01	12:00:00	5.94193
	2015-11-01	18:00:00	5.94857
	2015-11-02	00:00:00	5.9471
	2015-11-02	06:00:00	5.9436
	2015-11-02	12:00:00	5.94487
	2015-11-02	18:00:00	5.95072
	2015-11-03	00:00:00	5.95546
	2015-11-03	06:00:00	5.95338
	2015-11-03	12:00:00	5.94509
	2015-11-03	18:00:00	5.93674
	2015-11-04	00:00:00	5.93776
	2015-11-04	06:00:00	5.95277
	2015-11-04	12:00:00	5.97967
	2015-11-04	18:00:00	6.00835
	2015-11-05	00:00:00	6.02479
	2015-11-05	06:00:00	6.0177
	2015-11-05	12:00:00	5.98818
	2015-11-05	18:00:00	5.95142
	2015-11-06	00:00:00	5.92641
	2015-11-06	06:00:00	5.91862
	2015-11-06	12:00:00	5.91657
	2015-11-06	18:00:00	5.90465
	2015-11-07	00:00:00	5.88169
	2015-11-07	06:00:00	5.86281
	2015-11-07	12:00:00	5.86528
	2015-11-07	18:00:00	5.89259
	2015-11-08	00:00:00	5.93027
	2015-11-08	06:00:00	5.95563
	2015-11-08	12:00:00	5.95137
	2015-11-08	18:00:00	5.91726
	2015-11-09	00:00:00	5.8719
	2015-11-09	06:00:00	5.83946
	2015-11-09	12:00:00	5.83235
	2015-11-09	18:00:00	5.84018
	2015-11-10	00:00:00	5.83499
	2015-11-10	06:00:00	5.794
	2015-11-10	12:00:00	5.72268
	2015-11-10	18:00:00	5.65311
	2015-11-11	00:00:00	5.6159
	2015-11-11	06:00:00	5.61042
	2015-11-11	12:00:00	5.60305
	2015-11-11	18:00:00	5.55643
	2015-11-12	00:00:00	5.46258
	2015-11-12	06:00:00	5.35015
	2015-11-12	12:00:00	5.26011
	2015-11-12	18:00:00	5.21453
	2015-11-13	00:00:00	5.20453
	2015-11-13	06:00:00	5.20505
	2015-11-13	12:00:00	5.19653
	2015-11-13	18:00:00	5.17642
	2015-11-14	00:00:00	5.1526
	2015-11-14	06:00:00	5.13148
	2015-11-14	12:00:00	5.11335
	2015-11-14	18:00:00	5.09716
	2015-11-15	00:00:00	5.0824
	2015-11-15	06:00:00	5.06945
	2015-11-15	12:00:00	5.05874
	2015-11-15	18:00:00	5.04935
	2015-11-16	00:00:00	5.03889
	2015-11-16	06:00:00	5.02469
	2015-11-16	12:00:00	5.00559
	2015-11-16	18:00:00	4.98283
	2015-11-17	00:00:00	4.95926
	2015-11-17	06:00:00	4.93804
	2015-11-17	12:00:00	4.9213
	2015-11-17	18:00:00	4.90958
	2015-11-18	00:00:00	4.90194
	2015-11-18	06:00:00	4.89677
	2015-11-18	12:00:00	4.89277
	2015-11-18	18:00:00	4.88919
	2015-11-19	00:00:00	4.88539
	2015-11-19	06:00:00	4.88071
	2015-11-19	12:00:00	4.87452
	2015-11-19	18:00:00	4.86707
	2015-11-20	00:00:00	4.85968
	2015-11-20	06:00:00	4.85378
	2015-11-20	12:00:00	4.84908
	2015-11-20	18:00:00	4.84267
	2015-11-21	00:00:00	4.83053
	2015-11-21	06:00:00	4.81093
	2015-11-21	12:00:00	4.787
	2015-11-21	18:00:00	4.76461
	2015-11-22	00:00:00	4.74752
	2015-11-22	06:00:00	4.7348
	2015-11-22	12:00:00	4.72352
	2015-11-22	18:00:00	4.71264
	2015-11-23	00:00:00	4.70228
	2015-11-23	06:00:00	4.69113
	2015-11-23	12:00:00	4.67603
	2015-11-23	18:00:00	4.65619
	2015-11-24	00:00:00	4.63491
	2015-11-24	06:00:00	4.6186
	2015-11-24	12:00:00	4.61326
	2015-11-24	18:00:00	4.62237
	2015-11-25	00:00:00	4.64353
	2015-11-25	06:00:00	4.66817
	2015-11-25	12:00:00	4.68541
	2015-11-25	18:00:00	4.68933
	2015-11-26	00:00:00	4.68152
	2015-11-26	06:00:00	4.66788
	2015-11-26	12:00:00	4.65336
	2015-11-26	18:00:00	4.64056
	2015-11-27	00:00:00	4.63026
	2015-11-27	06:00:00	4.622
	2015-11-27	12:00:00	4.61423
	2015-11-27	18:00:00	4.60545
	2015-11-28	00:00:00	4.59247
	2015-11-28	06:00:00	4.57114
	2015-11-28	12:00:00	4.54007
	2015-11-28	18:00:00	4.50592
	2015-11-29	00:00:00	4.48018
	2015-11-29	06:00:00	4.47176
	2015-11-29	12:00:00	4.48032
	2015-11-29	18:00:00	4.49801
	2015-11-30	00:00:00	4.51531
	2015-11-30	06:00:00	4.52717
	2015-11-30	12:00:00	4.53468
	2015-11-30	18:00:00	4.5412
	2015-12-01	00:00:00	4.54626
	2015-12-01	06:00:00	4.54391
	2015-12-01	12:00:00	4.52815
	2015-12-01	18:00:00	4.49901
	2015-12-02	00:00:00	4.46235
	2015-12-02	06:00:00	4.42518
	2015-12-02	12:00:00	4.39383
	2015-12-02	18:00:00	4.37303
	2015-12-03	00:00:00	4.36305
	2015-12-03	06:00:00	4.3587
	2015-12-03	12:00:00	4.35419
	2015-12-03	18:00:00	4.34776
	2015-12-04	00:00:00	4.34087
	2015-12-04	06:00:00	4.33465
	2015-12-04	12:00:00	4.32963
	2015-12-04	18:00:00	4.32624
	2015-12-05	00:00:00	4.32353
	2015-12-05	06:00:00	4.31779
	2015-12-05	12:00:00	4.30692
	2015-12-05	18:00:00	4.29383
	2015-12-06	00:00:00	4.28526
	2015-12-06	06:00:00	4.28556
	2015-12-06	12:00:00	4.29422
	2015-12-06	18:00:00	4.30674
	2015-12-07	00:00:00	4.31855
	2015-12-07	06:00:00	4.32732
	2015-12-07	12:00:00	4.33306
	2015-12-07	18:00:00	4.33456
	2015-12-08	00:00:00	4.3314
	2015-12-08	06:00:00	4.3261
	2015-12-08	12:00:00	4.32251
	2015-12-08	18:00:00	4.31771
	2015-12-09	00:00:00	4.30069
	2015-12-09	06:00:00	4.2607
	2015-12-09	12:00:00	4.19936
	2015-12-09	18:00:00	4.1307
	2015-12-10	00:00:00	4.07089
	2015-12-10	06:00:00	4.02675
	2015-12-10	12:00:00	3.99342
	2015-12-10	18:00:00	3.95946
	2015-12-11	00:00:00	3.91727
	2015-12-11	06:00:00	3.86931
	2015-12-11	12:00:00	3.82568
	2015-12-11	18:00:00	3.79506
	2015-12-12	00:00:00	3.77807
	2015-12-12	06:00:00	3.76783
	2015-12-12	12:00:00	3.75344
	2015-12-12	18:00:00	3.72248
	2015-12-13	00:00:00	3.67134
	2015-12-13	06:00:00	3.61496
	2015-12-13	12:00:00	3.58095
	2015-12-13	18:00:00	3.58476
	2015-12-14	00:00:00	3.60766
	2015-12-14	06:00:00	3.60187
	2015-12-14	12:00:00	3.52836
	2015-12-14	18:00:00	3.39549
	2015-12-15	00:00:00	3.25892
	2015-12-15	06:00:00	3.17723
	2015-12-15	12:00:00	3.16562
	2015-12-15	18:00:00	3.19083
	2015-12-16	00:00:00	3.20811
	2015-12-16	06:00:00	3.19784
	2015-12-16	12:00:00	3.16874
	2015-12-16	18:00:00	3.1376
	2015-12-17	00:00:00	3.11337
	2015-12-17	06:00:00	3.09755
	2015-12-17	12:00:00	3.08806
	2015-12-17	18:00:00	3.07928
	2015-12-18	00:00:00	3.06808
	2015-12-18	06:00:00	3.05709
	2015-12-18	12:00:00	3.04839
	2015-12-18	18:00:00	3.0385
	2015-12-19	00:00:00	3.02351
	2015-12-19	06:00:00	3.01125
	2015-12-19	12:00:00	3.02464
	2015-12-19	18:00:00	3.08714
	2015-12-20	00:00:00	3.19774
	2015-12-20	06:00:00	3.32348
	2015-12-20	12:00:00	3.41867
	2015-12-20	18:00:00	3.45671
	2015-12-21	00:00:00	3.44512
	2015-12-21	06:00:00	3.41361
	2015-12-21	12:00:00	3.39001
	2015-12-21	18:00:00	3.38475
	2015-12-22	00:00:00	3.39143
	2015-12-22	06:00:00	3.39705
	2015-12-22	12:00:00	3.39076
	2015-12-22	18:00:00	3.37246
	2015-12-23	00:00:00	3.35561
	2015-12-23	06:00:00	3.35327
	2015-12-23	12:00:00	3.36349
	2015-12-23	18:00:00	3.36951
	2015-12-24	00:00:00	3.35436
	2015-12-24	06:00:00	3.31588
	2015-12-24	12:00:00	3.26954
	2015-12-24	18:00:00	3.2396
	2015-12-25	00:00:00	3.24265
	2015-12-25	06:00:00	3.27847
	2015-12-25	12:00:00	3.33024
	2015-12-25	18:00:00	3.37578
	2015-12-26	00:00:00	3.39874
	2015-12-26	06:00:00	3.39509
	2015-12-26	12:00:00	3.37361
	2015-12-26	18:00:00	3.34999
	2015-12-27	00:00:00	3.3356
	2015-12-27	06:00:00	3.33081
	2015-12-27	12:00:00	3.32771
	2015-12-27	18:00:00	3.32142
	2015-12-28	00:00:00	3.31347
	2015-12-28	06:00:00	3.30519
	2015-12-28	12:00:00	3.29467
	2015-12-28	18:00:00	3.28069
	2015-12-29	00:00:00	3.26794
	2015-12-29	06:00:00	3.26547
	2015-12-29	12:00:00	3.27909
	2015-12-29	18:00:00	3.3059
	2015-12-30	00:00:00	3.33535
	2015-12-30	06:00:00	3.35691
	2015-12-30	12:00:00	3.36699
	2015-12-30	18:00:00	3.36966
	2015-12-31	00:00:00	3.3702
	2015-12-31	06:00:00	3.37027
	2015-12-31	12:00:00	3.36901
	2015-12-31	18:00:00	3.36692
	2016-01-01	00:00:00	3.36538
	2016-01-01	06:00:00	3.36506
	2016-01-01	12:00:00	3.36543
	2016-01-01	18:00:00	3.36547
	2016-01-02	00:00:00	3.36375
	2016-01-02	06:00:00	3.35915
	2016-01-02	12:00:00	3.35331
	2016-01-02	18:00:00	3.34992
	2016-01-03	00:00:00	3.35144
	2016-01-03	06:00:00	3.35691
	2016-01-03	12:00:00	3.36427
	2016-01-03	18:00:00	3.37253
	2016-01-04	00:00:00	3.38085
	2016-01-04	06:00:00	3.38666
	2016-01-04	12:00:00	3.38732
	2016-01-04	18:00:00	3.38192
	2016-01-05	00:00:00	3.37126
	2016-01-05	06:00:00	3.357
	2016-01-05	12:00:00	3.34131
	2016-01-05	18:00:00	3.32658
	2016-01-06	00:00:00	3.31419
	2016-01-06	06:00:00	3.30491
	2016-01-06	12:00:00	3.30057
	2016-01-06	18:00:00	3.30584
	2016-01-07	00:00:00	3.32508
	2016-01-07	06:00:00	3.35678
	2016-01-07	12:00:00	3.39254
	2016-01-07	18:00:00	3.42219
	2016-01-08	00:00:00	3.44035
	2016-01-08	06:00:00	3.44745
	2016-01-08	12:00:00	3.44567
	2016-01-08	18:00:00	3.43488
	2016-01-09	00:00:00	3.41373
	2016-01-09	06:00:00	3.38403
	2016-01-09	12:00:00	3.35294
	2016-01-09	18:00:00	3.32977
	2016-01-10	00:00:00	3.32028
	2016-01-10	06:00:00	3.32476
	2016-01-10	12:00:00	3.34
	2016-01-10	18:00:00	3.36246
	2016-01-11	00:00:00	3.38829
	2016-01-11	06:00:00	3.41285
	2016-01-11	12:00:00	3.43093
	2016-01-11	18:00:00	3.43934
	2016-01-12	00:00:00	3.43793
	2016-01-12	06:00:00	3.42968
	2016-01-12	12:00:00	3.4191
	2016-01-12	18:00:00	3.40999
	2016-01-13	00:00:00	3.40311
	2016-01-13	06:00:00	3.39682
	2016-01-13	12:00:00	3.38992
	2016-01-13	18:00:00	3.38302
	2016-01-14	00:00:00	3.37673
	2016-01-14	06:00:00	3.37019
	2016-01-14	12:00:00	3.36194
	2016-01-14	18:00:00	3.35217
	2016-01-15	00:00:00	3.34228
	2016-01-15	06:00:00	3.3335
	2016-01-15	12:00:00	3.326
	2016-01-15	18:00:00	3.31917
	2016-01-16	00:00:00	3.31159
	2016-01-16	06:00:00	3.30101
	2016-01-16	12:00:00	3.28494
	2016-01-16	18:00:00	3.262
	2016-01-17	00:00:00	3.23279
	2016-01-17	06:00:00	3.19999
	2016-01-17	12:00:00	3.16769
	2016-01-17	18:00:00	3.14058
	2016-01-18	00:00:00	3.12225
	2016-01-18	06:00:00	3.11336
	2016-01-18	12:00:00	3.11062
	2016-01-18	18:00:00	3.10834
	2016-01-19	00:00:00	3.1019
	2016-01-19	06:00:00	3.09032
	2016-01-19	12:00:00	3.07545
	2016-01-19	18:00:00	3.05963
	2016-01-20	00:00:00	3.04451
	2016-01-20	06:00:00	3.03105
	2016-01-20	12:00:00	3.01904
	2016-01-20	18:00:00	3.00727
	2016-01-21	00:00:00	2.99506
	2016-01-21	06:00:00	2.98289
	2016-01-21	12:00:00	2.97118
	2016-01-21	18:00:00	2.95916
	2016-01-22	00:00:00	2.94614
	2016-01-22	06:00:00	2.93275
	2016-01-22	12:00:00	2.92009
	2016-01-22	18:00:00	2.90766
	2016-01-23	00:00:00	2.89366
	2016-01-23	06:00:00	2.87735
	2016-01-23	12:00:00	2.86058
	2016-01-23	18:00:00	2.84584
	2016-01-24	00:00:00	2.83425
	2016-01-24	06:00:00	2.82454
	2016-01-24	12:00:00	2.81398
	2016-01-24	18:00:00	2.80008
	2016-01-25	00:00:00	2.78272
	2016-01-25	06:00:00	2.76443
	2016-01-25	12:00:00	2.74831
	2016-01-25	18:00:00	2.73679
	2016-01-26	00:00:00	2.72984
	2016-01-26	06:00:00	2.72466
	2016-01-26	12:00:00	2.71767
	2016-01-26	18:00:00	2.70861
	2016-01-27	00:00:00	2.70113
	2016-01-27	06:00:00	2.69911
	2016-01-27	12:00:00	2.70254
	2016-01-27	18:00:00	2.70831
	2016-01-28	00:00:00	2.71423
	2016-01-28	06:00:00	2.72023
	2016-01-28	12:00:00	2.72625
	2016-01-28	18:00:00	2.72981
	2016-01-29	00:00:00	2.72902
	2016-01-29	06:00:00	2.72306
	2016-01-29	12:00:00	2.71195
	2016-01-29	18:00:00	2.69662
	2016-01-30	00:00:00	2.68184
	2016-01-30	06:00:00	2.67799
	2016-01-30	12:00:00	2.69596
	2016-01-30	18:00:00	2.7377
	2016-01-31	00:00:00	2.79035
	2016-01-31	06:00:00	2.83301
	2016-01-31	12:00:00	2.85181
	2016-01-31	18:00:00	2.84756
	2016-02-01	00:00:00	2.83071
	2016-02-01	06:00:00	2.81184
	2016-02-01	12:00:00	2.79579
	2016-02-01	18:00:00	2.7813
	2016-02-02	00:00:00	2.76433
	2016-02-02	06:00:00	2.74211
	2016-02-02	12:00:00	2.71568
	2016-02-02	18:00:00	2.68999
	2016-02-03	00:00:00	2.67087
	2016-02-03	06:00:00	2.65932
	2016-02-03	12:00:00	2.6512
	2016-02-03	18:00:00	2.64301
	2016-02-04	00:00:00	2.63587
	2016-02-04	06:00:00	2.63402
	2016-02-04	12:00:00	2.63938
	2016-02-04	18:00:00	2.64875
	2016-02-05	00:00:00	2.65444
	2016-02-05	06:00:00	2.65055
	2016-02-05	12:00:00	2.63911
	2016-02-05	18:00:00	2.62808
	2016-02-06	00:00:00	2.62441
	2016-02-06	06:00:00	2.62847
	2016-02-06	12:00:00	2.63404
	2016-02-06	18:00:00	2.63507
	2016-02-07	00:00:00	2.63625
	2016-02-07	06:00:00	2.65227
	2016-02-07	12:00:00	2.69312
	2016-02-07	18:00:00	2.74959
	2016-02-08	00:00:00	2.79635
	2016-02-08	06:00:00	2.81201
	2016-02-08	12:00:00	2.79666
	2016-02-08	18:00:00	2.77007
	2016-02-09	00:00:00	2.75156
	2016-02-09	06:00:00	2.74418
	2016-02-09	12:00:00	2.73875
	2016-02-09	18:00:00	2.72947
	2016-02-10	00:00:00	2.72009
	2016-02-10	06:00:00	2.71719
	2016-02-10	12:00:00	2.72066
	2016-02-10	18:00:00	2.72262
	2016-02-11	00:00:00	2.71606
	2016-02-11	06:00:00	2.70538
	2016-02-11	12:00:00	2.70245
	2016-02-11	18:00:00	2.71512
	2016-02-12	00:00:00	2.73856
	2016-02-12	06:00:00	2.75903
	2016-02-12	12:00:00	2.76379
	2016-02-12	18:00:00	2.75015
	2016-02-13	00:00:00	2.72514
	2016-02-13	06:00:00	2.69978
	2016-02-13	12:00:00	2.68262
	2016-02-13	18:00:00	2.67571
	2016-02-14	00:00:00	2.67474
	2016-02-14	06:00:00	2.67308
	2016-02-14	12:00:00	2.66914
	2016-02-14	18:00:00	2.66638
	2016-02-15	00:00:00	2.66808
	2016-02-15	06:00:00	2.6727
	2016-02-15	12:00:00	2.67755
	2016-02-15	18:00:00	2.68177
	2016-02-16	00:00:00	2.68672
	2016-02-16	06:00:00	2.69358
	2016-02-16	12:00:00	2.70092
	2016-02-16	18:00:00	2.70563
	2016-02-17	00:00:00	2.70404
	2016-02-17	06:00:00	2.69413
	2016-02-17	12:00:00	2.67632
	2016-02-17	18:00:00	2.65421
	2016-02-18	00:00:00	2.63227
	2016-02-18	06:00:00	2.61381
	2016-02-18	12:00:00	2.59953
	2016-02-18	18:00:00	2.58879
	2016-02-19	00:00:00	2.5819
	2016-02-19	06:00:00	2.58038
	2016-02-19	12:00:00	2.58516
	2016-02-19	18:00:00	2.59298
	2016-02-20	00:00:00	2.59702
	2016-02-20	06:00:00	2.59172
	2016-02-20	12:00:00	2.57684
	2016-02-20	18:00:00	2.55536
	2016-02-21	00:00:00	2.52977
	2016-02-21	06:00:00	2.50032
	2016-02-21	12:00:00	2.46749
	2016-02-21	18:00:00	2.43344
	2016-02-22	00:00:00	2.4017
	2016-02-22	06:00:00	2.37639
	2016-02-22	12:00:00	2.36113
	2016-02-22	18:00:00	2.35743
	2016-02-23	00:00:00	2.36375
	2016-02-23	06:00:00	2.37649
	2016-02-23	12:00:00	2.39129
	2016-02-23	18:00:00	2.40426
	2016-02-24	00:00:00	2.41273
	2016-02-24	06:00:00	2.41545
	2016-02-24	12:00:00	2.41197
	2016-02-24	18:00:00	2.40052
	2016-02-25	00:00:00	2.37744
	2016-02-25	06:00:00	2.34214
	2016-02-25	12:00:00	2.30202
	2016-02-25	18:00:00	2.27138
	2016-02-26	00:00:00	2.26206
	2016-02-26	06:00:00	2.27615
	2016-02-26	12:00:00	2.3055
	2016-02-26	18:00:00	2.33667
	2016-02-27	00:00:00	2.35787
	2016-02-27	06:00:00	2.36449
	2016-02-27	12:00:00	2.36074
	2016-02-27	18:00:00	2.35598
	2016-02-28	00:00:00	2.35783
	2016-02-28	06:00:00	2.36816
	2016-02-28	12:00:00	2.38361
	2016-02-28	18:00:00	2.39952
	2016-02-29	00:00:00	2.41334
	2016-02-29	06:00:00	2.42464
	2016-02-29	12:00:00	2.43409
	2016-02-29	18:00:00	2.44255
	2016-03-01	00:00:00	2.45146
	2016-03-01	06:00:00	2.46278
	2016-03-01	12:00:00	2.47781
	2016-03-01	18:00:00	2.49593
	2016-03-02	00:00:00	2.51398
	2016-03-02	06:00:00	2.52835
	2016-03-02	12:00:00	2.53717
	2016-03-02	18:00:00	2.5412
	2016-03-03	00:00:00	2.54318
	2016-03-03	06:00:00	2.54543
	2016-03-03	12:00:00	2.54847
	2016-03-03	18:00:00	2.55103
	2016-03-04	00:00:00	2.55155
	2016-03-04	06:00:00	2.54927
	2016-03-04	12:00:00	2.54347
	2016-03-04	18:00:00	2.5298
	2016-03-05	00:00:00	2.50195
	2016-03-05	06:00:00	2.45817
	2016-03-05	12:00:00	2.40774
	2016-03-05	18:00:00	2.36625
	2016-03-06	00:00:00	2.34322
	2016-03-06	06:00:00	2.33475
	2016-03-06	12:00:00	2.32783
	2016-03-06	18:00:00	2.31297
	2016-03-07	00:00:00	2.2907
	2016-03-07	06:00:00	2.26828
	2016-03-07	12:00:00	2.25146
	2016-03-07	18:00:00	2.24189
	2016-03-08	00:00:00	2.23896
	2016-03-08	06:00:00	2.24253
	2016-03-08	12:00:00	2.2514
	2016-03-08	18:00:00	2.26129
	2016-03-09	00:00:00	2.26626
	2016-03-09	06:00:00	2.26391
	2016-03-09	12:00:00	2.25745
	2016-03-09	18:00:00	2.25137
	2016-03-10	00:00:00	2.24769
	2016-03-10	06:00:00	2.24952
	2016-03-10	12:00:00	2.26282
	2016-03-10	18:00:00	2.28992
	2016-03-11	00:00:00	2.32404
	2016-03-11	06:00:00	2.35603
	2016-03-11	12:00:00	2.38663
	2016-03-11	18:00:00	2.4315
	2016-03-12	00:00:00	2.50818
	2016-03-12	06:00:00	2.61751
	2016-03-12	12:00:00	2.73711
	2016-03-12	18:00:00	2.83492
	2016-03-13	00:00:00	2.89026
	2016-03-13	06:00:00	2.90522
	2016-03-13	12:00:00	2.89897
	2016-03-13	18:00:00	2.89165
	2016-03-14	00:00:00	2.89362
	2016-03-14	06:00:00	2.90513
	2016-03-14	12:00:00	2.92252
	2016-03-14	18:00:00	2.9451
	2016-03-15	00:00:00	2.97421
	2016-03-15	06:00:00	3.00818
	2016-03-15	12:00:00	3.03611
	2016-03-15	18:00:00	3.04022
	2016-03-16	00:00:00	3.00914
	2016-03-16	06:00:00	2.95047
	2016-03-16	12:00:00	2.88866
	2016-03-16	18:00:00	2.84745
	2016-03-17	00:00:00	2.8338
	2016-03-17	06:00:00	2.83734
	2016-03-17	12:00:00	2.84313
	2016-03-17	18:00:00	2.84363
	2016-03-18	00:00:00	2.84042
	2016-03-18	06:00:00	2.83738
	2016-03-18	12:00:00	2.83489
	2016-03-18	18:00:00	2.82936
	2016-03-19	00:00:00	2.81806
	2016-03-19	06:00:00	2.80152
	2016-03-19	12:00:00	2.78252
	2016-03-19	18:00:00	2.76369
	2016-03-20	00:00:00	2.74545
	2016-03-20	06:00:00	2.72636
	2016-03-20	12:00:00	2.70501
	2016-03-20	18:00:00	2.6811
	2016-03-21	00:00:00	2.65491
	2016-03-21	06:00:00	2.62777
	2016-03-21	12:00:00	2.60241
	2016-03-21	18:00:00	2.58062
	2016-03-22	00:00:00	2.56074
	2016-03-22	06:00:00	2.53745
	2016-03-22	12:00:00	2.50536
	2016-03-22	18:00:00	2.46452
	2016-03-23	00:00:00	2.42121
	2016-03-23	06:00:00	2.38414
	2016-03-23	12:00:00	2.35909
	2016-03-23	18:00:00	2.34713
	2016-03-24	00:00:00	2.34689
	2016-03-24	06:00:00	2.35732
	2016-03-24	12:00:00	2.37716
	2016-03-24	18:00:00	2.40273
	2016-03-25	00:00:00	2.42755
	2016-03-25	06:00:00	2.44604
	2016-03-25	12:00:00	2.45716
	2016-03-25	18:00:00	2.46366
	2016-03-26	00:00:00	2.46833
	2016-03-26	06:00:00	2.47394
	2016-03-26	12:00:00	2.48228
	2016-03-26	18:00:00	2.49126
	2016-03-27	00:00:00	2.49311
	2016-03-27	06:00:00	2.47829
	2016-03-27	12:00:00	2.44359
	2016-03-27	18:00:00	2.39711
	2016-03-28	00:00:00	2.35301
	2016-03-28	06:00:00	2.32101
	2016-03-28	12:00:00	2.30028
	2016-03-28	18:00:00	2.28314
	2016-03-29	00:00:00	2.26357
	2016-03-29	06:00:00	2.2413
	2016-03-29	12:00:00	2.22005
	2016-03-29	18:00:00	2.2023
	2016-03-30	00:00:00	2.18754
	2016-03-30	06:00:00	2.17407
	2016-03-30	12:00:00	2.16028
	2016-03-30	18:00:00	2.14218
	2016-03-31	00:00:00	2.11356
	2016-03-31	06:00:00	2.07061
	2016-03-31	12:00:00	2.01646
	2016-03-31	18:00:00	1.96144
	2016-04-01	00:00:00	1.91914
	2016-04-01	06:00:00	1.89998
	2016-04-01	12:00:00	1.90689
	2016-04-01	18:00:00	1.93401
	2016-04-02	00:00:00	1.97091
	2016-04-02	06:00:00	2.00704
	2016-04-02	12:00:00	2.03727
	2016-04-02	18:00:00	2.06307
	2016-04-03	00:00:00	2.08827
	2016-04-03	06:00:00	2.11297
	2016-04-03	12:00:00	2.13227
	2016-04-03	18:00:00	2.14041
	2016-04-04	00:00:00	2.13714
	2016-04-04	06:00:00	2.12924
	2016-04-04	12:00:00	2.12546
	2016-04-04	18:00:00	2.12919
	2016-04-05	00:00:00	2.13668
	2016-04-05	06:00:00	2.14211
	2016-04-05	12:00:00	2.14339
	2016-04-05	18:00:00	2.1435
	2016-04-06	00:00:00	2.14744
	2016-04-06	06:00:00	2.15853
	2016-04-06	12:00:00	2.17623
	2016-04-06	18:00:00	2.19672
	2016-04-07	00:00:00	2.21553
	2016-04-07	06:00:00	2.22976
	2016-04-07	12:00:00	2.23938
	2016-04-07	18:00:00	2.24553
	2016-04-08	00:00:00	2.24861
	2016-04-08	06:00:00	2.24957
	2016-04-08	12:00:00	2.2509
	2016-04-08	18:00:00	2.25522
	2016-04-09	00:00:00	2.26282
	2016-04-09	06:00:00	2.27252
	2016-04-09	12:00:00	2.28468
	2016-04-09	18:00:00	2.30157
	2016-04-10	00:00:00	2.32399
	2016-04-10	06:00:00	2.34887
	2016-04-10	12:00:00	2.37073
	2016-04-10	18:00:00	2.38708
	2016-04-11	00:00:00	2.39997
	2016-04-11	06:00:00	2.41501
	2016-04-11	12:00:00	2.43438
	2016-04-11	18:00:00	2.4536
	2016-04-12	00:00:00	2.46557
	2016-04-12	06:00:00	2.46978
	2016-04-12	12:00:00	2.47232
	2016-04-12	18:00:00	2.47832
	2016-04-13	00:00:00	2.486
	2016-04-13	06:00:00	2.4899
	2016-04-13	12:00:00	2.48916
	2016-04-13	18:00:00	2.48735
	2016-04-14	00:00:00	2.48692
	2016-04-14	06:00:00	2.48677
	2016-04-14	12:00:00	2.48657
	2016-04-14	18:00:00	2.48914
	2016-04-15	00:00:00	2.4979
	2016-04-15	06:00:00	2.51191
	2016-04-15	12:00:00	2.52591
	2016-04-15	18:00:00	2.53657
	2016-04-16	00:00:00	2.54558
	2016-04-16	06:00:00	2.55759
	2016-04-16	12:00:00	2.57375
	2016-04-16	18:00:00	2.58948
	2016-04-17	00:00:00	2.59952
	2016-04-17	06:00:00	2.60317
	2016-04-17	12:00:00	2.60188
	2016-04-17	18:00:00	2.59504
	2016-04-18	00:00:00	2.58278
	2016-04-18	06:00:00	2.571
	2016-04-18	12:00:00	2.57415
	2016-04-18	18:00:00	2.60466
	2016-04-19	00:00:00	2.66337
	2016-04-19	06:00:00	2.73569
	2016-04-19	12:00:00	2.79792
	2016-04-19	18:00:00	2.82882
	2016-04-20	00:00:00	2.82171
	2016-04-20	06:00:00	2.7879
	2016-04-20	12:00:00	2.74853
	2016-04-20	18:00:00	2.72347
	2016-04-21	00:00:00	2.72454
	2016-04-21	06:00:00	2.75471
	2016-04-21	12:00:00	2.80894
	2016-04-21	18:00:00	2.8742
	2016-04-22	00:00:00	2.93392
	2016-04-22	06:00:00	2.97627
	2016-04-22	12:00:00	2.99918
	2016-04-22	18:00:00	3.00843
	2016-04-23	00:00:00	3.01242
	2016-04-23	06:00:00	3.01848
	2016-04-23	12:00:00	3.02957
	2016-04-23	18:00:00	3.04197
	2016-04-24	00:00:00	3.0502
	2016-04-24	06:00:00	3.05506
	2016-04-24	12:00:00	3.06463
	2016-04-24	18:00:00	3.08602
	2016-04-25	00:00:00	3.11546
	2016-04-25	06:00:00	3.13815
	2016-04-25	12:00:00	3.14187
	2016-04-25	18:00:00	3.13017
	2016-04-26	00:00:00	3.12123
	2016-04-26	06:00:00	3.13241
	2016-04-26	12:00:00	3.16429
	2016-04-26	18:00:00	3.19968
	2016-04-27	00:00:00	3.21831
	2016-04-27	06:00:00	3.21292
	2016-04-27	12:00:00	3.19389
	2016-04-27	18:00:00	3.18138
	2016-04-28	00:00:00	3.18775
	2016-04-28	06:00:00	3.20816
	2016-04-28	12:00:00	3.2253
	2016-04-28	18:00:00	3.22721
	2016-04-29	00:00:00	3.21875
	2016-04-29	06:00:00	3.2129
	2016-04-29	12:00:00	3.21738
	2016-04-29	18:00:00	3.22773
	2016-04-30	00:00:00	3.23333
	2016-04-30	06:00:00	3.22609
	2016-04-30	12:00:00	3.20427
	2016-04-30	18:00:00	3.16813
	2016-05-01	00:00:00	3.11831
	2016-05-01	06:00:00	3.05982
	2016-05-01	12:00:00	3.00411
	2016-05-01	18:00:00	2.96361
	2016-05-02	00:00:00	2.94235
	2016-05-02	06:00:00	2.93411
	2016-05-02	12:00:00	2.92894
	2016-05-02	18:00:00	2.92285
	2016-05-03	00:00:00	2.91715
	2016-05-03	06:00:00	2.91425
	2016-05-03	12:00:00	2.91303
	2016-05-03	18:00:00	2.91083
	2016-05-04	00:00:00	2.90534
	2016-05-04	06:00:00	2.89583
	2016-05-04	12:00:00	2.88638
	2016-05-04	18:00:00	2.88249
	2016-05-05	00:00:00	2.88649
	2016-05-05	06:00:00	2.89679
	2016-05-05	12:00:00	2.9119
	2016-05-05	18:00:00	2.93179
	2016-05-06	00:00:00	2.95629
	2016-05-06	06:00:00	2.9845
	2016-05-06	12:00:00	3.01522
	2016-05-06	18:00:00	3.04707
	2016-05-07	00:00:00	3.07677
	2016-05-07	06:00:00	3.10101
	2016-05-07	12:00:00	3.11943
	2016-05-07	18:00:00	3.13601
	2016-05-08	00:00:00	3.15424
	2016-05-08	06:00:00	3.17324
	2016-05-08	12:00:00	3.18946
	2016-05-08	18:00:00	3.20301
	2016-05-09	00:00:00	3.21669
	2016-05-09	06:00:00	3.23031
	2016-05-09	12:00:00	3.23946
	2016-05-09	18:00:00	3.24157
	2016-05-10	00:00:00	3.24017
	2016-05-10	06:00:00	3.24094
	2016-05-10	12:00:00	3.24621
	2016-05-10	18:00:00	3.25405
	2016-05-11	00:00:00	3.26239
	2016-05-11	06:00:00	3.27257
	2016-05-11	12:00:00	3.28641
	2016-05-11	18:00:00	3.30266
	2016-05-12	00:00:00	3.31649
	2016-05-12	06:00:00	3.32489
	2016-05-12	12:00:00	3.32972
	2016-05-12	18:00:00	3.33464
	2016-05-13	00:00:00	3.34089
	2016-05-13	06:00:00	3.34817
	2016-05-13	12:00:00	3.35856
	2016-05-13	18:00:00	3.37491
	2016-05-14	00:00:00	3.39384
	2016-05-14	06:00:00	3.40302
	2016-05-14	12:00:00	3.39251
	2016-05-14	18:00:00	3.36906
	2016-05-15	00:00:00	3.35186
	2016-05-15	06:00:00	3.35657
	2016-05-15	12:00:00	3.38414
	2016-05-15	18:00:00	3.42691
	2016-05-16	00:00:00	3.47734
	2016-05-16	06:00:00	3.53224
	2016-05-16	12:00:00	3.58564
	2016-05-16	18:00:00	3.62493
	2016-05-17	00:00:00	3.63826
	2016-05-17	06:00:00	3.62613
	2016-05-17	12:00:00	3.60208
	2016-05-17	18:00:00	3.58248
	2016-05-18	00:00:00	3.57433
	2016-05-18	06:00:00	3.57305
	2016-05-18	12:00:00	3.57013
	2016-05-18	18:00:00	3.56473
	2016-05-19	00:00:00	3.56204
	2016-05-19	06:00:00	3.56735
	2016-05-19	12:00:00	3.5831
	2016-05-19	18:00:00	3.611
	2016-05-20	00:00:00	3.64761
	2016-05-20	06:00:00	3.68451
	2016-05-20	12:00:00	3.71286
	2016-05-20	18:00:00	3.731
	2016-05-21	00:00:00	3.74184
	2016-05-21	06:00:00	3.74798
	2016-05-21	12:00:00	3.74774
	2016-05-21	18:00:00	3.73917
	2016-05-22	00:00:00	3.7264
	2016-05-22	06:00:00	3.71647
	2016-05-22	12:00:00	3.7107
	2016-05-22	18:00:00	3.70328
	2016-05-23	00:00:00	3.68884
	2016-05-23	06:00:00	3.66987
	2016-05-23	12:00:00	3.65449
	2016-05-23	18:00:00	3.64946
	2016-05-24	00:00:00	3.65291
	2016-05-24	06:00:00	3.65833
	2016-05-24	12:00:00	3.66208
	2016-05-24	18:00:00	3.66506
	2016-05-25	00:00:00	3.6682
	2016-05-25	06:00:00	3.6702
	2016-05-25	12:00:00	3.67017
	2016-05-25	18:00:00	3.66975
	2016-05-26	00:00:00	3.67122
	2016-05-26	06:00:00	3.67472
	2016-05-26	12:00:00	3.67829
	2016-05-26	18:00:00	3.68025
	2016-05-27	00:00:00	3.68122
	2016-05-27	06:00:00	3.68342
	2016-05-27	12:00:00	3.68811
	2016-05-27	18:00:00	3.69459
	2016-05-28	00:00:00	3.70091
	2016-05-28	06:00:00	3.7056
	2016-05-28	12:00:00	3.70826
	2016-05-28	18:00:00	3.70975
	2016-05-29	00:00:00	3.71126
	2016-05-29	06:00:00	3.71318
	2016-05-29	12:00:00	3.71509
	2016-05-29	18:00:00	3.71668
	2016-05-30	00:00:00	3.71838
	2016-05-30	06:00:00	3.72106
	2016-05-30	12:00:00	3.72511
	2016-05-30	18:00:00	3.72988
	2016-05-31	00:00:00	3.73392
	2016-05-31	06:00:00	3.73619
	2016-05-31	12:00:00	3.73707
	2016-05-31	18:00:00	3.73819
	2016-06-01	00:00:00	3.74049
	2016-06-01	06:00:00	3.74355
	2016-06-01	12:00:00	3.7463
	2016-06-01	18:00:00	3.74862
	2016-06-02	00:00:00	3.75134
	2016-06-02	06:00:00	3.75592
	2016-06-02	12:00:00	3.76306
	2016-06-02	18:00:00	3.77236
	2016-06-03	00:00:00	3.78195
	2016-06-03	06:00:00	3.79025
	2016-06-03	12:00:00	3.79694
	2016-06-03	18:00:00	3.80292
	2016-06-04	00:00:00	3.80862
	2016-06-04	06:00:00	3.81373
	2016-06-04	12:00:00	3.81775
	2016-06-04	18:00:00	3.82085
	2016-06-05	00:00:00	3.82357
	2016-06-05	06:00:00	3.82652
	2016-06-05	12:00:00	3.83071
	2016-06-05	18:00:00	3.83744
	2016-06-06	00:00:00	3.84654
	2016-06-06	06:00:00	3.85588
	2016-06-06	12:00:00	3.86373
	2016-06-06	18:00:00	3.87098
	2016-06-07	00:00:00	3.87995
	2016-06-07	06:00:00	3.89112
	2016-06-07	12:00:00	3.90283
	2016-06-07	18:00:00	3.91348
	2016-06-08	00:00:00	3.92316
	2016-06-08	06:00:00	3.93238
	2016-06-08	12:00:00	3.94101
	2016-06-08	18:00:00	3.94877
	2016-06-09	00:00:00	3.95699
	2016-06-09	06:00:00	3.9673
	2016-06-09	12:00:00	3.97957
	2016-06-09	18:00:00	3.99208
	2016-06-10	00:00:00	4.00459
	2016-06-10	06:00:00	4.01887
	2016-06-10	12:00:00	4.03713
	2016-06-10	18:00:00	4.05748
	2016-06-11	00:00:00	4.0758
	2016-06-11	06:00:00	4.09116
	2016-06-11	12:00:00	4.10837
	2016-06-11	18:00:00	4.12994
	2016-06-12	00:00:00	4.14967
	2016-06-12	06:00:00	4.15676
	2016-06-12	12:00:00	4.14757
	2016-06-12	18:00:00	4.12919
	2016-06-13	00:00:00	4.11379
	2016-06-13	06:00:00	4.10893
	2016-06-13	12:00:00	4.11459
	2016-06-13	18:00:00	4.12439
	2016-06-14	00:00:00	4.13237
	2016-06-14	06:00:00	4.13622
	2016-06-14	12:00:00	4.13681
	2016-06-14	18:00:00	4.13585
	2016-06-15	00:00:00	4.13399
	2016-06-15	06:00:00	4.12969
	2016-06-15	12:00:00	4.12195
	2016-06-15	18:00:00	4.11057
	2016-06-16	00:00:00	4.09701
	2016-06-16	06:00:00	4.08348
	2016-06-16	12:00:00	4.07273
	2016-06-16	18:00:00	4.06627
	2016-06-17	00:00:00	4.06473
	2016-06-17	06:00:00	4.06753
	2016-06-17	12:00:00	4.07233
	2016-06-17	18:00:00	4.07599
	2016-06-18	00:00:00	4.07721
	2016-06-18	06:00:00	4.07691
	2016-06-18	12:00:00	4.07643
	2016-06-18	18:00:00	4.07595
	2016-06-19	00:00:00	4.07618
	2016-06-19	06:00:00	4.07808
	2016-06-19	12:00:00	4.08108
	2016-06-19	18:00:00	4.08342
	2016-06-20	00:00:00	4.08412
	2016-06-20	06:00:00	4.08409
	2016-06-20	12:00:00	4.08476
	2016-06-20	18:00:00	4.08627
	2016-06-21	00:00:00	4.08784
	2016-06-21	06:00:00	4.08965
	2016-06-21	12:00:00	4.09272
	2016-06-21	18:00:00	4.09727
	2016-06-22	00:00:00	4.10219
	2016-06-22	06:00:00	4.10629
	2016-06-22	12:00:00	4.10953
	2016-06-22	18:00:00	4.11305
	2016-06-23	00:00:00	4.11701
	2016-06-23	06:00:00	4.11989
	2016-06-23	12:00:00	4.11991
	2016-06-23	18:00:00	4.11761
	2016-06-24	00:00:00	4.1156
	2016-06-24	06:00:00	4.11598
	2016-06-24	12:00:00	4.11808
	2016-06-24	18:00:00	4.12
	2016-06-25	00:00:00	4.12134
	2016-06-25	06:00:00	4.12376
	2016-06-25	12:00:00	4.12847
	2016-06-25	18:00:00	4.13524
	2016-06-26	00:00:00	4.14296
	2016-06-26	06:00:00	4.15062
	2016-06-26	12:00:00	4.15685
	2016-06-26	18:00:00	4.16056
	2016-06-27	00:00:00	4.16169
	2016-06-27	06:00:00	4.16149
	2016-06-27	12:00:00	4.16146
	2016-06-27	18:00:00	4.16254
	2016-06-28	00:00:00	4.1645
	2016-06-28	06:00:00	4.16637
	2016-06-28	12:00:00	4.16735
	2016-06-28	18:00:00	4.16779
	2016-06-29	00:00:00	4.16863
	2016-06-29	06:00:00	4.16973
	2016-06-29	12:00:00	4.16972
	2016-06-29	18:00:00	4.16815
	2016-06-30	00:00:00	4.1669
	2016-06-30	06:00:00	4.16823
	2016-06-30	12:00:00	4.17238
	2016-06-30	18:00:00	4.17776
	2016-07-01	00:00:00	4.18341
	2016-07-01	06:00:00	4.18989
	2016-07-01	12:00:00	4.19755
	2016-07-01	18:00:00	4.20537
	2016-07-02	00:00:00	4.21197
	2016-07-02	06:00:00	4.21723
	2016-07-02	12:00:00	4.22202
	2016-07-02	18:00:00	4.22702
	2016-07-03	00:00:00	4.23217
	2016-07-03	06:00:00	4.23687
	2016-07-03	12:00:00	4.24118
	2016-07-03	18:00:00	4.24573
	2016-07-04	00:00:00	4.2508
	2016-07-04	06:00:00	4.25517
	2016-07-04	12:00:00	4.25791
	2016-07-04	18:00:00	4.25999
	2016-07-05	00:00:00	4.26364
	2016-07-05	06:00:00	4.26903
	2016-07-05	12:00:00	4.27403
	2016-07-05	18:00:00	4.27724
	2016-07-06	00:00:00	4.2801
	2016-07-06	06:00:00	4.28462
	2016-07-06	12:00:00	4.29049
	2016-07-06	18:00:00	4.29615
	2016-07-07	00:00:00	4.30114
	2016-07-07	06:00:00	4.3065
	2016-07-07	12:00:00	4.31236
	2016-07-07	18:00:00	4.31752
	2016-07-08	00:00:00	4.3212
	2016-07-08	06:00:00	4.32455
	2016-07-08	12:00:00	4.32972
	2016-07-08	18:00:00	4.33731
	2016-07-09	00:00:00	4.34529
	2016-07-09	06:00:00	4.35071
	2016-07-09	12:00:00	4.35288
	2016-07-09	18:00:00	4.35397
	2016-07-10	00:00:00	4.3563
	2016-07-10	06:00:00	4.35987
	2016-07-10	12:00:00	4.36311
	2016-07-10	18:00:00	4.36555
	2016-07-11	00:00:00	4.3682
	2016-07-11	06:00:00	4.37191
	2016-07-11	12:00:00	4.37622
	2016-07-11	18:00:00	4.38037
	2016-07-12	00:00:00	4.38396
	2016-07-12	06:00:00	4.38714
	2016-07-12	12:00:00	4.39002
	2016-07-12	18:00:00	4.39282
	2016-07-13	00:00:00	4.39553
	2016-07-13	06:00:00	4.39798
	2016-07-13	12:00:00	4.39993
	2016-07-13	18:00:00	4.40165
	2016-07-14	00:00:00	4.40367
	2016-07-14	06:00:00	4.40616
	2016-07-14	12:00:00	4.40875
	2016-07-14	18:00:00	4.41098
	2016-07-15	00:00:00	4.4128
	2016-07-15	06:00:00	4.41441
	2016-07-15	12:00:00	4.41583
	2016-07-15	18:00:00	4.41675
	2016-07-16	00:00:00	4.41695
	2016-07-16	06:00:00	4.41657
	2016-07-16	12:00:00	4.41635
	2016-07-16	18:00:00	4.41717
	2016-07-17	00:00:00	4.41916
	2016-07-17	06:00:00	4.42136
	2016-07-17	12:00:00	4.4232
	2016-07-17	18:00:00	4.42504
	2016-07-18	00:00:00	4.427
	2016-07-18	06:00:00	4.42809
	2016-07-18	12:00:00	4.42841
	2016-07-18	18:00:00	4.42994
	2016-07-19	00:00:00	4.43423
	2016-07-19	06:00:00	4.43954
	2016-07-19	12:00:00	4.4424
	2016-07-19	18:00:00	4.44133
	2016-07-20	00:00:00	4.43913
	2016-07-20	06:00:00	4.43948
	2016-07-20	12:00:00	4.44292
	2016-07-20	18:00:00	4.44672
	2016-07-21	00:00:00	4.44864
	2016-07-21	06:00:00	4.44962
	2016-07-21	12:00:00	4.45153
	2016-07-21	18:00:00	4.45435
	2016-07-22	00:00:00	4.45633
	2016-07-22	06:00:00	4.45755
	2016-07-22	12:00:00	4.46062
	2016-07-22	18:00:00	4.46758
	2016-07-23	00:00:00	4.47663
	2016-07-23	06:00:00	4.4841
	2016-07-23	12:00:00	4.48869
	2016-07-23	18:00:00	4.49171
	2016-07-24	00:00:00	4.49411
	2016-07-24	06:00:00	4.49509
	2016-07-24	12:00:00	4.49431
	2016-07-24	18:00:00	4.49381
	2016-07-25	00:00:00	4.49586
	2016-07-25	06:00:00	4.49983
	2016-07-25	12:00:00	4.50285
	2016-07-25	18:00:00	4.50379
	2016-07-26	00:00:00	4.50539
	2016-07-26	06:00:00	4.51175
	2016-07-26	12:00:00	4.5234
	2016-07-26	18:00:00	4.53672
	2016-07-27	00:00:00	4.54723
	2016-07-27	06:00:00	4.55324
	2016-07-27	12:00:00	4.55594
	2016-07-27	18:00:00	4.55758
	2016-07-28	00:00:00	4.55956
	2016-07-28	06:00:00	4.56204
	2016-07-28	12:00:00	4.56447
	2016-07-28	18:00:00	4.56655
	2016-07-29	00:00:00	4.56878
	2016-07-29	06:00:00	4.57179
	2016-07-29	12:00:00	4.57597
	2016-07-29	18:00:00	4.58141
	2016-07-30	00:00:00	4.58716
	2016-07-30	06:00:00	4.59132
	2016-07-30	12:00:00	4.59227
	2016-07-30	18:00:00	4.59025
	2016-07-31	00:00:00	4.58752
	2016-07-31	06:00:00	4.58674
	2016-07-31	12:00:00	4.58895
	2016-07-31	18:00:00	4.59314
	2016-08-01	00:00:00	4.59758
	2016-08-01	06:00:00	4.60169
	2016-08-01	12:00:00	4.60628
	2016-08-01	18:00:00	4.61188
	2016-08-02	00:00:00	4.61751
	2016-08-02	06:00:00	4.62143
	2016-08-02	12:00:00	4.62323
	2016-08-02	18:00:00	4.62432
	2016-08-03	00:00:00	4.6266
	2016-08-03	06:00:00	4.63042
	2016-08-03	12:00:00	4.63456
	2016-08-03	18:00:00	4.63767
	2016-08-04	00:00:00	4.6397
	2016-08-04	06:00:00	4.64187
	2016-08-04	12:00:00	4.64506
	2016-08-04	18:00:00	4.64895
	2016-08-05	00:00:00	4.6527
	2016-08-05	06:00:00	4.65625
	2016-08-05	12:00:00	4.66033
	2016-08-05	18:00:00	4.66489
	2016-08-06	00:00:00	4.66857
	2016-08-06	06:00:00	4.67011
	2016-08-06	12:00:00	4.66992
	2016-08-06	18:00:00	4.67011
	2016-08-07	00:00:00	4.67317
	2016-08-07	06:00:00	4.6799
	2016-08-07	12:00:00	4.68826
	2016-08-07	18:00:00	4.69444
	2016-08-08	00:00:00	4.69625
	2016-08-08	06:00:00	4.69463
	2016-08-08	12:00:00	4.69215
	2016-08-08	18:00:00	4.69064
	2016-08-09	00:00:00	4.69075
	2016-08-09	06:00:00	4.69229
	2016-08-09	12:00:00	4.6944
	2016-08-09	18:00:00	4.69625
	2016-08-10	00:00:00	4.69731
	2016-08-10	06:00:00	4.69695
	2016-08-10	12:00:00	4.69476
	2016-08-10	18:00:00	4.69125
	2016-08-11	00:00:00	4.6883
	2016-08-11	06:00:00	4.68746
	2016-08-11	12:00:00	4.68856
	2016-08-11	18:00:00	4.69024
	2016-08-12	00:00:00	4.69201
	2016-08-12	06:00:00	4.69432
	2016-08-12	12:00:00	4.69731
	2016-08-12	18:00:00	4.69984
	2016-08-13	00:00:00	4.70076
	2016-08-13	06:00:00	4.70028
	2016-08-13	12:00:00	4.69996
	2016-08-13	18:00:00	4.70098
	2016-08-14	00:00:00	4.7024
	2016-08-14	06:00:00	4.70254
	2016-08-14	12:00:00	4.70107
	2016-08-14	18:00:00	4.69936
	2016-08-15	00:00:00	4.69828
	2016-08-15	06:00:00	4.69718
	2016-08-15	12:00:00	4.69485
	2016-08-15	18:00:00	4.69113
	2016-08-16	00:00:00	4.68631
	2016-08-16	06:00:00	4.68037
	2016-08-16	12:00:00	4.67279
	2016-08-16	18:00:00	4.66361
	2016-08-17	00:00:00	4.65386
	2016-08-17	06:00:00	4.64629
	2016-08-17	12:00:00	4.64477
	2016-08-17	18:00:00	4.65173
	2016-08-18	00:00:00	4.66546
	2016-08-18	06:00:00	4.6797
	2016-08-18	12:00:00	4.68686
	2016-08-18	18:00:00	4.68334
	2016-08-19	00:00:00	4.67192
	2016-08-19	06:00:00	4.66015
	2016-08-19	12:00:00	4.65368
	2016-08-19	18:00:00	4.65176
	2016-08-20	00:00:00	4.64974
	2016-08-20	06:00:00	4.64545
	2016-08-20	12:00:00	4.64201
	2016-08-20	18:00:00	4.64445
	2016-08-21	00:00:00	4.65474
	2016-08-21	06:00:00	4.67011
	2016-08-21	12:00:00	4.68514
	2016-08-21	18:00:00	4.69541
	2016-08-22	00:00:00	4.70021
	2016-08-22	06:00:00	4.7024
	2016-08-22	12:00:00	4.70554
	2016-08-22	18:00:00	4.71055
	2016-08-23	00:00:00	4.71652
	2016-08-23	06:00:00	4.7226
	2016-08-23	12:00:00	4.72891
	2016-08-23	18:00:00	4.73504
	2016-08-24	00:00:00	4.73869
	2016-08-24	06:00:00	4.73698
	2016-08-24	12:00:00	4.72936
	2016-08-24	18:00:00	4.71895
	2016-08-25	00:00:00	4.71101
	2016-08-25	06:00:00	4.70854
	2016-08-25	12:00:00	4.71047
	2016-08-25	18:00:00	4.71323
	2016-08-26	00:00:00	4.71524
	2016-08-26	06:00:00	4.71702
	2016-08-26	12:00:00	4.71937
	2016-08-26	18:00:00	4.72141
	2016-08-27	00:00:00	4.72303
	2016-08-27	06:00:00	4.7251
	2016-08-27	12:00:00	4.72842
	2016-08-27	18:00:00	4.7317
	2016-08-28	00:00:00	4.73413
	2016-08-28	06:00:00	4.73646
	2016-08-28	12:00:00	4.73999
	2016-08-28	18:00:00	4.74412
	2016-08-29	00:00:00	4.74736
	2016-08-29	06:00:00	4.74934
	2016-08-29	12:00:00	4.75134
	2016-08-29	18:00:00	4.75436
	2016-08-30	00:00:00	4.75795
	2016-08-30	06:00:00	4.76083
	2016-08-30	12:00:00	4.76228
	2016-08-30	18:00:00	4.76283
	2016-08-31	00:00:00	4.76365
	2016-08-31	06:00:00	4.76525
	2016-08-31	12:00:00	4.76727
	2016-08-31	18:00:00	4.76935
	2016-09-01	00:00:00	4.77203
	2016-09-01	06:00:00	4.77572
	2016-09-01	12:00:00	4.77976
	2016-09-01	18:00:00	4.78332
	2016-09-02	00:00:00	4.78657
	2016-09-02	06:00:00	4.7902
	2016-09-02	12:00:00	4.79414
	2016-09-02	18:00:00	4.79821
	2016-09-03	00:00:00	4.80251
	2016-09-03	06:00:00	4.80685
	2016-09-03	12:00:00	4.80959
	2016-09-03	18:00:00	4.80954
	2016-09-04	00:00:00	4.80759
	2016-09-04	06:00:00	4.80605
	2016-09-04	12:00:00	4.80635
	2016-09-04	18:00:00	4.80868
	2016-09-05	00:00:00	4.81257
	2016-09-05	06:00:00	4.81743
	2016-09-05	12:00:00	4.82174
	2016-09-05	18:00:00	4.82395
	2016-09-06	00:00:00	4.82353
	2016-09-06	06:00:00	4.82188
	2016-09-06	12:00:00	4.82074
	2016-09-06	18:00:00	4.8214
	2016-09-07	00:00:00	4.82369
	2016-09-07	06:00:00	4.8269
	2016-09-07	12:00:00	4.82996
	2016-09-07	18:00:00	4.8325
	2016-09-08	00:00:00	4.83443
	2016-09-08	06:00:00	4.83622
	2016-09-08	12:00:00	4.8381
	2016-09-08	18:00:00	4.84039
	2016-09-09	00:00:00	4.84293
	2016-09-09	06:00:00	4.84528
	2016-09-09	12:00:00	4.84719
	2016-09-09	18:00:00	4.84892
	2016-09-10	00:00:00	4.85059
	2016-09-10	06:00:00	4.85229
	2016-09-10	12:00:00	4.85419
	2016-09-10	18:00:00	4.85636
	2016-09-11	00:00:00	4.85816
	2016-09-11	06:00:00	4.85878
	2016-09-11	12:00:00	4.85866
	2016-09-11	18:00:00	4.8599
	2016-09-12	00:00:00	4.8643
	2016-09-12	06:00:00	4.87078
	2016-09-12	12:00:00	4.87521
	2016-09-12	18:00:00	4.87388
	2016-09-13	00:00:00	4.86747
	2016-09-13	06:00:00	4.86052
	2016-09-13	12:00:00	4.85686
	2016-09-13	18:00:00	4.85656
	2016-09-14	00:00:00	4.85747
	2016-09-14	06:00:00	4.85925
	2016-09-14	12:00:00	4.86298
	2016-09-14	18:00:00	4.86762
	2016-09-15	00:00:00	4.86894
	2016-09-15	06:00:00	4.86427
	2016-09-15	12:00:00	4.8566
	2016-09-15	18:00:00	4.85293
	2016-09-16	00:00:00	4.85723
	2016-09-16	06:00:00	4.86757
	2016-09-16	12:00:00	4.8781
	2016-09-16	18:00:00	4.88499
	2016-09-17	00:00:00	4.88871
	2016-09-17	06:00:00	4.89181
	2016-09-17	12:00:00	4.89591
	2016-09-17	18:00:00	4.90153
	2016-09-18	00:00:00	4.91072
	2016-09-18	06:00:00	4.92556
	2016-09-18	12:00:00	4.94448
	2016-09-18	18:00:00	4.96244
	2016-09-19	00:00:00	4.97637
	2016-09-19	06:00:00	4.98838
	2016-09-19	12:00:00	5.00351
	2016-09-19	18:00:00	5.02295
	2016-09-20	00:00:00	5.04204
	2016-09-20	06:00:00	5.05345
	2016-09-20	12:00:00	5.05334
	2016-09-20	18:00:00	5.04358
	2016-09-21	00:00:00	5.02966
	2016-09-21	06:00:00	5.01668
	2016-09-21	12:00:00	5.00647
	2016-09-21	18:00:00	4.99933
	2016-09-22	00:00:00	4.99726
	2016-09-22	06:00:00	5.0033
	2016-09-22	12:00:00	5.01802
	2016-09-22	18:00:00	5.03673
	2016-09-23	00:00:00	5.05325
	2016-09-23	06:00:00	5.0632
	2016-09-23	12:00:00	5.06633
	2016-09-23	18:00:00	5.0659
	2016-09-24	00:00:00	5.06701
	2016-09-24	06:00:00	5.07167
	2016-09-24	12:00:00	5.0781
	2016-09-24	18:00:00	5.08259
	2016-09-25	00:00:00	5.08523
	2016-09-25	06:00:00	5.0897
