# Supplementary material for: Return of warm conditions in the southeastern Bering Sea: Physics to fluorescence
Source: PLoS One. 2017 Sep 28;12(9):e0185464. doi: 10.1371/journal.pone.0185464 (PMC5619787; doi:10.1371/journal.pone.0185464)
Supplement: S1 Data — Moored temperature data presented from 2014–2016. (ZIP) [file pone.0185464.s001.zip › NOAAEcoFOCI_2015bsm2a_temperature_04m.csv]

Global Attributes: for file 15bsm2a_mt3194_0004m.nc
DATA_CMNT: 3194.TXT
COMPOSITE: 1
PROG_CMNT01:
CREATION_DATE: March 29	2016 17:58 UTC
PROJECT: EXPERIMENT
EXPERIMENT: EXPERIMENT
MOORING: 15BSM-2A
WATER_MASS: B
EDIT_CMNT01:
WATER_DEPTH: 0.0
EPIC_FILE_GENERATOR: trim_netcdf.py V0.1.0
INST_TYPE: MTR
time		depth	lat	lon	T_20
					TEMPERATURE (C)
time		dbar	degree_north	degree_west	C
2015-05-02 00:00:00		4.0	56.8666	164.05	1e+35
2015-05-02 00:10:00		4.0	56.8666	164.05	3.84254
2015-05-02 00:20:00		4.0	56.8666	164.05	3.87625
2015-05-02 00:30:00		4.0	56.8666	164.05	3.85193
2015-05-02 00:40:00		4.0	56.8666	164.05	3.82855
2015-05-02 00:50:00		4.0	56.8666	164.05	3.85318
2015-05-02 01:00:00		4.0	56.8666	164.05	3.81781
2015-05-02 01:10:00		4.0	56.8666	164.05	3.77611
2015-05-02 01:20:00		4.0	56.8666	164.05	3.7258
2015-05-02 01:30:00		4.0	56.8666	164.05	3.59662
2015-05-02 01:40:00		4.0	56.8666	164.05	3.71555
2015-05-02 01:50:00		4.0	56.8666	164.05	3.90807
2015-05-02 02:00:00		4.0	56.8666	164.05	4.00447
2015-05-02 02:10:00		4.0	56.8666	164.05	4.03048
2015-05-02 02:20:00		4.0	56.8666	164.05	4.00009
2015-05-02 02:30:00		4.0	56.8666	164.05	3.98267
2015-05-02 02:40:00		4.0	56.8666	164.05	3.97154
2015-05-02 02:50:00		4.0	56.8666	164.05	3.97367
2015-05-02 03:00:00		4.0	56.8666	164.05	4.00947
2015-05-02 03:10:00		4.0	56.8666	164.05	4.03056
2015-05-02 03:20:00		4.0	56.8666	164.05	4.08927
2015-05-02 03:30:00		4.0	56.8666	164.05	4.19371
2015-05-02 03:40:00		4.0	56.8666	164.05	4.25048
2015-05-02 03:50:00		4.0	56.8666	164.05	4.2329
2015-05-02 04:00:00		4.0	56.8666	164.05	4.22418
2015-05-02 04:10:00		4.0	56.8666	164.05	4.25702
2015-05-02 04:20:00		4.0	56.8666	164.05	4.2236
2015-05-02 04:30:00		4.0	56.8666	164.05	4.1897
2015-05-02 04:40:00		4.0	56.8666	164.05	4.15696
2015-05-02 04:50:00		4.0	56.8666	164.05	4.13607
2015-05-02 05:00:00		4.0	56.8666	164.05	4.08221
2015-05-02 05:10:00		4.0	56.8666	164.05	4.00364
2015-05-02 05:20:00		4.0	56.8666	164.05	4.03393
2015-05-02 05:30:00		4.0	56.8666	164.05	3.82563
2015-05-02 05:40:00		4.0	56.8666	164.05	3.93316
2015-05-02 05:50:00		4.0	56.8666	164.05	3.9633
2015-05-02 06:00:00		4.0	56.8666	164.05	3.89107
2015-05-02 06:10:00		4.0	56.8666	164.05	3.82834
2015-05-02 06:20:00		4.0	56.8666	164.05	3.86506
2015-05-02 06:30:00		4.0	56.8666	164.05	3.96389
2015-05-02 06:40:00		4.0	56.8666	164.05	3.81829
2015-05-02 06:50:00		4.0	56.8666	164.05	3.8049
2015-05-02 07:00:00		4.0	56.8666	164.05	3.82263
2015-05-02 07:10:00		4.0	56.8666	164.05	3.75473
2015-05-02 07:20:00		4.0	56.8666	164.05	3.73856
2015-05-02 07:30:00		4.0	56.8666	164.05	3.76701
2015-05-02 07:40:00		4.0	56.8666	164.05	3.89704
2015-05-02 07:50:00		4.0	56.8666	164.05	3.88722
2015-05-02 08:00:00		4.0	56.8666	164.05	4.19316
2015-05-02 08:10:00		4.0	56.8666	164.05	4.30225
2015-05-02 08:20:00		4.0	56.8666	164.05	4.37055
2015-05-02 08:30:00		4.0	56.8666	164.05	4.30066
2015-05-02 08:40:00		4.0	56.8666	164.05	4.21996
2015-05-02 08:50:00		4.0	56.8666	164.05	4.17074
2015-05-02 09:00:00		4.0	56.8666	164.05	4.22027
2015-05-02 09:10:00		4.0	56.8666	164.05	4.26161
2015-05-02 09:20:00		4.0	56.8666	164.05	4.37184
2015-05-02 09:30:00		4.0	56.8666	164.05	4.46468
2015-05-02 09:40:00		4.0	56.8666	164.05	4.46231
2015-05-02 09:50:00		4.0	56.8666	164.05	4.42598
2015-05-02 10:00:00		4.0	56.8666	164.05	4.38644
2015-05-02 10:10:00		4.0	56.8666	164.05	4.37373
2015-05-02 10:20:00		4.0	56.8666	164.05	4.35937
2015-05-02 10:30:00		4.0	56.8666	164.05	4.38244
2015-05-02 10:40:00		4.0	56.8666	164.05	4.4006
2015-05-02 10:50:00		4.0	56.8666	164.05	4.39871
2015-05-02 11:00:00		4.0	56.8666	164.05	4.38695
2015-05-02 11:10:00		4.0	56.8666	164.05	4.29161
2015-05-02 11:20:00		4.0	56.8666	164.05	4.27507
2015-05-02 11:30:00		4.0	56.8666	164.05	4.22408
2015-05-02 11:40:00		4.0	56.8666	164.05	4.20509
2015-05-02 11:50:00		4.0	56.8666	164.05	4.17631
2015-05-02 12:00:00		4.0	56.8666	164.05	4.16023
2015-05-02 12:10:00		4.0	56.8666	164.05	4.15747
2015-05-02 12:20:00		4.0	56.8666	164.05	4.15269
2015-05-02 12:30:00		4.0	56.8666	164.05	4.17974
2015-05-02 12:40:00		4.0	56.8666	164.05	4.21347
2015-05-02 12:50:00		4.0	56.8666	164.05	4.17301
2015-05-02 13:00:00		4.0	56.8666	164.05	4.15541
2015-05-02 13:10:00		4.0	56.8666	164.05	4.14199
2015-05-02 13:20:00		4.0	56.8666	164.05	4.02906
2015-05-02 13:30:00		4.0	56.8666	164.05	3.98218
2015-05-02 13:40:00		4.0	56.8666	164.05	4.03929
2015-05-02 13:50:00		4.0	56.8666	164.05	4.11665
2015-05-02 14:00:00		4.0	56.8666	164.05	4.27551
2015-05-02 14:10:00		4.0	56.8666	164.05	4.2713
2015-05-02 14:20:00		4.0	56.8666	164.05	4.20394
2015-05-02 14:30:00		4.0	56.8666	164.05	4.13252
2015-05-02 14:40:00		4.0	56.8666	164.05	4.10233
2015-05-02 14:50:00		4.0	56.8666	164.05	4.10634
2015-05-02 15:00:00		4.0	56.8666	164.05	4.10053
2015-05-02 15:10:00		4.0	56.8666	164.05	4.13826
2015-05-02 15:20:00		4.0	56.8666	164.05	4.1203
2015-05-02 15:30:00		4.0	56.8666	164.05	4.11626
2015-05-02 15:40:00		4.0	56.8666	164.05	4.11144
2015-05-02 15:50:00		4.0	56.8666	164.05	4.06984
2015-05-02 16:00:00		4.0	56.8666	164.05	4.00465
2015-05-02 16:10:00		4.0	56.8666	164.05	3.94229
2015-05-02 16:20:00		4.0	56.8666	164.05	3.86552
2015-05-02 16:30:00		4.0	56.8666	164.05	3.91138
2015-05-02 16:40:00		4.0	56.8666	164.05	4.03283
2015-05-02 16:50:00		4.0	56.8666	164.05	4.126
2015-05-02 17:00:00		4.0	56.8666	164.05	4.12713
2015-05-02 17:10:00		4.0	56.8666	164.05	4.11289
2015-05-02 17:20:00		4.0	56.8666	164.05	4.09239
2015-05-02 17:30:00		4.0	56.8666	164.05	4.07173
2015-05-02 17:40:00		4.0	56.8666	164.05	4.03093
2015-05-02 17:50:00		4.0	56.8666	164.05	3.9966
2015-05-02 18:00:00		4.0	56.8666	164.05	3.88501
2015-05-02 18:10:00		4.0	56.8666	164.05	3.89391
2015-05-02 18:20:00		4.0	56.8666	164.05	3.88469
2015-05-02 18:30:00		4.0	56.8666	164.05	3.86176
2015-05-02 18:40:00		4.0	56.8666	164.05	3.88977
2015-05-02 18:50:00		4.0	56.8666	164.05	3.89771
2015-05-02 19:00:00		4.0	56.8666	164.05	3.86331
2015-05-02 19:10:00		4.0	56.8666	164.05	3.88504
2015-05-02 19:20:00		4.0	56.8666	164.05	3.94403
2015-05-02 19:30:00		4.0	56.8666	164.05	4.03944
2015-05-02 19:40:00		4.0	56.8666	164.05	4.11774
2015-05-02 19:50:00		4.0	56.8666	164.05	4.12926
2015-05-02 20:00:00		4.0	56.8666	164.05	4.14133
2015-05-02 20:10:00		4.0	56.8666	164.05	4.06362
2015-05-02 20:20:00		4.0	56.8666	164.05	4.13243
2015-05-02 20:30:00		4.0	56.8666	164.05	4.13556
2015-05-02 20:40:00		4.0	56.8666	164.05	4.10369
2015-05-02 20:50:00		4.0	56.8666	164.05	4.0756
2015-05-02 21:00:00		4.0	56.8666	164.05	4.0571
2015-05-02 21:10:00		4.0	56.8666	164.05	4.06964
2015-05-02 21:20:00		4.0	56.8666	164.05	4.06881
2015-05-02 21:30:00		4.0	56.8666	164.05	4.08771
2015-05-02 21:40:00		4.0	56.8666	164.05	4.04798
2015-05-02 21:50:00		4.0	56.8666	164.05	4.07293
2015-05-02 22:00:00		4.0	56.8666	164.05	4.04403
2015-05-02 22:10:00		4.0	56.8666	164.05	4.0527
2015-05-02 22:20:00		4.0	56.8666	164.05	4.01977
2015-05-02 22:30:00		4.0	56.8666	164.05	3.94044
2015-05-02 22:40:00		4.0	56.8666	164.05	3.98466
2015-05-02 22:50:00		4.0	56.8666	164.05	3.97999
2015-05-02 23:00:00		4.0	56.8666	164.05	3.98696
2015-05-02 23:10:00		4.0	56.8666	164.05	4.14934
2015-05-02 23:20:00		4.0	56.8666	164.05	4.24916
2015-05-02 23:30:00		4.0	56.8666	164.05	4.23649
2015-05-02 23:40:00		4.0	56.8666	164.05	4.21607
2015-05-02 23:50:00		4.0	56.8666	164.05	4.18255
2015-05-03 00:00:00		4.0	56.8666	164.05	4.20638
2015-05-03 00:10:00		4.0	56.8666	164.05	4.25411
2015-05-03 00:20:00		4.0	56.8666	164.05	4.21776
2015-05-03 00:30:00		4.0	56.8666	164.05	4.16843
2015-05-03 00:40:00		4.0	56.8666	164.05	4.08324
2015-05-03 00:50:00		4.0	56.8666	164.05	4.12941
2015-05-03 01:00:00		4.0	56.8666	164.05	4.1449
2015-05-03 01:10:00		4.0	56.8666	164.05	4.12167
2015-05-03 01:20:00		4.0	56.8666	164.05	4.11157
2015-05-03 01:30:00		4.0	56.8666	164.05	4.0403
2015-05-03 01:40:00		4.0	56.8666	164.05	3.91357
2015-05-03 01:50:00		4.0	56.8666	164.05	3.90777
2015-05-03 02:00:00		4.0	56.8666	164.05	3.82056
2015-05-03 02:10:00		4.0	56.8666	164.05	3.87074
2015-05-03 02:20:00		4.0	56.8666	164.05	4.03392
2015-05-03 02:30:00		4.0	56.8666	164.05	4.07507
2015-05-03 02:40:00		4.0	56.8666	164.05	3.76638
2015-05-03 02:50:00		4.0	56.8666	164.05	3.5218
2015-05-03 03:00:00		4.0	56.8666	164.05	3.49717
2015-05-03 03:10:00		4.0	56.8666	164.05	3.46152
2015-05-03 03:20:00		4.0	56.8666	164.05	3.81223
2015-05-03 03:30:00		4.0	56.8666	164.05	3.49322
2015-05-03 03:40:00		4.0	56.8666	164.05	4.0532
2015-05-03 03:50:00		4.0	56.8666	164.05	4.29386
2015-05-03 04:00:00		4.0	56.8666	164.05	4.37966
2015-05-03 04:10:00		4.0	56.8666	164.05	4.33034
2015-05-03 04:20:00		4.0	56.8666	164.05	4.4003
2015-05-03 04:30:00		4.0	56.8666	164.05	4.4186
2015-05-03 04:40:00		4.0	56.8666	164.05	4.384
2015-05-03 04:50:00		4.0	56.8666	164.05	4.45076
2015-05-03 05:00:00		4.0	56.8666	164.05	4.63266
2015-05-03 05:10:00		4.0	56.8666	164.05	4.51577
2015-05-03 05:20:00		4.0	56.8666	164.05	4.50314
2015-05-03 05:30:00		4.0	56.8666	164.05	4.54581
2015-05-03 05:40:00		4.0	56.8666	164.05	4.55981
2015-05-03 05:50:00		4.0	56.8666	164.05	4.5045
2015-05-03 06:00:00		4.0	56.8666	164.05	4.56783
2015-05-03 06:10:00		4.0	56.8666	164.05	4.40933
2015-05-03 06:20:00		4.0	56.8666	164.05	4.39299
2015-05-03 06:30:00		4.0	56.8666	164.05	4.42297
2015-05-03 06:40:00		4.0	56.8666	164.05	4.3842
2015-05-03 06:50:00		4.0	56.8666	164.05	4.45413
2015-05-03 07:00:00		4.0	56.8666	164.05	4.50736
2015-05-03 07:10:00		4.0	56.8666	164.05	4.52742
2015-05-03 07:20:00		4.0	56.8666	164.05	4.55811
2015-05-03 07:30:00		4.0	56.8666	164.05	4.581
2015-05-03 07:40:00		4.0	56.8666	164.05	4.60248
2015-05-03 07:50:00		4.0	56.8666	164.05	4.61234
2015-05-03 08:00:00		4.0	56.8666	164.05	4.63457
2015-05-03 08:10:00		4.0	56.8666	164.05	4.63175
2015-05-03 08:20:00		4.0	56.8666	164.05	4.62009
2015-05-03 08:30:00		4.0	56.8666	164.05	4.60471
2015-05-03 08:40:00		4.0	56.8666	164.05	4.58923
2015-05-03 08:50:00		4.0	56.8666	164.05	4.40054
2015-05-03 09:00:00		4.0	56.8666	164.05	4.54971
2015-05-03 09:10:00		4.0	56.8666	164.05	4.52755
2015-05-03 09:20:00		4.0	56.8666	164.05	4.56387
2015-05-03 09:30:00		4.0	56.8666	164.05	4.58696
2015-05-03 09:40:00		4.0	56.8666	164.05	4.59571
2015-05-03 09:50:00		4.0	56.8666	164.05	4.58205
2015-05-03 10:00:00		4.0	56.8666	164.05	4.54108
2015-05-03 10:10:00		4.0	56.8666	164.05	4.51321
2015-05-03 10:20:00		4.0	56.8666	164.05	4.49966
2015-05-03 10:30:00		4.0	56.8666	164.05	4.50277
2015-05-03 10:40:00		4.0	56.8666	164.05	4.49241
2015-05-03 10:50:00		4.0	56.8666	164.05	4.48862
2015-05-03 11:00:00		4.0	56.8666	164.05	4.48039
2015-05-03 11:10:00		4.0	56.8666	164.05	4.46852
2015-05-03 11:20:00		4.0	56.8666	164.05	4.46702
2015-05-03 11:30:00		4.0	56.8666	164.05	4.47047
2015-05-03 11:40:00		4.0	56.8666	164.05	4.43799
2015-05-03 11:50:00		4.0	56.8666	164.05	4.46962
2015-05-03 12:00:00		4.0	56.8666	164.05	4.46825
2015-05-03 12:10:00		4.0	56.8666	164.05	4.48911
2015-05-03 12:20:00		4.0	56.8666	164.05	4.48972
2015-05-03 12:30:00		4.0	56.8666	164.05	4.44668
2015-05-03 12:40:00		4.0	56.8666	164.05	4.47102
2015-05-03 12:50:00		4.0	56.8666	164.05	4.44384
2015-05-03 13:00:00		4.0	56.8666	164.05	4.45583
2015-05-03 13:10:00		4.0	56.8666	164.05	4.36877
2015-05-03 13:20:00		4.0	56.8666	164.05	4.37907
2015-05-03 13:30:00		4.0	56.8666	164.05	4.37477
2015-05-03 13:40:00		4.0	56.8666	164.05	4.35127
2015-05-03 13:50:00		4.0	56.8666	164.05	4.41012
2015-05-03 14:00:00		4.0	56.8666	164.05	4.38619
2015-05-03 14:10:00		4.0	56.8666	164.05	4.32118
2015-05-03 14:20:00		4.0	56.8666	164.05	4.33802
2015-05-03 14:30:00		4.0	56.8666	164.05	4.34324
2015-05-03 14:40:00		4.0	56.8666	164.05	4.36908
2015-05-03 14:50:00		4.0	56.8666	164.05	4.36632
2015-05-03 15:00:00		4.0	56.8666	164.05	4.35805
2015-05-03 15:10:00		4.0	56.8666	164.05	4.35898
2015-05-03 15:20:00		4.0	56.8666	164.05	4.35667
2015-05-03 15:30:00		4.0	56.8666	164.05	4.3566
2015-05-03 15:40:00		4.0	56.8666	164.05	4.35076
2015-05-03 15:50:00		4.0	56.8666	164.05	4.34241
2015-05-03 16:00:00		4.0	56.8666	164.05	4.34217
2015-05-03 16:10:00		4.0	56.8666	164.05	4.34217
2015-05-03 16:20:00		4.0	56.8666	164.05	4.33866
2015-05-03 16:30:00		4.0	56.8666	164.05	4.30346
2015-05-03 16:40:00		4.0	56.8666	164.05	4.30478
2015-05-03 16:50:00		4.0	56.8666	164.05	4.32357
2015-05-03 17:00:00		4.0	56.8666	164.05	4.29841
2015-05-03 17:10:00		4.0	56.8666	164.05	4.30229
2015-05-03 17:20:00		4.0	56.8666	164.05	4.27671
2015-05-03 17:30:00		4.0	56.8666	164.05	4.30398
2015-05-03 17:40:00		4.0	56.8666	164.05	4.29783
2015-05-03 17:50:00		4.0	56.8666	164.05	4.28475
2015-05-03 18:00:00		4.0	56.8666	164.05	4.29254
2015-05-03 18:10:00		4.0	56.8666	164.05	4.29279
2015-05-03 18:20:00		4.0	56.8666	164.05	4.28812
2015-05-03 18:30:00		4.0	56.8666	164.05	4.27393
2015-05-03 18:40:00		4.0	56.8666	164.05	4.26765
2015-05-03 18:50:00		4.0	56.8666	164.05	4.25342
2015-05-03 19:00:00		4.0	56.8666	164.05	4.23892
2015-05-03 19:10:00		4.0	56.8666	164.05	4.26074
2015-05-03 19:20:00		4.0	56.8666	164.05	4.24855
2015-05-03 19:30:00		4.0	56.8666	164.05	4.24229
2015-05-03 19:40:00		4.0	56.8666	164.05	4.22336
2015-05-03 19:50:00		4.0	56.8666	164.05	4.2134
2015-05-03 20:00:00		4.0	56.8666	164.05	4.21545
2015-05-03 20:10:00		4.0	56.8666	164.05	4.22608
2015-05-03 20:20:00		4.0	56.8666	164.05	4.23227
2015-05-03 20:30:00		4.0	56.8666	164.05	4.23245
2015-05-03 20:40:00		4.0	56.8666	164.05	4.26173
2015-05-03 20:50:00		4.0	56.8666	164.05	4.28721
2015-05-03 21:00:00		4.0	56.8666	164.05	4.2868
2015-05-03 21:10:00		4.0	56.8666	164.05	4.32884
2015-05-03 21:20:00		4.0	56.8666	164.05	4.34531
2015-05-03 21:30:00		4.0	56.8666	164.05	4.38193
2015-05-03 21:40:00		4.0	56.8666	164.05	4.39702
2015-05-03 21:50:00		4.0	56.8666	164.05	4.39512
2015-05-03 22:00:00		4.0	56.8666	164.05	4.40669
2015-05-03 22:10:00		4.0	56.8666	164.05	4.40822
2015-05-03 22:20:00		4.0	56.8666	164.05	4.39312
2015-05-03 22:30:00		4.0	56.8666	164.05	4.33201
2015-05-03 22:40:00		4.0	56.8666	164.05	4.30911
2015-05-03 22:50:00		4.0	56.8666	164.05	4.28859
2015-05-03 23:00:00		4.0	56.8666	164.05	4.27861
2015-05-03 23:10:00		4.0	56.8666	164.05	4.29002
2015-05-03 23:20:00		4.0	56.8666	164.05	4.27752
2015-05-03 23:30:00		4.0	56.8666	164.05	4.2373
2015-05-03 23:40:00		4.0	56.8666	164.05	4.21731
2015-05-03 23:50:00		4.0	56.8666	164.05	4.21791
2015-05-04 00:00:00		4.0	56.8666	164.05	4.21912
2015-05-04 00:10:00		4.0	56.8666	164.05	4.20859
2015-05-04 00:20:00		4.0	56.8666	164.05	4.23055
2015-05-04 00:30:00		4.0	56.8666	164.05	4.23358
2015-05-04 00:40:00		4.0	56.8666	164.05	4.22193
2015-05-04 00:50:00		4.0	56.8666	164.05	4.293
2015-05-04 01:00:00		4.0	56.8666	164.05	4.27883
2015-05-04 01:10:00		4.0	56.8666	164.05	4.28534
2015-05-04 01:20:00		4.0	56.8666	164.05	4.28322
2015-05-04 01:30:00		4.0	56.8666	164.05	4.28315
2015-05-04 01:40:00		4.0	56.8666	164.05	4.27262
2015-05-04 01:50:00		4.0	56.8666	164.05	4.26293
2015-05-04 02:00:00		4.0	56.8666	164.05	4.26849
2015-05-04 02:10:00		4.0	56.8666	164.05	4.26282
2015-05-04 02:20:00		4.0	56.8666	164.05	4.26147
2015-05-04 02:30:00		4.0	56.8666	164.05	4.24035
2015-05-04 02:40:00		4.0	56.8666	164.05	4.2268
2015-05-04 02:50:00		4.0	56.8666	164.05	4.27794
2015-05-04 03:00:00		4.0	56.8666	164.05	4.30292
2015-05-04 03:10:00		4.0	56.8666	164.05	4.29663
2015-05-04 03:20:00		4.0	56.8666	164.05	4.31394
2015-05-04 03:30:00		4.0	56.8666	164.05	4.31098
2015-05-04 03:40:00		4.0	56.8666	164.05	4.30152
2015-05-04 03:50:00		4.0	56.8666	164.05	4.29656
2015-05-04 04:00:00		4.0	56.8666	164.05	4.28472
2015-05-04 04:10:00		4.0	56.8666	164.05	4.29137
2015-05-04 04:20:00		4.0	56.8666	164.05	4.28574
2015-05-04 04:30:00		4.0	56.8666	164.05	4.28323
2015-05-04 04:40:00		4.0	56.8666	164.05	4.29015
2015-05-04 04:50:00		4.0	56.8666	164.05	4.28922
2015-05-04 05:00:00		4.0	56.8666	164.05	4.26699
2015-05-04 05:10:00		4.0	56.8666	164.05	4.23235
2015-05-04 05:20:00		4.0	56.8666	164.05	4.23241
2015-05-04 05:30:00		4.0	56.8666	164.05	4.22543
2015-05-04 05:40:00		4.0	56.8666	164.05	4.20529
2015-05-04 05:50:00		4.0	56.8666	164.05	4.20815
2015-05-04 06:00:00		4.0	56.8666	164.05	4.1989
2015-05-04 06:10:00		4.0	56.8666	164.05	4.17983
2015-05-04 06:20:00		4.0	56.8666	164.05	4.16515
2015-05-04 06:30:00		4.0	56.8666	164.05	4.15412
2015-05-04 06:40:00		4.0	56.8666	164.05	4.14204
2015-05-04 06:50:00		4.0	56.8666	164.05	4.14048
2015-05-04 07:00:00		4.0	56.8666	164.05	4.13574
2015-05-04 07:10:00		4.0	56.8666	164.05	4.13441
2015-05-04 07:20:00		4.0	56.8666	164.05	4.1332
2015-05-04 07:30:00		4.0	56.8666	164.05	4.13081
2015-05-04 07:40:00		4.0	56.8666	164.05	4.13073
2015-05-04 07:50:00		4.0	56.8666	164.05	4.13426
2015-05-04 08:00:00		4.0	56.8666	164.05	4.1379
2015-05-04 08:10:00		4.0	56.8666	164.05	4.12862
2015-05-04 08:20:00		4.0	56.8666	164.05	4.13888
2015-05-04 08:30:00		4.0	56.8666	164.05	4.13453
2015-05-04 08:40:00		4.0	56.8666	164.05	4.12262
2015-05-04 08:50:00		4.0	56.8666	164.05	4.11048
2015-05-04 09:00:00		4.0	56.8666	164.05	4.11833
2015-05-04 09:10:00		4.0	56.8666	164.05	4.12212
2015-05-04 09:20:00		4.0	56.8666	164.05	4.13047
2015-05-04 09:30:00		4.0	56.8666	164.05	4.13543
2015-05-04 09:40:00		4.0	56.8666	164.05	4.12266
2015-05-04 09:50:00		4.0	56.8666	164.05	4.13164
2015-05-04 10:00:00		4.0	56.8666	164.05	4.1296
2015-05-04 10:10:00		4.0	56.8666	164.05	4.1213
2015-05-04 10:20:00		4.0	56.8666	164.05	4.11515
2015-05-04 10:30:00		4.0	56.8666	164.05	4.1032
2015-05-04 10:40:00		4.0	56.8666	164.05	4.10752
2015-05-04 10:50:00		4.0	56.8666	164.05	4.07354
2015-05-04 11:00:00		4.0	56.8666	164.05	4.08067
2015-05-04 11:10:00		4.0	56.8666	164.05	4.07152
2015-05-04 11:20:00		4.0	56.8666	164.05	4.05354
2015-05-04 11:30:00		4.0	56.8666	164.05	4.04471
2015-05-04 11:40:00		4.0	56.8666	164.05	4.03854
2015-05-04 11:50:00		4.0	56.8666	164.05	4.02184
2015-05-04 12:00:00		4.0	56.8666	164.05	4.02012
2015-05-04 12:10:00		4.0	56.8666	164.05	4.00827
2015-05-04 12:20:00		4.0	56.8666	164.05	4.00671
2015-05-04 12:30:00		4.0	56.8666	164.05	4.00313
2015-05-04 12:40:00		4.0	56.8666	164.05	3.99592
2015-05-04 12:50:00		4.0	56.8666	164.05	3.98978
2015-05-04 13:00:00		4.0	56.8666	164.05	3.98486
2015-05-04 13:10:00		4.0	56.8666	164.05	3.97525
2015-05-04 13:20:00		4.0	56.8666	164.05	3.97613
2015-05-04 13:30:00		4.0	56.8666	164.05	3.97144
2015-05-04 13:40:00		4.0	56.8666	164.05	3.97128
2015-05-04 13:50:00		4.0	56.8666	164.05	3.96655
2015-05-04 14:00:00		4.0	56.8666	164.05	3.96521
2015-05-04 14:10:00		4.0	56.8666	164.05	3.95808
2015-05-04 14:20:00		4.0	56.8666	164.05	3.94601
2015-05-04 14:30:00		4.0	56.8666	164.05	3.92786
2015-05-04 14:40:00		4.0	56.8666	164.05	3.90002
2015-05-04 14:50:00		4.0	56.8666	164.05	3.87066
2015-05-04 15:00:00		4.0	56.8666	164.05	3.8317
2015-05-04 15:10:00		4.0	56.8666	164.05	3.77689
2015-05-04 15:20:00		4.0	56.8666	164.05	3.74652
2015-05-04 15:30:00		4.0	56.8666	164.05	3.70976
2015-05-04 15:40:00		4.0	56.8666	164.05	3.68229
2015-05-04 15:50:00		4.0	56.8666	164.05	3.6527
2015-05-04 16:00:00		4.0	56.8666	164.05	3.65296
2015-05-04 16:10:00		4.0	56.8666	164.05	3.69839
2015-05-04 16:20:00		4.0	56.8666	164.05	3.70353
2015-05-04 16:30:00		4.0	56.8666	164.05	3.70962
2015-05-04 16:40:00		4.0	56.8666	164.05	3.75273
2015-05-04 16:50:00		4.0	56.8666	164.05	3.82198
2015-05-04 17:00:00		4.0	56.8666	164.05	3.87295
2015-05-04 17:10:00		4.0	56.8666	164.05	3.88292
2015-05-04 17:20:00		4.0	56.8666	164.05	3.87965
2015-05-04 17:30:00		4.0	56.8666	164.05	3.88427
2015-05-04 17:40:00		4.0	56.8666	164.05	3.88562
2015-05-04 17:50:00		4.0	56.8666	164.05	3.89276
2015-05-04 18:00:00		4.0	56.8666	164.05	3.90366
2015-05-04 18:10:00		4.0	56.8666	164.05	3.91823
2015-05-04 18:20:00		4.0	56.8666	164.05	3.93054
2015-05-04 18:30:00		4.0	56.8666	164.05	3.92386
2015-05-04 18:40:00		4.0	56.8666	164.05	3.92125
2015-05-04 18:50:00		4.0	56.8666	164.05	3.94245
2015-05-04 19:00:00		4.0	56.8666	164.05	3.95145
2015-05-04 19:10:00		4.0	56.8666	164.05	3.94465
2015-05-04 19:20:00		4.0	56.8666	164.05	3.9444
2015-05-04 19:30:00		4.0	56.8666	164.05	3.95267
2015-05-04 19:40:00		4.0	56.8666	164.05	3.93169
2015-05-04 19:50:00		4.0	56.8666	164.05	3.93805
2015-05-04 20:00:00		4.0	56.8666	164.05	3.93829
2015-05-04 20:10:00		4.0	56.8666	164.05	3.94184
2015-05-04 20:20:00		4.0	56.8666	164.05	3.94196
2015-05-04 20:30:00		4.0	56.8666	164.05	3.91713
2015-05-04 20:40:00		4.0	56.8666	164.05	3.91391
2015-05-04 20:50:00		4.0	56.8666	164.05	3.90909
2015-05-04 21:00:00		4.0	56.8666	164.05	3.91248
2015-05-04 21:10:00		4.0	56.8666	164.05	3.92088
2015-05-04 21:20:00		4.0	56.8666	164.05	3.92353
2015-05-04 21:30:00		4.0	56.8666	164.05	3.91533
2015-05-04 21:40:00		4.0	56.8666	164.05	3.89848
2015-05-04 21:50:00		4.0	56.8666	164.05	3.86711
2015-05-04 22:00:00		4.0	56.8666	164.05	3.82452
2015-05-04 22:10:00		4.0	56.8666	164.05	3.79457
2015-05-04 22:20:00		4.0	56.8666	164.05	3.7924
2015-05-04 22:30:00		4.0	56.8666	164.05	3.76619
2015-05-04 22:40:00		4.0	56.8666	164.05	3.78076
2015-05-04 22:50:00		4.0	56.8666	164.05	3.80031
2015-05-04 23:00:00		4.0	56.8666	164.05	3.81523
2015-05-04 23:10:00		4.0	56.8666	164.05	3.85844
2015-05-04 23:20:00		4.0	56.8666	164.05	3.87295
2015-05-04 23:30:00		4.0	56.8666	164.05	3.87814
2015-05-04 23:40:00		4.0	56.8666	164.05	3.89725
2015-05-04 23:50:00		4.0	56.8666	164.05	3.89436
2015-05-05 00:00:00		4.0	56.8666	164.05	3.93564
2015-05-05 00:10:00		4.0	56.8666	164.05	3.93825
2015-05-05 00:20:00		4.0	56.8666	164.05	3.96074
2015-05-05 00:30:00		4.0	56.8666	164.05	3.96859
2015-05-05 00:40:00		4.0	56.8666	164.05	3.96648
2015-05-05 00:50:00		4.0	56.8666	164.05	3.95931
2015-05-05 01:00:00		4.0	56.8666	164.05	3.95907
2015-05-05 01:10:00		4.0	56.8666	164.05	3.9815
2015-05-05 01:20:00		4.0	56.8666	164.05	3.99524
2015-05-05 01:30:00		4.0	56.8666	164.05	3.98744
2015-05-05 01:40:00		4.0	56.8666	164.05	4.00012
2015-05-05 01:50:00		4.0	56.8666	164.05	3.9935
2015-05-05 02:00:00		4.0	56.8666	164.05	3.99089
2015-05-05 02:10:00		4.0	56.8666	164.05	3.98845
2015-05-05 02:20:00		4.0	56.8666	164.05	3.99191
2015-05-05 02:30:00		4.0	56.8666	164.05	3.97669
2015-05-05 02:40:00		4.0	56.8666	164.05	3.97735
2015-05-05 02:50:00		4.0	56.8666	164.05	3.96558
2015-05-05 03:00:00		4.0	56.8666	164.05	3.951
2015-05-05 03:10:00		4.0	56.8666	164.05	3.94579
2015-05-05 03:20:00		4.0	56.8666	164.05	3.92671
2015-05-05 03:30:00		4.0	56.8666	164.05	3.90713
2015-05-05 03:40:00		4.0	56.8666	164.05	3.88639
2015-05-05 03:50:00		4.0	56.8666	164.05	3.85845
2015-05-05 04:00:00		4.0	56.8666	164.05	3.84207
2015-05-05 04:10:00		4.0	56.8666	164.05	3.87583
2015-05-05 04:20:00		4.0	56.8666	164.05	3.89718
2015-05-05 04:30:00		4.0	56.8666	164.05	3.9109
2015-05-05 04:40:00		4.0	56.8666	164.05	3.9161
2015-05-05 04:50:00		4.0	56.8666	164.05	3.92572
2015-05-05 05:00:00		4.0	56.8666	164.05	3.92134
2015-05-05 05:10:00		4.0	56.8666	164.05	3.94831
2015-05-05 05:20:00		4.0	56.8666	164.05	3.99289
2015-05-05 05:30:00		4.0	56.8666	164.05	4.03682
2015-05-05 05:40:00		4.0	56.8666	164.05	4.06889
2015-05-05 05:50:00		4.0	56.8666	164.05	4.09229
2015-05-05 06:00:00		4.0	56.8666	164.05	4.10013
2015-05-05 06:10:00		4.0	56.8666	164.05	4.11093
2015-05-05 06:20:00		4.0	56.8666	164.05	4.11483
2015-05-05 06:30:00		4.0	56.8666	164.05	4.11613
2015-05-05 06:40:00		4.0	56.8666	164.05	4.11383
2015-05-05 06:50:00		4.0	56.8666	164.05	4.11843
2015-05-05 07:00:00		4.0	56.8666	164.05	4.11743
2015-05-05 07:10:00		4.0	56.8666	164.05	4.10801
2015-05-05 07:20:00		4.0	56.8666	164.05	4.10181
2015-05-05 07:30:00		4.0	56.8666	164.05	4.09456
2015-05-05 07:40:00		4.0	56.8666	164.05	4.08962
2015-05-05 07:50:00		4.0	56.8666	164.05	4.09179
2015-05-05 08:00:00		4.0	56.8666	164.05	4.08836
2015-05-05 08:10:00		4.0	56.8666	164.05	4.07767
2015-05-05 08:20:00		4.0	56.8666	164.05	4.07142
2015-05-05 08:30:00		4.0	56.8666	164.05	4.07004
2015-05-05 08:40:00		4.0	56.8666	164.05	4.06882
2015-05-05 08:50:00		4.0	56.8666	164.05	4.06408
2015-05-05 09:00:00		4.0	56.8666	164.05	4.05217
2015-05-05 09:10:00		4.0	56.8666	164.05	4.04
2015-05-05 09:20:00		4.0	56.8666	164.05	4.02311
2015-05-05 09:30:00		4.0	56.8666	164.05	4.00252
2015-05-05 09:40:00		4.0	56.8666	164.05	3.9912
2015-05-05 09:50:00		4.0	56.8666	164.05	3.98492
2015-05-05 10:00:00		4.0	56.8666	164.05	3.98707
2015-05-05 10:10:00		4.0	56.8666	164.05	3.98597
2015-05-05 10:20:00		4.0	56.8666	164.05	3.98829
2015-05-05 10:30:00		4.0	56.8666	164.05	3.98955
2015-05-05 10:40:00		4.0	56.8666	164.05	3.99783
2015-05-05 10:50:00		4.0	56.8666	164.05	4.00637
2015-05-05 11:00:00		4.0	56.8666	164.05	4.01843
2015-05-05 11:10:00		4.0	56.8666	164.05	4.02004
2015-05-05 11:20:00		4.0	56.8666	164.05	4.02008
2015-05-05 11:30:00		4.0	56.8666	164.05	4.02361
2015-05-05 11:40:00		4.0	56.8666	164.05	4.02021
2015-05-05 11:50:00		4.0	56.8666	164.05	4.02478
2015-05-05 12:00:00		4.0	56.8666	164.05	4.03083
2015-05-05 12:10:00		4.0	56.8666	164.05	4.03692
2015-05-05 12:20:00		4.0	56.8666	164.05	4.03831
2015-05-05 12:30:00		4.0	56.8666	164.05	4.03835
2015-05-05 12:40:00		4.0	56.8666	164.05	4.03718
2015-05-05 12:50:00		4.0	56.8666	164.05	4.03596
2015-05-05 13:00:00		4.0	56.8666	164.05	4.03474
2015-05-05 13:10:00		4.0	56.8666	164.05	4.0347
2015-05-05 13:20:00		4.0	56.8666	164.05	4.03235
2015-05-05 13:30:00		4.0	56.8666	164.05	4.03109
2015-05-05 13:40:00		4.0	56.8666	164.05	4.02987
2015-05-05 13:50:00		4.0	56.8666	164.05	4.02983
2015-05-05 14:00:00		4.0	56.8666	164.05	4.02865
2015-05-05 14:10:00		4.0	56.8666	164.05	4.02861
2015-05-05 14:20:00		4.0	56.8666	164.05	4.03096
2015-05-05 14:30:00		4.0	56.8666	164.05	4.03339
2015-05-05 14:40:00		4.0	56.8666	164.05	4.03701
2015-05-05 14:50:00		4.0	56.8666	164.05	4.03478
2015-05-05 15:00:00		4.0	56.8666	164.05	4.03117
2015-05-05 15:10:00		4.0	56.8666	164.05	4.02869
2015-05-05 15:20:00		4.0	56.8666	164.05	4.02274
2015-05-05 15:30:00		4.0	56.8666	164.05	4.03308
2015-05-05 15:40:00		4.0	56.8666	164.05	4.03935
2015-05-05 15:50:00		4.0	56.8666	164.05	4.06302
2015-05-05 16:00:00		4.0	56.8666	164.05	4.0768
2015-05-05 16:10:00		4.0	56.8666	164.05	4.08432
2015-05-05 16:20:00		4.0	56.8666	164.05	4.09746
2015-05-05 16:30:00		4.0	56.8666	164.05	4.10965
2015-05-05 16:40:00		4.0	56.8666	164.05	4.12647
2015-05-05 16:50:00		4.0	56.8666	164.05	4.1306
2015-05-05 17:00:00		4.0	56.8666	164.05	4.14125
2015-05-05 17:10:00		4.0	56.8666	164.05	4.151
2015-05-05 17:20:00		4.0	56.8666	164.05	4.15602
2015-05-05 17:30:00		4.0	56.8666	164.05	4.16788
2015-05-05 17:40:00		4.0	56.8666	164.05	4.17532
2015-05-05 17:50:00		4.0	56.8666	164.05	4.17559
2015-05-05 18:00:00		4.0	56.8666	164.05	4.17209
2015-05-05 18:10:00		4.0	56.8666	164.05	4.17429
2015-05-05 18:20:00		4.0	56.8666	164.05	4.17671
2015-05-05 18:30:00		4.0	56.8666	164.05	4.1768
2015-05-05 18:40:00		4.0	56.8666	164.05	4.17563
2015-05-05 18:50:00		4.0	56.8666	164.05	4.17675
2015-05-05 19:00:00		4.0	56.8666	164.05	4.17563
2015-05-05 19:10:00		4.0	56.8666	164.05	4.18375
2015-05-05 19:20:00		4.0	56.8666	164.05	4.1899
2015-05-05 19:30:00		4.0	56.8666	164.05	4.18779
2015-05-05 19:40:00		4.0	56.8666	164.05	4.19236
2015-05-05 19:50:00		4.0	56.8666	164.05	4.19021
2015-05-05 20:00:00		4.0	56.8666	164.05	4.18895
2015-05-05 20:10:00		4.0	56.8666	164.05	4.1959
2015-05-05 20:20:00		4.0	56.8666	164.05	4.19267
2015-05-05 20:30:00		4.0	56.8666	164.05	4.1937
2015-05-05 20:40:00		4.0	56.8666	164.05	4.19725
2015-05-05 20:50:00		4.0	56.8666	164.05	4.20204
2015-05-05 21:00:00		4.0	56.8666	164.05	4.20222
2015-05-05 21:10:00		4.0	56.8666	164.05	4.20805
2015-05-05 21:20:00		4.0	56.8666	164.05	4.21293
2015-05-05 21:30:00		4.0	56.8666	164.05	4.21544
2015-05-05 21:40:00		4.0	56.8666	164.05	4.21669
2015-05-05 21:50:00		4.0	56.8666	164.05	4.22256
2015-05-05 22:00:00		4.0	56.8666	164.05	4.22627
2015-05-05 22:10:00		4.0	56.8666	164.05	4.23223
2015-05-05 22:20:00		4.0	56.8666	164.05	4.24409
2015-05-05 22:30:00		4.0	56.8666	164.05	4.25965
2015-05-05 22:40:00		4.0	56.8666	164.05	4.28347
2015-05-05 22:50:00		4.0	56.8666	164.05	4.29713
2015-05-05 23:00:00		4.0	56.8666	164.05	4.30806
2015-05-05 23:10:00		4.0	56.8666	164.05	4.30846
2015-05-05 23:20:00		4.0	56.8666	164.05	4.32934
2015-05-05 23:30:00		4.0	56.8666	164.05	4.26511
2015-05-05 23:40:00		4.0	56.8666	164.05	4.25915
2015-05-05 23:50:00		4.0	56.8666	164.05	4.25553
2015-05-06 00:00:00		4.0	56.8666	164.05	4.25191
2015-05-06 00:10:00		4.0	56.8666	164.05	4.26573
2015-05-06 00:20:00		4.0	56.8666	164.05	4.26277
2015-05-06 00:30:00		4.0	56.8666	164.05	4.25566
2015-05-06 00:40:00		4.0	56.8666	164.05	4.23678
2015-05-06 00:50:00		4.0	56.8666	164.05	4.26864
2015-05-06 01:00:00		4.0	56.8666	164.05	4.27453
2015-05-06 01:10:00		4.0	56.8666	164.05	4.24913
2015-05-06 01:20:00		4.0	56.8666	164.05	4.22254
2015-05-06 01:30:00		4.0	56.8666	164.05	4.21808
2015-05-06 01:40:00		4.0	56.8666	164.05	4.21911
2015-05-06 01:50:00		4.0	56.8666	164.05	4.2075
2015-05-06 02:00:00		4.0	56.8666	164.05	4.21754
2015-05-06 02:10:00		4.0	56.8666	164.05	4.21794
2015-05-06 02:20:00		4.0	56.8666	164.05	4.20862
2015-05-06 02:30:00		4.0	56.8666	164.05	4.21409
2015-05-06 02:40:00		4.0	56.8666	164.05	4.21198
2015-05-06 02:50:00		4.0	56.8666	164.05	4.19908
2015-05-06 03:00:00		4.0	56.8666	164.05	4.19859
2015-05-06 03:10:00		4.0	56.8666	164.05	4.21488
2015-05-06 03:20:00		4.0	56.8666	164.05	4.20971
2015-05-06 03:30:00		4.0	56.8666	164.05	4.21297
2015-05-06 03:40:00		4.0	56.8666	164.05	4.21311
2015-05-06 03:50:00		4.0	56.8666	164.05	4.22589
2015-05-06 04:00:00		4.0	56.8666	164.05	4.22176
2015-05-06 04:10:00		4.0	56.8666	164.05	4.20994
2015-05-06 04:20:00		4.0	56.8666	164.05	4.20482
2015-05-06 04:30:00		4.0	56.8666	164.05	4.22325
2015-05-06 04:40:00		4.0	56.8666	164.05	4.23677
2015-05-06 04:50:00		4.0	56.8666	164.05	4.24541
2015-05-06 05:00:00		4.0	56.8666	164.05	4.25851
2015-05-06 05:10:00		4.0	56.8666	164.05	4.26598
2015-05-06 05:20:00		4.0	56.8666	164.05	4.27554
2015-05-06 05:30:00		4.0	56.8666	164.05	4.25618
2015-05-06 05:40:00		4.0	56.8666	164.05	4.25075
2015-05-06 05:50:00		4.0	56.8666	164.05	4.25753
2015-05-06 06:00:00		4.0	56.8666	164.05	4.332
2015-05-06 06:10:00		4.0	56.8666	164.05	4.38467
2015-05-06 06:20:00		4.0	56.8666	164.05	4.58334
2015-05-06 06:30:00		4.0	56.8666	164.05	4.89399
2015-05-06 06:40:00		4.0	56.8666	164.05	4.92754
2015-05-06 06:50:00		4.0	56.8666	164.05	5.00513
2015-05-06 07:00:00		4.0	56.8666	164.05	4.68265
2015-05-06 07:10:00		4.0	56.8666	164.05	4.62395
2015-05-06 07:20:00		4.0	56.8666	164.05	4.44413
2015-05-06 07:30:00		4.0	56.8666	164.05	4.52333
2015-05-06 07:40:00		4.0	56.8666	164.05	4.51758
2015-05-06 07:50:00		4.0	56.8666	164.05	4.52985
2015-05-06 08:00:00		4.0	56.8666	164.05	4.56363
2015-05-06 08:10:00		4.0	56.8666	164.05	4.55578
2015-05-06 08:20:00		4.0	56.8666	164.05	4.52672
2015-05-06 08:30:00		4.0	56.8666	164.05	4.46002
2015-05-06 08:40:00		4.0	56.8666	164.05	4.53215
2015-05-06 08:50:00		4.0	56.8666	164.05	4.69647
2015-05-06 09:00:00		4.0	56.8666	164.05	4.71202
2015-05-06 09:10:00		4.0	56.8666	164.05	4.64389
2015-05-06 09:20:00		4.0	56.8666	164.05	4.65602
2015-05-06 09:30:00		4.0	56.8666	164.05	4.59025
2015-05-06 09:40:00		4.0	56.8666	164.05	4.69734
2015-05-06 09:50:00		4.0	56.8666	164.05	4.67775
2015-05-06 10:00:00		4.0	56.8666	164.05	4.64824
2015-05-06 10:10:00		4.0	56.8666	164.05	4.5486
2015-05-06 10:20:00		4.0	56.8666	164.05	4.45038
2015-05-06 10:30:00		4.0	56.8666	164.05	4.4374
2015-05-06 10:40:00		4.0	56.8666	164.05	4.40936
2015-05-06 10:50:00		4.0	56.8666	164.05	4.3447
2015-05-06 11:00:00		4.0	56.8666	164.05	4.39072
2015-05-06 11:10:00		4.0	56.8666	164.05	4.20253
2015-05-06 11:20:00		4.0	56.8666	164.05	4.44044
2015-05-06 11:30:00		4.0	56.8666	164.05	4.42832
2015-05-06 11:40:00		4.0	56.8666	164.05	4.42283
2015-05-06 11:50:00		4.0	56.8666	164.05	4.41227
2015-05-06 12:00:00		4.0	56.8666	164.05	4.40839
2015-05-06 12:10:00		4.0	56.8666	164.05	4.40479
2015-05-06 12:20:00		4.0	56.8666	164.05	4.41043
2015-05-06 12:30:00		4.0	56.8666	164.05	4.40604
2015-05-06 12:40:00		4.0	56.8666	164.05	4.39431
2015-05-06 12:50:00		4.0	56.8666	164.05	4.38346
2015-05-06 13:00:00		4.0	56.8666	164.05	4.39459
2015-05-06 13:10:00		4.0	56.8666	164.05	4.36386
2015-05-06 13:20:00		4.0	56.8666	164.05	4.38573
2015-05-06 13:30:00		4.0	56.8666	164.05	4.38896
2015-05-06 13:40:00		4.0	56.8666	164.05	4.39598
2015-05-06 13:50:00		4.0	56.8666	164.05	4.40087
2015-05-06 14:00:00		4.0	56.8666	164.05	4.39759
2015-05-06 14:10:00		4.0	56.8666	164.05	4.3836
2015-05-06 14:20:00		4.0	56.8666	164.05	4.36455
2015-05-06 14:30:00		4.0	56.8666	164.05	4.39842
2015-05-06 14:40:00		4.0	56.8666	164.05	4.39755
2015-05-06 14:50:00		4.0	56.8666	164.05	4.36862
2015-05-06 15:00:00		4.0	56.8666	164.05	4.37089
2015-05-06 15:10:00		4.0	56.8666	164.05	4.36757
2015-05-06 15:20:00		4.0	56.8666	164.05	4.35126
2015-05-06 15:30:00		4.0	56.8666	164.05	4.35521
2015-05-06 15:40:00		4.0	56.8666	164.05	4.37617
2015-05-06 15:50:00		4.0	56.8666	164.05	4.37473
2015-05-06 16:00:00		4.0	56.8666	164.05	4.36771
2015-05-06 16:10:00		4.0	56.8666	164.05	4.37665
2015-05-06 16:20:00		4.0	56.8666	164.05	4.34357
2015-05-06 16:30:00		4.0	56.8666	164.05	4.3179
2015-05-06 16:40:00		4.0	56.8666	164.05	4.33423
2015-05-06 16:50:00		4.0	56.8666	164.05	4.33033
2015-05-06 17:00:00		4.0	56.8666	164.05	4.29429
2015-05-06 17:10:00		4.0	56.8666	164.05	4.29048
2015-05-06 17:20:00		4.0	56.8666	164.05	4.27302
2015-05-06 17:30:00		4.0	56.8666	164.05	4.26071
2015-05-06 17:40:00		4.0	56.8666	164.05	4.23356
2015-05-06 17:50:00		4.0	56.8666	164.05	4.23593
2015-05-06 18:00:00		4.0	56.8666	164.05	4.2581
2015-05-06 18:10:00		4.0	56.8666	164.05	4.23119
2015-05-06 18:20:00		4.0	56.8666	164.05	4.26134
2015-05-06 18:30:00		4.0	56.8666	164.05	4.27538
2015-05-06 18:40:00		4.0	56.8666	164.05	4.28286
2015-05-06 18:50:00		4.0	56.8666	164.05	4.27968
2015-05-06 19:00:00		4.0	56.8666	164.05	4.28648
2015-05-06 19:10:00		4.0	56.8666	164.05	4.28214
2015-05-06 19:20:00		4.0	56.8666	164.05	4.29236
2015-05-06 19:30:00		4.0	56.8666	164.05	4.31477
2015-05-06 19:40:00		4.0	56.8666	164.05	4.33071
2015-05-06 19:50:00		4.0	56.8666	164.05	4.33596
2015-05-06 20:00:00		4.0	56.8666	164.05	4.34309
2015-05-06 20:10:00		4.0	56.8666	164.05	4.35723
2015-05-06 20:20:00		4.0	56.8666	164.05	4.36704
2015-05-06 20:30:00		4.0	56.8666	164.05	4.36973
2015-05-06 20:40:00		4.0	56.8666	164.05	4.36175
2015-05-06 20:50:00		4.0	56.8666	164.05	4.38103
2015-05-06 21:00:00		4.0	56.8666	164.05	4.37608
2015-05-06 21:10:00		4.0	56.8666	164.05	4.4012
2015-05-06 21:20:00		4.0	56.8666	164.05	4.40802
2015-05-06 21:30:00		4.0	56.8666	164.05	4.42207
2015-05-06 21:40:00		4.0	56.8666	164.05	4.44797
2015-05-06 21:50:00		4.0	56.8666	164.05	4.48235
2015-05-06 22:00:00		4.0	56.8666	164.05	4.49637
2015-05-06 22:10:00		4.0	56.8666	164.05	4.50263
2015-05-06 22:20:00		4.0	56.8666	164.05	4.52467
2015-05-06 22:30:00		4.0	56.8666	164.05	4.53131
2015-05-06 22:40:00		4.0	56.8666	164.05	4.54071
2015-05-06 22:50:00		4.0	56.8666	164.05	4.54339
2015-05-06 23:00:00		4.0	56.8666	164.05	4.53775
2015-05-06 23:10:00		4.0	56.8666	164.05	4.52949
2015-05-06 23:20:00		4.0	56.8666	164.05	4.54291
2015-05-06 23:30:00		4.0	56.8666	164.05	4.55494
2015-05-06 23:40:00		4.0	56.8666	164.05	4.56686
2015-05-06 23:50:00		4.0	56.8666	164.05	4.56047
2015-05-07 00:00:00		4.0	56.8666	164.05	4.56248
2015-05-07 00:10:00		4.0	56.8666	164.05	4.52361
2015-05-07 00:20:00		4.0	56.8666	164.05	4.55866
2015-05-07 00:30:00		4.0	56.8666	164.05	4.56248
2015-05-07 00:40:00		4.0	56.8666	164.05	4.55341
2015-05-07 00:50:00		4.0	56.8666	164.05	4.60223
2015-05-07 01:00:00		4.0	56.8666	164.05	4.58713
2015-05-07 01:10:00		4.0	56.8666	164.05	4.56123
2015-05-07 01:20:00		4.0	56.8666	164.05	4.56133
2015-05-07 01:30:00		4.0	56.8666	164.05	4.57511
2015-05-07 01:40:00		4.0	56.8666	164.05	4.5997
2015-05-07 01:50:00		4.0	56.8666	164.05	4.61328
2015-05-07 02:00:00		4.0	56.8666	164.05	4.6218
2015-05-07 02:10:00		4.0	56.8666	164.05	4.60958
2015-05-07 02:20:00		4.0	56.8666	164.05	4.58393
2015-05-07 02:30:00		4.0	56.8666	164.05	4.57141
2015-05-07 02:40:00		4.0	56.8666	164.05	4.5492
2015-05-07 02:50:00		4.0	56.8666	164.05	4.54254
2015-05-07 03:00:00		4.0	56.8666	164.05	4.55715
2015-05-07 03:10:00		4.0	56.8666	164.05	4.53836
2015-05-07 03:20:00		4.0	56.8666	164.05	4.55353
2015-05-07 03:30:00		4.0	56.8666	164.05	4.55651
2015-05-07 03:40:00		4.0	56.8666	164.05	4.57261
2015-05-07 03:50:00		4.0	56.8666	164.05	4.57444
2015-05-07 04:00:00		4.0	56.8666	164.05	4.57792
2015-05-07 04:10:00		4.0	56.8666	164.05	4.58721
2015-05-07 04:20:00		4.0	56.8666	164.05	4.59559
2015-05-07 04:30:00		4.0	56.8666	164.05	4.60849
2015-05-07 04:40:00		4.0	56.8666	164.05	4.62158
2015-05-07 04:50:00		4.0	56.8666	164.05	4.62213
2015-05-07 05:00:00		4.0	56.8666	164.05	4.61757
2015-05-07 05:10:00		4.0	56.8666	164.05	4.61053
2015-05-07 05:20:00		4.0	56.8666	164.05	4.61707
2015-05-07 05:30:00		4.0	56.8666	164.05	4.62421
2015-05-07 05:40:00		4.0	56.8666	164.05	4.64388
2015-05-07 05:50:00		4.0	56.8666	164.05	4.63561
2015-05-07 06:00:00		4.0	56.8666	164.05	4.61469
2015-05-07 06:10:00		4.0	56.8666	164.05	4.59668
2015-05-07 06:20:00		4.0	56.8666	164.05	4.56739
2015-05-07 06:30:00		4.0	56.8666	164.05	4.55015
2015-05-07 06:40:00		4.0	56.8666	164.05	4.57345
2015-05-07 06:50:00		4.0	56.8666	164.05	4.60189
2015-05-07 07:00:00		4.0	56.8666	164.05	4.64868
2015-05-07 07:10:00		4.0	56.8666	164.05	4.68822
2015-05-07 07:20:00		4.0	56.8666	164.05	4.67279
2015-05-07 07:30:00		4.0	56.8666	164.05	4.67546
2015-05-07 07:40:00		4.0	56.8666	164.05	4.67675
2015-05-07 07:50:00		4.0	56.8666	164.05	4.70409
2015-05-07 08:00:00		4.0	56.8666	164.05	4.72231
2015-05-07 08:10:00		4.0	56.8666	164.05	4.74916
2015-05-07 08:20:00		4.0	56.8666	164.05	4.77864
2015-05-07 08:30:00		4.0	56.8666	164.05	4.80478
2015-05-07 08:40:00		4.0	56.8666	164.05	4.8364
2015-05-07 08:50:00		4.0	56.8666	164.05	4.84338
2015-05-07 09:00:00		4.0	56.8666	164.05	4.82667
2015-05-07 09:10:00		4.0	56.8666	164.05	4.80104
2015-05-07 09:20:00		4.0	56.8666	164.05	4.78184
2015-05-07 09:30:00		4.0	56.8666	164.05	4.76065
2015-05-07 09:40:00		4.0	56.8666	164.05	4.72345
2015-05-07 09:50:00		4.0	56.8666	164.05	4.63084
2015-05-07 10:00:00		4.0	56.8666	164.05	4.53437
2015-05-07 10:10:00		4.0	56.8666	164.05	4.52463
2015-05-07 10:20:00		4.0	56.8666	164.05	4.53697
2015-05-07 10:30:00		4.0	56.8666	164.05	4.53751
2015-05-07 10:40:00		4.0	56.8666	164.05	4.55238
2015-05-07 10:50:00		4.0	56.8666	164.05	4.55646
2015-05-07 11:00:00		4.0	56.8666	164.05	4.55089
2015-05-07 11:10:00		4.0	56.8666	164.05	4.55407
2015-05-07 11:20:00		4.0	56.8666	164.05	4.51761
2015-05-07 11:30:00		4.0	56.8666	164.05	4.45526
2015-05-07 11:40:00		4.0	56.8666	164.05	4.44113
2015-05-07 11:50:00		4.0	56.8666	164.05	4.3981
2015-05-07 12:00:00		4.0	56.8666	164.05	4.36286
2015-05-07 12:10:00		4.0	56.8666	164.05	4.34874
2015-05-07 12:20:00		4.0	56.8666	164.05	4.34242
2015-05-07 12:30:00		4.0	56.8666	164.05	4.33064
2015-05-07 12:40:00		4.0	56.8666	164.05	4.32321
2015-05-07 12:50:00		4.0	56.8666	164.05	4.31253
2015-05-07 13:00:00		4.0	56.8666	164.05	4.30746
2015-05-07 13:10:00		4.0	56.8666	164.05	4.29917
2015-05-07 13:20:00		4.0	56.8666	164.05	4.30806
2015-05-07 13:30:00		4.0	56.8666	164.05	4.31192
2015-05-07 13:40:00		4.0	56.8666	164.05	4.31785
2015-05-07 13:50:00		4.0	56.8666	164.05	4.31464
2015-05-07 14:00:00		4.0	56.8666	164.05	4.32024
2015-05-07 14:10:00		4.0	56.8666	164.05	4.35389
2015-05-07 14:20:00		4.0	56.8666	164.05	4.3669
2015-05-07 14:30:00		4.0	56.8666	164.05	4.36857
2015-05-07 14:40:00		4.0	56.8666	164.05	4.38242
2015-05-07 14:50:00		4.0	56.8666	164.05	4.39338
2015-05-07 15:00:00		4.0	56.8666	164.05	4.40534
2015-05-07 15:10:00		4.0	56.8666	164.05	4.407
2015-05-07 15:20:00		4.0	56.8666	164.05	4.4082
2015-05-07 15:30:00		4.0	56.8666	164.05	4.39103
2015-05-07 15:40:00		4.0	56.8666	164.05	4.38336
2015-05-07 15:50:00		4.0	56.8666	164.05	4.37385
2015-05-07 16:00:00		4.0	56.8666	164.05	4.35848
2015-05-07 16:10:00		4.0	56.8666	164.05	4.33709
2015-05-07 16:20:00		4.0	56.8666	164.05	4.33385
2015-05-07 16:30:00		4.0	56.8666	164.05	4.33029
2015-05-07 16:40:00		4.0	56.8666	164.05	4.31516
2015-05-07 16:50:00		4.0	56.8666	164.05	4.31218
2015-05-07 17:00:00		4.0	56.8666	164.05	4.30977
2015-05-07 17:10:00		4.0	56.8666	164.05	4.30967
2015-05-07 17:20:00		4.0	56.8666	164.05	4.31658
2015-05-07 17:30:00		4.0	56.8666	164.05	4.32035
2015-05-07 17:40:00		4.0	56.8666	164.05	4.32511
2015-05-07 17:50:00		4.0	56.8666	164.05	4.32993
2015-05-07 18:00:00		4.0	56.8666	164.05	4.33014
2015-05-07 18:10:00		4.0	56.8666	164.05	4.32668
2015-05-07 18:20:00		4.0	56.8666	164.05	4.33804
2015-05-07 18:30:00		4.0	56.8666	164.05	4.33856
2015-05-07 18:40:00		4.0	56.8666	164.05	4.34201
2015-05-07 18:50:00		4.0	56.8666	164.05	4.34102
2015-05-07 19:00:00		4.0	56.8666	164.05	4.34672
2015-05-07 19:10:00		4.0	56.8666	164.05	4.35159
2015-05-07 19:20:00		4.0	56.8666	164.05	4.34719
2015-05-07 19:30:00		4.0	56.8666	164.05	4.33317
2015-05-07 19:40:00		4.0	56.8666	164.05	4.34175
2015-05-07 19:50:00		4.0	56.8666	164.05	4.34447
2015-05-07 20:00:00		4.0	56.8666	164.05	4.34228
2015-05-07 20:10:00		4.0	56.8666	164.05	4.34562
2015-05-07 20:20:00		4.0	56.8666	164.05	4.34693
2015-05-07 20:30:00		4.0	56.8666	164.05	4.34468
2015-05-07 20:40:00		4.0	56.8666	164.05	4.34688
2015-05-07 20:50:00		4.0	56.8666	164.05	4.34813
2015-05-07 21:00:00		4.0	56.8666	164.05	4.35969
2015-05-07 21:10:00		4.0	56.8666	164.05	4.36711
2015-05-07 21:20:00		4.0	56.8666	164.05	4.35707
2015-05-07 21:30:00		4.0	56.8666	164.05	4.37155
2015-05-07 21:40:00		4.0	56.8666	164.05	4.38717
2015-05-07 21:50:00		4.0	56.8666	164.05	4.38325
2015-05-07 22:00:00		4.0	56.8666	164.05	4.38189
2015-05-07 22:10:00		4.0	56.8666	164.05	4.3761
2015-05-07 22:20:00		4.0	56.8666	164.05	4.38273
2015-05-07 22:30:00		4.0	56.8666	164.05	4.38304
2015-05-07 22:40:00		4.0	56.8666	164.05	4.39683
2015-05-07 22:50:00		4.0	56.8666	164.05	4.4009
2015-05-07 23:00:00		4.0	56.8666	164.05	4.42401
2015-05-07 23:10:00		4.0	56.8666	164.05	4.42046
2015-05-07 23:20:00		4.0	56.8666	164.05	4.39959
2015-05-07 23:30:00		4.0	56.8666	164.05	4.37682
2015-05-07 23:40:00		4.0	56.8666	164.05	4.34478
2015-05-07 23:50:00		4.0	56.8666	164.05	4.32265
2015-05-08 00:00:00		4.0	56.8666	164.05	4.32056
2015-05-08 00:10:00		4.0	56.8666	164.05	4.33663
2015-05-08 00:20:00		4.0	56.8666	164.05	4.35922
2015-05-08 00:30:00		4.0	56.8666	164.05	4.37516
2015-05-08 00:40:00		4.0	56.8666	164.05	4.41029
2015-05-08 00:50:00		4.0	56.8666	164.05	4.4348
2015-05-08 01:00:00		4.0	56.8666	164.05	4.46907
2015-05-08 01:10:00		4.0	56.8666	164.05	4.48088
2015-05-08 01:20:00		4.0	56.8666	164.05	4.48592
2015-05-08 01:30:00		4.0	56.8666	164.05	4.49184
2015-05-08 01:40:00		4.0	56.8666	164.05	4.48868
2015-05-08 01:50:00		4.0	56.8666	164.05	4.48281
2015-05-08 02:00:00		4.0	56.8666	164.05	4.4814
2015-05-08 02:10:00		4.0	56.8666	164.05	4.49048
2015-05-08 02:20:00		4.0	56.8666	164.05	4.49206
2015-05-08 02:30:00		4.0	56.8666	164.05	4.48297
2015-05-08 02:40:00		4.0	56.8666	164.05	4.47226
2015-05-08 02:50:00		4.0	56.8666	164.05	4.46263
2015-05-08 03:00:00		4.0	56.8666	164.05	4.45304
2015-05-08 03:10:00		4.0	56.8666	164.05	4.44232
2015-05-08 03:20:00		4.0	56.8666	164.05	4.43267
2015-05-08 03:30:00		4.0	56.8666	164.05	4.42537
2015-05-08 03:40:00		4.0	56.8666	164.05	4.42276
2015-05-08 03:50:00		4.0	56.8666	164.05	4.41349
2015-05-08 04:00:00		4.0	56.8666	164.05	4.3993
2015-05-08 04:10:00		4.0	56.8666	164.05	4.39521
2015-05-08 04:20:00		4.0	56.8666	164.05	4.38588
2015-05-08 04:30:00		4.0	56.8666	164.05	4.38315
2015-05-08 04:40:00		4.0	56.8666	164.05	4.38304
2015-05-08 04:50:00		4.0	56.8666	164.05	4.37501
2015-05-08 05:00:00		4.0	56.8666	164.05	4.38611
2015-05-08 05:10:00		4.0	56.8666	164.05	4.3855
2015-05-08 05:20:00		4.0	56.8666	164.05	4.38315
2015-05-08 05:30:00		4.0	56.8666	164.05	4.39107
2015-05-08 05:40:00		4.0	56.8666	164.05	4.3903
2015-05-08 05:50:00		4.0	56.8666	164.05	4.39713
2015-05-08 06:00:00		4.0	56.8666	164.05	4.40204
2015-05-08 06:10:00		4.0	56.8666	164.05	4.41142
2015-05-08 06:20:00		4.0	56.8666	164.05	4.42102
2015-05-08 06:30:00		4.0	56.8666	164.05	4.43405
2015-05-08 06:40:00		4.0	56.8666	164.05	4.44151
2015-05-08 06:50:00		4.0	56.8666	164.05	4.44755
2015-05-08 07:00:00		4.0	56.8666	164.05	4.45583
2015-05-08 07:10:00		4.0	56.8666	164.05	4.45964
2015-05-08 07:20:00		4.0	56.8666	164.05	4.46323
2015-05-08 07:30:00		4.0	56.8666	164.05	4.46339
2015-05-08 07:40:00		4.0	56.8666	164.05	4.46454
2015-05-08 07:50:00		4.0	56.8666	164.05	4.46459
2015-05-08 08:00:00		4.0	56.8666	164.05	4.4623
2015-05-08 08:10:00		4.0	56.8666	164.05	4.45876
2015-05-08 08:20:00		4.0	56.8666	164.05	4.45517
2015-05-08 08:30:00		4.0	56.8666	164.05	4.45158
2015-05-08 08:40:00		4.0	56.8666	164.05	4.44455
2015-05-08 08:50:00		4.0	56.8666	164.05	4.43736
2015-05-08 09:00:00		4.0	56.8666	164.05	4.42673
2015-05-08 09:10:00		4.0	56.8666	164.05	4.40448
2015-05-08 09:20:00		4.0	56.8666	164.05	4.38396
2015-05-08 09:30:00		4.0	56.8666	164.05	4.34975
2015-05-08 09:40:00		4.0	56.8666	164.05	4.34244
2015-05-08 09:50:00		4.0	56.8666	164.05	4.33413
2015-05-08 10:00:00		4.0	56.8666	164.05	4.32685
2015-05-08 10:10:00		4.0	56.8666	164.05	4.33687
2015-05-08 10:20:00		4.0	56.8666	164.05	4.33851
2015-05-08 10:30:00		4.0	56.8666	164.05	4.33511
2015-05-08 10:40:00		4.0	56.8666	164.05	4.3407
2015-05-08 10:50:00		4.0	56.8666	164.05	4.35131
2015-05-08 11:00:00		4.0	56.8666	164.05	4.36213
2015-05-08 11:10:00		4.0	56.8666	164.05	4.35802
2015-05-08 11:20:00		4.0	56.8666	164.05	4.34287
2015-05-08 11:30:00		4.0	56.8666	164.05	4.32148
2015-05-08 11:40:00		4.0	56.8666	164.05	4.30325
2015-05-08 11:50:00		4.0	56.8666	164.05	4.28402
2015-05-08 12:00:00		4.0	56.8666	164.05	4.27969
2015-05-08 12:10:00		4.0	56.8666	164.05	4.28644
2015-05-08 12:20:00		4.0	56.8666	164.05	4.29022
2015-05-08 12:30:00		4.0	56.8666	164.05	4.27771
2015-05-08 12:40:00		4.0	56.8666	164.05	4.25522
2015-05-08 12:50:00		4.0	56.8666	164.05	4.24035
2015-05-08 13:00:00		4.0	56.8666	164.05	4.19358
2015-05-08 13:10:00		4.0	56.8666	164.05	4.19248
2015-05-08 13:20:00		4.0	56.8666	164.05	4.18677
2015-05-08 13:30:00		4.0	56.8666	164.05	4.18418
2015-05-08 13:40:00		4.0	56.8666	164.05	4.18406
2015-05-08 13:50:00		4.0	56.8666	164.05	4.18291
2015-05-08 14:00:00		4.0	56.8666	164.05	4.1817
2015-05-08 14:10:00		4.0	56.8666	164.05	4.17818
2015-05-08 14:20:00		4.0	56.8666	164.05	4.1757
2015-05-08 14:30:00		4.0	56.8666	164.05	4.17328
2015-05-08 14:40:00		4.0	56.8666	164.05	4.17317
2015-05-08 14:50:00		4.0	56.8666	164.05	4.17548
2015-05-08 15:00:00		4.0	56.8666	164.05	4.17674
2015-05-08 15:10:00		4.0	56.8666	164.05	4.1768
2015-05-08 15:20:00		4.0	56.8666	164.05	4.18142
2015-05-08 15:30:00		4.0	56.8666	164.05	4.17933
2015-05-08 15:40:00		4.0	56.8666	164.05	4.17922
2015-05-08 15:50:00		4.0	56.8666	164.05	4.17576
2015-05-08 16:00:00		4.0	56.8666	164.05	4.1779
2015-05-08 16:10:00		4.0	56.8666	164.05	4.18609
2015-05-08 16:20:00		4.0	56.8666	164.05	4.19226
2015-05-08 16:30:00		4.0	56.8666	164.05	4.196
2015-05-08 16:40:00		4.0	56.8666	164.05	4.20424
2015-05-08 16:50:00		4.0	56.8666	164.05	4.22078
2015-05-08 17:00:00		4.0	56.8666	164.05	4.25152
2015-05-08 17:10:00		4.0	56.8666	164.05	4.27599
2015-05-08 17:20:00		4.0	56.8666	164.05	4.27942
2015-05-08 17:30:00		4.0	56.8666	164.05	4.28643
2015-05-08 17:40:00		4.0	56.8666	164.05	4.29481
2015-05-08 17:50:00		4.0	56.8666	164.05	4.29635
2015-05-08 18:00:00		4.0	56.8666	164.05	4.29411
2015-05-08 18:10:00		4.0	56.8666	164.05	4.2917
2015-05-08 18:20:00		4.0	56.8666	164.05	4.29389
2015-05-08 18:30:00		4.0	56.8666	164.05	4.2963
2015-05-08 18:40:00		4.0	56.8666	164.05	4.29756
2015-05-08 18:50:00		4.0	56.8666	164.05	4.29417
2015-05-08 19:00:00		4.0	56.8666	164.05	4.294
2015-05-08 19:10:00		4.0	56.8666	164.05	4.2871
2015-05-08 19:20:00		4.0	56.8666	164.05	4.29022
2015-05-08 19:30:00		4.0	56.8666	164.05	4.29038
2015-05-08 19:40:00		4.0	56.8666	164.05	4.29038
2015-05-08 19:50:00		4.0	56.8666	164.05	4.29038
2015-05-08 20:00:00		4.0	56.8666	164.05	4.29153
2015-05-08 20:10:00		4.0	56.8666	164.05	4.29389
2015-05-08 20:20:00		4.0	56.8666	164.05	4.29055
2015-05-08 20:30:00		4.0	56.8666	164.05	4.29268
2015-05-08 20:40:00		4.0	56.8666	164.05	4.29509
2015-05-08 20:50:00		4.0	56.8666	164.05	4.28831
2015-05-08 21:00:00		4.0	56.8666	164.05	4.28337
2015-05-08 21:10:00		4.0	56.8666	164.05	4.2797
2015-05-08 21:20:00		4.0	56.8666	164.05	4.28298
2015-05-08 21:30:00		4.0	56.8666	164.05	4.29809
2015-05-08 21:40:00		4.0	56.8666	164.05	4.29193
2015-05-08 21:50:00		4.0	56.8666	164.05	4.29159
2015-05-08 22:00:00		4.0	56.8666	164.05	4.29504
2015-05-08 22:10:00		4.0	56.8666	164.05	4.29635
2015-05-08 22:20:00		4.0	56.8666	164.05	4.30101
2015-05-08 22:30:00		4.0	56.8666	164.05	4.31042
2015-05-08 22:40:00		4.0	56.8666	164.05	4.30743
2015-05-08 22:50:00		4.0	56.8666	164.05	4.32218
2015-05-08 23:00:00		4.0	56.8666	164.05	4.33324
2015-05-08 23:10:00		4.0	56.8666	164.05	4.34293
2015-05-08 23:20:00		4.0	56.8666	164.05	4.36286
2015-05-08 23:30:00		4.0	56.8666	164.05	4.36955
2015-05-08 23:40:00		4.0	56.8666	164.05	4.38586
2015-05-08 23:50:00		4.0	56.8666	164.05	4.38894
2015-05-09 00:00:00		4.0	56.8666	164.05	4.36958
2015-05-09 00:10:00		4.0	56.8666	164.05	4.35143
2015-05-09 00:20:00		4.0	56.8666	164.05	4.3265
2015-05-09 00:30:00		4.0	56.8666	164.05	4.31157
2015-05-09 00:40:00		4.0	56.8666	164.05	4.30514
2015-05-09 00:50:00		4.0	56.8666	164.05	4.30255
2015-05-09 01:00:00		4.0	56.8666	164.05	4.30702
2015-05-09 01:10:00		4.0	56.8666	164.05	4.30496
2015-05-09 01:20:00		4.0	56.8666	164.05	4.31173
2015-05-09 01:30:00		4.0	56.8666	164.05	4.3029
2015-05-09 01:40:00		4.0	56.8666	164.05	4.299
2015-05-09 01:50:00		4.0	56.8666	164.05	4.28964
2015-05-09 02:00:00		4.0	56.8666	164.05	4.28114
2015-05-09 02:10:00		4.0	56.8666	164.05	4.28074
2015-05-09 02:20:00		4.0	56.8666	164.05	4.27844
2015-05-09 02:30:00		4.0	56.8666	164.05	4.27718
2015-05-09 02:40:00		4.0	56.8666	164.05	4.26219
2015-05-09 02:50:00		4.0	56.8666	164.05	4.25914
2015-05-09 03:00:00		4.0	56.8666	164.05	4.25098
2015-05-09 03:10:00		4.0	56.8666	164.05	4.23332
2015-05-09 03:20:00		4.0	56.8666	164.05	4.22555
2015-05-09 03:30:00		4.0	56.8666	164.05	4.21139
2015-05-09 03:40:00		4.0	56.8666	164.05	4.20493
2015-05-09 03:50:00		4.0	56.8666	164.05	4.20349
2015-05-09 04:00:00		4.0	56.8666	164.05	4.20919
2015-05-09 04:10:00		4.0	56.8666	164.05	4.21408
2015-05-09 04:20:00		4.0	56.8666	164.05	4.21316
2015-05-09 04:30:00		4.0	56.8666	164.05	4.20505
2015-05-09 04:40:00		4.0	56.8666	164.05	4.19658
2015-05-09 04:50:00		4.0	56.8666	164.05	4.19387
2015-05-09 05:00:00		4.0	56.8666	164.05	4.18684
2015-05-09 05:10:00		4.0	56.8666	164.05	4.18764
2015-05-09 05:20:00		4.0	56.8666	164.05	4.18424
2015-05-09 05:30:00		4.0	56.8666	164.05	4.18867
2015-05-09 05:40:00		4.0	56.8666	164.05	4.19006
2015-05-09 05:50:00		4.0	56.8666	164.05	4.19703
2015-05-09 06:00:00		4.0	56.8666	164.05	4.20199
2015-05-09 06:10:00		4.0	56.8666	164.05	4.21143
2015-05-09 06:20:00		4.0	56.8666	164.05	4.21995
2015-05-09 06:30:00		4.0	56.8666	164.05	4.22151
2015-05-09 06:40:00		4.0	56.8666	164.05	4.23307
2015-05-09 06:50:00		4.0	56.8666	164.05	4.24285
2015-05-09 07:00:00		4.0	56.8666	164.05	4.24102
2015-05-09 07:10:00		4.0	56.8666	164.05	4.2524
2015-05-09 07:20:00		4.0	56.8666	164.05	4.23689
2015-05-09 07:30:00		4.0	56.8666	164.05	4.26939
2015-05-09 07:40:00		4.0	56.8666	164.05	4.29175
2015-05-09 07:50:00		4.0	56.8666	164.05	4.32031
2015-05-09 08:00:00		4.0	56.8666	164.05	4.3492
2015-05-09 08:10:00		4.0	56.8666	164.05	4.35631
2015-05-09 08:20:00		4.0	56.8666	164.05	4.36919
2015-05-09 08:30:00		4.0	56.8666	164.05	4.38241
2015-05-09 08:40:00		4.0	56.8666	164.05	4.39333
2015-05-09 08:50:00		4.0	56.8666	164.05	4.39728
2015-05-09 09:00:00		4.0	56.8666	164.05	4.39631
2015-05-09 09:10:00		4.0	56.8666	164.05	4.3974
2015-05-09 09:20:00		4.0	56.8666	164.05	4.39174
2015-05-09 09:30:00		4.0	56.8666	164.05	4.39259
2015-05-09 09:40:00		4.0	56.8666	164.05	4.38351
2015-05-09 09:50:00		4.0	56.8666	164.05	4.37618
2015-05-09 10:00:00		4.0	56.8666	164.05	4.3644
2015-05-09 10:10:00		4.0	56.8666	164.05	4.35352
2015-05-09 10:20:00		4.0	56.8666	164.05	4.34842
2015-05-09 10:30:00		4.0	56.8666	164.05	4.31955
2015-05-09 10:40:00		4.0	56.8666	164.05	4.32268
2015-05-09 10:50:00		4.0	56.8666	164.05	4.30343
2015-05-09 11:00:00		4.0	56.8666	164.05	4.28752
2015-05-09 11:10:00		4.0	56.8666	164.05	4.29136
2015-05-09 11:20:00		4.0	56.8666	164.05	4.30306
2015-05-09 11:30:00		4.0	56.8666	164.05	4.3002
2015-05-09 11:40:00		4.0	56.8666	164.05	4.29659
2015-05-09 11:50:00		4.0	56.8666	164.05	4.29297
2015-05-09 12:00:00		4.0	56.8666	164.05	4.29165
2015-05-09 12:10:00		4.0	56.8666	164.05	4.29273
2015-05-09 12:20:00		4.0	56.8666	164.05	4.28707
2015-05-09 12:30:00		4.0	56.8666	164.05	4.28448
2015-05-09 12:40:00		4.0	56.8666	164.05	4.28092
2015-05-09 12:50:00		4.0	56.8666	164.05	4.27501
2015-05-09 13:00:00		4.0	56.8666	164.05	4.27471
2015-05-09 13:10:00		4.0	56.8666	164.05	4.26324
2015-05-09 13:20:00		4.0	56.8666	164.05	4.26149
2015-05-09 13:30:00		4.0	56.8666	164.05	4.26258
2015-05-09 13:40:00		4.0	56.8666	164.05	4.26149
2015-05-09 13:50:00		4.0	56.8666	164.05	4.25684
2015-05-09 14:00:00		4.0	56.8666	164.05	4.25202
2015-05-09 14:10:00		4.0	56.8666	164.05	4.25292
2015-05-09 14:20:00		4.0	56.8666	164.05	4.24839
2015-05-09 14:30:00		4.0	56.8666	164.05	4.24012
2015-05-09 14:40:00		4.0	56.8666	164.05	4.23511
2015-05-09 14:50:00		4.0	56.8666	164.05	4.23257
2015-05-09 15:00:00		4.0	56.8666	164.05	4.21407
2015-05-09 15:10:00		4.0	56.8666	164.05	4.20391
2015-05-09 15:20:00		4.0	56.8666	164.05	4.19193
2015-05-09 15:30:00		4.0	56.8666	164.05	4.17292
2015-05-09 15:40:00		4.0	56.8666	164.05	4.15123
2015-05-09 15:50:00		4.0	56.8666	164.05	4.13632
2015-05-09 16:00:00		4.0	56.8666	164.05	4.12983
2015-05-09 16:10:00		4.0	56.8666	164.05	4.12837
2015-05-09 16:20:00		4.0	56.8666	164.05	4.13061
2015-05-09 16:30:00		4.0	56.8666	164.05	4.13189
2015-05-09 16:40:00		4.0	56.8666	164.05	4.1308
2015-05-09 16:50:00		4.0	56.8666	164.05	4.12728
2015-05-09 17:00:00		4.0	56.8666	164.05	4.12825
2015-05-09 17:10:00		4.0	56.8666	164.05	4.13638
2015-05-09 17:20:00		4.0	56.8666	164.05	4.14141
2015-05-09 17:30:00		4.0	56.8666	164.05	4.13935
2015-05-09 17:40:00		4.0	56.8666	164.05	4.14153
2015-05-09 17:50:00		4.0	56.8666	164.05	4.14741
2015-05-09 18:00:00		4.0	56.8666	164.05	4.16153
2015-05-09 18:10:00		4.0	56.8666	164.05	4.16917
2015-05-09 18:20:00		4.0	56.8666	164.05	4.18219
2015-05-09 18:30:00		4.0	56.8666	164.05	4.1955
2015-05-09 18:40:00		4.0	56.8666	164.05	4.20651
2015-05-09 18:50:00		4.0	56.8666	164.05	4.2174
2015-05-09 19:00:00		4.0	56.8666	164.05	4.22483
2015-05-09 19:10:00		4.0	56.8666	164.05	4.23323
2015-05-09 19:20:00		4.0	56.8666	164.05	4.24284
2015-05-09 19:30:00		4.0	56.8666	164.05	4.24791
2015-05-09 19:40:00		4.0	56.8666	164.05	4.2493
2015-05-09 19:50:00		4.0	56.8666	164.05	4.25395
2015-05-09 20:00:00		4.0	56.8666	164.05	4.26222
2015-05-09 20:10:00		4.0	56.8666	164.05	4.26264
2015-05-09 20:20:00		4.0	56.8666	164.05	4.26723
2015-05-09 20:30:00		4.0	56.8666	164.05	4.26288
2015-05-09 20:40:00		4.0	56.8666	164.05	4.27181
2015-05-09 20:50:00		4.0	56.8666	164.05	4.28261
2015-05-09 21:00:00		4.0	56.8666	164.05	4.29689
2015-05-09 21:10:00		4.0	56.8666	164.05	4.3022
2015-05-09 21:20:00		4.0	56.8666	164.05	4.30816
2015-05-09 21:30:00		4.0	56.8666	164.05	4.31876
2015-05-09 21:40:00		4.0	56.8666	164.05	4.32273
2015-05-09 21:50:00		4.0	56.8666	164.05	4.32406
2015-05-09 22:00:00		4.0	56.8666	164.05	4.33441
2015-05-09 22:10:00		4.0	56.8666	164.05	4.32809
2015-05-09 22:20:00		4.0	56.8666	164.05	4.32201
2015-05-09 22:30:00		4.0	56.8666	164.05	4.32285
2015-05-09 22:40:00		4.0	56.8666	164.05	4.32291
2015-05-09 22:50:00		4.0	56.8666	164.05	4.32749
2015-05-09 23:00:00		4.0	56.8666	164.05	4.31858
2015-05-09 23:10:00		4.0	56.8666	164.05	4.32267
2015-05-09 23:20:00		4.0	56.8666	164.05	4.32634
2015-05-09 23:30:00		4.0	56.8666	164.05	4.31852
2015-05-09 23:40:00		4.0	56.8666	164.05	4.31123
2015-05-09 23:50:00		4.0	56.8666	164.05	4.32229
2015-05-10 00:00:00		4.0	56.8666	164.05	4.30235
2015-05-10 00:10:00		4.0	56.8666	164.05	4.28408
2015-05-10 00:20:00		4.0	56.8666	164.05	4.30144
2015-05-10 00:30:00		4.0	56.8666	164.05	4.29901
2015-05-10 00:40:00		4.0	56.8666	164.05	4.30225
2015-05-10 00:50:00		4.0	56.8666	164.05	4.30472
2015-05-10 01:00:00		4.0	56.8666	164.05	4.30142
2015-05-10 01:10:00		4.0	56.8666	164.05	4.3058
2015-05-10 01:20:00		4.0	56.8666	164.05	4.31062
2015-05-10 01:30:00		4.0	56.8666	164.05	4.30973
2015-05-10 01:40:00		4.0	56.8666	164.05	4.30395
2015-05-10 01:50:00		4.0	56.8666	164.05	4.31963
2015-05-10 02:00:00		4.0	56.8666	164.05	4.34676
2015-05-10 02:10:00		4.0	56.8666	164.05	4.36529
2015-05-10 02:20:00		4.0	56.8666	164.05	4.3799
2015-05-10 02:30:00		4.0	56.8666	164.05	4.38975
2015-05-10 02:40:00		4.0	56.8666	164.05	4.39708
2015-05-10 02:50:00		4.0	56.8666	164.05	4.40428
2015-05-10 03:00:00		4.0	56.8666	164.05	4.40352
2015-05-10 03:10:00		4.0	56.8666	164.05	4.40801
2015-05-10 03:20:00		4.0	56.8666	164.05	4.41053
2015-05-10 03:30:00		4.0	56.8666	164.05	4.41748
2015-05-10 03:40:00		4.0	56.8666	164.05	4.41558
2015-05-10 03:50:00		4.0	56.8666	164.05	4.41432
2015-05-10 04:00:00		4.0	56.8666	164.05	4.41084
2015-05-10 04:10:00		4.0	56.8666	164.05	4.41066
2015-05-10 04:20:00		4.0	56.8666	164.05	4.41407
2015-05-10 04:30:00		4.0	56.8666	164.05	4.4097
2015-05-10 04:40:00		4.0	56.8666	164.05	4.4049
2015-05-10 04:50:00		4.0	56.8666	164.05	4.40807
2015-05-10 05:00:00		4.0	56.8666	164.05	4.40826
2015-05-10 05:10:00		4.0	56.8666	164.05	4.40143
2015-05-10 05:20:00		4.0	56.8666	164.05	4.40447
2015-05-10 05:30:00		4.0	56.8666	164.05	4.40352
2015-05-10 05:40:00		4.0	56.8666	164.05	4.40004
2015-05-10 05:50:00		4.0	56.8666	164.05	4.40099
2015-05-10 06:00:00		4.0	56.8666	164.05	4.40105
2015-05-10 06:10:00		4.0	56.8666	164.05	4.39422
2015-05-10 06:20:00		4.0	56.8666	164.05	4.3893
2015-05-10 06:30:00		4.0	56.8666	164.05	4.3993
2015-05-10 06:40:00		4.0	56.8666	164.05	4.40327
2015-05-10 06:50:00		4.0	56.8666	164.05	4.40232
2015-05-10 07:00:00		4.0	56.8666	164.05	4.40453
2015-05-10 07:10:00		4.0	56.8666	164.05	4.40807
2015-05-10 07:20:00		4.0	56.8666	164.05	4.40484
2015-05-10 07:30:00		4.0	56.8666	164.05	4.4001
2015-05-10 07:40:00		4.0	56.8666	164.05	4.39416
2015-05-10 07:50:00		4.0	56.8666	164.05	4.3836
2015-05-10 08:00:00		4.0	56.8666	164.05	4.37279
2015-05-10 08:10:00		4.0	56.8666	164.05	4.39274
2015-05-10 08:20:00		4.0	56.8666	164.05	4.39841
2015-05-10 08:30:00		4.0	56.8666	164.05	4.40776
2015-05-10 08:40:00		4.0	56.8666	164.05	4.41963
2015-05-10 08:50:00		4.0	56.8666	164.05	4.42253
2015-05-10 09:00:00		4.0	56.8666	164.05	4.42379
2015-05-10 09:10:00		4.0	56.8666	164.05	4.42044
2015-05-10 09:20:00		4.0	56.8666	164.05	4.4157
2015-05-10 09:30:00		4.0	56.8666	164.05	4.41318
2015-05-10 09:40:00		4.0	56.8666	164.05	4.41078
2015-05-10 09:50:00		4.0	56.8666	164.05	4.40838
2015-05-10 10:00:00		4.0	56.8666	164.05	4.40484
2015-05-10 10:10:00		4.0	56.8666	164.05	4.40465
2015-05-10 10:20:00		4.0	56.8666	164.05	4.40465
2015-05-10 10:30:00		4.0	56.8666	164.05	4.40465
2015-05-10 10:40:00		4.0	56.8666	164.05	4.40238
2015-05-10 10:50:00		4.0	56.8666	164.05	4.40112
2015-05-10 11:00:00		4.0	56.8666	164.05	4.40333
2015-05-10 11:10:00		4.0	56.8666	164.05	4.39662
2015-05-10 11:20:00		4.0	56.8666	164.05	4.38943
2015-05-10 11:30:00		4.0	56.8666	164.05	4.38336
2015-05-10 11:40:00		4.0	56.8666	164.05	4.37736
2015-05-10 11:50:00		4.0	56.8666	164.05	4.36111
2015-05-10 12:00:00		4.0	56.8666	164.05	4.34427
2015-05-10 12:10:00		4.0	56.8666	164.05	4.33084
2015-05-10 12:20:00		4.0	56.8666	164.05	4.31532
2015-05-10 12:30:00		4.0	56.8666	164.05	4.30764
2015-05-10 12:40:00		4.0	56.8666	164.05	4.29699
2015-05-10 12:50:00		4.0	56.8666	164.05	4.28956
2015-05-10 13:00:00		4.0	56.8666	164.05	4.27434
2015-05-10 13:10:00		4.0	56.8666	164.05	4.26322
2015-05-10 13:20:00		4.0	56.8666	164.05	4.2615
2015-05-10 13:30:00		4.0	56.8666	164.05	4.26258
2015-05-10 13:40:00		4.0	56.8666	164.05	4.26264
2015-05-10 13:50:00		4.0	56.8666	164.05	4.26264
2015-05-10 14:00:00		4.0	56.8666	164.05	4.26264
2015-05-10 14:10:00		4.0	56.8666	164.05	4.26264
2015-05-10 14:20:00		4.0	56.8666	164.05	4.26264
2015-05-10 14:30:00		4.0	56.8666	164.05	4.2615
2015-05-10 14:40:00		4.0	56.8666	164.05	4.25915
2015-05-10 14:50:00		4.0	56.8666	164.05	4.25902
2015-05-10 15:00:00		4.0	56.8666	164.05	4.25673
2015-05-10 15:10:00		4.0	56.8666	164.05	4.2566
2015-05-10 15:20:00		4.0	56.8666	164.05	4.25432
2015-05-10 15:30:00		4.0	56.8666	164.05	4.25076
2015-05-10 15:40:00		4.0	56.8666	164.05	4.24599
2015-05-10 15:50:00		4.0	56.8666	164.05	4.24002
2015-05-10 16:00:00		4.0	56.8666	164.05	4.23512
2015-05-10 16:10:00		4.0	56.8666	164.05	4.23258
2015-05-10 16:20:00		4.0	56.8666	164.05	4.23016
2015-05-10 16:30:00		4.0	56.8666	164.05	4.23117
2015-05-10 16:40:00		4.0	56.8666	164.05	4.22895
2015-05-10 16:50:00		4.0	56.8666	164.05	4.2231
2015-05-10 17:00:00		4.0	56.8666	164.05	4.22621
2015-05-10 17:10:00		4.0	56.8666	164.05	4.22869
2015-05-10 17:20:00		4.0	56.8666	164.05	4.23683
2015-05-10 17:30:00		4.0	56.8666	164.05	4.24414
2015-05-10 17:40:00		4.0	56.8666	164.05	4.26167
2015-05-10 17:50:00		4.0	56.8666	164.05	4.26607
2015-05-10 18:00:00		4.0	56.8666	164.05	4.28111
2015-05-10 18:10:00		4.0	56.8666	164.05	4.28537
2015-05-10 18:20:00		4.0	56.8666	164.05	4.29469
2015-05-10 18:30:00		4.0	56.8666	164.05	4.30205
2015-05-10 18:40:00		4.0	56.8666	164.05	4.31042
2015-05-10 18:50:00		4.0	56.8666	164.05	4.32455
2015-05-10 19:00:00		4.0	56.8666	164.05	4.3333
2015-05-10 19:10:00		4.0	56.8666	164.05	4.34628
2015-05-10 19:20:00		4.0	56.8666	164.05	4.35723
2015-05-10 19:30:00		4.0	56.8666	164.05	4.36805
2015-05-10 19:40:00		4.0	56.8666	164.05	4.38228
2015-05-10 19:50:00		4.0	56.8666	164.05	4.38304
2015-05-10 20:00:00		4.0	56.8666	164.05	4.39214
2015-05-10 20:10:00		4.0	56.8666	164.05	4.3972
2015-05-10 20:20:00		4.0	56.8666	164.05	4.39404
2015-05-10 20:30:00		4.0	56.8666	164.05	4.39612
2015-05-10 20:40:00		4.0	56.8666	164.05	4.39171
2015-05-10 20:50:00		4.0	56.8666	164.05	4.39486
2015-05-10 21:00:00		4.0	56.8666	164.05	4.39051
2015-05-10 21:10:00		4.0	56.8666	164.05	4.39025
2015-05-10 21:20:00		4.0	56.8666	164.05	4.39139
2015-05-10 21:30:00		4.0	56.8666	164.05	4.38918
2015-05-10 21:40:00		4.0	56.8666	164.05	4.38336
2015-05-10 21:50:00		4.0	56.8666	164.05	4.38304
2015-05-10 22:00:00		4.0	56.8666	164.05	4.37508
2015-05-10 22:10:00		4.0	56.8666	164.05	4.37577
2015-05-10 22:20:00		4.0	56.8666	164.05	4.38266
2015-05-10 22:30:00		4.0	56.8666	164.05	4.38077
2015-05-10 22:40:00		4.0	56.8666	164.05	4.36813
2015-05-10 22:50:00		4.0	56.8666	164.05	4.37652
2015-05-10 23:00:00		4.0	56.8666	164.05	4.37363
2015-05-10 23:10:00		4.0	56.8666	164.05	4.36548
2015-05-10 23:20:00		4.0	56.8666	164.05	4.3707
2015-05-10 23:30:00		4.0	56.8666	164.05	4.35967
2015-05-10 23:40:00		4.0	56.8666	164.05	4.38172
2015-05-10 23:50:00		4.0	56.8666	164.05	4.38531
2015-05-11 00:00:00		4.0	56.8666	164.05	4.38318
2015-05-11 00:10:00		4.0	56.8666	164.05	4.38191
2015-05-11 00:20:00		4.0	56.8666	164.05	4.37617
2015-05-11 00:30:00		4.0	56.8666	164.05	4.37129
2015-05-11 00:40:00		4.0	56.8666	164.05	4.38011
2015-05-11 00:50:00		4.0	56.8666	164.05	4.38291
2015-05-11 01:00:00		4.0	56.8666	164.05	4.39439
2015-05-11 01:10:00		4.0	56.8666	164.05	4.38938
2015-05-11 01:20:00		4.0	56.8666	164.05	4.39586
2015-05-11 01:30:00		4.0	56.8666	164.05	4.4076
2015-05-11 01:40:00		4.0	56.8666	164.05	4.41166
2015-05-11 01:50:00		4.0	56.8666	164.05	4.42772
2015-05-11 02:00:00		4.0	56.8666	164.05	4.43318
2015-05-11 02:10:00		4.0	56.8666	164.05	4.44816
2015-05-11 02:20:00		4.0	56.8666	164.05	4.47618
2015-05-11 02:30:00		4.0	56.8666	164.05	4.48567
2015-05-11 02:40:00		4.0	56.8666	164.05	4.4963
2015-05-11 02:50:00		4.0	56.8666	164.05	4.51045
2015-05-11 03:00:00		4.0	56.8666	164.05	4.52817
2015-05-11 03:10:00		4.0	56.8666	164.05	4.54382
2015-05-11 03:20:00		4.0	56.8666	164.05	4.54016
2015-05-11 03:30:00		4.0	56.8666	164.05	4.5478
2015-05-11 03:40:00		4.0	56.8666	164.05	4.54713
2015-05-11 03:50:00		4.0	56.8666	164.05	4.57411
2015-05-11 04:00:00		4.0	56.8666	164.05	4.57569
2015-05-11 04:10:00		4.0	56.8666	164.05	4.58019
2015-05-11 04:20:00		4.0	56.8666	164.05	4.58158
2015-05-11 04:30:00		4.0	56.8666	164.05	4.58277
2015-05-11 04:40:00		4.0	56.8666	164.05	4.57946
2015-05-11 04:50:00		4.0	56.8666	164.05	4.5725
2015-05-11 05:00:00		4.0	56.8666	164.05	4.5676
2015-05-11 05:10:00		4.0	56.8666	164.05	4.56283
2015-05-11 05:20:00		4.0	56.8666	164.05	4.56708
2015-05-11 05:30:00		4.0	56.8666	164.05	4.54818
2015-05-11 05:40:00		4.0	56.8666	164.05	4.55045
2015-05-11 05:50:00		4.0	56.8666	164.05	4.55515
2015-05-11 06:00:00		4.0	56.8666	164.05	4.54978
2015-05-11 06:10:00		4.0	56.8666	164.05	4.53253
2015-05-11 06:20:00		4.0	56.8666	164.05	4.52816
2015-05-11 06:30:00		4.0	56.8666	164.05	4.53586
2015-05-11 06:40:00		4.0	56.8666	164.05	4.56338
2015-05-11 06:50:00		4.0	56.8666	164.05	4.55707
2015-05-11 07:00:00		4.0	56.8666	164.05	4.56112
2015-05-11 07:10:00		4.0	56.8666	164.05	4.56927
2015-05-11 07:20:00		4.0	56.8666	164.05	4.5562
2015-05-11 07:30:00		4.0	56.8666	164.05	4.56443
2015-05-11 07:40:00		4.0	56.8666	164.05	4.56496
2015-05-11 07:50:00		4.0	56.8666	164.05	4.56158
2015-05-11 08:00:00		4.0	56.8666	164.05	4.558
2015-05-11 08:10:00		4.0	56.8666	164.05	4.55216
2015-05-11 08:20:00		4.0	56.8666	164.05	4.5462
2015-05-11 08:30:00		4.0	56.8666	164.05	4.54361
2015-05-11 08:40:00		4.0	56.8666	164.05	4.53897
2015-05-11 08:50:00		4.0	56.8666	164.05	4.53307
2015-05-11 09:00:00		4.0	56.8666	164.05	4.52597
2015-05-11 09:10:00		4.0	56.8666	164.05	4.5188
2015-05-11 09:20:00		4.0	56.8666	164.05	4.51276
2015-05-11 09:30:00		4.0	56.8666	164.05	4.5113
2015-05-11 09:40:00		4.0	56.8666	164.05	4.50446
2015-05-11 09:50:00		4.0	56.8666	164.05	4.50294
2015-05-11 10:00:00		4.0	56.8666	164.05	4.50287
2015-05-11 10:10:00		4.0	56.8666	164.05	4.50287
2015-05-11 10:20:00		4.0	56.8666	164.05	4.50061
2015-05-11 10:30:00		4.0	56.8666	164.05	4.50048
2015-05-11 10:40:00		4.0	56.8666	164.05	4.50161
2015-05-11 10:50:00		4.0	56.8666	164.05	4.5028
2015-05-11 11:00:00		4.0	56.8666	164.05	4.504
2015-05-11 11:10:00		4.0	56.8666	164.05	4.50745
2015-05-11 11:20:00		4.0	56.8666	164.05	4.50314
2015-05-11 11:30:00		4.0	56.8666	164.05	4.51076
2015-05-11 11:40:00		4.0	56.8666	164.05	4.51237
2015-05-11 11:50:00		4.0	56.8666	164.05	4.50341
2015-05-11 12:00:00		4.0	56.8666	164.05	4.46789
2015-05-11 12:10:00		4.0	56.8666	164.05	4.42509
2015-05-11 12:20:00		4.0	56.8666	164.05	4.41247
2015-05-11 12:30:00		4.0	56.8666	164.05	4.40846
2015-05-11 12:40:00		4.0	56.8666	164.05	4.39807
2015-05-11 12:50:00		4.0	56.8666	164.05	4.40198
2015-05-11 13:00:00		4.0	56.8666	164.05	4.3932
2015-05-11 13:10:00		4.0	56.8666	164.05	4.36999
2015-05-11 13:20:00		4.0	56.8666	164.05	4.36296
2015-05-11 13:30:00		4.0	56.8666	164.05	4.35808
2015-05-11 13:40:00		4.0	56.8666	164.05	4.35213
2015-05-11 13:50:00		4.0	56.8666	164.05	4.34839
2015-05-11 14:00:00		4.0	56.8666	164.05	4.34705
2015-05-11 14:10:00		4.0	56.8666	164.05	4.34358
2015-05-11 14:20:00		4.0	56.8666	164.05	4.3411
2015-05-11 14:30:00		4.0	56.8666	164.05	4.34097
2015-05-11 14:40:00		4.0	56.8666	164.05	4.33983
2015-05-11 14:50:00		4.0	56.8666	164.05	4.32841
2015-05-11 15:00:00		4.0	56.8666	164.05	4.32319
2015-05-11 15:10:00		4.0	56.8666	164.05	4.31951
2015-05-11 15:20:00		4.0	56.8666	164.05	4.31703
2015-05-11 15:30:00		4.0	56.8666	164.05	4.30894
2015-05-11 15:40:00		4.0	56.8666	164.05	4.30164
2015-05-11 15:50:00		4.0	56.8666	164.05	4.29896
2015-05-11 16:00:00		4.0	56.8666	164.05	4.29996
2015-05-11 16:10:00		4.0	56.8666	164.05	4.30912
2015-05-11 16:20:00		4.0	56.8666	164.05	4.30853
2015-05-11 16:30:00		4.0	56.8666	164.05	4.30278
2015-05-11 16:40:00		4.0	56.8666	164.05	4.30585
2015-05-11 16:50:00		4.0	56.8666	164.05	4.31401
2015-05-11 17:00:00		4.0	56.8666	164.05	4.32016
2015-05-11 17:10:00		4.0	56.8666	164.05	4.32505
2015-05-11 17:20:00		4.0	56.8666	164.05	4.33327
2015-05-11 17:30:00		4.0	56.8666	164.05	4.33488
2015-05-11 17:40:00		4.0	56.8666	164.05	4.33836
2015-05-11 17:50:00		4.0	56.8666	164.05	4.3397
2015-05-11 18:00:00		4.0	56.8666	164.05	4.34544
2015-05-11 18:10:00		4.0	56.8666	164.05	4.35372
2015-05-11 18:20:00		4.0	56.8666	164.05	4.361
2015-05-11 18:30:00		4.0	56.8666	164.05	4.36255
2015-05-11 18:40:00		4.0	56.8666	164.05	4.37169
2015-05-11 18:50:00		4.0	56.8666	164.05	4.37223
2015-05-11 19:00:00		4.0	56.8666	164.05	4.37336
2015-05-11 19:10:00		4.0	56.8666	164.05	4.38363
2015-05-11 19:20:00		4.0	56.8666	164.05	4.39104
2015-05-11 19:30:00		4.0	56.8666	164.05	4.40504
2015-05-11 19:40:00		4.0	56.8666	164.05	4.40472
2015-05-11 19:50:00		4.0	56.8666	164.05	4.41824
2015-05-11 20:00:00		4.0	56.8666	164.05	4.41226
2015-05-11 20:10:00		4.0	56.8666	164.05	4.42996
2015-05-11 20:20:00		4.0	56.8666	164.05	4.44009
2015-05-11 20:30:00		4.0	56.8666	164.05	4.44289
2015-05-11 20:40:00		4.0	56.8666	164.05	4.4419
2015-05-11 20:50:00		4.0	56.8666	164.05	4.4407
2015-05-11 21:00:00		4.0	56.8666	164.05	4.42706
2015-05-11 21:10:00		4.0	56.8666	164.05	4.4353
2015-05-11 21:20:00		4.0	56.8666	164.05	4.44149
2015-05-11 21:30:00		4.0	56.8666	164.05	4.4407
2015-05-11 21:40:00		4.0	56.8666	164.05	4.45419
2015-05-11 21:50:00		4.0	56.8666	164.05	4.46179
2015-05-11 22:00:00		4.0	56.8666	164.05	4.44977
2015-05-11 22:10:00		4.0	56.8666	164.05	4.43548
2015-05-11 22:20:00		4.0	56.8666	164.05	4.46172
2015-05-11 22:30:00		4.0	56.8666	164.05	4.4803
2015-05-11 22:40:00		4.0	56.8666	164.05	4.48134
2015-05-11 22:50:00		4.0	56.8666	164.05	4.47233
2015-05-11 23:00:00		4.0	56.8666	164.05	4.51006
2015-05-11 23:10:00		4.0	56.8666	164.05	4.5338
2015-05-11 23:20:00		4.0	56.8666	164.05	4.52276
2015-05-11 23:30:00		4.0	56.8666	164.05	4.50399
2015-05-11 23:40:00		4.0	56.8666	164.05	4.51638
2015-05-11 23:50:00		4.0	56.8666	164.05	4.52734
2015-05-12 00:00:00		4.0	56.8666	164.05	4.5482
2015-05-12 00:10:00		4.0	56.8666	164.05	4.55282
2015-05-12 00:20:00		4.0	56.8666	164.05	4.53842
2015-05-12 00:30:00		4.0	56.8666	164.05	4.5139
2015-05-12 00:40:00		4.0	56.8666	164.05	4.53718
2015-05-12 00:50:00		4.0	56.8666	164.05	4.57914
2015-05-12 01:00:00		4.0	56.8666	164.05	4.57716
2015-05-12 01:10:00		4.0	56.8666	164.05	4.58025
2015-05-12 01:20:00		4.0	56.8666	164.05	4.5726
2015-05-12 01:30:00		4.0	56.8666	164.05	4.57099
2015-05-12 01:40:00		4.0	56.8666	164.05	4.60457
2015-05-12 01:50:00		4.0	56.8666	164.05	4.59881
2015-05-12 02:00:00		4.0	56.8666	164.05	4.62074
2015-05-12 02:10:00		4.0	56.8666	164.05	4.63109
2015-05-12 02:20:00		4.0	56.8666	164.05	4.63948
2015-05-12 02:30:00		4.0	56.8666	164.05	4.65788
2015-05-12 02:40:00		4.0	56.8666	164.05	4.65675
2015-05-12 02:50:00		4.0	56.8666	164.05	4.66444
2015-05-12 03:00:00		4.0	56.8666	164.05	4.67163
2015-05-12 03:10:00		4.0	56.8666	164.05	4.67205
2015-05-12 03:20:00		4.0	56.8666	164.05	4.68099
2015-05-12 03:30:00		4.0	56.8666	164.05	4.6849
2015-05-12 03:40:00		4.0	56.8666	164.05	4.71526
2015-05-12 03:50:00		4.0	56.8666	164.05	4.71378
2015-05-12 04:00:00		4.0	56.8666	164.05	4.71692
2015-05-12 04:10:00		4.0	56.8666	164.05	4.71601
2015-05-12 04:20:00		4.0	56.8666	164.05	4.71929
2015-05-12 04:30:00		4.0	56.8666	164.05	4.72508
2015-05-12 04:40:00		4.0	56.8666	164.05	4.73658
2015-05-12 04:50:00		4.0	56.8666	164.05	4.71942
2015-05-12 05:00:00		4.0	56.8666	164.05	4.72166
2015-05-12 05:10:00		4.0	56.8666	164.05	4.72298
2015-05-12 05:20:00		4.0	56.8666	164.05	4.70296
2015-05-12 05:30:00		4.0	56.8666	164.05	4.70618
2015-05-12 05:40:00		4.0	56.8666	164.05	4.69976
2015-05-12 05:50:00		4.0	56.8666	164.05	4.69487
2015-05-12 06:00:00		4.0	56.8666	164.05	4.69572
2015-05-12 06:10:00		4.0	56.8666	164.05	4.70137
2015-05-12 06:20:00		4.0	56.8666	164.05	4.70283
2015-05-12 06:30:00		4.0	56.8666	164.05	4.7096
2015-05-12 06:40:00		4.0	56.8666	164.05	4.7089
2015-05-12 06:50:00		4.0	56.8666	164.05	4.70771
2015-05-12 07:00:00		4.0	56.8666	164.05	4.70206
2015-05-12 07:10:00		4.0	56.8666	164.05	4.69613
2015-05-12 07:20:00		4.0	56.8666	164.05	4.68908
2015-05-12 07:30:00		4.0	56.8666	164.05	4.68196
2015-05-12 07:40:00		4.0	56.8666	164.05	4.6726
2015-05-12 07:50:00		4.0	56.8666	164.05	4.66869
2015-05-12 08:00:00		4.0	56.8666	164.05	4.66625
2015-05-12 08:10:00		4.0	56.8666	164.05	4.66276
2015-05-12 08:20:00		4.0	56.8666	164.05	4.67038
2015-05-12 08:30:00		4.0	56.8666	164.05	4.67869
2015-05-12 08:40:00		4.0	56.8666	164.05	4.69035
2015-05-12 08:50:00		4.0	56.8666	164.05	4.70333
2015-05-12 09:00:00		4.0	56.8666	164.05	4.71079
2015-05-12 09:10:00		4.0	56.8666	164.05	4.71232
2015-05-12 09:20:00		4.0	56.8666	164.05	4.72243
2015-05-12 09:30:00		4.0	56.8666	164.05	4.7264
2015-05-12 09:40:00		4.0	56.8666	164.05	4.73107
2015-05-12 09:50:00		4.0	56.8666	164.05	4.71798
2015-05-12 10:00:00		4.0	56.8666	164.05	4.69595
2015-05-12 10:10:00		4.0	56.8666	164.05	4.68121
2015-05-12 10:20:00		4.0	56.8666	164.05	4.67366
2015-05-12 10:30:00		4.0	56.8666	164.05	4.63973
2015-05-12 10:40:00		4.0	56.8666	164.05	4.61635
2015-05-12 10:50:00		4.0	56.8666	164.05	4.58925
2015-05-12 11:00:00		4.0	56.8666	164.05	4.59656
2015-05-12 11:10:00		4.0	56.8666	164.05	4.58817
2015-05-12 11:20:00		4.0	56.8666	164.05	4.55959
2015-05-12 11:30:00		4.0	56.8666	164.05	4.54098
2015-05-12 11:40:00		4.0	56.8666	164.05	4.56569
2015-05-12 11:50:00		4.0	56.8666	164.05	4.5651
2015-05-12 12:00:00		4.0	56.8666	164.05	4.56271
2015-05-12 12:10:00		4.0	56.8666	164.05	4.55809
2015-05-12 12:20:00		4.0	56.8666	164.05	4.56228
2015-05-12 12:30:00		4.0	56.8666	164.05	4.54799
2015-05-12 12:40:00		4.0	56.8666	164.05	4.54594
2015-05-12 12:50:00		4.0	56.8666	164.05	4.56045
2015-05-12 13:00:00		4.0	56.8666	164.05	4.58267
2015-05-12 13:10:00		4.0	56.8666	164.05	4.59747
2015-05-12 13:20:00		4.0	56.8666	164.05	4.61287
2015-05-12 13:30:00		4.0	56.8666	164.05	4.62163
2015-05-12 13:40:00		4.0	56.8666	164.05	4.62213
2015-05-12 13:50:00		4.0	56.8666	164.05	4.62213
2015-05-12 14:00:00		4.0	56.8666	164.05	4.61766
2015-05-12 14:10:00		4.0	56.8666	164.05	4.61401
2015-05-12 14:20:00		4.0	56.8666	164.05	4.61044
2015-05-12 14:30:00		4.0	56.8666	164.05	4.60911
2015-05-12 14:40:00		4.0	56.8666	164.05	4.61128
2015-05-12 14:50:00		4.0	56.8666	164.05	4.6047
2015-05-12 15:00:00		4.0	56.8666	164.05	4.59308
2015-05-12 15:10:00		4.0	56.8666	164.05	4.59349
2015-05-12 15:20:00		4.0	56.8666	164.05	4.58796
2015-05-12 15:30:00		4.0	56.8666	164.05	4.59208
2015-05-12 15:40:00		4.0	56.8666	164.05	4.60244
2015-05-12 15:50:00		4.0	56.8666	164.05	4.6098
2015-05-12 16:00:00		4.0	56.8666	164.05	4.60128
2015-05-12 16:10:00		4.0	56.8666	164.05	4.59399
2015-05-12 16:20:00		4.0	56.8666	164.05	4.56443
2015-05-12 16:30:00		4.0	56.8666	164.05	4.55472
2015-05-12 16:40:00		4.0	56.8666	164.05	4.5688
2015-05-12 16:50:00		4.0	56.8666	164.05	4.56748
2015-05-12 17:00:00		4.0	56.8666	164.05	4.56398
2015-05-12 17:10:00		4.0	56.8666	164.05	4.56376
2015-05-12 17:20:00		4.0	56.8666	164.05	4.56937
2015-05-12 17:30:00		4.0	56.8666	164.05	4.57757
2015-05-12 17:40:00		4.0	56.8666	164.05	4.58143
2015-05-12 17:50:00		4.0	56.8666	164.05	4.58052
2015-05-12 18:00:00		4.0	56.8666	164.05	4.59277
2015-05-12 18:10:00		4.0	56.8666	164.05	4.59468
2015-05-12 18:20:00		4.0	56.8666	164.05	4.59587
2015-05-12 18:30:00		4.0	56.8666	164.05	4.60266
2015-05-12 18:40:00		4.0	56.8666	164.05	4.60868
2015-05-12 18:50:00		4.0	56.8666	164.05	4.60008
2015-05-12 19:00:00		4.0	56.8666	164.05	4.59392
2015-05-12 19:10:00		4.0	56.8666	164.05	4.58908
2015-05-12 19:20:00		4.0	56.8666	164.05	4.58207
2015-05-12 19:30:00		4.0	56.8666	164.05	4.58165
2015-05-12 19:40:00		4.0	56.8666	164.05	4.57492
2015-05-12 19:50:00		4.0	56.8666	164.05	4.56329
2015-05-12 20:00:00		4.0	56.8666	164.05	4.56705
2015-05-12 20:10:00		4.0	56.8666	164.05	4.56734
2015-05-12 20:20:00		4.0	56.8666	164.05	4.5707
2015-05-12 20:30:00		4.0	56.8666	164.05	4.57988
2015-05-12 20:40:00		4.0	56.8666	164.05	4.58157
2015-05-12 20:50:00		4.0	56.8666	164.05	4.58501
2015-05-12 21:00:00		4.0	56.8666	164.05	4.5897
2015-05-12 21:10:00		4.0	56.8666	164.05	4.59782
2015-05-12 21:20:00		4.0	56.8666	164.05	4.60279
2015-05-12 21:30:00		4.0	56.8666	164.05	4.60197
2015-05-12 21:40:00		4.0	56.8666	164.05	4.60636
2015-05-12 21:50:00		4.0	56.8666	164.05	4.60666
2015-05-12 22:00:00		4.0	56.8666	164.05	4.61224
2015-05-12 22:10:00		4.0	56.8666	164.05	4.61038
2015-05-12 22:20:00		4.0	56.8666	164.05	4.60576
2015-05-12 22:30:00		4.0	56.8666	164.05	4.6144
2015-05-12 22:40:00		4.0	56.8666	164.05	4.60941
2015-05-12 22:50:00		4.0	56.8666	164.05	4.60792
2015-05-12 23:00:00		4.0	56.8666	164.05	4.6112
2015-05-12 23:10:00		4.0	56.8666	164.05	4.617
2015-05-12 23:20:00		4.0	56.8666	164.05	4.62853
2015-05-12 23:30:00		4.0	56.8666	164.05	4.63931
2015-05-12 23:40:00		4.0	56.8666	164.05	4.64666
2015-05-12 23:50:00		4.0	56.8666	164.05	4.6471
2015-05-13 00:00:00		4.0	56.8666	164.05	4.64152
2015-05-13 00:10:00		4.0	56.8666	164.05	4.63558
2015-05-13 00:20:00		4.0	56.8666	164.05	4.62628
2015-05-13 00:30:00		4.0	56.8666	164.05	4.62235
2015-05-13 00:40:00		4.0	56.8666	164.05	4.61208
2015-05-13 00:50:00		4.0	56.8666	164.05	4.6103
2015-05-13 01:00:00		4.0	56.8666	164.05	4.60464
2015-05-13 01:10:00		4.0	56.8666	164.05	4.59757
2015-05-13 01:20:00		4.0	56.8666	164.05	4.5949
2015-05-13 01:30:00		4.0	56.8666	164.05	4.58469
2015-05-13 01:40:00		4.0	56.8666	164.05	4.57844
2015-05-13 01:50:00		4.0	56.8666	164.05	4.568
2015-05-13 02:00:00		4.0	56.8666	164.05	4.57182
2015-05-13 02:10:00		4.0	56.8666	164.05	4.5542
2015-05-13 02:20:00		4.0	56.8666	164.05	4.55863
2015-05-13 02:30:00		4.0	56.8666	164.05	4.54892
2015-05-13 02:40:00		4.0	56.8666	164.05	4.5393
2015-05-13 02:50:00		4.0	56.8666	164.05	4.53535
2015-05-13 03:00:00		4.0	56.8666	164.05	4.54521
2015-05-13 03:10:00		4.0	56.8666	164.05	4.53131
2015-05-13 03:20:00		4.0	56.8666	164.05	4.53035
2015-05-13 03:30:00		4.0	56.8666	164.05	4.5169
2015-05-13 03:40:00		4.0	56.8666	164.05	4.52723
2015-05-13 03:50:00		4.0	56.8666	164.05	4.52348
2015-05-13 04:00:00		4.0	56.8666	164.05	4.51758
2015-05-13 04:10:00		4.0	56.8666	164.05	4.51833
2015-05-13 04:20:00		4.0	56.8666	164.05	4.52961
2015-05-13 04:30:00		4.0	56.8666	164.05	4.53259
2015-05-13 04:40:00		4.0	56.8666	164.05	4.54282
2015-05-13 04:50:00		4.0	56.8666	164.05	4.5334
2015-05-13 05:00:00		4.0	56.8666	164.05	4.53274
2015-05-13 05:10:00		4.0	56.8666	164.05	4.53162
2015-05-13 05:20:00		4.0	56.8666	164.05	4.52034
2015-05-13 05:30:00		4.0	56.8666	164.05	4.52409
2015-05-13 05:40:00		4.0	56.8666	164.05	4.5255
2015-05-13 05:50:00		4.0	56.8666	164.05	4.51773
2015-05-13 06:00:00		4.0	56.8666	164.05	4.51945
2015-05-13 06:10:00		4.0	56.8666	164.05	4.51848
2015-05-13 06:20:00		4.0	56.8666	164.05	4.52401
2015-05-13 06:30:00		4.0	56.8666	164.05	4.52102
2015-05-13 06:40:00		4.0	56.8666	164.05	4.51743
2015-05-13 06:50:00		4.0	56.8666	164.05	4.51833
2015-05-13 07:00:00		4.0	56.8666	164.05	4.52513
2015-05-13 07:10:00		4.0	56.8666	164.05	4.51885
2015-05-13 07:20:00		4.0	56.8666	164.05	4.5128
2015-05-13 07:30:00		4.0	56.8666	164.05	4.51243
2015-05-13 07:40:00		4.0	56.8666	164.05	4.5158
2015-05-13 07:50:00		4.0	56.8666	164.05	4.51153
2015-05-13 08:00:00		4.0	56.8666	164.05	4.51236
2015-05-13 08:10:00		4.0	56.8666	164.05	4.51692
2015-05-13 08:20:00		4.0	56.8666	164.05	4.51049
2015-05-13 08:30:00		4.0	56.8666	164.05	4.51341
2015-05-13 08:40:00		4.0	56.8666	164.05	4.51699
2015-05-13 08:50:00		4.0	56.8666	164.05	4.51609
2015-05-13 09:00:00		4.0	56.8666	164.05	4.51826
2015-05-13 09:10:00		4.0	56.8666	164.05	4.51729
2015-05-13 09:20:00		4.0	56.8666	164.05	4.51721
2015-05-13 09:30:00		4.0	56.8666	164.05	4.51609
2015-05-13 09:40:00		4.0	56.8666	164.05	4.51714
2015-05-13 09:50:00		4.0	56.8666	164.05	4.51609
2015-05-13 10:00:00		4.0	56.8666	164.05	4.51378
2015-05-13 10:10:00		4.0	56.8666	164.05	4.51587
2015-05-13 10:20:00		4.0	56.8666	164.05	4.51378
2015-05-13 10:30:00		4.0	56.8666	164.05	4.51251
2015-05-13 10:40:00		4.0	56.8666	164.05	4.5046
2015-05-13 10:50:00		4.0	56.8666	164.05	4.50295
2015-05-13 11:00:00		4.0	56.8666	164.05	4.49167
2015-05-13 11:10:00		4.0	56.8666	164.05	4.47971
2015-05-13 11:20:00		4.0	56.8666	164.05	4.47223
2015-05-13 11:30:00		4.0	56.8666	164.05	4.46617
2015-05-13 11:40:00		4.0	56.8666	164.05	4.46803
2015-05-13 11:50:00		4.0	56.8666	164.05	4.4637
2015-05-13 12:00:00		4.0	56.8666	164.05	4.45442
2015-05-13 12:10:00		4.0	56.8666	164.05	4.44596
2015-05-13 12:20:00		4.0	56.8666	164.05	4.43981
2015-05-13 12:30:00		4.0	56.8666	164.05	4.43045
2015-05-13 12:40:00		4.0	56.8666	164.05	4.41299
2015-05-13 12:50:00		4.0	56.8666	164.05	4.40174
2015-05-13 13:00:00		4.0	56.8666	164.05	4.39768
2015-05-13 13:10:00		4.0	56.8666	164.05	4.39745
2015-05-13 13:20:00		4.0	56.8666	164.05	4.41656
2015-05-13 13:30:00		4.0	56.8666	164.05	4.43919
2015-05-13 13:40:00		4.0	56.8666	164.05	4.44063
2015-05-13 13:50:00		4.0	56.8666	164.05	4.42379
2015-05-13 14:00:00		4.0	56.8666	164.05	4.41029
2015-05-13 14:10:00		4.0	56.8666	164.05	4.40159
2015-05-13 14:20:00		4.0	56.8666	164.05	4.38418
2015-05-13 14:30:00		4.0	56.8666	164.05	4.37629
2015-05-13 14:40:00		4.0	56.8666	164.05	4.38034
2015-05-13 14:50:00		4.0	56.8666	164.05	4.38177
2015-05-13 15:00:00		4.0	56.8666	164.05	4.38297
2015-05-13 15:10:00		4.0	56.8666	164.05	4.38529
2015-05-13 15:20:00		4.0	56.8666	164.05	4.39219
2015-05-13 15:30:00		4.0	56.8666	164.05	4.39715
2015-05-13 15:40:00		4.0	56.8666	164.05	4.39408
2015-05-13 15:50:00		4.0	56.8666	164.05	4.39273
2015-05-13 16:00:00		4.0	56.8666	164.05	4.39378
2015-05-13 16:10:00		4.0	56.8666	164.05	4.38935
2015-05-13 16:20:00		4.0	56.8666	164.05	4.38567
2015-05-13 16:30:00		4.0	56.8666	164.05	4.3832
2015-05-13 16:40:00		4.0	56.8666	164.05	4.38192
2015-05-13 16:50:00		4.0	56.8666	164.05	4.38297
2015-05-13 17:00:00		4.0	56.8666	164.05	4.38304
2015-05-13 17:10:00		4.0	56.8666	164.05	4.38304
2015-05-13 17:20:00		4.0	56.8666	164.05	4.38192
2015-05-13 17:30:00		4.0	56.8666	164.05	4.38297
2015-05-13 17:40:00		4.0	56.8666	164.05	4.38192
2015-05-13 17:50:00		4.0	56.8666	164.05	4.37622
2015-05-13 18:00:00		4.0	56.8666	164.05	4.37809
2015-05-13 18:10:00		4.0	56.8666	164.05	4.37486
2015-05-13 18:20:00		4.0	56.8666	164.05	4.38139
2015-05-13 18:30:00		4.0	56.8666	164.05	4.38297
2015-05-13 18:40:00		4.0	56.8666	164.05	4.38304
2015-05-13 18:50:00		4.0	56.8666	164.05	4.38192
2015-05-13 19:00:00		4.0	56.8666	164.05	4.38409
2015-05-13 19:10:00		4.0	56.8666	164.05	4.38762
2015-05-13 19:20:00		4.0	56.8666	164.05	4.3946
2015-05-13 19:30:00		4.0	56.8666	164.05	4.38943
2015-05-13 19:40:00		4.0	56.8666	164.05	4.39017
2015-05-13 19:50:00		4.0	56.8666	164.05	4.40262
2015-05-13 20:00:00		4.0	56.8666	164.05	4.39783
2015-05-13 20:10:00		4.0	56.8666	164.05	4.40195
2015-05-13 20:20:00		4.0	56.8666	164.05	4.40225
2015-05-13 20:30:00		4.0	56.8666	164.05	4.40675
2015-05-13 20:40:00		4.0	56.8666	164.05	4.39695
2015-05-13 20:50:00		4.0	56.8666	164.05	4.4086
2015-05-13 21:00:00		4.0	56.8666	164.05	4.4117
2015-05-13 21:10:00		4.0	56.8666	164.05	4.40849
2015-05-13 21:20:00		4.0	56.8666	164.05	4.41162
2015-05-13 21:30:00		4.0	56.8666	164.05	4.42531
2015-05-13 21:40:00		4.0	56.8666	164.05	4.4184
2015-05-13 21:50:00		4.0	56.8666	164.05	4.43019
2015-05-13 22:00:00		4.0	56.8666	164.05	4.43104
2015-05-13 22:10:00		4.0	56.8666	164.05	4.43104
2015-05-13 22:20:00		4.0	56.8666	164.05	4.44561
2015-05-13 22:30:00		4.0	56.8666	164.05	4.44886
2015-05-13 22:40:00		4.0	56.8666	164.05	4.44902
2015-05-13 22:50:00		4.0	56.8666	164.05	4.4647
2015-05-13 23:00:00		4.0	56.8666	164.05	4.47138
2015-05-13 23:10:00		4.0	56.8666	164.05	4.47289
2015-05-13 23:20:00		4.0	56.8666	164.05	4.48639
2015-05-13 23:30:00		4.0	56.8666	164.05	4.46047
2015-05-13 23:40:00		4.0	56.8666	164.05	4.47763
2015-05-13 23:50:00		4.0	56.8666	164.05	4.49126
2015-05-14 00:00:00		4.0	56.8666	164.05	4.48093
2015-05-14 00:10:00		4.0	56.8666	164.05	4.49133
2015-05-14 00:20:00		4.0	56.8666	164.05	4.49099
2015-05-14 00:30:00		4.0	56.8666	164.05	4.49427
2015-05-14 00:40:00		4.0	56.8666	164.05	4.48891
2015-05-14 00:50:00		4.0	56.8666	164.05	4.493
2015-05-14 01:00:00		4.0	56.8666	164.05	4.48771
2015-05-14 01:10:00		4.0	56.8666	164.05	4.50186
2015-05-14 01:20:00		4.0	56.8666	164.05	4.50287
2015-05-14 01:30:00		4.0	56.8666	164.05	4.50064
2015-05-14 01:40:00		4.0	56.8666	164.05	4.50272
2015-05-14 01:50:00		4.0	56.8666	164.05	4.4984
2015-05-14 02:00:00		4.0	56.8666	164.05	4.49809
2015-05-14 02:10:00		4.0	56.8666	164.05	4.50256
2015-05-14 02:20:00		4.0	56.8666	164.05	4.50287
2015-05-14 02:30:00		4.0	56.8666	164.05	4.4984
2015-05-14 02:40:00		4.0	56.8666	164.05	4.50256
2015-05-14 02:50:00		4.0	56.8666	164.05	4.50064
2015-05-14 03:00:00		4.0	56.8666	164.05	4.50272
2015-05-14 03:10:00		4.0	56.8666	164.05	4.51069
2015-05-14 03:20:00		4.0	56.8666	164.05	4.51347
2015-05-14 03:30:00		4.0	56.8666	164.05	4.50357
2015-05-14 03:40:00		4.0	56.8666	164.05	4.50287
2015-05-14 03:50:00		4.0	56.8666	164.05	4.50287
2015-05-14 04:00:00		4.0	56.8666	164.05	4.51181
2015-05-14 04:10:00		4.0	56.8666	164.05	4.51578
2015-05-14 04:20:00		4.0	56.8666	164.05	4.5149
2015-05-14 04:30:00		4.0	56.8666	164.05	4.50924
2015-05-14 04:40:00		4.0	56.8666	164.05	4.51108
2015-05-14 04:50:00		4.0	56.8666	164.05	4.50118
2015-05-14 05:00:00		4.0	56.8666	164.05	4.50495
2015-05-14 05:10:00		4.0	56.8666	164.05	4.50973
2015-05-14 05:20:00		4.0	56.8666	164.05	4.50446
2015-05-14 05:30:00		4.0	56.8666	164.05	4.50742
2015-05-14 05:40:00		4.0	56.8666	164.05	4.50877
2015-05-14 05:50:00		4.0	56.8666	164.05	4.51332
2015-05-14 06:00:00		4.0	56.8666	164.05	4.51251
2015-05-14 06:10:00		4.0	56.8666	164.05	4.50908
2015-05-14 06:20:00		4.0	56.8666	164.05	4.50885
2015-05-14 06:30:00		4.0	56.8666	164.05	4.49655
2015-05-14 06:40:00		4.0	56.8666	164.05	4.4957
2015-05-14 06:50:00		4.0	56.8666	164.05	4.48899
2015-05-14 07:00:00		4.0	56.8666	164.05	4.48405
2015-05-14 07:10:00		4.0	56.8666	164.05	4.49157
2015-05-14 07:20:00		4.0	56.8666	164.05	4.50217
2015-05-14 07:30:00		4.0	56.8666	164.05	4.50511
2015-05-14 07:40:00		4.0	56.8666	164.05	4.5142
2015-05-14 07:50:00		4.0	56.8666	164.05	4.52041
2015-05-14 08:00:00		4.0	56.8666	164.05	4.51968
2015-05-14 08:10:00		4.0	56.8666	164.05	4.51514
2015-05-14 08:20:00		4.0	56.8666	164.05	4.48469
2015-05-14 08:30:00		4.0	56.8666	164.05	4.47472
2015-05-14 08:40:00		4.0	56.8666	164.05	4.45629
2015-05-14 08:50:00		4.0	56.8666	164.05	4.436
2015-05-14 09:00:00		4.0	56.8666	164.05	4.43016
2015-05-14 09:10:00		4.0	56.8666	164.05	4.42984
2015-05-14 09:20:00		4.0	56.8666	164.05	4.42984
2015-05-14 09:30:00		4.0	56.8666	164.05	4.43208
2015-05-14 09:40:00		4.0	56.8666	164.05	4.43336
2015-05-14 09:50:00		4.0	56.8666	164.05	4.43232
2015-05-14 10:00:00		4.0	56.8666	164.05	4.43224
2015-05-14 10:10:00		4.0	56.8666	164.05	4.43895
2015-05-14 10:20:00		4.0	56.8666	164.05	4.43943
2015-05-14 10:30:00		4.0	56.8666	164.05	4.43496
2015-05-14 10:40:00		4.0	56.8666	164.05	4.4324
2015-05-14 10:50:00		4.0	56.8666	164.05	4.44007
2015-05-14 11:00:00		4.0	56.8666	164.05	4.44734
2015-05-14 11:10:00		4.0	56.8666	164.05	4.44111
2015-05-14 11:20:00		4.0	56.8666	164.05	4.45852
2015-05-14 11:30:00		4.0	56.8666	164.05	4.49777
2015-05-14 11:40:00		4.0	56.8666	164.05	4.52056
2015-05-14 11:50:00		4.0	56.8666	164.05	4.51753
2015-05-14 12:00:00		4.0	56.8666	164.05	4.51052
2015-05-14 12:10:00		4.0	56.8666	164.05	4.50893
2015-05-14 12:20:00		4.0	56.8666	164.05	4.50773
2015-05-14 12:30:00		4.0	56.8666	164.05	4.511
2015-05-14 12:40:00		4.0	56.8666	164.05	4.5157
2015-05-14 12:50:00		4.0	56.8666	164.05	4.5149
2015-05-14 13:00:00		4.0	56.8666	164.05	4.51259
2015-05-14 13:10:00		4.0	56.8666	164.05	4.50574
2015-05-14 13:20:00		4.0	56.8666	164.05	4.50303
2015-05-14 13:30:00		4.0	56.8666	164.05	4.5051
2015-05-14 13:40:00		4.0	56.8666	164.05	4.50303
2015-05-14 13:50:00		4.0	56.8666	164.05	4.50176
2015-05-14 14:00:00		4.0	56.8666	164.05	4.50168
2015-05-14 14:10:00		4.0	56.8666	164.05	4.50279
2015-05-14 14:20:00		4.0	56.8666	164.05	4.50733
2015-05-14 14:30:00		4.0	56.8666	164.05	4.511
2015-05-14 14:40:00		4.0	56.8666	164.05	4.5157
2015-05-14 14:50:00		4.0	56.8666	164.05	4.51602
2015-05-14 15:00:00		4.0	56.8666	164.05	4.51379
2015-05-14 15:10:00		4.0	56.8666	164.05	4.50917
2015-05-14 15:20:00		4.0	56.8666	164.05	4.5055
2015-05-14 15:30:00		4.0	56.8666	164.05	4.50303
2015-05-14 15:40:00		4.0	56.8666	164.05	4.50287
2015-05-14 15:50:00		4.0	56.8666	164.05	4.50287
2015-05-14 16:00:00		4.0	56.8666	164.05	4.49952
2015-05-14 16:10:00		4.0	56.8666	164.05	4.49594
2015-05-14 16:20:00		4.0	56.8666	164.05	4.49235
2015-05-14 16:30:00		4.0	56.8666	164.05	4.48876
2015-05-14 16:40:00		4.0	56.8666	164.05	4.48406
2015-05-14 16:50:00		4.0	56.8666	164.05	4.47592
2015-05-14 17:00:00		4.0	56.8666	164.05	4.47424
2015-05-14 17:10:00		4.0	56.8666	164.05	4.46634
2015-05-14 17:20:00		4.0	56.8666	164.05	4.46132
2015-05-14 17:30:00		4.0	56.8666	164.05	4.46211
2015-05-14 17:40:00		4.0	56.8666	164.05	4.45996
2015-05-14 17:50:00		4.0	56.8666	164.05	4.45868
2015-05-14 18:00:00		4.0	56.8666	164.05	4.46196
2015-05-14 18:10:00		4.0	56.8666	164.05	4.46666
2015-05-14 18:20:00		4.0	56.8666	164.05	4.47592
2015-05-14 18:30:00		4.0	56.8666	164.05	4.48773
2015-05-14 18:40:00		4.0	56.8666	164.05	4.50972
2015-05-14 18:50:00		4.0	56.8666	164.05	4.52796
2015-05-14 19:00:00		4.0	56.8666	164.05	4.54141
2015-05-14 19:10:00		4.0	56.8666	164.05	4.53672
2015-05-14 19:20:00		4.0	56.8666	164.05	4.54412
2015-05-14 19:30:00		4.0	56.8666	164.05	4.54356
2015-05-14 19:40:00		4.0	56.8666	164.05	4.5446
2015-05-14 19:50:00		4.0	56.8666	164.05	4.57357
2015-05-14 20:00:00		4.0	56.8666	164.05	4.54568
2015-05-14 20:10:00		4.0	56.8666	164.05	4.50453
2015-05-14 20:20:00		4.0	56.8666	164.05	4.50279
2015-05-14 20:30:00		4.0	56.8666	164.05	4.52402
2015-05-14 20:40:00		4.0	56.8666	164.05	4.53781
2015-05-14 20:50:00		4.0	56.8666	164.05	4.54538
2015-05-14 21:00:00		4.0	56.8666	164.05	4.55254
2015-05-14 21:10:00		4.0	56.8666	164.05	4.56192
2015-05-14 21:20:00		4.0	56.8666	164.05	4.58034
2015-05-14 21:30:00		4.0	56.8666	164.05	4.56387
2015-05-14 21:40:00		4.0	56.8666	164.05	4.57146
2015-05-14 21:50:00		4.0	56.8666	164.05	4.48309
2015-05-14 22:00:00		4.0	56.8666	164.05	4.47767
2015-05-14 22:10:00		4.0	56.8666	164.05	4.44987
2015-05-14 22:20:00		4.0	56.8666	164.05	4.58582
2015-05-14 22:30:00		4.0	56.8666	164.05	4.62034
2015-05-14 22:40:00		4.0	56.8666	164.05	4.6797
2015-05-14 22:50:00		4.0	56.8666	164.05	4.70823
2015-05-14 23:00:00		4.0	56.8666	164.05	4.71443
2015-05-14 23:10:00		4.0	56.8666	164.05	4.7258
2015-05-14 23:20:00		4.0	56.8666	164.05	4.71998
2015-05-14 23:30:00		4.0	56.8666	164.05	4.72723
2015-05-14 23:40:00		4.0	56.8666	164.05	4.72007
2015-05-14 23:50:00		4.0	56.8666	164.05	4.73937
2015-05-15 00:00:00		4.0	56.8666	164.05	4.74082
2015-05-15 00:10:00		4.0	56.8666	164.05	4.75185
2015-05-15 00:20:00		4.0	56.8666	164.05	4.76038
2015-05-15 00:30:00		4.0	56.8666	164.05	4.7422
2015-05-15 00:40:00		4.0	56.8666	164.05	4.75075
2015-05-15 00:50:00		4.0	56.8666	164.05	4.74927
2015-05-15 01:00:00		4.0	56.8666	164.05	4.75021
2015-05-15 01:10:00		4.0	56.8666	164.05	4.76352
2015-05-15 01:20:00		4.0	56.8666	164.05	4.78322
2015-05-15 01:30:00		4.0	56.8666	164.05	4.81321
2015-05-15 01:40:00		4.0	56.8666	164.05	4.82851
2015-05-15 01:50:00		4.0	56.8666	164.05	4.84816
2015-05-15 02:00:00		4.0	56.8666	164.05	4.89671
2015-05-15 02:10:00		4.0	56.8666	164.05	4.88921
2015-05-15 02:20:00		4.0	56.8666	164.05	4.90485
2015-05-15 02:30:00		4.0	56.8666	164.05	4.91263
2015-05-15 02:40:00		4.0	56.8666	164.05	4.92297
2015-05-15 02:50:00		4.0	56.8666	164.05	4.90726
2015-05-15 03:00:00		4.0	56.8666	164.05	4.90605
2015-05-15 03:10:00		4.0	56.8666	164.05	4.91153
2015-05-15 03:20:00		4.0	56.8666	164.05	4.92837
2015-05-15 03:30:00		4.0	56.8666	164.05	4.94818
2015-05-15 03:40:00		4.0	56.8666	164.05	4.90683
2015-05-15 03:50:00		4.0	56.8666	164.05	4.93218
2015-05-15 04:00:00		4.0	56.8666	164.05	4.93865
2015-05-15 04:10:00		4.0	56.8666	164.05	4.94335
2015-05-15 04:20:00		4.0	56.8666	164.05	4.93382
2015-05-15 04:30:00		4.0	56.8666	164.05	4.92981
2015-05-15 04:40:00		4.0	56.8666	164.05	4.92957
2015-05-15 04:50:00		4.0	56.8666	164.05	4.92957
2015-05-15 05:00:00		4.0	56.8666	164.05	4.92738
2015-05-15 05:10:00		4.0	56.8666	164.05	4.92722
2015-05-15 05:20:00		4.0	56.8666	164.05	4.91298
2015-05-15 05:30:00		4.0	56.8666	164.05	4.91741
2015-05-15 05:40:00		4.0	56.8666	164.05	4.92329
2015-05-15 05:50:00		4.0	56.8666	164.05	4.92479
2015-05-15 06:00:00		4.0	56.8666	164.05	4.92487
2015-05-15 06:10:00		4.0	56.8666	164.05	4.92487
2015-05-15 06:20:00		4.0	56.8666	164.05	4.93144
2015-05-15 06:30:00		4.0	56.8666	164.05	4.9352
2015-05-15 06:40:00		4.0	56.8666	164.05	4.93216
2015-05-15 06:50:00		4.0	56.8666	164.05	4.93192
2015-05-15 07:00:00		4.0	56.8666	164.05	4.93849
2015-05-15 07:10:00		4.0	56.8666	164.05	4.94554
2015-05-15 07:20:00		4.0	56.8666	164.05	4.94056
2015-05-15 07:30:00		4.0	56.8666	164.05	4.92703
2015-05-15 07:40:00		4.0	56.8666	164.05	4.90964
2015-05-15 07:50:00		4.0	56.8666	164.05	4.89309
2015-05-15 08:00:00		4.0	56.8666	164.05	4.88865
2015-05-15 08:10:00		4.0	56.8666	164.05	4.8884
2015-05-15 08:20:00		4.0	56.8666	164.05	4.89059
2015-05-15 08:30:00		4.0	56.8666	164.05	4.88966
2015-05-15 08:40:00		4.0	56.8666	164.05	4.8852
2015-05-15 08:50:00		4.0	56.8666	164.05	4.87501
2015-05-15 09:00:00		4.0	56.8666	164.05	4.86003
2015-05-15 09:10:00		4.0	56.8666	164.05	4.83812
2015-05-15 09:20:00		4.0	56.8666	164.05	4.82119
2015-05-15 09:30:00		4.0	56.8666	164.05	4.81674
2015-05-15 09:40:00		4.0	56.8666	164.05	4.8143
2015-05-15 09:50:00		4.0	56.8666	164.05	4.81742
2015-05-15 10:00:00		4.0	56.8666	164.05	4.81657
2015-05-15 10:10:00		4.0	56.8666	164.05	4.81539
2015-05-15 10:20:00		4.0	56.8666	164.05	4.80982
2015-05-15 10:30:00		4.0	56.8666	164.05	4.80062
2015-05-15 10:40:00		4.0	56.8666	164.05	4.79996
2015-05-15 10:50:00		4.0	56.8666	164.05	4.80655
2015-05-15 11:00:00		4.0	56.8666	164.05	4.80155
2015-05-15 11:10:00		4.0	56.8666	164.05	4.79015
2015-05-15 11:20:00		4.0	56.8666	164.05	4.76403
2015-05-15 11:30:00		4.0	56.8666	164.05	4.75883
2015-05-15 11:40:00		4.0	56.8666	164.05	4.74647
2015-05-15 11:50:00		4.0	56.8666	164.05	4.73785
2015-05-15 12:00:00		4.0	56.8666	164.05	4.72735
2015-05-15 12:10:00		4.0	56.8666	164.05	4.7211
2015-05-15 12:20:00		4.0	56.8666	164.05	4.73941
2015-05-15 12:30:00		4.0	56.8666	164.05	4.8068
2015-05-15 12:40:00		4.0	56.8666	164.05	4.84908
2015-05-15 12:50:00		4.0	56.8666	164.05	4.85846
2015-05-15 13:00:00		4.0	56.8666	164.05	4.85347
2015-05-15 13:10:00		4.0	56.8666	164.05	4.84758
2015-05-15 13:20:00		4.0	56.8666	164.05	4.83071
2015-05-15 13:30:00		4.0	56.8666	164.05	4.82838
2015-05-15 13:40:00		4.0	56.8666	164.05	4.81073
2015-05-15 13:50:00		4.0	56.8666	164.05	4.81819
2015-05-15 14:00:00		4.0	56.8666	164.05	4.81995
2015-05-15 14:10:00		4.0	56.8666	164.05	4.82552
2015-05-15 14:20:00		4.0	56.8666	164.05	4.80397
2015-05-15 14:30:00		4.0	56.8666	164.05	4.78803
2015-05-15 14:40:00		4.0	56.8666	164.05	4.76497
2015-05-15 14:50:00		4.0	56.8666	164.05	4.75451
2015-05-15 15:00:00		4.0	56.8666	164.05	4.76925
2015-05-15 15:10:00		4.0	56.8666	164.05	4.788
2015-05-15 15:20:00		4.0	56.8666	164.05	4.79482
2015-05-15 15:30:00		4.0	56.8666	164.05	4.80732
2015-05-15 15:40:00		4.0	56.8666	164.05	4.81042
2015-05-15 15:50:00		4.0	56.8666	164.05	4.81169
2015-05-15 16:00:00		4.0	56.8666	164.05	4.81396
2015-05-15 16:10:00		4.0	56.8666	164.05	4.81633
2015-05-15 16:20:00		4.0	56.8666	164.05	4.81869
2015-05-15 16:30:00		4.0	56.8666	164.05	4.81995
2015-05-15 16:40:00		4.0	56.8666	164.05	4.82552
2015-05-15 16:50:00		4.0	56.8666	164.05	4.83142
2015-05-15 17:00:00		4.0	56.8666	164.05	4.84171
2015-05-15 17:10:00		4.0	56.8666	164.05	4.84355
2015-05-15 17:20:00		4.0	56.8666	164.05	4.85569
2015-05-15 17:30:00		4.0	56.8666	164.05	4.85879
2015-05-15 17:40:00		4.0	56.8666	164.05	4.86553
2015-05-15 17:50:00		4.0	56.8666	164.05	4.88027
2015-05-15 18:00:00		4.0	56.8666	164.05	4.88791
2015-05-15 18:10:00		4.0	56.8666	164.05	4.8895
2015-05-15 18:20:00		4.0	56.8666	164.05	4.87206
2015-05-15 18:30:00		4.0	56.8666	164.05	4.84882
[truncated: 19,328 more rows]
