# Supplementary material for: Return of warm conditions in the southeastern Bering Sea: Physics to fluorescence
Source: PLoS One. 2017 Sep 28;12(9):e0185464. doi: 10.1371/journal.pone.0185464 (PMC5619787; doi:10.1371/journal.pone.0185464)
Supplement: S1 Data — Moored temperature data presented from 2014–2016. (ZIP) [file pone.0185464.s001.zip › NOAAEcoFOCI_2015bsm2a_temperature_55m.csv]

Global Attributes: for file 15bsm2a_s56_0055m.nc
DATA_CMNT: 15bsm2a_sbe56_0055m_4737.csv
COMPOSITE: 1
PROG_CMNT01:
CREATION_DATE: October 28	2015 21:38 UTC
PROJECT: EXPERIMENT
EXPERIMENT: EXPERIMENT
MOORING: 15BSM-2A
WATER_MASS: B
EDIT_CMNT01:
WATER_DEPTH: 0.0
EPIC_FILE_GENERATOR: trim_netcdf.py V0.1.0
INST_TYPE: SBE56
time		depth	lat	lon	T_20	P_1
					TEMPERATURE (C)	PRESSURE (db)
time		dbar	degree_north	degree_west	C	db
2015-05-01 23:50:00		55.0	56.8666	164.05	1e+35	1e+35
2015-05-02 00:00:00		55.0	56.8666	164.05	3.1016	-9999.0
2015-05-02 00:10:00		55.0	56.8666	164.05	3.1045	-9999.0
2015-05-02 00:20:00		55.0	56.8666	164.05	3.108	-9999.0
2015-05-02 00:30:00		55.0	56.8666	164.05	3.1085	-9999.0
2015-05-02 00:40:00		55.0	56.8666	164.05	3.1079	-9999.0
2015-05-02 00:50:00		55.0	56.8666	164.05	3.1072	-9999.0
2015-05-02 01:00:00		55.0	56.8666	164.05	3.1087	-9999.0
2015-05-02 01:10:00		55.0	56.8666	164.05	3.1135	-9999.0
2015-05-02 01:20:00		55.0	56.8666	164.05	3.1106	-9999.0
2015-05-02 01:30:00		55.0	56.8666	164.05	3.1148	-9999.0
2015-05-02 01:40:00		55.0	56.8666	164.05	3.1164	-9999.0
2015-05-02 01:50:00		55.0	56.8666	164.05	3.1192	-9999.0
2015-05-02 02:00:00		55.0	56.8666	164.05	3.1149	-9999.0
2015-05-02 02:10:00		55.0	56.8666	164.05	3.1236	-9999.0
2015-05-02 02:20:00		55.0	56.8666	164.05	3.1233	-9999.0
2015-05-02 02:30:00		55.0	56.8666	164.05	3.1216	-9999.0
2015-05-02 02:40:00		55.0	56.8666	164.05	3.1289	-9999.0
2015-05-02 02:50:00		55.0	56.8666	164.05	3.1271	-9999.0
2015-05-02 03:00:00		55.0	56.8666	164.05	3.1211	-9999.0
2015-05-02 03:10:00		55.0	56.8666	164.05	3.1164	-9999.0
2015-05-02 03:20:00		55.0	56.8666	164.05	3.11	-9999.0
2015-05-02 03:30:00		55.0	56.8666	164.05	3.1074	-9999.0
2015-05-02 03:40:00		55.0	56.8666	164.05	3.1044	-9999.0
2015-05-02 03:50:00		55.0	56.8666	164.05	3.0999	-9999.0
2015-05-02 04:00:00		55.0	56.8666	164.05	3.0997	-9999.0
2015-05-02 04:10:00		55.0	56.8666	164.05	3.0953	-9999.0
2015-05-02 04:20:00		55.0	56.8666	164.05	3.0935	-9999.0
2015-05-02 04:30:00		55.0	56.8666	164.05	3.0918	-9999.0
2015-05-02 04:40:00		55.0	56.8666	164.05	3.0897	-9999.0
2015-05-02 04:50:00		55.0	56.8666	164.05	3.089	-9999.0
2015-05-02 05:00:00		55.0	56.8666	164.05	3.0871	-9999.0
2015-05-02 05:10:00		55.0	56.8666	164.05	3.0874	-9999.0
2015-05-02 05:20:00		55.0	56.8666	164.05	3.086	-9999.0
2015-05-02 05:30:00		55.0	56.8666	164.05	3.088	-9999.0
2015-05-02 05:40:00		55.0	56.8666	164.05	3.0894	-9999.0
2015-05-02 05:50:00		55.0	56.8666	164.05	3.0883	-9999.0
2015-05-02 06:00:00		55.0	56.8666	164.05	3.0935	-9999.0
2015-05-02 06:10:00		55.0	56.8666	164.05	3.0924	-9999.0
2015-05-02 06:20:00		55.0	56.8666	164.05	3.0974	-9999.0
2015-05-02 06:30:00		55.0	56.8666	164.05	3.0988	-9999.0
2015-05-02 06:40:00		55.0	56.8666	164.05	3.1056	-9999.0
2015-05-02 06:50:00		55.0	56.8666	164.05	3.1083	-9999.0
2015-05-02 07:00:00		55.0	56.8666	164.05	3.113	-9999.0
2015-05-02 07:10:00		55.0	56.8666	164.05	3.0972	-9999.0
2015-05-02 07:20:00		55.0	56.8666	164.05	3.0932	-9999.0
2015-05-02 07:30:00		55.0	56.8666	164.05	3.0937	-9999.0
2015-05-02 07:40:00		55.0	56.8666	164.05	3.0968	-9999.0
2015-05-02 07:50:00		55.0	56.8666	164.05	3.0984	-9999.0
2015-05-02 08:00:00		55.0	56.8666	164.05	3.0987	-9999.0
2015-05-02 08:10:00		55.0	56.8666	164.05	3.0981	-9999.0
2015-05-02 08:20:00		55.0	56.8666	164.05	3.0993	-9999.0
2015-05-02 08:30:00		55.0	56.8666	164.05	3.1007	-9999.0
2015-05-02 08:40:00		55.0	56.8666	164.05	3.1007	-9999.0
2015-05-02 08:50:00		55.0	56.8666	164.05	3.1027	-9999.0
2015-05-02 09:00:00		55.0	56.8666	164.05	3.1016	-9999.0
2015-05-02 09:10:00		55.0	56.8666	164.05	3.1025	-9999.0
2015-05-02 09:20:00		55.0	56.8666	164.05	3.1028	-9999.0
2015-05-02 09:30:00		55.0	56.8666	164.05	3.1033	-9999.0
2015-05-02 09:40:00		55.0	56.8666	164.05	3.1016	-9999.0
2015-05-02 09:50:00		55.0	56.8666	164.05	3.1022	-9999.0
2015-05-02 10:00:00		55.0	56.8666	164.05	3.1026	-9999.0
2015-05-02 10:10:00		55.0	56.8666	164.05	3.1022	-9999.0
2015-05-02 10:20:00		55.0	56.8666	164.05	3.1017	-9999.0
2015-05-02 10:30:00		55.0	56.8666	164.05	3.101	-9999.0
2015-05-02 10:40:00		55.0	56.8666	164.05	3.0993	-9999.0
2015-05-02 10:50:00		55.0	56.8666	164.05	3.0986	-9999.0
2015-05-02 11:00:00		55.0	56.8666	164.05	3.0968	-9999.0
2015-05-02 11:10:00		55.0	56.8666	164.05	3.095	-9999.0
2015-05-02 11:20:00		55.0	56.8666	164.05	3.0948	-9999.0
2015-05-02 11:30:00		55.0	56.8666	164.05	3.0964	-9999.0
2015-05-02 11:40:00		55.0	56.8666	164.05	3.0991	-9999.0
2015-05-02 11:50:00		55.0	56.8666	164.05	3.0984	-9999.0
2015-05-02 12:00:00		55.0	56.8666	164.05	3.1014	-9999.0
2015-05-02 12:10:00		55.0	56.8666	164.05	3.1049	-9999.0
2015-05-02 12:20:00		55.0	56.8666	164.05	3.1058	-9999.0
2015-05-02 12:30:00		55.0	56.8666	164.05	3.1139	-9999.0
2015-05-02 12:40:00		55.0	56.8666	164.05	3.1141	-9999.0
2015-05-02 12:50:00		55.0	56.8666	164.05	3.1164	-9999.0
2015-05-02 13:00:00		55.0	56.8666	164.05	3.1151	-9999.0
2015-05-02 13:10:00		55.0	56.8666	164.05	3.1081	-9999.0
2015-05-02 13:20:00		55.0	56.8666	164.05	3.1112	-9999.0
2015-05-02 13:30:00		55.0	56.8666	164.05	3.1037	-9999.0
2015-05-02 13:40:00		55.0	56.8666	164.05	3.0971	-9999.0
2015-05-02 13:50:00		55.0	56.8666	164.05	3.0968	-9999.0
2015-05-02 14:00:00		55.0	56.8666	164.05	3.0969	-9999.0
2015-05-02 14:10:00		55.0	56.8666	164.05	3.0971	-9999.0
2015-05-02 14:20:00		55.0	56.8666	164.05	3.097	-9999.0
2015-05-02 14:30:00		55.0	56.8666	164.05	3.096	-9999.0
2015-05-02 14:40:00		55.0	56.8666	164.05	3.0934	-9999.0
2015-05-02 14:50:00		55.0	56.8666	164.05	3.0907	-9999.0
2015-05-02 15:00:00		55.0	56.8666	164.05	3.094	-9999.0
2015-05-02 15:10:00		55.0	56.8666	164.05	3.092	-9999.0
2015-05-02 15:20:00		55.0	56.8666	164.05	3.0893	-9999.0
2015-05-02 15:30:00		55.0	56.8666	164.05	3.0889	-9999.0
2015-05-02 15:40:00		55.0	56.8666	164.05	3.089	-9999.0
2015-05-02 15:50:00		55.0	56.8666	164.05	3.0899	-9999.0
2015-05-02 16:00:00		55.0	56.8666	164.05	3.09	-9999.0
2015-05-02 16:10:00		55.0	56.8666	164.05	3.0906	-9999.0
2015-05-02 16:20:00		55.0	56.8666	164.05	3.0915	-9999.0
2015-05-02 16:30:00		55.0	56.8666	164.05	3.0929	-9999.0
2015-05-02 16:40:00		55.0	56.8666	164.05	3.0932	-9999.0
2015-05-02 16:50:00		55.0	56.8666	164.05	3.0953	-9999.0
2015-05-02 17:00:00		55.0	56.8666	164.05	3.0984	-9999.0
2015-05-02 17:10:00		55.0	56.8666	164.05	3.0977	-9999.0
2015-05-02 17:20:00		55.0	56.8666	164.05	3.1012	-9999.0
2015-05-02 17:30:00		55.0	56.8666	164.05	3.1054	-9999.0
2015-05-02 17:40:00		55.0	56.8666	164.05	3.1075	-9999.0
2015-05-02 17:50:00		55.0	56.8666	164.05	3.1092	-9999.0
2015-05-02 18:00:00		55.0	56.8666	164.05	3.1041	-9999.0
2015-05-02 18:10:00		55.0	56.8666	164.05	3.0993	-9999.0
2015-05-02 18:20:00		55.0	56.8666	164.05	3.0958	-9999.0
2015-05-02 18:30:00		55.0	56.8666	164.05	3.098	-9999.0
2015-05-02 18:40:00		55.0	56.8666	164.05	3.0997	-9999.0
2015-05-02 18:50:00		55.0	56.8666	164.05	3.1014	-9999.0
2015-05-02 19:00:00		55.0	56.8666	164.05	3.1012	-9999.0
2015-05-02 19:10:00		55.0	56.8666	164.05	3.1024	-9999.0
2015-05-02 19:20:00		55.0	56.8666	164.05	3.1026	-9999.0
2015-05-02 19:30:00		55.0	56.8666	164.05	3.1027	-9999.0
2015-05-02 19:40:00		55.0	56.8666	164.05	3.1025	-9999.0
2015-05-02 19:50:00		55.0	56.8666	164.05	3.1021	-9999.0
2015-05-02 20:00:00		55.0	56.8666	164.05	3.1017	-9999.0
2015-05-02 20:10:00		55.0	56.8666	164.05	3.1015	-9999.0
2015-05-02 20:20:00		55.0	56.8666	164.05	3.0995	-9999.0
2015-05-02 20:30:00		55.0	56.8666	164.05	3.0997	-9999.0
2015-05-02 20:40:00		55.0	56.8666	164.05	3.0987	-9999.0
2015-05-02 20:50:00		55.0	56.8666	164.05	3.0982	-9999.0
2015-05-02 21:00:00		55.0	56.8666	164.05	3.0967	-9999.0
2015-05-02 21:10:00		55.0	56.8666	164.05	3.0969	-9999.0
2015-05-02 21:20:00		55.0	56.8666	164.05	3.0953	-9999.0
2015-05-02 21:30:00		55.0	56.8666	164.05	3.095	-9999.0
2015-05-02 21:40:00		55.0	56.8666	164.05	3.0954	-9999.0
2015-05-02 21:50:00		55.0	56.8666	164.05	3.0962	-9999.0
2015-05-02 22:00:00		55.0	56.8666	164.05	3.0984	-9999.0
2015-05-02 22:10:00		55.0	56.8666	164.05	3.0994	-9999.0
2015-05-02 22:20:00		55.0	56.8666	164.05	3.1002	-9999.0
2015-05-02 22:30:00		55.0	56.8666	164.05	3.1012	-9999.0
2015-05-02 22:40:00		55.0	56.8666	164.05	3.0996	-9999.0
2015-05-02 22:50:00		55.0	56.8666	164.05	3.099	-9999.0
2015-05-02 23:00:00		55.0	56.8666	164.05	3.0964	-9999.0
2015-05-02 23:10:00		55.0	56.8666	164.05	3.0925	-9999.0
2015-05-02 23:20:00		55.0	56.8666	164.05	3.0857	-9999.0
2015-05-02 23:30:00		55.0	56.8666	164.05	3.085	-9999.0
2015-05-02 23:40:00		55.0	56.8666	164.05	3.0835	-9999.0
2015-05-02 23:50:00		55.0	56.8666	164.05	3.0843	-9999.0
2015-05-03 00:00:00		55.0	56.8666	164.05	3.0849	-9999.0
2015-05-03 00:10:00		55.0	56.8666	164.05	3.0853	-9999.0
2015-05-03 00:20:00		55.0	56.8666	164.05	3.085	-9999.0
2015-05-03 00:30:00		55.0	56.8666	164.05	3.0853	-9999.0
2015-05-03 00:40:00		55.0	56.8666	164.05	3.0851	-9999.0
2015-05-03 00:50:00		55.0	56.8666	164.05	3.0851	-9999.0
2015-05-03 01:00:00		55.0	56.8666	164.05	3.0853	-9999.0
2015-05-03 01:10:00		55.0	56.8666	164.05	3.0852	-9999.0
2015-05-03 01:20:00		55.0	56.8666	164.05	3.0853	-9999.0
2015-05-03 01:30:00		55.0	56.8666	164.05	3.0858	-9999.0
2015-05-03 01:40:00		55.0	56.8666	164.05	3.0861	-9999.0
2015-05-03 01:50:00		55.0	56.8666	164.05	3.0892	-9999.0
2015-05-03 02:00:00		55.0	56.8666	164.05	3.093	-9999.0
2015-05-03 02:10:00		55.0	56.8666	164.05	3.0947	-9999.0
2015-05-03 02:20:00		55.0	56.8666	164.05	3.0967	-9999.0
2015-05-03 02:30:00		55.0	56.8666	164.05	3.1038	-9999.0
2015-05-03 02:40:00		55.0	56.8666	164.05	3.1071	-9999.0
2015-05-03 02:50:00		55.0	56.8666	164.05	3.113	-9999.0
2015-05-03 03:00:00		55.0	56.8666	164.05	3.1187	-9999.0
2015-05-03 03:10:00		55.0	56.8666	164.05	3.1212	-9999.0
2015-05-03 03:20:00		55.0	56.8666	164.05	3.1264	-9999.0
2015-05-03 03:30:00		55.0	56.8666	164.05	3.144	-9999.0
2015-05-03 03:40:00		55.0	56.8666	164.05	3.1504	-9999.0
2015-05-03 03:50:00		55.0	56.8666	164.05	3.1526	-9999.0
2015-05-03 04:00:00		55.0	56.8666	164.05	3.1629	-9999.0
2015-05-03 04:10:00		55.0	56.8666	164.05	3.1698	-9999.0
2015-05-03 04:20:00		55.0	56.8666	164.05	3.1719	-9999.0
2015-05-03 04:30:00		55.0	56.8666	164.05	3.1748	-9999.0
2015-05-03 04:40:00		55.0	56.8666	164.05	3.1778	-9999.0
2015-05-03 04:50:00		55.0	56.8666	164.05	3.1796	-9999.0
2015-05-03 05:00:00		55.0	56.8666	164.05	3.1793	-9999.0
2015-05-03 05:10:00		55.0	56.8666	164.05	3.1859	-9999.0
2015-05-03 05:20:00		55.0	56.8666	164.05	3.1857	-9999.0
2015-05-03 05:30:00		55.0	56.8666	164.05	3.1841	-9999.0
2015-05-03 05:40:00		55.0	56.8666	164.05	3.1834	-9999.0
2015-05-03 05:50:00		55.0	56.8666	164.05	3.1772	-9999.0
2015-05-03 06:00:00		55.0	56.8666	164.05	3.1723	-9999.0
2015-05-03 06:10:00		55.0	56.8666	164.05	3.161	-9999.0
2015-05-03 06:20:00		55.0	56.8666	164.05	3.1554	-9999.0
2015-05-03 06:30:00		55.0	56.8666	164.05	3.1613	-9999.0
2015-05-03 06:40:00		55.0	56.8666	164.05	3.1488	-9999.0
2015-05-03 06:50:00		55.0	56.8666	164.05	3.1469	-9999.0
2015-05-03 07:00:00		55.0	56.8666	164.05	3.1407	-9999.0
2015-05-03 07:10:00		55.0	56.8666	164.05	3.1365	-9999.0
2015-05-03 07:20:00		55.0	56.8666	164.05	3.1309	-9999.0
2015-05-03 07:30:00		55.0	56.8666	164.05	3.1299	-9999.0
2015-05-03 07:40:00		55.0	56.8666	164.05	3.1254	-9999.0
2015-05-03 07:50:00		55.0	56.8666	164.05	3.1171	-9999.0
2015-05-03 08:00:00		55.0	56.8666	164.05	3.1195	-9999.0
2015-05-03 08:10:00		55.0	56.8666	164.05	3.1155	-9999.0
2015-05-03 08:20:00		55.0	56.8666	164.05	3.1141	-9999.0
2015-05-03 08:30:00		55.0	56.8666	164.05	3.1121	-9999.0
2015-05-03 08:40:00		55.0	56.8666	164.05	3.1129	-9999.0
2015-05-03 08:50:00		55.0	56.8666	164.05	3.1126	-9999.0
2015-05-03 09:00:00		55.0	56.8666	164.05	3.1121	-9999.0
2015-05-03 09:10:00		55.0	56.8666	164.05	3.1124	-9999.0
2015-05-03 09:20:00		55.0	56.8666	164.05	3.1122	-9999.0
2015-05-03 09:30:00		55.0	56.8666	164.05	3.1107	-9999.0
2015-05-03 09:40:00		55.0	56.8666	164.05	3.1127	-9999.0
2015-05-03 09:50:00		55.0	56.8666	164.05	3.1128	-9999.0
2015-05-03 10:00:00		55.0	56.8666	164.05	3.1121	-9999.0
2015-05-03 10:10:00		55.0	56.8666	164.05	3.1134	-9999.0
2015-05-03 10:20:00		55.0	56.8666	164.05	3.1148	-9999.0
2015-05-03 10:30:00		55.0	56.8666	164.05	3.1161	-9999.0
2015-05-03 10:40:00		55.0	56.8666	164.05	3.118	-9999.0
2015-05-03 10:50:00		55.0	56.8666	164.05	3.1196	-9999.0
2015-05-03 11:00:00		55.0	56.8666	164.05	3.122	-9999.0
2015-05-03 11:10:00		55.0	56.8666	164.05	3.1231	-9999.0
2015-05-03 11:20:00		55.0	56.8666	164.05	3.1257	-9999.0
2015-05-03 11:30:00		55.0	56.8666	164.05	3.1271	-9999.0
2015-05-03 11:40:00		55.0	56.8666	164.05	3.1309	-9999.0
2015-05-03 11:50:00		55.0	56.8666	164.05	3.1297	-9999.0
2015-05-03 12:00:00		55.0	56.8666	164.05	3.1316	-9999.0
2015-05-03 12:10:00		55.0	56.8666	164.05	3.1359	-9999.0
2015-05-03 12:20:00		55.0	56.8666	164.05	3.1359	-9999.0
2015-05-03 12:30:00		55.0	56.8666	164.05	3.139	-9999.0
2015-05-03 12:40:00		55.0	56.8666	164.05	3.1434	-9999.0
2015-05-03 12:50:00		55.0	56.8666	164.05	3.1437	-9999.0
2015-05-03 13:00:00		55.0	56.8666	164.05	3.1488	-9999.0
2015-05-03 13:10:00		55.0	56.8666	164.05	3.1539	-9999.0
2015-05-03 13:20:00		55.0	56.8666	164.05	3.1633	-9999.0
2015-05-03 13:30:00		55.0	56.8666	164.05	3.1654	-9999.0
2015-05-03 13:40:00		55.0	56.8666	164.05	3.1645	-9999.0
2015-05-03 13:50:00		55.0	56.8666	164.05	3.1686	-9999.0
2015-05-03 14:00:00		55.0	56.8666	164.05	3.1698	-9999.0
2015-05-03 14:10:00		55.0	56.8666	164.05	3.1624	-9999.0
2015-05-03 14:20:00		55.0	56.8666	164.05	3.1715	-9999.0
2015-05-03 14:30:00		55.0	56.8666	164.05	3.1647	-9999.0
2015-05-03 14:40:00		55.0	56.8666	164.05	3.1689	-9999.0
2015-05-03 14:50:00		55.0	56.8666	164.05	3.1669	-9999.0
2015-05-03 15:00:00		55.0	56.8666	164.05	3.1646	-9999.0
2015-05-03 15:10:00		55.0	56.8666	164.05	3.1693	-9999.0
2015-05-03 15:20:00		55.0	56.8666	164.05	3.1647	-9999.0
2015-05-03 15:30:00		55.0	56.8666	164.05	3.1621	-9999.0
2015-05-03 15:40:00		55.0	56.8666	164.05	3.166	-9999.0
2015-05-03 15:50:00		55.0	56.8666	164.05	3.1535	-9999.0
2015-05-03 16:00:00		55.0	56.8666	164.05	3.1464	-9999.0
2015-05-03 16:10:00		55.0	56.8666	164.05	3.1509	-9999.0
2015-05-03 16:20:00		55.0	56.8666	164.05	3.1391	-9999.0
2015-05-03 16:30:00		55.0	56.8666	164.05	3.1246	-9999.0
2015-05-03 16:40:00		55.0	56.8666	164.05	3.1206	-9999.0
2015-05-03 16:50:00		55.0	56.8666	164.05	3.126	-9999.0
2015-05-03 17:00:00		55.0	56.8666	164.05	3.1153	-9999.0
2015-05-03 17:10:00		55.0	56.8666	164.05	3.1105	-9999.0
2015-05-03 17:20:00		55.0	56.8666	164.05	3.1091	-9999.0
2015-05-03 17:30:00		55.0	56.8666	164.05	3.1052	-9999.0
2015-05-03 17:40:00		55.0	56.8666	164.05	3.1144	-9999.0
2015-05-03 17:50:00		55.0	56.8666	164.05	3.1141	-9999.0
2015-05-03 18:00:00		55.0	56.8666	164.05	3.1169	-9999.0
2015-05-03 18:10:00		55.0	56.8666	164.05	3.1187	-9999.0
2015-05-03 18:20:00		55.0	56.8666	164.05	3.1236	-9999.0
2015-05-03 18:30:00		55.0	56.8666	164.05	3.1195	-9999.0
2015-05-03 18:40:00		55.0	56.8666	164.05	3.1186	-9999.0
2015-05-03 18:50:00		55.0	56.8666	164.05	3.1153	-9999.0
2015-05-03 19:00:00		55.0	56.8666	164.05	3.1086	-9999.0
2015-05-03 19:10:00		55.0	56.8666	164.05	3.1066	-9999.0
2015-05-03 19:20:00		55.0	56.8666	164.05	3.1099	-9999.0
2015-05-03 19:30:00		55.0	56.8666	164.05	3.1118	-9999.0
2015-05-03 19:40:00		55.0	56.8666	164.05	3.112	-9999.0
2015-05-03 19:50:00		55.0	56.8666	164.05	3.1087	-9999.0
2015-05-03 20:00:00		55.0	56.8666	164.05	3.1126	-9999.0
2015-05-03 20:10:00		55.0	56.8666	164.05	3.1144	-9999.0
2015-05-03 20:20:00		55.0	56.8666	164.05	3.1169	-9999.0
2015-05-03 20:30:00		55.0	56.8666	164.05	3.1262	-9999.0
2015-05-03 20:40:00		55.0	56.8666	164.05	3.1339	-9999.0
2015-05-03 20:50:00		55.0	56.8666	164.05	3.1407	-9999.0
2015-05-03 21:00:00		55.0	56.8666	164.05	3.1517	-9999.0
2015-05-03 21:10:00		55.0	56.8666	164.05	3.1564	-9999.0
2015-05-03 21:20:00		55.0	56.8666	164.05	3.1677	-9999.0
2015-05-03 21:30:00		55.0	56.8666	164.05	3.1734	-9999.0
2015-05-03 21:40:00		55.0	56.8666	164.05	3.1755	-9999.0
2015-05-03 21:50:00		55.0	56.8666	164.05	3.1772	-9999.0
2015-05-03 22:00:00		55.0	56.8666	164.05	3.1743	-9999.0
2015-05-03 22:10:00		55.0	56.8666	164.05	3.1713	-9999.0
2015-05-03 22:20:00		55.0	56.8666	164.05	3.1657	-9999.0
2015-05-03 22:30:00		55.0	56.8666	164.05	3.1589	-9999.0
2015-05-03 22:40:00		55.0	56.8666	164.05	3.1386	-9999.0
2015-05-03 22:50:00		55.0	56.8666	164.05	3.1314	-9999.0
2015-05-03 23:00:00		55.0	56.8666	164.05	3.1226	-9999.0
2015-05-03 23:10:00		55.0	56.8666	164.05	3.1157	-9999.0
2015-05-03 23:20:00		55.0	56.8666	164.05	3.101	-9999.0
2015-05-03 23:30:00		55.0	56.8666	164.05	3.0941	-9999.0
2015-05-03 23:40:00		55.0	56.8666	164.05	3.0884	-9999.0
2015-05-03 23:50:00		55.0	56.8666	164.05	3.0731	-9999.0
2015-05-04 00:00:00		55.0	56.8666	164.05	3.0671	-9999.0
2015-05-04 00:10:00		55.0	56.8666	164.05	3.0623	-9999.0
2015-05-04 00:20:00		55.0	56.8666	164.05	3.0635	-9999.0
2015-05-04 00:30:00		55.0	56.8666	164.05	3.0616	-9999.0
2015-05-04 00:40:00		55.0	56.8666	164.05	3.0586	-9999.0
2015-05-04 00:50:00		55.0	56.8666	164.05	3.0597	-9999.0
2015-05-04 01:00:00		55.0	56.8666	164.05	3.0598	-9999.0
2015-05-04 01:10:00		55.0	56.8666	164.05	3.0576	-9999.0
2015-05-04 01:20:00		55.0	56.8666	164.05	3.0575	-9999.0
2015-05-04 01:30:00		55.0	56.8666	164.05	3.0571	-9999.0
2015-05-04 01:40:00		55.0	56.8666	164.05	3.0569	-9999.0
2015-05-04 01:50:00		55.0	56.8666	164.05	3.0579	-9999.0
2015-05-04 02:00:00		55.0	56.8666	164.05	3.057	-9999.0
2015-05-04 02:10:00		55.0	56.8666	164.05	3.0585	-9999.0
2015-05-04 02:20:00		55.0	56.8666	164.05	3.0601	-9999.0
2015-05-04 02:30:00		55.0	56.8666	164.05	3.0589	-9999.0
2015-05-04 02:40:00		55.0	56.8666	164.05	3.0584	-9999.0
2015-05-04 02:50:00		55.0	56.8666	164.05	3.0639	-9999.0
2015-05-04 03:00:00		55.0	56.8666	164.05	3.061	-9999.0
2015-05-04 03:10:00		55.0	56.8666	164.05	3.061	-9999.0
2015-05-04 03:20:00		55.0	56.8666	164.05	3.0685	-9999.0
2015-05-04 03:30:00		55.0	56.8666	164.05	3.069	-9999.0
2015-05-04 03:40:00		55.0	56.8666	164.05	3.0729	-9999.0
2015-05-04 03:50:00		55.0	56.8666	164.05	3.0859	-9999.0
2015-05-04 04:00:00		55.0	56.8666	164.05	3.0915	-9999.0
2015-05-04 04:10:00		55.0	56.8666	164.05	3.1038	-9999.0
2015-05-04 04:20:00		55.0	56.8666	164.05	3.1102	-9999.0
2015-05-04 04:30:00		55.0	56.8666	164.05	3.1303	-9999.0
2015-05-04 04:40:00		55.0	56.8666	164.05	3.1424	-9999.0
2015-05-04 04:50:00		55.0	56.8666	164.05	3.1627	-9999.0
2015-05-04 05:00:00		55.0	56.8666	164.05	3.1687	-9999.0
2015-05-04 05:10:00		55.0	56.8666	164.05	3.1758	-9999.0
2015-05-04 05:20:00		55.0	56.8666	164.05	3.1795	-9999.0
2015-05-04 05:30:00		55.0	56.8666	164.05	3.1771	-9999.0
2015-05-04 05:40:00		55.0	56.8666	164.05	3.1807	-9999.0
2015-05-04 05:50:00		55.0	56.8666	164.05	3.1812	-9999.0
2015-05-04 06:00:00		55.0	56.8666	164.05	3.1823	-9999.0
2015-05-04 06:10:00		55.0	56.8666	164.05	3.1828	-9999.0
2015-05-04 06:20:00		55.0	56.8666	164.05	3.183	-9999.0
2015-05-04 06:30:00		55.0	56.8666	164.05	3.1841	-9999.0
2015-05-04 06:40:00		55.0	56.8666	164.05	3.1845	-9999.0
2015-05-04 06:50:00		55.0	56.8666	164.05	3.1841	-9999.0
2015-05-04 07:00:00		55.0	56.8666	164.05	3.1808	-9999.0
2015-05-04 07:10:00		55.0	56.8666	164.05	3.1721	-9999.0
2015-05-04 07:20:00		55.0	56.8666	164.05	3.1646	-9999.0
2015-05-04 07:30:00		55.0	56.8666	164.05	3.1589	-9999.0
2015-05-04 07:40:00		55.0	56.8666	164.05	3.1535	-9999.0
2015-05-04 07:50:00		55.0	56.8666	164.05	3.132	-9999.0
2015-05-04 08:00:00		55.0	56.8666	164.05	3.1469	-9999.0
2015-05-04 08:10:00		55.0	56.8666	164.05	3.1363	-9999.0
2015-05-04 08:20:00		55.0	56.8666	164.05	3.1186	-9999.0
2015-05-04 08:30:00		55.0	56.8666	164.05	3.1105	-9999.0
2015-05-04 08:40:00		55.0	56.8666	164.05	3.1148	-9999.0
2015-05-04 08:50:00		55.0	56.8666	164.05	3.119	-9999.0
2015-05-04 09:00:00		55.0	56.8666	164.05	3.1132	-9999.0
2015-05-04 09:10:00		55.0	56.8666	164.05	3.1122	-9999.0
2015-05-04 09:20:00		55.0	56.8666	164.05	3.1072	-9999.0
2015-05-04 09:30:00		55.0	56.8666	164.05	3.1113	-9999.0
2015-05-04 09:40:00		55.0	56.8666	164.05	3.1108	-9999.0
2015-05-04 09:50:00		55.0	56.8666	164.05	3.1072	-9999.0
2015-05-04 10:00:00		55.0	56.8666	164.05	3.1103	-9999.0
2015-05-04 10:10:00		55.0	56.8666	164.05	3.1089	-9999.0
2015-05-04 10:20:00		55.0	56.8666	164.05	3.104	-9999.0
2015-05-04 10:30:00		55.0	56.8666	164.05	3.1064	-9999.0
2015-05-04 10:40:00		55.0	56.8666	164.05	3.106	-9999.0
2015-05-04 10:50:00		55.0	56.8666	164.05	3.102	-9999.0
2015-05-04 11:00:00		55.0	56.8666	164.05	3.1032	-9999.0
2015-05-04 11:10:00		55.0	56.8666	164.05	3.1031	-9999.0
2015-05-04 11:20:00		55.0	56.8666	164.05	3.1018	-9999.0
2015-05-04 11:30:00		55.0	56.8666	164.05	3.1009	-9999.0
2015-05-04 11:40:00		55.0	56.8666	164.05	3.102	-9999.0
2015-05-04 11:50:00		55.0	56.8666	164.05	3.1025	-9999.0
2015-05-04 12:00:00		55.0	56.8666	164.05	3.1038	-9999.0
2015-05-04 12:10:00		55.0	56.8666	164.05	3.1043	-9999.0
2015-05-04 12:20:00		55.0	56.8666	164.05	3.1048	-9999.0
2015-05-04 12:30:00		55.0	56.8666	164.05	3.1045	-9999.0
2015-05-04 12:40:00		55.0	56.8666	164.05	3.1037	-9999.0
2015-05-04 12:50:00		55.0	56.8666	164.05	3.1041	-9999.0
2015-05-04 13:00:00		55.0	56.8666	164.05	3.104	-9999.0
2015-05-04 13:10:00		55.0	56.8666	164.05	3.1055	-9999.0
2015-05-04 13:20:00		55.0	56.8666	164.05	3.1048	-9999.0
2015-05-04 13:30:00		55.0	56.8666	164.05	3.108	-9999.0
2015-05-04 13:40:00		55.0	56.8666	164.05	3.1083	-9999.0
2015-05-04 13:50:00		55.0	56.8666	164.05	3.1089	-9999.0
2015-05-04 14:00:00		55.0	56.8666	164.05	3.1111	-9999.0
2015-05-04 14:10:00		55.0	56.8666	164.05	3.1118	-9999.0
2015-05-04 14:20:00		55.0	56.8666	164.05	3.1119	-9999.0
2015-05-04 14:30:00		55.0	56.8666	164.05	3.1126	-9999.0
2015-05-04 14:40:00		55.0	56.8666	164.05	3.112	-9999.0
2015-05-04 14:50:00		55.0	56.8666	164.05	3.1126	-9999.0
2015-05-04 15:00:00		55.0	56.8666	164.05	3.1115	-9999.0
2015-05-04 15:10:00		55.0	56.8666	164.05	3.1134	-9999.0
2015-05-04 15:20:00		55.0	56.8666	164.05	3.1128	-9999.0
2015-05-04 15:30:00		55.0	56.8666	164.05	3.1126	-9999.0
2015-05-04 15:40:00		55.0	56.8666	164.05	3.1143	-9999.0
2015-05-04 15:50:00		55.0	56.8666	164.05	3.1154	-9999.0
2015-05-04 16:00:00		55.0	56.8666	164.05	3.1174	-9999.0
2015-05-04 16:10:00		55.0	56.8666	164.05	3.1175	-9999.0
2015-05-04 16:20:00		55.0	56.8666	164.05	3.1183	-9999.0
2015-05-04 16:30:00		55.0	56.8666	164.05	3.1185	-9999.0
2015-05-04 16:40:00		55.0	56.8666	164.05	3.1194	-9999.0
2015-05-04 16:50:00		55.0	56.8666	164.05	3.1208	-9999.0
2015-05-04 17:00:00		55.0	56.8666	164.05	3.12	-9999.0
2015-05-04 17:10:00		55.0	56.8666	164.05	3.1208	-9999.0
2015-05-04 17:20:00		55.0	56.8666	164.05	3.1206	-9999.0
2015-05-04 17:30:00		55.0	56.8666	164.05	3.1233	-9999.0
2015-05-04 17:40:00		55.0	56.8666	164.05	3.1236	-9999.0
2015-05-04 17:50:00		55.0	56.8666	164.05	3.1229	-9999.0
2015-05-04 18:00:00		55.0	56.8666	164.05	3.1234	-9999.0
2015-05-04 18:10:00		55.0	56.8666	164.05	3.1246	-9999.0
2015-05-04 18:20:00		55.0	56.8666	164.05	3.1255	-9999.0
2015-05-04 18:30:00		55.0	56.8666	164.05	3.1266	-9999.0
2015-05-04 18:40:00		55.0	56.8666	164.05	3.129	-9999.0
2015-05-04 18:50:00		55.0	56.8666	164.05	3.1261	-9999.0
2015-05-04 19:00:00		55.0	56.8666	164.05	3.1252	-9999.0
2015-05-04 19:10:00		55.0	56.8666	164.05	3.1239	-9999.0
2015-05-04 19:20:00		55.0	56.8666	164.05	3.1202	-9999.0
2015-05-04 19:30:00		55.0	56.8666	164.05	3.1203	-9999.0
2015-05-04 19:40:00		55.0	56.8666	164.05	3.1164	-9999.0
2015-05-04 19:50:00		55.0	56.8666	164.05	3.1203	-9999.0
2015-05-04 20:00:00		55.0	56.8666	164.05	3.118	-9999.0
2015-05-04 20:10:00		55.0	56.8666	164.05	3.114	-9999.0
2015-05-04 20:20:00		55.0	56.8666	164.05	3.1074	-9999.0
2015-05-04 20:30:00		55.0	56.8666	164.05	3.1075	-9999.0
2015-05-04 20:40:00		55.0	56.8666	164.05	3.1094	-9999.0
2015-05-04 20:50:00		55.0	56.8666	164.05	3.1118	-9999.0
2015-05-04 21:00:00		55.0	56.8666	164.05	3.111	-9999.0
2015-05-04 21:10:00		55.0	56.8666	164.05	3.1104	-9999.0
2015-05-04 21:20:00		55.0	56.8666	164.05	3.1088	-9999.0
2015-05-04 21:30:00		55.0	56.8666	164.05	3.1079	-9999.0
2015-05-04 21:40:00		55.0	56.8666	164.05	3.1062	-9999.0
2015-05-04 21:50:00		55.0	56.8666	164.05	3.1055	-9999.0
2015-05-04 22:00:00		55.0	56.8666	164.05	3.1053	-9999.0
2015-05-04 22:10:00		55.0	56.8666	164.05	3.1052	-9999.0
2015-05-04 22:20:00		55.0	56.8666	164.05	3.098	-9999.0
2015-05-04 22:30:00		55.0	56.8666	164.05	3.0984	-9999.0
2015-05-04 22:40:00		55.0	56.8666	164.05	3.0991	-9999.0
2015-05-04 22:50:00		55.0	56.8666	164.05	3.0955	-9999.0
2015-05-04 23:00:00		55.0	56.8666	164.05	3.0892	-9999.0
2015-05-04 23:10:00		55.0	56.8666	164.05	3.0859	-9999.0
2015-05-04 23:20:00		55.0	56.8666	164.05	3.0807	-9999.0
2015-05-04 23:30:00		55.0	56.8666	164.05	3.0757	-9999.0
2015-05-04 23:40:00		55.0	56.8666	164.05	3.0724	-9999.0
2015-05-04 23:50:00		55.0	56.8666	164.05	3.0692	-9999.0
2015-05-05 00:00:00		55.0	56.8666	164.05	3.0678	-9999.0
2015-05-05 00:10:00		55.0	56.8666	164.05	3.0661	-9999.0
2015-05-05 00:20:00		55.0	56.8666	164.05	3.0653	-9999.0
2015-05-05 00:30:00		55.0	56.8666	164.05	3.0645	-9999.0
2015-05-05 00:40:00		55.0	56.8666	164.05	3.0636	-9999.0
2015-05-05 00:50:00		55.0	56.8666	164.05	3.0637	-9999.0
2015-05-05 01:00:00		55.0	56.8666	164.05	3.064	-9999.0
2015-05-05 01:10:00		55.0	56.8666	164.05	3.0638	-9999.0
2015-05-05 01:20:00		55.0	56.8666	164.05	3.064	-9999.0
2015-05-05 01:30:00		55.0	56.8666	164.05	3.0643	-9999.0
2015-05-05 01:40:00		55.0	56.8666	164.05	3.0644	-9999.0
2015-05-05 01:50:00		55.0	56.8666	164.05	3.0648	-9999.0
2015-05-05 02:00:00		55.0	56.8666	164.05	3.0643	-9999.0
2015-05-05 02:10:00		55.0	56.8666	164.05	3.0643	-9999.0
2015-05-05 02:20:00		55.0	56.8666	164.05	3.0648	-9999.0
2015-05-05 02:30:00		55.0	56.8666	164.05	3.0641	-9999.0
2015-05-05 02:40:00		55.0	56.8666	164.05	3.0643	-9999.0
2015-05-05 02:50:00		55.0	56.8666	164.05	3.0644	-9999.0
2015-05-05 03:00:00		55.0	56.8666	164.05	3.0648	-9999.0
2015-05-05 03:10:00		55.0	56.8666	164.05	3.0645	-9999.0
2015-05-05 03:20:00		55.0	56.8666	164.05	3.0648	-9999.0
2015-05-05 03:30:00		55.0	56.8666	164.05	3.0657	-9999.0
2015-05-05 03:40:00		55.0	56.8666	164.05	3.0663	-9999.0
2015-05-05 03:50:00		55.0	56.8666	164.05	3.0694	-9999.0
2015-05-05 04:00:00		55.0	56.8666	164.05	3.0709	-9999.0
2015-05-05 04:10:00		55.0	56.8666	164.05	3.077	-9999.0
2015-05-05 04:20:00		55.0	56.8666	164.05	3.0814	-9999.0
2015-05-05 04:30:00		55.0	56.8666	164.05	3.0849	-9999.0
2015-05-05 04:40:00		55.0	56.8666	164.05	3.0903	-9999.0
2015-05-05 04:50:00		55.0	56.8666	164.05	3.0948	-9999.0
2015-05-05 05:00:00		55.0	56.8666	164.05	3.1035	-9999.0
2015-05-05 05:10:00		55.0	56.8666	164.05	3.1124	-9999.0
2015-05-05 05:20:00		55.0	56.8666	164.05	3.1246	-9999.0
2015-05-05 05:30:00		55.0	56.8666	164.05	3.1239	-9999.0
2015-05-05 05:40:00		55.0	56.8666	164.05	3.1348	-9999.0
2015-05-05 05:50:00		55.0	56.8666	164.05	3.1349	-9999.0
2015-05-05 06:00:00		55.0	56.8666	164.05	3.1427	-9999.0
2015-05-05 06:10:00		55.0	56.8666	164.05	3.1422	-9999.0
2015-05-05 06:20:00		55.0	56.8666	164.05	3.1461	-9999.0
2015-05-05 06:30:00		55.0	56.8666	164.05	3.1472	-9999.0
2015-05-05 06:40:00		55.0	56.8666	164.05	3.1398	-9999.0
2015-05-05 06:50:00		55.0	56.8666	164.05	3.1418	-9999.0
2015-05-05 07:00:00		55.0	56.8666	164.05	3.1404	-9999.0
2015-05-05 07:10:00		55.0	56.8666	164.05	3.1254	-9999.0
2015-05-05 07:20:00		55.0	56.8666	164.05	3.1286	-9999.0
2015-05-05 07:30:00		55.0	56.8666	164.05	3.1256	-9999.0
2015-05-05 07:40:00		55.0	56.8666	164.05	3.1091	-9999.0
2015-05-05 07:50:00		55.0	56.8666	164.05	3.116	-9999.0
2015-05-05 08:00:00		55.0	56.8666	164.05	3.1023	-9999.0
2015-05-05 08:10:00		55.0	56.8666	164.05	3.0858	-9999.0
2015-05-05 08:20:00		55.0	56.8666	164.05	3.0887	-9999.0
2015-05-05 08:30:00		55.0	56.8666	164.05	3.089	-9999.0
2015-05-05 08:40:00		55.0	56.8666	164.05	3.0846	-9999.0
2015-05-05 08:50:00		55.0	56.8666	164.05	3.0816	-9999.0
2015-05-05 09:00:00		55.0	56.8666	164.05	3.0838	-9999.0
2015-05-05 09:10:00		55.0	56.8666	164.05	3.0827	-9999.0
2015-05-05 09:20:00		55.0	56.8666	164.05	3.0866	-9999.0
2015-05-05 09:30:00		55.0	56.8666	164.05	3.0862	-9999.0
2015-05-05 09:40:00		55.0	56.8666	164.05	3.0829	-9999.0
2015-05-05 09:50:00		55.0	56.8666	164.05	3.0837	-9999.0
2015-05-05 10:00:00		55.0	56.8666	164.05	3.0848	-9999.0
2015-05-05 10:10:00		55.0	56.8666	164.05	3.0821	-9999.0
2015-05-05 10:20:00		55.0	56.8666	164.05	3.0817	-9999.0
2015-05-05 10:30:00		55.0	56.8666	164.05	3.0825	-9999.0
2015-05-05 10:40:00		55.0	56.8666	164.05	3.0833	-9999.0
2015-05-05 10:50:00		55.0	56.8666	164.05	3.0842	-9999.0
2015-05-05 11:00:00		55.0	56.8666	164.05	3.082	-9999.0
2015-05-05 11:10:00		55.0	56.8666	164.05	3.0824	-9999.0
2015-05-05 11:20:00		55.0	56.8666	164.05	3.0796	-9999.0
2015-05-05 11:30:00		55.0	56.8666	164.05	3.0736	-9999.0
2015-05-05 11:40:00		55.0	56.8666	164.05	3.0756	-9999.0
2015-05-05 11:50:00		55.0	56.8666	164.05	3.0781	-9999.0
2015-05-05 12:00:00		55.0	56.8666	164.05	3.0788	-9999.0
2015-05-05 12:10:00		55.0	56.8666	164.05	3.0783	-9999.0
2015-05-05 12:20:00		55.0	56.8666	164.05	3.0759	-9999.0
2015-05-05 12:30:00		55.0	56.8666	164.05	3.0749	-9999.0
2015-05-05 12:40:00		55.0	56.8666	164.05	3.0756	-9999.0
2015-05-05 12:50:00		55.0	56.8666	164.05	3.0729	-9999.0
2015-05-05 13:00:00		55.0	56.8666	164.05	3.0678	-9999.0
2015-05-05 13:10:00		55.0	56.8666	164.05	3.0752	-9999.0
2015-05-05 13:20:00		55.0	56.8666	164.05	3.082	-9999.0
2015-05-05 13:30:00		55.0	56.8666	164.05	3.0819	-9999.0
2015-05-05 13:40:00		55.0	56.8666	164.05	3.0817	-9999.0
2015-05-05 13:50:00		55.0	56.8666	164.05	3.0843	-9999.0
2015-05-05 14:00:00		55.0	56.8666	164.05	3.0854	-9999.0
2015-05-05 14:10:00		55.0	56.8666	164.05	3.0854	-9999.0
2015-05-05 14:20:00		55.0	56.8666	164.05	3.0864	-9999.0
2015-05-05 14:30:00		55.0	56.8666	164.05	3.0856	-9999.0
2015-05-05 14:40:00		55.0	56.8666	164.05	3.0839	-9999.0
2015-05-05 14:50:00		55.0	56.8666	164.05	3.0815	-9999.0
2015-05-05 15:00:00		55.0	56.8666	164.05	3.0793	-9999.0
2015-05-05 15:10:00		55.0	56.8666	164.05	3.0756	-9999.0
2015-05-05 15:20:00		55.0	56.8666	164.05	3.0693	-9999.0
2015-05-05 15:30:00		55.0	56.8666	164.05	3.066	-9999.0
2015-05-05 15:40:00		55.0	56.8666	164.05	3.0592	-9999.0
2015-05-05 15:50:00		55.0	56.8666	164.05	3.0554	-9999.0
2015-05-05 16:00:00		55.0	56.8666	164.05	3.0509	-9999.0
2015-05-05 16:10:00		55.0	56.8666	164.05	3.0488	-9999.0
2015-05-05 16:20:00		55.0	56.8666	164.05	3.0416	-9999.0
2015-05-05 16:30:00		55.0	56.8666	164.05	3.0378	-9999.0
2015-05-05 16:40:00		55.0	56.8666	164.05	3.0312	-9999.0
2015-05-05 16:50:00		55.0	56.8666	164.05	3.028	-9999.0
2015-05-05 17:00:00		55.0	56.8666	164.05	3.0273	-9999.0
2015-05-05 17:10:00		55.0	56.8666	164.05	3.0224	-9999.0
2015-05-05 17:20:00		55.0	56.8666	164.05	3.0223	-9999.0
2015-05-05 17:30:00		55.0	56.8666	164.05	3.0173	-9999.0
2015-05-05 17:40:00		55.0	56.8666	164.05	3.0139	-9999.0
2015-05-05 17:50:00		55.0	56.8666	164.05	3.0161	-9999.0
2015-05-05 18:00:00		55.0	56.8666	164.05	3.01	-9999.0
2015-05-05 18:10:00		55.0	56.8666	164.05	3.024	-9999.0
2015-05-05 18:20:00		55.0	56.8666	164.05	3.0185	-9999.0
2015-05-05 18:30:00		55.0	56.8666	164.05	3.0182	-9999.0
2015-05-05 18:40:00		55.0	56.8666	164.05	3.0203	-9999.0
2015-05-05 18:50:00		55.0	56.8666	164.05	3.0208	-9999.0
2015-05-05 19:00:00		55.0	56.8666	164.05	3.0186	-9999.0
2015-05-05 19:10:00		55.0	56.8666	164.05	3.0177	-9999.0
2015-05-05 19:20:00		55.0	56.8666	164.05	3.0172	-9999.0
2015-05-05 19:30:00		55.0	56.8666	164.05	3.0186	-9999.0
2015-05-05 19:40:00		55.0	56.8666	164.05	3.0144	-9999.0
2015-05-05 19:50:00		55.0	56.8666	164.05	3.0155	-9999.0
2015-05-05 20:00:00		55.0	56.8666	164.05	3.0155	-9999.0
2015-05-05 20:10:00		55.0	56.8666	164.05	3.015	-9999.0
2015-05-05 20:20:00		55.0	56.8666	164.05	3.0185	-9999.0
2015-05-05 20:30:00		55.0	56.8666	164.05	3.0193	-9999.0
2015-05-05 20:40:00		55.0	56.8666	164.05	3.0227	-9999.0
2015-05-05 20:50:00		55.0	56.8666	164.05	3.0255	-9999.0
2015-05-05 21:00:00		55.0	56.8666	164.05	3.0295	-9999.0
2015-05-05 21:10:00		55.0	56.8666	164.05	3.0401	-9999.0
2015-05-05 21:20:00		55.0	56.8666	164.05	3.0522	-9999.0
2015-05-05 21:30:00		55.0	56.8666	164.05	3.064	-9999.0
2015-05-05 21:40:00		55.0	56.8666	164.05	3.0783	-9999.0
2015-05-05 21:50:00		55.0	56.8666	164.05	3.0844	-9999.0
2015-05-05 22:00:00		55.0	56.8666	164.05	3.0864	-9999.0
2015-05-05 22:10:00		55.0	56.8666	164.05	3.0892	-9999.0
2015-05-05 22:20:00		55.0	56.8666	164.05	3.0896	-9999.0
2015-05-05 22:30:00		55.0	56.8666	164.05	3.0837	-9999.0
2015-05-05 22:40:00		55.0	56.8666	164.05	3.0836	-9999.0
2015-05-05 22:50:00		55.0	56.8666	164.05	3.0812	-9999.0
2015-05-05 23:00:00		55.0	56.8666	164.05	3.0848	-9999.0
2015-05-05 23:10:00		55.0	56.8666	164.05	3.087	-9999.0
2015-05-05 23:20:00		55.0	56.8666	164.05	3.0851	-9999.0
2015-05-05 23:30:00		55.0	56.8666	164.05	3.0936	-9999.0
2015-05-05 23:40:00		55.0	56.8666	164.05	3.0929	-9999.0
2015-05-05 23:50:00		55.0	56.8666	164.05	3.0983	-9999.0
2015-05-06 00:00:00		55.0	56.8666	164.05	3.0983	-9999.0
2015-05-06 00:10:00		55.0	56.8666	164.05	3.1032	-9999.0
2015-05-06 00:20:00		55.0	56.8666	164.05	3.1081	-9999.0
2015-05-06 00:30:00		55.0	56.8666	164.05	3.1143	-9999.0
2015-05-06 00:40:00		55.0	56.8666	164.05	3.1148	-9999.0
2015-05-06 00:50:00		55.0	56.8666	164.05	3.1205	-9999.0
2015-05-06 01:00:00		55.0	56.8666	164.05	3.1235	-9999.0
2015-05-06 01:10:00		55.0	56.8666	164.05	3.126	-9999.0
2015-05-06 01:20:00		55.0	56.8666	164.05	3.1272	-9999.0
2015-05-06 01:30:00		55.0	56.8666	164.05	3.1276	-9999.0
2015-05-06 01:40:00		55.0	56.8666	164.05	3.1298	-9999.0
2015-05-06 01:50:00		55.0	56.8666	164.05	3.1311	-9999.0
2015-05-06 02:00:00		55.0	56.8666	164.05	3.1322	-9999.0
2015-05-06 02:10:00		55.0	56.8666	164.05	3.133	-9999.0
2015-05-06 02:20:00		55.0	56.8666	164.05	3.1352	-9999.0
2015-05-06 02:30:00		55.0	56.8666	164.05	3.1392	-9999.0
2015-05-06 02:40:00		55.0	56.8666	164.05	3.1432	-9999.0
2015-05-06 02:50:00		55.0	56.8666	164.05	3.1428	-9999.0
2015-05-06 03:00:00		55.0	56.8666	164.05	3.138	-9999.0
2015-05-06 03:10:00		55.0	56.8666	164.05	3.1444	-9999.0
2015-05-06 03:20:00		55.0	56.8666	164.05	3.1469	-9999.0
2015-05-06 03:30:00		55.0	56.8666	164.05	3.1496	-9999.0
2015-05-06 03:40:00		55.0	56.8666	164.05	3.1511	-9999.0
2015-05-06 03:50:00		55.0	56.8666	164.05	3.1555	-9999.0
2015-05-06 04:00:00		55.0	56.8666	164.05	3.1608	-9999.0
2015-05-06 04:10:00		55.0	56.8666	164.05	3.1632	-9999.0
2015-05-06 04:20:00		55.0	56.8666	164.05	3.1677	-9999.0
2015-05-06 04:30:00		55.0	56.8666	164.05	3.1696	-9999.0
2015-05-06 04:40:00		55.0	56.8666	164.05	3.1709	-9999.0
2015-05-06 04:50:00		55.0	56.8666	164.05	3.1715	-9999.0
2015-05-06 05:00:00		55.0	56.8666	164.05	3.1718	-9999.0
2015-05-06 05:10:00		55.0	56.8666	164.05	3.1725	-9999.0
2015-05-06 05:20:00		55.0	56.8666	164.05	3.1713	-9999.0
2015-05-06 05:30:00		55.0	56.8666	164.05	3.1709	-9999.0
2015-05-06 05:40:00		55.0	56.8666	164.05	3.1703	-9999.0
2015-05-06 05:50:00		55.0	56.8666	164.05	3.1688	-9999.0
2015-05-06 06:00:00		55.0	56.8666	164.05	3.1681	-9999.0
2015-05-06 06:10:00		55.0	56.8666	164.05	3.1673	-9999.0
2015-05-06 06:20:00		55.0	56.8666	164.05	3.163	-9999.0
2015-05-06 06:30:00		55.0	56.8666	164.05	3.1549	-9999.0
2015-05-06 06:40:00		55.0	56.8666	164.05	3.1541	-9999.0
2015-05-06 06:50:00		55.0	56.8666	164.05	3.1426	-9999.0
2015-05-06 07:00:00		55.0	56.8666	164.05	3.144	-9999.0
2015-05-06 07:10:00		55.0	56.8666	164.05	3.1356	-9999.0
2015-05-06 07:20:00		55.0	56.8666	164.05	3.1316	-9999.0
2015-05-06 07:30:00		55.0	56.8666	164.05	3.1207	-9999.0
2015-05-06 07:40:00		55.0	56.8666	164.05	3.1091	-9999.0
2015-05-06 07:50:00		55.0	56.8666	164.05	3.0994	-9999.0
2015-05-06 08:00:00		55.0	56.8666	164.05	3.0953	-9999.0
2015-05-06 08:10:00		55.0	56.8666	164.05	3.0858	-9999.0
2015-05-06 08:20:00		55.0	56.8666	164.05	3.079	-9999.0
2015-05-06 08:30:00		55.0	56.8666	164.05	3.0772	-9999.0
2015-05-06 08:40:00		55.0	56.8666	164.05	3.0674	-9999.0
2015-05-06 08:50:00		55.0	56.8666	164.05	3.0419	-9999.0
2015-05-06 09:00:00		55.0	56.8666	164.05	3.0375	-9999.0
2015-05-06 09:10:00		55.0	56.8666	164.05	3.0354	-9999.0
2015-05-06 09:20:00		55.0	56.8666	164.05	3.0478	-9999.0
2015-05-06 09:30:00		55.0	56.8666	164.05	3.0405	-9999.0
2015-05-06 09:40:00		55.0	56.8666	164.05	3.031	-9999.0
2015-05-06 09:50:00		55.0	56.8666	164.05	3.0226	-9999.0
2015-05-06 10:00:00		55.0	56.8666	164.05	3.0248	-9999.0
2015-05-06 10:10:00		55.0	56.8666	164.05	3.0173	-9999.0
2015-05-06 10:20:00		55.0	56.8666	164.05	3.0168	-9999.0
2015-05-06 10:30:00		55.0	56.8666	164.05	3.0185	-9999.0
2015-05-06 10:40:00		55.0	56.8666	164.05	3.0186	-9999.0
2015-05-06 10:50:00		55.0	56.8666	164.05	3.0168	-9999.0
2015-05-06 11:00:00		55.0	56.8666	164.05	3.0165	-9999.0
2015-05-06 11:10:00		55.0	56.8666	164.05	3.0172	-9999.0
2015-05-06 11:20:00		55.0	56.8666	164.05	3.0172	-9999.0
2015-05-06 11:30:00		55.0	56.8666	164.05	3.0177	-9999.0
2015-05-06 11:40:00		55.0	56.8666	164.05	3.018	-9999.0
2015-05-06 11:50:00		55.0	56.8666	164.05	3.0174	-9999.0
2015-05-06 12:00:00		55.0	56.8666	164.05	3.0184	-9999.0
2015-05-06 12:10:00		55.0	56.8666	164.05	3.0195	-9999.0
2015-05-06 12:20:00		55.0	56.8666	164.05	3.0189	-9999.0
2015-05-06 12:30:00		55.0	56.8666	164.05	3.0185	-9999.0
2015-05-06 12:40:00		55.0	56.8666	164.05	3.0189	-9999.0
2015-05-06 12:50:00		55.0	56.8666	164.05	3.0195	-9999.0
2015-05-06 13:00:00		55.0	56.8666	164.05	3.0203	-9999.0
2015-05-06 13:10:00		55.0	56.8666	164.05	3.0205	-9999.0
2015-05-06 13:20:00		55.0	56.8666	164.05	3.0214	-9999.0
2015-05-06 13:30:00		55.0	56.8666	164.05	3.0209	-9999.0
2015-05-06 13:40:00		55.0	56.8666	164.05	3.0212	-9999.0
2015-05-06 13:50:00		55.0	56.8666	164.05	3.022	-9999.0
2015-05-06 14:00:00		55.0	56.8666	164.05	3.0225	-9999.0
2015-05-06 14:10:00		55.0	56.8666	164.05	3.0246	-9999.0
2015-05-06 14:20:00		55.0	56.8666	164.05	3.0247	-9999.0
2015-05-06 14:30:00		55.0	56.8666	164.05	3.0251	-9999.0
2015-05-06 14:40:00		55.0	56.8666	164.05	3.027	-9999.0
2015-05-06 14:50:00		55.0	56.8666	164.05	3.0272	-9999.0
2015-05-06 15:00:00		55.0	56.8666	164.05	3.027	-9999.0
2015-05-06 15:10:00		55.0	56.8666	164.05	3.0282	-9999.0
2015-05-06 15:20:00		55.0	56.8666	164.05	3.0286	-9999.0
2015-05-06 15:30:00		55.0	56.8666	164.05	3.0292	-9999.0
2015-05-06 15:40:00		55.0	56.8666	164.05	3.0291	-9999.0
2015-05-06 15:50:00		55.0	56.8666	164.05	3.0288	-9999.0
2015-05-06 16:00:00		55.0	56.8666	164.05	3.0287	-9999.0
2015-05-06 16:10:00		55.0	56.8666	164.05	3.0277	-9999.0
2015-05-06 16:20:00		55.0	56.8666	164.05	3.0272	-9999.0
2015-05-06 16:30:00		55.0	56.8666	164.05	3.0293	-9999.0
2015-05-06 16:40:00		55.0	56.8666	164.05	3.029	-9999.0
2015-05-06 16:50:00		55.0	56.8666	164.05	3.0308	-9999.0
2015-05-06 17:00:00		55.0	56.8666	164.05	3.0316	-9999.0
2015-05-06 17:10:00		55.0	56.8666	164.05	3.0325	-9999.0
2015-05-06 17:20:00		55.0	56.8666	164.05	3.03	-9999.0
2015-05-06 17:30:00		55.0	56.8666	164.05	3.0319	-9999.0
2015-05-06 17:40:00		55.0	56.8666	164.05	3.0342	-9999.0
2015-05-06 17:50:00		55.0	56.8666	164.05	3.0342	-9999.0
2015-05-06 18:00:00		55.0	56.8666	164.05	3.0443	-9999.0
2015-05-06 18:10:00		55.0	56.8666	164.05	3.0484	-9999.0
2015-05-06 18:20:00		55.0	56.8666	164.05	3.0537	-9999.0
2015-05-06 18:30:00		55.0	56.8666	164.05	3.0371	-9999.0
2015-05-06 18:40:00		55.0	56.8666	164.05	3.0379	-9999.0
2015-05-06 18:50:00		55.0	56.8666	164.05	3.0377	-9999.0
2015-05-06 19:00:00		55.0	56.8666	164.05	3.0391	-9999.0
2015-05-06 19:10:00		55.0	56.8666	164.05	3.0482	-9999.0
2015-05-06 19:20:00		55.0	56.8666	164.05	3.047	-9999.0
2015-05-06 19:30:00		55.0	56.8666	164.05	3.0427	-9999.0
2015-05-06 19:40:00		55.0	56.8666	164.05	3.0563	-9999.0
2015-05-06 19:50:00		55.0	56.8666	164.05	3.046	-9999.0
2015-05-06 20:00:00		55.0	56.8666	164.05	3.0531	-9999.0
2015-05-06 20:10:00		55.0	56.8666	164.05	3.0489	-9999.0
2015-05-06 20:20:00		55.0	56.8666	164.05	3.0555	-9999.0
2015-05-06 20:30:00		55.0	56.8666	164.05	3.0529	-9999.0
2015-05-06 20:40:00		55.0	56.8666	164.05	3.0483	-9999.0
2015-05-06 20:50:00		55.0	56.8666	164.05	3.0413	-9999.0
2015-05-06 21:00:00		55.0	56.8666	164.05	3.0348	-9999.0
2015-05-06 21:10:00		55.0	56.8666	164.05	3.0292	-9999.0
2015-05-06 21:20:00		55.0	56.8666	164.05	3.0264	-9999.0
2015-05-06 21:30:00		55.0	56.8666	164.05	3.0239	-9999.0
2015-05-06 21:40:00		55.0	56.8666	164.05	3.0218	-9999.0
2015-05-06 21:50:00		55.0	56.8666	164.05	3.0208	-9999.0
2015-05-06 22:00:00		55.0	56.8666	164.05	3.0226	-9999.0
2015-05-06 22:10:00		55.0	56.8666	164.05	3.027	-9999.0
2015-05-06 22:20:00		55.0	56.8666	164.05	3.0333	-9999.0
2015-05-06 22:30:00		55.0	56.8666	164.05	3.0382	-9999.0
2015-05-06 22:40:00		55.0	56.8666	164.05	3.0457	-9999.0
2015-05-06 22:50:00		55.0	56.8666	164.05	3.0552	-9999.0
2015-05-06 23:00:00		55.0	56.8666	164.05	3.0502	-9999.0
2015-05-06 23:10:00		55.0	56.8666	164.05	3.0689	-9999.0
2015-05-06 23:20:00		55.0	56.8666	164.05	3.0592	-9999.0
2015-05-06 23:30:00		55.0	56.8666	164.05	3.0574	-9999.0
2015-05-06 23:40:00		55.0	56.8666	164.05	3.0743	-9999.0
2015-05-06 23:50:00		55.0	56.8666	164.05	3.0725	-9999.0
2015-05-07 00:00:00		55.0	56.8666	164.05	3.074	-9999.0
2015-05-07 00:10:00		55.0	56.8666	164.05	3.0738	-9999.0
2015-05-07 00:20:00		55.0	56.8666	164.05	3.0787	-9999.0
2015-05-07 00:30:00		55.0	56.8666	164.05	3.0819	-9999.0
2015-05-07 00:40:00		55.0	56.8666	164.05	3.0825	-9999.0
2015-05-07 00:50:00		55.0	56.8666	164.05	3.0829	-9999.0
2015-05-07 01:00:00		55.0	56.8666	164.05	3.0838	-9999.0
2015-05-07 01:10:00		55.0	56.8666	164.05	3.0873	-9999.0
2015-05-07 01:20:00		55.0	56.8666	164.05	3.0873	-9999.0
2015-05-07 01:30:00		55.0	56.8666	164.05	3.0911	-9999.0
2015-05-07 01:40:00		55.0	56.8666	164.05	3.0931	-9999.0
2015-05-07 01:50:00		55.0	56.8666	164.05	3.0913	-9999.0
2015-05-07 02:00:00		55.0	56.8666	164.05	3.1011	-9999.0
2015-05-07 02:10:00		55.0	56.8666	164.05	3.1082	-9999.0
2015-05-07 02:20:00		55.0	56.8666	164.05	3.1093	-9999.0
2015-05-07 02:30:00		55.0	56.8666	164.05	3.1145	-9999.0
2015-05-07 02:40:00		55.0	56.8666	164.05	3.1257	-9999.0
2015-05-07 02:50:00		55.0	56.8666	164.05	3.1261	-9999.0
2015-05-07 03:00:00		55.0	56.8666	164.05	3.1334	-9999.0
2015-05-07 03:10:00		55.0	56.8666	164.05	3.132	-9999.0
2015-05-07 03:20:00		55.0	56.8666	164.05	3.1395	-9999.0
2015-05-07 03:30:00		55.0	56.8666	164.05	3.1305	-9999.0
2015-05-07 03:40:00		55.0	56.8666	164.05	3.1325	-9999.0
2015-05-07 03:50:00		55.0	56.8666	164.05	3.1441	-9999.0
2015-05-07 04:00:00		55.0	56.8666	164.05	3.1391	-9999.0
2015-05-07 04:10:00		55.0	56.8666	164.05	3.1488	-9999.0
2015-05-07 04:20:00		55.0	56.8666	164.05	3.1457	-9999.0
2015-05-07 04:30:00		55.0	56.8666	164.05	3.151	-9999.0
2015-05-07 04:40:00		55.0	56.8666	164.05	3.1476	-9999.0
2015-05-07 04:50:00		55.0	56.8666	164.05	3.1473	-9999.0
2015-05-07 05:00:00		55.0	56.8666	164.05	3.1468	-9999.0
2015-05-07 05:10:00		55.0	56.8666	164.05	3.1408	-9999.0
2015-05-07 05:20:00		55.0	56.8666	164.05	3.147	-9999.0
2015-05-07 05:30:00		55.0	56.8666	164.05	3.1462	-9999.0
2015-05-07 05:40:00		55.0	56.8666	164.05	3.1465	-9999.0
2015-05-07 05:50:00		55.0	56.8666	164.05	3.1458	-9999.0
2015-05-07 06:00:00		55.0	56.8666	164.05	3.1487	-9999.0
2015-05-07 06:10:00		55.0	56.8666	164.05	3.1511	-9999.0
2015-05-07 06:20:00		55.0	56.8666	164.05	3.1511	-9999.0
2015-05-07 06:30:00		55.0	56.8666	164.05	3.1481	-9999.0
2015-05-07 06:40:00		55.0	56.8666	164.05	3.1436	-9999.0
2015-05-07 06:50:00		55.0	56.8666	164.05	3.1416	-9999.0
2015-05-07 07:00:00		55.0	56.8666	164.05	3.1385	-9999.0
2015-05-07 07:10:00		55.0	56.8666	164.05	3.1398	-9999.0
2015-05-07 07:20:00		55.0	56.8666	164.05	3.1351	-9999.0
2015-05-07 07:30:00		55.0	56.8666	164.05	3.1283	-9999.0
2015-05-07 07:40:00		55.0	56.8666	164.05	3.1075	-9999.0
2015-05-07 07:50:00		55.0	56.8666	164.05	3.105	-9999.0
2015-05-07 08:00:00		55.0	56.8666	164.05	3.0985	-9999.0
2015-05-07 08:10:00		55.0	56.8666	164.05	3.0887	-9999.0
2015-05-07 08:20:00		55.0	56.8666	164.05	3.0981	-9999.0
2015-05-07 08:30:00		55.0	56.8666	164.05	3.0959	-9999.0
2015-05-07 08:40:00		55.0	56.8666	164.05	3.0903	-9999.0
2015-05-07 08:50:00		55.0	56.8666	164.05	3.087	-9999.0
2015-05-07 09:00:00		55.0	56.8666	164.05	3.0743	-9999.0
2015-05-07 09:10:00		55.0	56.8666	164.05	3.0609	-9999.0
2015-05-07 09:20:00		55.0	56.8666	164.05	3.0594	-9999.0
2015-05-07 09:30:00		55.0	56.8666	164.05	3.0603	-9999.0
2015-05-07 09:40:00		55.0	56.8666	164.05	3.0519	-9999.0
2015-05-07 09:50:00		55.0	56.8666	164.05	3.0516	-9999.0
2015-05-07 10:00:00		55.0	56.8666	164.05	3.0416	-9999.0
2015-05-07 10:10:00		55.0	56.8666	164.05	3.0353	-9999.0
2015-05-07 10:20:00		55.0	56.8666	164.05	3.0377	-9999.0
2015-05-07 10:30:00		55.0	56.8666	164.05	3.0365	-9999.0
2015-05-07 10:40:00		55.0	56.8666	164.05	3.0398	-9999.0
2015-05-07 10:50:00		55.0	56.8666	164.05	3.036	-9999.0
2015-05-07 11:00:00		55.0	56.8666	164.05	3.0321	-9999.0
2015-05-07 11:10:00		55.0	56.8666	164.05	3.032	-9999.0
2015-05-07 11:20:00		55.0	56.8666	164.05	3.032	-9999.0
2015-05-07 11:30:00		55.0	56.8666	164.05	3.0315	-9999.0
2015-05-07 11:40:00		55.0	56.8666	164.05	3.0314	-9999.0
2015-05-07 11:50:00		55.0	56.8666	164.05	3.0321	-9999.0
2015-05-07 12:00:00		55.0	56.8666	164.05	3.0322	-9999.0
2015-05-07 12:10:00		55.0	56.8666	164.05	3.0317	-9999.0
2015-05-07 12:20:00		55.0	56.8666	164.05	3.0331	-9999.0
2015-05-07 12:30:00		55.0	56.8666	164.05	3.0328	-9999.0
2015-05-07 12:40:00		55.0	56.8666	164.05	3.0332	-9999.0
2015-05-07 12:50:00		55.0	56.8666	164.05	3.033	-9999.0
2015-05-07 13:00:00		55.0	56.8666	164.05	3.0322	-9999.0
2015-05-07 13:10:00		55.0	56.8666	164.05	3.0319	-9999.0
2015-05-07 13:20:00		55.0	56.8666	164.05	3.0313	-9999.0
2015-05-07 13:30:00		55.0	56.8666	164.05	3.0307	-9999.0
2015-05-07 13:40:00		55.0	56.8666	164.05	3.0306	-9999.0
2015-05-07 13:50:00		55.0	56.8666	164.05	3.0316	-9999.0
2015-05-07 14:00:00		55.0	56.8666	164.05	3.0291	-9999.0
2015-05-07 14:10:00		55.0	56.8666	164.05	3.0296	-9999.0
2015-05-07 14:20:00		55.0	56.8666	164.05	3.0321	-9999.0
2015-05-07 14:30:00		55.0	56.8666	164.05	3.031	-9999.0
2015-05-07 14:40:00		55.0	56.8666	164.05	3.0307	-9999.0
2015-05-07 14:50:00		55.0	56.8666	164.05	3.0311	-9999.0
2015-05-07 15:00:00		55.0	56.8666	164.05	3.0334	-9999.0
2015-05-07 15:10:00		55.0	56.8666	164.05	3.0352	-9999.0
2015-05-07 15:20:00		55.0	56.8666	164.05	3.035	-9999.0
2015-05-07 15:30:00		55.0	56.8666	164.05	3.036	-9999.0
2015-05-07 15:40:00		55.0	56.8666	164.05	3.0352	-9999.0
2015-05-07 15:50:00		55.0	56.8666	164.05	3.0357	-9999.0
2015-05-07 16:00:00		55.0	56.8666	164.05	3.0364	-9999.0
2015-05-07 16:10:00		55.0	56.8666	164.05	3.0362	-9999.0
2015-05-07 16:20:00		55.0	56.8666	164.05	3.0366	-9999.0
2015-05-07 16:30:00		55.0	56.8666	164.05	3.0366	-9999.0
2015-05-07 16:40:00		55.0	56.8666	164.05	3.0367	-9999.0
2015-05-07 16:50:00		55.0	56.8666	164.05	3.0366	-9999.0
2015-05-07 17:00:00		55.0	56.8666	164.05	3.038	-9999.0
2015-05-07 17:10:00		55.0	56.8666	164.05	3.0379	-9999.0
2015-05-07 17:20:00		55.0	56.8666	164.05	3.0393	-9999.0
2015-05-07 17:30:00		55.0	56.8666	164.05	3.0402	-9999.0
2015-05-07 17:40:00		55.0	56.8666	164.05	3.0404	-9999.0
2015-05-07 17:50:00		55.0	56.8666	164.05	3.0428	-9999.0
2015-05-07 18:00:00		55.0	56.8666	164.05	3.0445	-9999.0
2015-05-07 18:10:00		55.0	56.8666	164.05	3.046	-9999.0
2015-05-07 18:20:00		55.0	56.8666	164.05	3.0469	-9999.0
2015-05-07 18:30:00		55.0	56.8666	164.05	3.0499	-9999.0
2015-05-07 18:40:00		55.0	56.8666	164.05	3.0517	-9999.0
2015-05-07 18:50:00		55.0	56.8666	164.05	3.054	-9999.0
2015-05-07 19:00:00		55.0	56.8666	164.05	3.0506	-9999.0
2015-05-07 19:10:00		55.0	56.8666	164.05	3.0559	-9999.0
2015-05-07 19:20:00		55.0	56.8666	164.05	3.0585	-9999.0
2015-05-07 19:30:00		55.0	56.8666	164.05	3.0598	-9999.0
2015-05-07 19:40:00		55.0	56.8666	164.05	3.0572	-9999.0
2015-05-07 19:50:00		55.0	56.8666	164.05	3.059	-9999.0
2015-05-07 20:00:00		55.0	56.8666	164.05	3.0609	-9999.0
2015-05-07 20:10:00		55.0	56.8666	164.05	3.0607	-9999.0
2015-05-07 20:20:00		55.0	56.8666	164.05	3.0625	-9999.0
2015-05-07 20:30:00		55.0	56.8666	164.05	3.0636	-9999.0
2015-05-07 20:40:00		55.0	56.8666	164.05	3.0629	-9999.0
2015-05-07 20:50:00		55.0	56.8666	164.05	3.0623	-9999.0
2015-05-07 21:00:00		55.0	56.8666	164.05	3.0593	-9999.0
2015-05-07 21:10:00		55.0	56.8666	164.05	3.059	-9999.0
2015-05-07 21:20:00		55.0	56.8666	164.05	3.0572	-9999.0
2015-05-07 21:30:00		55.0	56.8666	164.05	3.0557	-9999.0
2015-05-07 21:40:00		55.0	56.8666	164.05	3.0524	-9999.0
2015-05-07 21:50:00		55.0	56.8666	164.05	3.0481	-9999.0
2015-05-07 22:00:00		55.0	56.8666	164.05	3.0443	-9999.0
2015-05-07 22:10:00		55.0	56.8666	164.05	3.0404	-9999.0
2015-05-07 22:20:00		55.0	56.8666	164.05	3.0384	-9999.0
2015-05-07 22:30:00		55.0	56.8666	164.05	3.0376	-9999.0
2015-05-07 22:40:00		55.0	56.8666	164.05	3.0373	-9999.0
2015-05-07 22:50:00		55.0	56.8666	164.05	3.0369	-9999.0
2015-05-07 23:00:00		55.0	56.8666	164.05	3.0386	-9999.0
2015-05-07 23:10:00		55.0	56.8666	164.05	3.0359	-9999.0
2015-05-07 23:20:00		55.0	56.8666	164.05	3.0372	-9999.0
2015-05-07 23:30:00		55.0	56.8666	164.05	3.0391	-9999.0
2015-05-07 23:40:00		55.0	56.8666	164.05	3.0425	-9999.0
2015-05-07 23:50:00		55.0	56.8666	164.05	3.0475	-9999.0
2015-05-08 00:00:00		55.0	56.8666	164.05	3.0463	-9999.0
2015-05-08 00:10:00		55.0	56.8666	164.05	3.0522	-9999.0
2015-05-08 00:20:00		55.0	56.8666	164.05	3.0529	-9999.0
2015-05-08 00:30:00		55.0	56.8666	164.05	3.0614	-9999.0
2015-05-08 00:40:00		55.0	56.8666	164.05	3.0654	-9999.0
2015-05-08 00:50:00		55.0	56.8666	164.05	3.0667	-9999.0
2015-05-08 01:00:00		55.0	56.8666	164.05	3.071	-9999.0
2015-05-08 01:10:00		55.0	56.8666	164.05	3.0747	-9999.0
2015-05-08 01:20:00		55.0	56.8666	164.05	3.0761	-9999.0
2015-05-08 01:30:00		55.0	56.8666	164.05	3.0764	-9999.0
2015-05-08 01:40:00		55.0	56.8666	164.05	3.079	-9999.0
2015-05-08 01:50:00		55.0	56.8666	164.05	3.0807	-9999.0
2015-05-08 02:00:00		55.0	56.8666	164.05	3.0829	-9999.0
2015-05-08 02:10:00		55.0	56.8666	164.05	3.0846	-9999.0
2015-05-08 02:20:00		55.0	56.8666	164.05	3.0862	-9999.0
2015-05-08 02:30:00		55.0	56.8666	164.05	3.0866	-9999.0
2015-05-08 02:40:00		55.0	56.8666	164.05	3.0899	-9999.0
2015-05-08 02:50:00		55.0	56.8666	164.05	3.0899	-9999.0
2015-05-08 03:00:00		55.0	56.8666	164.05	3.0955	-9999.0
2015-05-08 03:10:00		55.0	56.8666	164.05	3.1086	-9999.0
2015-05-08 03:20:00		55.0	56.8666	164.05	3.1192	-9999.0
2015-05-08 03:30:00		55.0	56.8666	164.05	3.124	-9999.0
2015-05-08 03:40:00		55.0	56.8666	164.05	3.1287	-9999.0
2015-05-08 03:50:00		55.0	56.8666	164.05	3.1316	-9999.0
2015-05-08 04:00:00		55.0	56.8666	164.05	3.1294	-9999.0
2015-05-08 04:10:00		55.0	56.8666	164.05	3.1388	-9999.0
2015-05-08 04:20:00		55.0	56.8666	164.05	3.1372	-9999.0
2015-05-08 04:30:00		55.0	56.8666	164.05	3.1346	-9999.0
2015-05-08 04:40:00		55.0	56.8666	164.05	3.139	-9999.0
2015-05-08 04:50:00		55.0	56.8666	164.05	3.1317	-9999.0
2015-05-08 05:00:00		55.0	56.8666	164.05	3.1442	-9999.0
2015-05-08 05:10:00		55.0	56.8666	164.05	3.1341	-9999.0
2015-05-08 05:20:00		55.0	56.8666	164.05	3.1427	-9999.0
2015-05-08 05:30:00		55.0	56.8666	164.05	3.143	-9999.0
2015-05-08 05:40:00		55.0	56.8666	164.05	3.1433	-9999.0
2015-05-08 05:50:00		55.0	56.8666	164.05	3.1538	-9999.0
2015-05-08 06:00:00		55.0	56.8666	164.05	3.1453	-9999.0
2015-05-08 06:10:00		55.0	56.8666	164.05	3.1495	-9999.0
2015-05-08 06:20:00		55.0	56.8666	164.05	3.1529	-9999.0
2015-05-08 06:30:00		55.0	56.8666	164.05	3.1591	-9999.0
2015-05-08 06:40:00		55.0	56.8666	164.05	3.1557	-9999.0
2015-05-08 06:50:00		55.0	56.8666	164.05	3.1572	-9999.0
2015-05-08 07:00:00		55.0	56.8666	164.05	3.1459	-9999.0
2015-05-08 07:10:00		55.0	56.8666	164.05	3.1492	-9999.0
2015-05-08 07:20:00		55.0	56.8666	164.05	3.1495	-9999.0
2015-05-08 07:30:00		55.0	56.8666	164.05	3.1384	-9999.0
2015-05-08 07:40:00		55.0	56.8666	164.05	3.1347	-9999.0
2015-05-08 07:50:00		55.0	56.8666	164.05	3.1202	-9999.0
2015-05-08 08:00:00		55.0	56.8666	164.05	3.1167	-9999.0
2015-05-08 08:10:00		55.0	56.8666	164.05	3.1174	-9999.0
2015-05-08 08:20:00		55.0	56.8666	164.05	3.1056	-9999.0
2015-05-08 08:30:00		55.0	56.8666	164.05	3.1045	-9999.0
2015-05-08 08:40:00		55.0	56.8666	164.05	3.0941	-9999.0
2015-05-08 08:50:00		55.0	56.8666	164.05	3.0789	-9999.0
2015-05-08 09:00:00		55.0	56.8666	164.05	3.0642	-9999.0
2015-05-08 09:10:00		55.0	56.8666	164.05	3.0616	-9999.0
2015-05-08 09:20:00		55.0	56.8666	164.05	3.0538	-9999.0
2015-05-08 09:30:00		55.0	56.8666	164.05	3.0459	-9999.0
2015-05-08 09:40:00		55.0	56.8666	164.05	3.0412	-9999.0
2015-05-08 09:50:00		55.0	56.8666	164.05	3.0399	-9999.0
2015-05-08 10:00:00		55.0	56.8666	164.05	3.0389	-9999.0
2015-05-08 10:10:00		55.0	56.8666	164.05	3.038	-9999.0
2015-05-08 10:20:00		55.0	56.8666	164.05	3.0377	-9999.0
2015-05-08 10:30:00		55.0	56.8666	164.05	3.0392	-9999.0
2015-05-08 10:40:00		55.0	56.8666	164.05	3.0416	-9999.0
2015-05-08 10:50:00		55.0	56.8666	164.05	3.0445	-9999.0
2015-05-08 11:00:00		55.0	56.8666	164.05	3.0419	-9999.0
2015-05-08 11:10:00		55.0	56.8666	164.05	3.0435	-9999.0
2015-05-08 11:20:00		55.0	56.8666	164.05	3.0474	-9999.0
2015-05-08 11:30:00		55.0	56.8666	164.05	3.0454	-9999.0
2015-05-08 11:40:00		55.0	56.8666	164.05	3.0483	-9999.0
2015-05-08 11:50:00		55.0	56.8666	164.05	3.0467	-9999.0
2015-05-08 12:00:00		55.0	56.8666	164.05	3.0539	-9999.0
2015-05-08 12:10:00		55.0	56.8666	164.05	3.0516	-9999.0
2015-05-08 12:20:00		55.0	56.8666	164.05	3.0462	-9999.0
2015-05-08 12:30:00		55.0	56.8666	164.05	3.0464	-9999.0
2015-05-08 12:40:00		55.0	56.8666	164.05	3.0482	-9999.0
2015-05-08 12:50:00		55.0	56.8666	164.05	3.0521	-9999.0
2015-05-08 13:00:00		55.0	56.8666	164.05	3.05	-9999.0
2015-05-08 13:10:00		55.0	56.8666	164.05	3.0521	-9999.0
2015-05-08 13:20:00		55.0	56.8666	164.05	3.0477	-9999.0
2015-05-08 13:30:00		55.0	56.8666	164.05	3.0489	-9999.0
2015-05-08 13:40:00		55.0	56.8666	164.05	3.0449	-9999.0
2015-05-08 13:50:00		55.0	56.8666	164.05	3.044	-9999.0
2015-05-08 14:00:00		55.0	56.8666	164.05	3.0481	-9999.0
2015-05-08 14:10:00		55.0	56.8666	164.05	3.0474	-9999.0
2015-05-08 14:20:00		55.0	56.8666	164.05	3.0449	-9999.0
2015-05-08 14:30:00		55.0	56.8666	164.05	3.0456	-9999.0
2015-05-08 14:40:00		55.0	56.8666	164.05	3.0464	-9999.0
2015-05-08 14:50:00		55.0	56.8666	164.05	3.0442	-9999.0
2015-05-08 15:00:00		55.0	56.8666	164.05	3.0444	-9999.0
2015-05-08 15:10:00		55.0	56.8666	164.05	3.0424	-9999.0
2015-05-08 15:20:00		55.0	56.8666	164.05	3.0435	-9999.0
2015-05-08 15:30:00		55.0	56.8666	164.05	3.0423	-9999.0
2015-05-08 15:40:00		55.0	56.8666	164.05	3.043	-9999.0
2015-05-08 15:50:00		55.0	56.8666	164.05	3.0424	-9999.0
2015-05-08 16:00:00		55.0	56.8666	164.05	3.042	-9999.0
2015-05-08 16:10:00		55.0	56.8666	164.05	3.044	-9999.0
2015-05-08 16:20:00		55.0	56.8666	164.05	3.0462	-9999.0
2015-05-08 16:30:00		55.0	56.8666	164.05	3.0502	-9999.0
2015-05-08 16:40:00		55.0	56.8666	164.05	3.0465	-9999.0
2015-05-08 16:50:00		55.0	56.8666	164.05	3.0491	-9999.0
2015-05-08 17:00:00		55.0	56.8666	164.05	3.0474	-9999.0
2015-05-08 17:10:00		55.0	56.8666	164.05	3.0475	-9999.0
2015-05-08 17:20:00		55.0	56.8666	164.05	3.0486	-9999.0
2015-05-08 17:30:00		55.0	56.8666	164.05	3.0533	-9999.0
2015-05-08 17:40:00		55.0	56.8666	164.05	3.0544	-9999.0
2015-05-08 17:50:00		55.0	56.8666	164.05	3.0562	-9999.0
2015-05-08 18:00:00		55.0	56.8666	164.05	3.0551	-9999.0
2015-05-08 18:10:00		55.0	56.8666	164.05	3.059	-9999.0
2015-05-08 18:20:00		55.0	56.8666	164.05	3.0559	-9999.0
2015-05-08 18:30:00		55.0	56.8666	164.05	3.0595	-9999.0
2015-05-08 18:40:00		55.0	56.8666	164.05	3.0629	-9999.0
2015-05-08 18:50:00		55.0	56.8666	164.05	3.0642	-9999.0
2015-05-08 19:00:00		55.0	56.8666	164.05	3.0666	-9999.0
2015-05-08 19:10:00		55.0	56.8666	164.05	3.071	-9999.0
2015-05-08 19:20:00		55.0	56.8666	164.05	3.0724	-9999.0
2015-05-08 19:30:00		55.0	56.8666	164.05	3.0748	-9999.0
2015-05-08 19:40:00		55.0	56.8666	164.05	3.0802	-9999.0
2015-05-08 19:50:00		55.0	56.8666	164.05	3.0798	-9999.0
2015-05-08 20:00:00		55.0	56.8666	164.05	3.0828	-9999.0
2015-05-08 20:10:00		55.0	56.8666	164.05	3.0878	-9999.0
2015-05-08 20:20:00		55.0	56.8666	164.05	3.0856	-9999.0
2015-05-08 20:30:00		55.0	56.8666	164.05	3.0885	-9999.0
2015-05-08 20:40:00		55.0	56.8666	164.05	3.0887	-9999.0
2015-05-08 20:50:00		55.0	56.8666	164.05	3.0885	-9999.0
2015-05-08 21:00:00		55.0	56.8666	164.05	3.0891	-9999.0
2015-05-08 21:10:00		55.0	56.8666	164.05	3.0922	-9999.0
2015-05-08 21:20:00		55.0	56.8666	164.05	3.0923	-9999.0
2015-05-08 21:30:00		55.0	56.8666	164.05	3.0932	-9999.0
2015-05-08 21:40:00		55.0	56.8666	164.05	3.0858	-9999.0
2015-05-08 21:50:00		55.0	56.8666	164.05	3.0927	-9999.0
2015-05-08 22:00:00		55.0	56.8666	164.05	3.0899	-9999.0
2015-05-08 22:10:00		55.0	56.8666	164.05	3.0848	-9999.0
2015-05-08 22:20:00		55.0	56.8666	164.05	3.0835	-9999.0
2015-05-08 22:30:00		55.0	56.8666	164.05	3.0671	-9999.0
2015-05-08 22:40:00		55.0	56.8666	164.05	3.0644	-9999.0
2015-05-08 22:50:00		55.0	56.8666	164.05	3.0599	-9999.0
2015-05-08 23:00:00		55.0	56.8666	164.05	3.0556	-9999.0
2015-05-08 23:10:00		55.0	56.8666	164.05	3.0499	-9999.0
2015-05-08 23:20:00		55.0	56.8666	164.05	3.0466	-9999.0
2015-05-08 23:30:00		55.0	56.8666	164.05	3.0423	-9999.0
2015-05-08 23:40:00		55.0	56.8666	164.05	3.0429	-9999.0
2015-05-08 23:50:00		55.0	56.8666	164.05	3.0419	-9999.0
2015-05-09 00:00:00		55.0	56.8666	164.05	3.0583	-9999.0
2015-05-09 00:10:00		55.0	56.8666	164.05	3.0631	-9999.0
2015-05-09 00:20:00		55.0	56.8666	164.05	3.0687	-9999.0
2015-05-09 00:30:00		55.0	56.8666	164.05	3.0715	-9999.0
2015-05-09 00:40:00		55.0	56.8666	164.05	3.0747	-9999.0
2015-05-09 00:50:00		55.0	56.8666	164.05	3.0743	-9999.0
2015-05-09 01:00:00		55.0	56.8666	164.05	3.0741	-9999.0
2015-05-09 01:10:00		55.0	56.8666	164.05	3.0733	-9999.0
2015-05-09 01:20:00		55.0	56.8666	164.05	3.0733	-9999.0
2015-05-09 01:30:00		55.0	56.8666	164.05	3.076	-9999.0
2015-05-09 01:40:00		55.0	56.8666	164.05	3.0806	-9999.0
2015-05-09 01:50:00		55.0	56.8666	164.05	3.0818	-9999.0
2015-05-09 02:00:00		55.0	56.8666	164.05	3.0851	-9999.0
2015-05-09 02:10:00		55.0	56.8666	164.05	3.0857	-9999.0
2015-05-09 02:20:00		55.0	56.8666	164.05	3.087	-9999.0
2015-05-09 02:30:00		55.0	56.8666	164.05	3.0876	-9999.0
2015-05-09 02:40:00		55.0	56.8666	164.05	3.0886	-9999.0
2015-05-09 02:50:00		55.0	56.8666	164.05	3.0889	-9999.0
2015-05-09 03:00:00		55.0	56.8666	164.05	3.0904	-9999.0
2015-05-09 03:10:00		55.0	56.8666	164.05	3.0903	-9999.0
2015-05-09 03:20:00		55.0	56.8666	164.05	3.0906	-9999.0
2015-05-09 03:30:00		55.0	56.8666	164.05	3.0914	-9999.0
2015-05-09 03:40:00		55.0	56.8666	164.05	3.0954	-9999.0
2015-05-09 03:50:00		55.0	56.8666	164.05	3.0956	-9999.0
2015-05-09 04:00:00		55.0	56.8666	164.05	3.0966	-9999.0
2015-05-09 04:10:00		55.0	56.8666	164.05	3.0963	-9999.0
2015-05-09 04:20:00		55.0	56.8666	164.05	3.1002	-9999.0
2015-05-09 04:30:00		55.0	56.8666	164.05	3.101	-9999.0
2015-05-09 04:40:00		55.0	56.8666	164.05	3.1012	-9999.0
2015-05-09 04:50:00		55.0	56.8666	164.05	3.1006	-9999.0
2015-05-09 05:00:00		55.0	56.8666	164.05	3.1009	-9999.0
2015-05-09 05:10:00		55.0	56.8666	164.05	3.1012	-9999.0
2015-05-09 05:20:00		55.0	56.8666	164.05	3.1094	-9999.0
2015-05-09 05:30:00		55.0	56.8666	164.05	3.1217	-9999.0
2015-05-09 05:40:00		55.0	56.8666	164.05	3.1134	-9999.0
2015-05-09 05:50:00		55.0	56.8666	164.05	3.1303	-9999.0
2015-05-09 06:00:00		55.0	56.8666	164.05	3.1272	-9999.0
2015-05-09 06:10:00		55.0	56.8666	164.05	3.128	-9999.0
2015-05-09 06:20:00		55.0	56.8666	164.05	3.1242	-9999.0
2015-05-09 06:30:00		55.0	56.8666	164.05	3.1383	-9999.0
2015-05-09 06:40:00		55.0	56.8666	164.05	3.1418	-9999.0
2015-05-09 06:50:00		55.0	56.8666	164.05	3.1486	-9999.0
2015-05-09 07:00:00		55.0	56.8666	164.05	3.1465	-9999.0
2015-05-09 07:10:00		55.0	56.8666	164.05	3.1442	-9999.0
2015-05-09 07:20:00		55.0	56.8666	164.05	3.1473	-9999.0
2015-05-09 07:30:00		55.0	56.8666	164.05	3.1426	-9999.0
2015-05-09 07:40:00		55.0	56.8666	164.05	3.1548	-9999.0
2015-05-09 07:50:00		55.0	56.8666	164.05	3.1546	-9999.0
2015-05-09 08:00:00		55.0	56.8666	164.05	3.1534	-9999.0
2015-05-09 08:10:00		55.0	56.8666	164.05	3.1532	-9999.0
2015-05-09 08:20:00		55.0	56.8666	164.05	3.1513	-9999.0
2015-05-09 08:30:00		55.0	56.8666	164.05	3.1465	-9999.0
2015-05-09 08:40:00		55.0	56.8666	164.05	3.1407	-9999.0
2015-05-09 08:50:00		55.0	56.8666	164.05	3.1399	-9999.0
2015-05-09 09:00:00		55.0	56.8666	164.05	3.1354	-9999.0
2015-05-09 09:10:00		55.0	56.8666	164.05	3.1271	-9999.0
2015-05-09 09:20:00		55.0	56.8666	164.05	3.1171	-9999.0
2015-05-09 09:30:00		55.0	56.8666	164.05	3.1056	-9999.0
2015-05-09 09:40:00		55.0	56.8666	164.05	3.1045	-9999.0
2015-05-09 09:50:00		55.0	56.8666	164.05	3.0865	-9999.0
2015-05-09 10:00:00		55.0	56.8666	164.05	3.0804	-9999.0
2015-05-09 10:10:00		55.0	56.8666	164.05	3.0727	-9999.0
2015-05-09 10:20:00		55.0	56.8666	164.05	3.075	-9999.0
2015-05-09 10:30:00		55.0	56.8666	164.05	3.0729	-9999.0
2015-05-09 10:40:00		55.0	56.8666	164.05	3.0726	-9999.0
2015-05-09 10:50:00		55.0	56.8666	164.05	3.0732	-9999.0
2015-05-09 11:00:00		55.0	56.8666	164.05	3.0735	-9999.0
2015-05-09 11:10:00		55.0	56.8666	164.05	3.0716	-9999.0
2015-05-09 11:20:00		55.0	56.8666	164.05	3.069	-9999.0
2015-05-09 11:30:00		55.0	56.8666	164.05	3.0683	-9999.0
2015-05-09 11:40:00		55.0	56.8666	164.05	3.0633	-9999.0
2015-05-09 11:50:00		55.0	56.8666	164.05	3.0578	-9999.0
2015-05-09 12:00:00		55.0	56.8666	164.05	3.063	-9999.0
2015-05-09 12:10:00		55.0	56.8666	164.05	3.0617	-9999.0
2015-05-09 12:20:00		55.0	56.8666	164.05	3.0552	-9999.0
2015-05-09 12:30:00		55.0	56.8666	164.05	3.06	-9999.0
2015-05-09 12:40:00		55.0	56.8666	164.05	3.0621	-9999.0
2015-05-09 12:50:00		55.0	56.8666	164.05	3.0581	-9999.0
2015-05-09 13:00:00		55.0	56.8666	164.05	3.0581	-9999.0
2015-05-09 13:10:00		55.0	56.8666	164.05	3.0599	-9999.0
2015-05-09 13:20:00		55.0	56.8666	164.05	3.0596	-9999.0
2015-05-09 13:30:00		55.0	56.8666	164.05	3.0606	-9999.0
2015-05-09 13:40:00		55.0	56.8666	164.05	3.0615	-9999.0
2015-05-09 13:50:00		55.0	56.8666	164.05	3.0606	-9999.0
2015-05-09 14:00:00		55.0	56.8666	164.05	3.0613	-9999.0
2015-05-09 14:10:00		55.0	56.8666	164.05	3.0616	-9999.0
2015-05-09 14:20:00		55.0	56.8666	164.05	3.0613	-9999.0
2015-05-09 14:30:00		55.0	56.8666	164.05	3.0598	-9999.0
2015-05-09 14:40:00		55.0	56.8666	164.05	3.0634	-9999.0
2015-05-09 14:50:00		55.0	56.8666	164.05	3.0638	-9999.0
2015-05-09 15:00:00		55.0	56.8666	164.05	3.0652	-9999.0
2015-05-09 15:10:00		55.0	56.8666	164.05	3.0675	-9999.0
2015-05-09 15:20:00		55.0	56.8666	164.05	3.0669	-9999.0
2015-05-09 15:30:00		55.0	56.8666	164.05	3.0681	-9999.0
2015-05-09 15:40:00		55.0	56.8666	164.05	3.0693	-9999.0
2015-05-09 15:50:00		55.0	56.8666	164.05	3.0629	-9999.0
2015-05-09 16:00:00		55.0	56.8666	164.05	3.0693	-9999.0
2015-05-09 16:10:00		55.0	56.8666	164.05	3.0689	-9999.0
2015-05-09 16:20:00		55.0	56.8666	164.05	3.0707	-9999.0
2015-05-09 16:30:00		55.0	56.8666	164.05	3.0659	-9999.0
2015-05-09 16:40:00		55.0	56.8666	164.05	3.069	-9999.0
2015-05-09 16:50:00		55.0	56.8666	164.05	3.0699	-9999.0
2015-05-09 17:00:00		55.0	56.8666	164.05	3.0712	-9999.0
2015-05-09 17:10:00		55.0	56.8666	164.05	3.0713	-9999.0
2015-05-09 17:20:00		55.0	56.8666	164.05	3.0708	-9999.0
2015-05-09 17:30:00		55.0	56.8666	164.05	3.0718	-9999.0
2015-05-09 17:40:00		55.0	56.8666	164.05	3.0715	-9999.0
2015-05-09 17:50:00		55.0	56.8666	164.05	3.0718	-9999.0
2015-05-09 18:00:00		55.0	56.8666	164.05	3.0778	-9999.0
2015-05-09 18:10:00		55.0	56.8666	164.05	3.0734	-9999.0
2015-05-09 18:20:00		55.0	56.8666	164.05	3.0752	-9999.0
2015-05-09 18:30:00		55.0	56.8666	164.05	3.0713	-9999.0
2015-05-09 18:40:00		55.0	56.8666	164.05	3.0743	-9999.0
2015-05-09 18:50:00		55.0	56.8666	164.05	3.0714	-9999.0
2015-05-09 19:00:00		55.0	56.8666	164.05	3.0727	-9999.0
2015-05-09 19:10:00		55.0	56.8666	164.05	3.0689	-9999.0
2015-05-09 19:20:00		55.0	56.8666	164.05	3.0712	-9999.0
2015-05-09 19:30:00		55.0	56.8666	164.05	3.0688	-9999.0
2015-05-09 19:40:00		55.0	56.8666	164.05	3.0698	-9999.0
2015-05-09 19:50:00		55.0	56.8666	164.05	3.0676	-9999.0
2015-05-09 20:00:00		55.0	56.8666	164.05	3.0663	-9999.0
2015-05-09 20:10:00		55.0	56.8666	164.05	3.0628	-9999.0
2015-05-09 20:20:00		55.0	56.8666	164.05	3.0622	-9999.0
2015-05-09 20:30:00		55.0	56.8666	164.05	3.0593	-9999.0
2015-05-09 20:40:00		55.0	56.8666	164.05	3.0587	-9999.0
2015-05-09 20:50:00		55.0	56.8666	164.05	3.0584	-9999.0
2015-05-09 21:00:00		55.0	56.8666	164.05	3.0572	-9999.0
2015-05-09 21:10:00		55.0	56.8666	164.05	3.0568	-9999.0
2015-05-09 21:20:00		55.0	56.8666	164.05	3.0564	-9999.0
2015-05-09 21:30:00		55.0	56.8666	164.05	3.0549	-9999.0
2015-05-09 21:40:00		55.0	56.8666	164.05	3.0554	-9999.0
2015-05-09 21:50:00		55.0	56.8666	164.05	3.0564	-9999.0
2015-05-09 22:00:00		55.0	56.8666	164.05	3.0573	-9999.0
2015-05-09 22:10:00		55.0	56.8666	164.05	3.0581	-9999.0
2015-05-09 22:20:00		55.0	56.8666	164.05	3.0583	-9999.0
2015-05-09 22:30:00		55.0	56.8666	164.05	3.0603	-9999.0
2015-05-09 22:40:00		55.0	56.8666	164.05	3.0611	-9999.0
2015-05-09 22:50:00		55.0	56.8666	164.05	3.0631	-9999.0
2015-05-09 23:00:00		55.0	56.8666	164.05	3.0638	-9999.0
2015-05-09 23:10:00		55.0	56.8666	164.05	3.0657	-9999.0
2015-05-09 23:20:00		55.0	56.8666	164.05	3.0649	-9999.0
2015-05-09 23:30:00		55.0	56.8666	164.05	3.0671	-9999.0
2015-05-09 23:40:00		55.0	56.8666	164.05	3.0706	-9999.0
2015-05-09 23:50:00		55.0	56.8666	164.05	3.0744	-9999.0
2015-05-10 00:00:00		55.0	56.8666	164.05	3.0783	-9999.0
2015-05-10 00:10:00		55.0	56.8666	164.05	3.082	-9999.0
2015-05-10 00:20:00		55.0	56.8666	164.05	3.089	-9999.0
2015-05-10 00:30:00		55.0	56.8666	164.05	3.0943	-9999.0
2015-05-10 00:40:00		55.0	56.8666	164.05	3.0957	-9999.0
2015-05-10 00:50:00		55.0	56.8666	164.05	3.0979	-9999.0
2015-05-10 01:00:00		55.0	56.8666	164.05	3.0995	-9999.0
2015-05-10 01:10:00		55.0	56.8666	164.05	3.1001	-9999.0
2015-05-10 01:20:00		55.0	56.8666	164.05	3.1002	-9999.0
2015-05-10 01:30:00		55.0	56.8666	164.05	3.0999	-9999.0
2015-05-10 01:40:00		55.0	56.8666	164.05	3.1024	-9999.0
2015-05-10 01:50:00		55.0	56.8666	164.05	3.1002	-9999.0
2015-05-10 02:00:00		55.0	56.8666	164.05	3.0984	-9999.0
2015-05-10 02:10:00		55.0	56.8666	164.05	3.0984	-9999.0
2015-05-10 02:20:00		55.0	56.8666	164.05	3.0981	-9999.0
2015-05-10 02:30:00		55.0	56.8666	164.05	3.0999	-9999.0
2015-05-10 02:40:00		55.0	56.8666	164.05	3.0965	-9999.0
2015-05-10 02:50:00		55.0	56.8666	164.05	3.0955	-9999.0
2015-05-10 03:00:00		55.0	56.8666	164.05	3.0925	-9999.0
2015-05-10 03:10:00		55.0	56.8666	164.05	3.0904	-9999.0
2015-05-10 03:20:00		55.0	56.8666	164.05	3.0858	-9999.0
2015-05-10 03:30:00		55.0	56.8666	164.05	3.0844	-9999.0
2015-05-10 03:40:00		55.0	56.8666	164.05	3.0816	-9999.0
2015-05-10 03:50:00		55.0	56.8666	164.05	3.0808	-9999.0
2015-05-10 04:00:00		55.0	56.8666	164.05	3.0795	-9999.0
2015-05-10 04:10:00		55.0	56.8666	164.05	3.0775	-9999.0
2015-05-10 04:20:00		55.0	56.8666	164.05	3.0766	-9999.0
2015-05-10 04:30:00		55.0	56.8666	164.05	3.076	-9999.0
2015-05-10 04:40:00		55.0	56.8666	164.05	3.0756	-9999.0
2015-05-10 04:50:00		55.0	56.8666	164.05	3.0757	-9999.0
2015-05-10 05:00:00		55.0	56.8666	164.05	3.0743	-9999.0
2015-05-10 05:10:00		55.0	56.8666	164.05	3.0774	-9999.0
2015-05-10 05:20:00		55.0	56.8666	164.05	3.0771	-9999.0
2015-05-10 05:30:00		55.0	56.8666	164.05	3.0782	-9999.0
2015-05-10 05:40:00		55.0	56.8666	164.05	3.0801	-9999.0
2015-05-10 05:50:00		55.0	56.8666	164.05	3.0773	-9999.0
2015-05-10 06:00:00		55.0	56.8666	164.05	3.0824	-9999.0
2015-05-10 06:10:00		55.0	56.8666	164.05	3.0827	-9999.0
2015-05-10 06:20:00		55.0	56.8666	164.05	3.0848	-9999.0
2015-05-10 06:30:00		55.0	56.8666	164.05	3.0888	-9999.0
2015-05-10 06:40:00		55.0	56.8666	164.05	3.087	-9999.0
2015-05-10 06:50:00		55.0	56.8666	164.05	3.0909	-9999.0
2015-05-10 07:00:00		55.0	56.8666	164.05	3.0942	-9999.0
2015-05-10 07:10:00		55.0	56.8666	164.05	3.0993	-9999.0
2015-05-10 07:20:00		55.0	56.8666	164.05	3.1058	-9999.0
2015-05-10 07:30:00		55.0	56.8666	164.05	3.1044	-9999.0
2015-05-10 07:40:00		55.0	56.8666	164.05	3.1076	-9999.0
2015-05-10 07:50:00		55.0	56.8666	164.05	3.1069	-9999.0
2015-05-10 08:00:00		55.0	56.8666	164.05	3.1069	-9999.0
2015-05-10 08:10:00		55.0	56.8666	164.05	3.1044	-9999.0
2015-05-10 08:20:00		55.0	56.8666	164.05	3.1026	-9999.0
2015-05-10 08:30:00		55.0	56.8666	164.05	3.1014	-9999.0
2015-05-10 08:40:00		55.0	56.8666	164.05	3.1003	-9999.0
2015-05-10 08:50:00		55.0	56.8666	164.05	3.1033	-9999.0
2015-05-10 09:00:00		55.0	56.8666	164.05	3.1012	-9999.0
2015-05-10 09:10:00		55.0	56.8666	164.05	3.1033	-9999.0
2015-05-10 09:20:00		55.0	56.8666	164.05	3.1054	-9999.0
2015-05-10 09:30:00		55.0	56.8666	164.05	3.1124	-9999.0
2015-05-10 09:40:00		55.0	56.8666	164.05	3.1111	-9999.0
2015-05-10 09:50:00		55.0	56.8666	164.05	3.1139	-9999.0
2015-05-10 10:00:00		55.0	56.8666	164.05	3.1127	-9999.0
2015-05-10 10:10:00		55.0	56.8666	164.05	3.1146	-9999.0
2015-05-10 10:20:00		55.0	56.8666	164.05	3.1156	-9999.0
2015-05-10 10:30:00		55.0	56.8666	164.05	3.1112	-9999.0
2015-05-10 10:40:00		55.0	56.8666	164.05	3.1083	-9999.0
2015-05-10 10:50:00		55.0	56.8666	164.05	3.1042	-9999.0
2015-05-10 11:00:00		55.0	56.8666	164.05	3.1011	-9999.0
2015-05-10 11:10:00		55.0	56.8666	164.05	3.0993	-9999.0
2015-05-10 11:20:00		55.0	56.8666	164.05	3.0985	-9999.0
2015-05-10 11:30:00		55.0	56.8666	164.05	3.0981	-9999.0
2015-05-10 11:40:00		55.0	56.8666	164.05	3.0982	-9999.0
2015-05-10 11:50:00		55.0	56.8666	164.05	3.1012	-9999.0
2015-05-10 12:00:00		55.0	56.8666	164.05	3.1043	-9999.0
2015-05-10 12:10:00		55.0	56.8666	164.05	3.1061	-9999.0
2015-05-10 12:20:00		55.0	56.8666	164.05	3.1034	-9999.0
2015-05-10 12:30:00		55.0	56.8666	164.05	3.1045	-9999.0
2015-05-10 12:40:00		55.0	56.8666	164.05	3.1085	-9999.0
2015-05-10 12:50:00		55.0	56.8666	164.05	3.1076	-9999.0
2015-05-10 13:00:00		55.0	56.8666	164.05	3.107	-9999.0
2015-05-10 13:10:00		55.0	56.8666	164.05	3.1062	-9999.0
2015-05-10 13:20:00		55.0	56.8666	164.05	3.1056	-9999.0
2015-05-10 13:30:00		55.0	56.8666	164.05	3.1059	-9999.0
2015-05-10 13:40:00		55.0	56.8666	164.05	3.1055	-9999.0
2015-05-10 13:50:00		55.0	56.8666	164.05	3.1057	-9999.0
2015-05-10 14:00:00		55.0	56.8666	164.05	3.1055	-9999.0
2015-05-10 14:10:00		55.0	56.8666	164.05	3.1053	-9999.0
2015-05-10 14:20:00		55.0	56.8666	164.05	3.1048	-9999.0
2015-05-10 14:30:00		55.0	56.8666	164.05	3.1041	-9999.0
2015-05-10 14:40:00		55.0	56.8666	164.05	3.1028	-9999.0
2015-05-10 14:50:00		55.0	56.8666	164.05	3.0987	-9999.0
2015-05-10 15:00:00		55.0	56.8666	164.05	3.1023	-9999.0
2015-05-10 15:10:00		55.0	56.8666	164.05	3.1025	-9999.0
2015-05-10 15:20:00		55.0	56.8666	164.05	3.1035	-9999.0
2015-05-10 15:30:00		55.0	56.8666	164.05	3.1035	-9999.0
2015-05-10 15:40:00		55.0	56.8666	164.05	3.1032	-9999.0
2015-05-10 15:50:00		55.0	56.8666	164.05	3.106	-9999.0
2015-05-10 16:00:00		55.0	56.8666	164.05	3.1047	-9999.0
2015-05-10 16:10:00		55.0	56.8666	164.05	3.106	-9999.0
2015-05-10 16:20:00		55.0	56.8666	164.05	3.1056	-9999.0
2015-05-10 16:30:00		55.0	56.8666	164.05	3.1116	-9999.0
2015-05-10 16:40:00		55.0	56.8666	164.05	3.1112	-9999.0
2015-05-10 16:50:00		55.0	56.8666	164.05	3.1085	-9999.0
2015-05-10 17:00:00		55.0	56.8666	164.05	3.114	-9999.0
2015-05-10 17:10:00		55.0	56.8666	164.05	3.1101	-9999.0
2015-05-10 17:20:00		55.0	56.8666	164.05	3.111	-9999.0
2015-05-10 17:30:00		55.0	56.8666	164.05	3.1099	-9999.0
2015-05-10 17:40:00		55.0	56.8666	164.05	3.1118	-9999.0
2015-05-10 17:50:00		55.0	56.8666	164.05	3.1114	-9999.0
2015-05-10 18:00:00		55.0	56.8666	164.05	3.1123	-9999.0
2015-05-10 18:10:00		55.0	56.8666	164.05	3.1103	-9999.0
2015-05-10 18:20:00		55.0	56.8666	164.05	3.1098	-9999.0
2015-05-10 18:30:00		55.0	56.8666	164.05	3.1091	-9999.0
2015-05-10 18:40:00		55.0	56.8666	164.05	3.1099	-9999.0
2015-05-10 18:50:00		55.0	56.8666	164.05	3.1103	-9999.0
2015-05-10 19:00:00		55.0	56.8666	164.05	3.1114	-9999.0
2015-05-10 19:10:00		55.0	56.8666	164.05	3.1111	-9999.0
2015-05-10 19:20:00		55.0	56.8666	164.05	3.1125	-9999.0
2015-05-10 19:30:00		55.0	56.8666	164.05	3.1147	-9999.0
2015-05-10 19:40:00		55.0	56.8666	164.05	3.1136	-9999.0
2015-05-10 19:50:00		55.0	56.8666	164.05	3.1164	-9999.0
2015-05-10 20:00:00		55.0	56.8666	164.05	3.1168	-9999.0
2015-05-10 20:10:00		55.0	56.8666	164.05	3.1153	-9999.0
2015-05-10 20:20:00		55.0	56.8666	164.05	3.1155	-9999.0
2015-05-10 20:30:00		55.0	56.8666	164.05	3.1154	-9999.0
2015-05-10 20:40:00		55.0	56.8666	164.05	3.1158	-9999.0
2015-05-10 20:50:00		55.0	56.8666	164.05	3.1154	-9999.0
2015-05-10 21:00:00		55.0	56.8666	164.05	3.1158	-9999.0
2015-05-10 21:10:00		55.0	56.8666	164.05	3.1144	-9999.0
2015-05-10 21:20:00		55.0	56.8666	164.05	3.1142	-9999.0
2015-05-10 21:30:00		55.0	56.8666	164.05	3.1143	-9999.0
2015-05-10 21:40:00		55.0	56.8666	164.05	3.1134	-9999.0
2015-05-10 21:50:00		55.0	56.8666	164.05	3.1132	-9999.0
2015-05-10 22:00:00		55.0	56.8666	164.05	3.1128	-9999.0
2015-05-10 22:10:00		55.0	56.8666	164.05	3.1124	-9999.0
2015-05-10 22:20:00		55.0	56.8666	164.05	3.1119	-9999.0
2015-05-10 22:30:00		55.0	56.8666	164.05	3.1119	-9999.0
2015-05-10 22:40:00		55.0	56.8666	164.05	3.1117	-9999.0
2015-05-10 22:50:00		55.0	56.8666	164.05	3.1118	-9999.0
2015-05-10 23:00:00		55.0	56.8666	164.05	3.1118	-9999.0
2015-05-10 23:10:00		55.0	56.8666	164.05	3.1121	-9999.0
2015-05-10 23:20:00		55.0	56.8666	164.05	3.1124	-9999.0
2015-05-10 23:30:00		55.0	56.8666	164.05	3.1126	-9999.0
2015-05-10 23:40:00		55.0	56.8666	164.05	3.1133	-9999.0
2015-05-10 23:50:00		55.0	56.8666	164.05	3.1138	-9999.0
2015-05-11 00:00:00		55.0	56.8666	164.05	3.1141	-9999.0
2015-05-11 00:10:00		55.0	56.8666	164.05	3.1142	-9999.0
2015-05-11 00:20:00		55.0	56.8666	164.05	3.1133	-9999.0
2015-05-11 00:30:00		55.0	56.8666	164.05	3.1146	-9999.0
2015-05-11 00:40:00		55.0	56.8666	164.05	3.1148	-9999.0
2015-05-11 00:50:00		55.0	56.8666	164.05	3.1145	-9999.0
2015-05-11 01:00:00		55.0	56.8666	164.05	3.1147	-9999.0
2015-05-11 01:10:00		55.0	56.8666	164.05	3.1149	-9999.0
2015-05-11 01:20:00		55.0	56.8666	164.05	3.1167	-9999.0
2015-05-11 01:30:00		55.0	56.8666	164.05	3.1164	-9999.0
2015-05-11 01:40:00		55.0	56.8666	164.05	3.1158	-9999.0
2015-05-11 01:50:00		55.0	56.8666	164.05	3.1138	-9999.0
2015-05-11 02:00:00		55.0	56.8666	164.05	3.1112	-9999.0
2015-05-11 02:10:00		55.0	56.8666	164.05	3.1093	-9999.0
2015-05-11 02:20:00		55.0	56.8666	164.05	3.1046	-9999.0
2015-05-11 02:30:00		55.0	56.8666	164.05	3.1024	-9999.0
2015-05-11 02:40:00		55.0	56.8666	164.05	3.1018	-9999.0
2015-05-11 02:50:00		55.0	56.8666	164.05	3.1016	-9999.0
2015-05-11 03:00:00		55.0	56.8666	164.05	3.101	-9999.0
2015-05-11 03:10:00		55.0	56.8666	164.05	3.102	-9999.0
2015-05-11 03:20:00		55.0	56.8666	164.05	3.1023	-9999.0
2015-05-11 03:30:00		55.0	56.8666	164.05	3.1021	-9999.0
2015-05-11 03:40:00		55.0	56.8666	164.05	3.1005	-9999.0
2015-05-11 03:50:00		55.0	56.8666	164.05	3.0977	-9999.0
2015-05-11 04:00:00		55.0	56.8666	164.05	3.0961	-9999.0
2015-05-11 04:10:00		55.0	56.8666	164.05	3.0943	-9999.0
2015-05-11 04:20:00		55.0	56.8666	164.05	3.0938	-9999.0
2015-05-11 04:30:00		55.0	56.8666	164.05	3.0921	-9999.0
2015-05-11 04:40:00		55.0	56.8666	164.05	3.09	-9999.0
2015-05-11 04:50:00		55.0	56.8666	164.05	3.0895	-9999.0
2015-05-11 05:00:00		55.0	56.8666	164.05	3.0852	-9999.0
2015-05-11 05:10:00		55.0	56.8666	164.05	3.0871	-9999.0
2015-05-11 05:20:00		55.0	56.8666	164.05	3.0854	-9999.0
2015-05-11 05:30:00		55.0	56.8666	164.05	3.0845	-9999.0
2015-05-11 05:40:00		55.0	56.8666	164.05	3.0846	-9999.0
2015-05-11 05:50:00		55.0	56.8666	164.05	3.0899	-9999.0
2015-05-11 06:00:00		55.0	56.8666	164.05	3.0903	-9999.0
2015-05-11 06:10:00		55.0	56.8666	164.05	3.0888	-9999.0
2015-05-11 06:20:00		55.0	56.8666	164.05	3.095	-9999.0
2015-05-11 06:30:00		55.0	56.8666	164.05	3.0945	-9999.0
2015-05-11 06:40:00		55.0	56.8666	164.05	3.1023	-9999.0
2015-05-11 06:50:00		55.0	56.8666	164.05	3.1057	-9999.0
2015-05-11 07:00:00		55.0	56.8666	164.05	3.1088	-9999.0
2015-05-11 07:10:00		55.0	56.8666	164.05	3.1117	-9999.0
2015-05-11 07:20:00		55.0	56.8666	164.05	3.1124	-9999.0
2015-05-11 07:30:00		55.0	56.8666	164.05	3.111	-9999.0
2015-05-11 07:40:00		55.0	56.8666	164.05	3.1115	-9999.0
2015-05-11 07:50:00		55.0	56.8666	164.05	3.1127	-9999.0
2015-05-11 08:00:00		55.0	56.8666	164.05	3.1145	-9999.0
2015-05-11 08:10:00		55.0	56.8666	164.05	3.1134	-9999.0
2015-05-11 08:20:00		55.0	56.8666	164.05	3.1131	-9999.0
2015-05-11 08:30:00		55.0	56.8666	164.05	3.1155	-9999.0
2015-05-11 08:40:00		55.0	56.8666	164.05	3.1224	-9999.0
2015-05-11 08:50:00		55.0	56.8666	164.05	3.1296	-9999.0
2015-05-11 09:00:00		55.0	56.8666	164.05	3.1357	-9999.0
2015-05-11 09:10:00		55.0	56.8666	164.05	3.1485	-9999.0
2015-05-11 09:20:00		55.0	56.8666	164.05	3.149	-9999.0
2015-05-11 09:30:00		55.0	56.8666	164.05	3.1548	-9999.0
2015-05-11 09:40:00		55.0	56.8666	164.05	3.1603	-9999.0
2015-05-11 09:50:00		55.0	56.8666	164.05	3.1593	-9999.0
2015-05-11 10:00:00		55.0	56.8666	164.05	3.161	-9999.0
2015-05-11 10:10:00		55.0	56.8666	164.05	3.1617	-9999.0
2015-05-11 10:20:00		55.0	56.8666	164.05	3.1633	-9999.0
2015-05-11 10:30:00		55.0	56.8666	164.05	3.1631	-9999.0
2015-05-11 10:40:00		55.0	56.8666	164.05	3.1633	-9999.0
2015-05-11 10:50:00		55.0	56.8666	164.05	3.1636	-9999.0
2015-05-11 11:00:00		55.0	56.8666	164.05	3.1648	-9999.0
2015-05-11 11:10:00		55.0	56.8666	164.05	3.1643	-9999.0
2015-05-11 11:20:00		55.0	56.8666	164.05	3.1641	-9999.0
2015-05-11 11:30:00		55.0	56.8666	164.05	3.1637	-9999.0
2015-05-11 11:40:00		55.0	56.8666	164.05	3.1627	-9999.0
2015-05-11 11:50:00		55.0	56.8666	164.05	3.1618	-9999.0
2015-05-11 12:00:00		55.0	56.8666	164.05	3.1596	-9999.0
2015-05-11 12:10:00		55.0	56.8666	164.05	3.1584	-9999.0
2015-05-11 12:20:00		55.0	56.8666	164.05	3.1557	-9999.0
2015-05-11 12:30:00		55.0	56.8666	164.05	3.1434	-9999.0
2015-05-11 12:40:00		55.0	56.8666	164.05	3.1362	-9999.0
2015-05-11 12:50:00		55.0	56.8666	164.05	3.1422	-9999.0
2015-05-11 13:00:00		55.0	56.8666	164.05	3.1323	-9999.0
2015-05-11 13:10:00		55.0	56.8666	164.05	3.13	-9999.0
2015-05-11 13:20:00		55.0	56.8666	164.05	3.1316	-9999.0
2015-05-11 13:30:00		55.0	56.8666	164.05	3.1316	-9999.0
2015-05-11 13:40:00		55.0	56.8666	164.05	3.1292	-9999.0
2015-05-11 13:50:00		55.0	56.8666	164.05	3.1319	-9999.0
2015-05-11 14:00:00		55.0	56.8666	164.05	3.1263	-9999.0
2015-05-11 14:10:00		55.0	56.8666	164.05	3.1262	-9999.0
2015-05-11 14:20:00		55.0	56.8666	164.05	3.1319	-9999.0
2015-05-11 14:30:00		55.0	56.8666	164.05	3.1323	-9999.0
2015-05-11 14:40:00		55.0	56.8666	164.05	3.1301	-9999.0
2015-05-11 14:50:00		55.0	56.8666	164.05	3.129	-9999.0
2015-05-11 15:00:00		55.0	56.8666	164.05	3.1269	-9999.0
2015-05-11 15:10:00		55.0	56.8666	164.05	3.1348	-9999.0
2015-05-11 15:20:00		55.0	56.8666	164.05	3.1323	-9999.0
2015-05-11 15:30:00		55.0	56.8666	164.05	3.1289	-9999.0
2015-05-11 15:40:00		55.0	56.8666	164.05	3.1328	-9999.0
2015-05-11 15:50:00		55.0	56.8666	164.05	3.1368	-9999.0
2015-05-11 16:00:00		55.0	56.8666	164.05	3.136	-9999.0
2015-05-11 16:10:00		55.0	56.8666	164.05	3.1372	-9999.0
2015-05-11 16:20:00		55.0	56.8666	164.05	3.1449	-9999.0
2015-05-11 16:30:00		55.0	56.8666	164.05	3.1428	-9999.0
2015-05-11 16:40:00		55.0	56.8666	164.05	3.1471	-9999.0
2015-05-11 16:50:00		55.0	56.8666	164.05	3.1441	-9999.0
2015-05-11 17:00:00		55.0	56.8666	164.05	3.1452	-9999.0
2015-05-11 17:10:00		55.0	56.8666	164.05	3.149	-9999.0
2015-05-11 17:20:00		55.0	56.8666	164.05	3.1541	-9999.0
2015-05-11 17:30:00		55.0	56.8666	164.05	3.1561	-9999.0
2015-05-11 17:40:00		55.0	56.8666	164.05	3.1617	-9999.0
2015-05-11 17:50:00		55.0	56.8666	164.05	3.1624	-9999.0
2015-05-11 18:00:00		55.0	56.8666	164.05	3.162	-9999.0
2015-05-11 18:10:00		55.0	56.8666	164.05	3.1615	-9999.0
2015-05-11 18:20:00		55.0	56.8666	164.05	3.1617	-9999.0
2015-05-11 18:30:00		55.0	56.8666	164.05	3.1624	-9999.0
2015-05-11 18:40:00		55.0	56.8666	164.05	3.1615	-9999.0
2015-05-11 18:50:00		55.0	56.8666	164.05	3.1617	-9999.0
2015-05-11 19:00:00		55.0	56.8666	164.05	3.1615	-9999.0
2015-05-11 19:10:00		55.0	56.8666	164.05	3.1617	-9999.0
2015-05-11 19:20:00		55.0	56.8666	164.05	3.162	-9999.0
2015-05-11 19:30:00		55.0	56.8666	164.05	3.1627	-9999.0
2015-05-11 19:40:00		55.0	56.8666	164.05	3.1647	-9999.0
2015-05-11 19:50:00		55.0	56.8666	164.05	3.1662	-9999.0
2015-05-11 20:00:00		55.0	56.8666	164.05	3.167	-9999.0
2015-05-11 20:10:00		55.0	56.8666	164.05	3.1738	-9999.0
2015-05-11 20:20:00		55.0	56.8666	164.05	3.1688	-9999.0
2015-05-11 20:30:00		55.0	56.8666	164.05	3.1678	-9999.0
2015-05-11 20:40:00		55.0	56.8666	164.05	3.1666	-9999.0
2015-05-11 20:50:00		55.0	56.8666	164.05	3.1658	-9999.0
2015-05-11 21:00:00		55.0	56.8666	164.05	3.1651	-9999.0
2015-05-11 21:10:00		55.0	56.8666	164.05	3.1655	-9999.0
2015-05-11 21:20:00		55.0	56.8666	164.05	3.1675	-9999.0
2015-05-11 21:30:00		55.0	56.8666	164.05	3.1661	-9999.0
2015-05-11 21:40:00		55.0	56.8666	164.05	3.167	-9999.0
2015-05-11 21:50:00		55.0	56.8666	164.05	3.1661	-9999.0
2015-05-11 22:00:00		55.0	56.8666	164.05	3.1682	-9999.0
2015-05-11 22:10:00		55.0	56.8666	164.05	3.1679	-9999.0
2015-05-11 22:20:00		55.0	56.8666	164.05	3.1689	-9999.0
2015-05-11 22:30:00		55.0	56.8666	164.05	3.1684	-9999.0
2015-05-11 22:40:00		55.0	56.8666	164.05	3.1691	-9999.0
2015-05-11 22:50:00		55.0	56.8666	164.05	3.169	-9999.0
2015-05-11 23:00:00		55.0	56.8666	164.05	3.1686	-9999.0
2015-05-11 23:10:00		55.0	56.8666	164.05	3.1686	-9999.0
2015-05-11 23:20:00		55.0	56.8666	164.05	3.1684	-9999.0
2015-05-11 23:30:00		55.0	56.8666	164.05	3.168	-9999.0
2015-05-11 23:40:00		55.0	56.8666	164.05	3.1673	-9999.0
2015-05-11 23:50:00		55.0	56.8666	164.05	3.1674	-9999.0
2015-05-12 00:00:00		55.0	56.8666	164.05	3.1672	-9999.0
2015-05-12 00:10:00		55.0	56.8666	164.05	3.1672	-9999.0
2015-05-12 00:20:00		55.0	56.8666	164.05	3.1668	-9999.0
2015-05-12 00:30:00		55.0	56.8666	164.05	3.166	-9999.0
2015-05-12 00:40:00		55.0	56.8666	164.05	3.1652	-9999.0
2015-05-12 00:50:00		55.0	56.8666	164.05	3.1652	-9999.0
2015-05-12 01:00:00		55.0	56.8666	164.05	3.1645	-9999.0
2015-05-12 01:10:00		55.0	56.8666	164.05	3.1641	-9999.0
2015-05-12 01:20:00		55.0	56.8666	164.05	3.1635	-9999.0
2015-05-12 01:30:00		55.0	56.8666	164.05	3.1631	-9999.0
2015-05-12 01:40:00		55.0	56.8666	164.05	3.1627	-9999.0
2015-05-12 01:50:00		55.0	56.8666	164.05	3.1617	-9999.0
2015-05-12 02:00:00		55.0	56.8666	164.05	3.1615	-9999.0
2015-05-12 02:10:00		55.0	56.8666	164.05	3.1605	-9999.0
2015-05-12 02:20:00		55.0	56.8666	164.05	3.1605	-9999.0
2015-05-12 02:30:00		55.0	56.8666	164.05	3.1599	-9999.0
2015-05-12 02:40:00		55.0	56.8666	164.05	3.1594	-9999.0
2015-05-12 02:50:00		55.0	56.8666	164.05	3.1573	-9999.0
2015-05-12 03:00:00		55.0	56.8666	164.05	3.1559	-9999.0
2015-05-12 03:10:00		55.0	56.8666	164.05	3.1545	-9999.0
2015-05-12 03:20:00		55.0	56.8666	164.05	3.1527	-9999.0
2015-05-12 03:30:00		55.0	56.8666	164.05	3.149	-9999.0
2015-05-12 03:40:00		55.0	56.8666	164.05	3.1484	-9999.0
2015-05-12 03:50:00		55.0	56.8666	164.05	3.1464	-9999.0
2015-05-12 04:00:00		55.0	56.8666	164.05	3.1405	-9999.0
2015-05-12 04:10:00		55.0	56.8666	164.05	3.1364	-9999.0
2015-05-12 04:20:00		55.0	56.8666	164.05	3.1291	-9999.0
2015-05-12 04:30:00		55.0	56.8666	164.05	3.1258	-9999.0
2015-05-12 04:40:00		55.0	56.8666	164.05	3.1209	-9999.0
2015-05-12 04:50:00		55.0	56.8666	164.05	3.1188	-9999.0
2015-05-12 05:00:00		55.0	56.8666	164.05	3.1154	-9999.0
2015-05-12 05:10:00		55.0	56.8666	164.05	3.1159	-9999.0
2015-05-12 05:20:00		55.0	56.8666	164.05	3.1163	-9999.0
2015-05-12 05:30:00		55.0	56.8666	164.05	3.1172	-9999.0
2015-05-12 05:40:00		55.0	56.8666	164.05	3.1198	-9999.0
2015-05-12 05:50:00		55.0	56.8666	164.05	3.1191	-9999.0
2015-05-12 06:00:00		55.0	56.8666	164.05	3.1197	-9999.0
2015-05-12 06:10:00		55.0	56.8666	164.05	3.1235	-9999.0
2015-05-12 06:20:00		55.0	56.8666	164.05	3.1248	-9999.0
2015-05-12 06:30:00		55.0	56.8666	164.05	3.1282	-9999.0
2015-05-12 06:40:00		55.0	56.8666	164.05	3.1422	-9999.0
2015-05-12 06:50:00		55.0	56.8666	164.05	3.1425	-9999.0
2015-05-12 07:00:00		55.0	56.8666	164.05	3.1453	-9999.0
2015-05-12 07:10:00		55.0	56.8666	164.05	3.1463	-9999.0
2015-05-12 07:20:00		55.0	56.8666	164.05	3.1485	-9999.0
2015-05-12 07:30:00		55.0	56.8666	164.05	3.1495	-9999.0
2015-05-12 07:40:00		55.0	56.8666	164.05	3.1518	-9999.0
2015-05-12 07:50:00		55.0	56.8666	164.05	3.1512	-9999.0
2015-05-12 08:00:00		55.0	56.8666	164.05	3.1528	-9999.0
2015-05-12 08:10:00		55.0	56.8666	164.05	3.155	-9999.0
2015-05-12 08:20:00		55.0	56.8666	164.05	3.1556	-9999.0
2015-05-12 08:30:00		55.0	56.8666	164.05	3.154	-9999.0
2015-05-12 08:40:00		55.0	56.8666	164.05	3.1565	-9999.0
2015-05-12 08:50:00		55.0	56.8666	164.05	3.1569	-9999.0
2015-05-12 09:00:00		55.0	56.8666	164.05	3.1574	-9999.0
2015-05-12 09:10:00		55.0	56.8666	164.05	3.1582	-9999.0
2015-05-12 09:20:00		55.0	56.8666	164.05	3.158	-9999.0
2015-05-12 09:30:00		55.0	56.8666	164.05	3.1597	-9999.0
2015-05-12 09:40:00		55.0	56.8666	164.05	3.1615	-9999.0
2015-05-12 09:50:00		55.0	56.8666	164.05	3.1621	-9999.0
2015-05-12 10:00:00		55.0	56.8666	164.05	3.163	-9999.0
2015-05-12 10:10:00		55.0	56.8666	164.05	3.165	-9999.0
2015-05-12 10:20:00		55.0	56.8666	164.05	3.1676	-9999.0
2015-05-12 10:30:00		55.0	56.8666	164.05	3.1713	-9999.0
2015-05-12 10:40:00		55.0	56.8666	164.05	3.1752	-9999.0
2015-05-12 10:50:00		55.0	56.8666	164.05	3.1779	-9999.0
2015-05-12 11:00:00		55.0	56.8666	164.05	3.1805	-9999.0
2015-05-12 11:10:00		55.0	56.8666	164.05	3.1796	-9999.0
2015-05-12 11:20:00		55.0	56.8666	164.05	3.1764	-9999.0
2015-05-12 11:30:00		55.0	56.8666	164.05	3.1782	-9999.0
2015-05-12 11:40:00		55.0	56.8666	164.05	3.1725	-9999.0
2015-05-12 11:50:00		55.0	56.8666	164.05	3.1769	-9999.0
2015-05-12 12:00:00		55.0	56.8666	164.05	3.1687	-9999.0
2015-05-12 12:10:00		55.0	56.8666	164.05	3.1711	-9999.0
2015-05-12 12:20:00		55.0	56.8666	164.05	3.1597	-9999.0
2015-05-12 12:30:00		55.0	56.8666	164.05	3.16	-9999.0
2015-05-12 12:40:00		55.0	56.8666	164.05	3.1594	-9999.0
2015-05-12 12:50:00		55.0	56.8666	164.05	3.16	-9999.0
2015-05-12 13:00:00		55.0	56.8666	164.05	3.1591	-9999.0
2015-05-12 13:10:00		55.0	56.8666	164.05	3.159	-9999.0
2015-05-12 13:20:00		55.0	56.8666	164.05	3.1597	-9999.0
2015-05-12 13:30:00		55.0	56.8666	164.05	3.1601	-9999.0
2015-05-12 13:40:00		55.0	56.8666	164.05	3.1593	-9999.0
2015-05-12 13:50:00		55.0	56.8666	164.05	3.1599	-9999.0
2015-05-12 14:00:00		55.0	56.8666	164.05	3.1598	-9999.0
2015-05-12 14:10:00		55.0	56.8666	164.05	3.1599	-9999.0
2015-05-12 14:20:00		55.0	56.8666	164.05	3.1611	-9999.0
2015-05-12 14:30:00		55.0	56.8666	164.05	3.1605	-9999.0
2015-05-12 14:40:00		55.0	56.8666	164.05	3.1619	-9999.0
2015-05-12 14:50:00		55.0	56.8666	164.05	3.1614	-9999.0
2015-05-12 15:00:00		55.0	56.8666	164.05	3.1604	-9999.0
2015-05-12 15:10:00		55.0	56.8666	164.05	3.1593	-9999.0
2015-05-12 15:20:00		55.0	56.8666	164.05	3.1565	-9999.0
2015-05-12 15:30:00		55.0	56.8666	164.05	3.1533	-9999.0
2015-05-12 15:40:00		55.0	56.8666	164.05	3.1512	-9999.0
2015-05-12 15:50:00		55.0	56.8666	164.05	3.1499	-9999.0
2015-05-12 16:00:00		55.0	56.8666	164.05	3.1466	-9999.0
2015-05-12 16:10:00		55.0	56.8666	164.05	3.1464	-9999.0
2015-05-12 16:20:00		55.0	56.8666	164.05	3.1451	-9999.0
2015-05-12 16:30:00		55.0	56.8666	164.05	3.1433	-9999.0
2015-05-12 16:40:00		55.0	56.8666	164.05	3.1418	-9999.0
2015-05-12 16:50:00		55.0	56.8666	164.05	3.14	-9999.0
2015-05-12 17:00:00		55.0	56.8666	164.05	3.131	-9999.0
2015-05-12 17:10:00		55.0	56.8666	164.05	3.1333	-9999.0
2015-05-12 17:20:00		55.0	56.8666	164.05	3.1309	-9999.0
2015-05-12 17:30:00		55.0	56.8666	164.05	3.1289	-9999.0
2015-05-12 17:40:00		55.0	56.8666	164.05	3.1205	-9999.0
2015-05-12 17:50:00		55.0	56.8666	164.05	3.1223	-9999.0
2015-05-12 18:00:00		55.0	56.8666	164.05	3.1164	-9999.0
2015-05-12 18:10:00		55.0	56.8666	164.05	3.1198	-9999.0
2015-05-12 18:20:00		55.0	56.8666	164.05	3.1173	-9999.0
2015-05-12 18:30:00		55.0	56.8666	164.05	3.1135	-9999.0
2015-05-12 18:40:00		55.0	56.8666	164.05	3.1088	-9999.0
2015-05-12 18:50:00		55.0	56.8666	164.05	3.1073	-9999.0
2015-05-12 19:00:00		55.0	56.8666	164.05	3.1091	-9999.0
2015-05-12 19:10:00		55.0	56.8666	164.05	3.1105	-9999.0
2015-05-12 19:20:00		55.0	56.8666	164.05	3.1135	-9999.0
2015-05-12 19:30:00		55.0	56.8666	164.05	3.1141	-9999.0
2015-05-12 19:40:00		55.0	56.8666	164.05	3.1191	-9999.0
2015-05-12 19:50:00		55.0	56.8666	164.05	3.1196	-9999.0
2015-05-12 20:00:00		55.0	56.8666	164.05	3.1236	-9999.0
2015-05-12 20:10:00		55.0	56.8666	164.05	3.1283	-9999.0
2015-05-12 20:20:00		55.0	56.8666	164.05	3.1324	-9999.0
2015-05-12 20:30:00		55.0	56.8666	164.05	3.1363	-9999.0
2015-05-12 20:40:00		55.0	56.8666	164.05	3.1471	-9999.0
2015-05-12 20:50:00		55.0	56.8666	164.05	3.1639	-9999.0
2015-05-12 21:00:00		55.0	56.8666	164.05	3.1523	-9999.0
2015-05-12 21:10:00		55.0	56.8666	164.05	3.1591	-9999.0
2015-05-12 21:20:00		55.0	56.8666	164.05	3.1613	-9999.0
2015-05-12 21:30:00		55.0	56.8666	164.05	3.1598	-9999.0
2015-05-12 21:40:00		55.0	56.8666	164.05	3.1602	-9999.0
2015-05-12 21:50:00		55.0	56.8666	164.05	3.1647	-9999.0
2015-05-12 22:00:00		55.0	56.8666	164.05	3.1677	-9999.0
2015-05-12 22:10:00		55.0	56.8666	164.05	3.1717	-9999.0
2015-05-12 22:20:00		55.0	56.8666	164.05	3.1705	-9999.0
2015-05-12 22:30:00		55.0	56.8666	164.05	3.1734	-9999.0
2015-05-12 22:40:00		55.0	56.8666	164.05	3.1674	-9999.0
2015-05-12 22:50:00		55.0	56.8666	164.05	3.1646	-9999.0
2015-05-12 23:00:00		55.0	56.8666	164.05	3.1659	-9999.0
2015-05-12 23:10:00		55.0	56.8666	164.05	3.1677	-9999.0
2015-05-12 23:20:00		55.0	56.8666	164.05	3.1665	-9999.0
2015-05-12 23:30:00		55.0	56.8666	164.05	3.1672	-9999.0
2015-05-12 23:40:00		55.0	56.8666	164.05	3.1673	-9999.0
2015-05-12 23:50:00		55.0	56.8666	164.05	3.1668	-9999.0
2015-05-13 00:00:00		55.0	56.8666	164.05	3.1669	-9999.0
2015-05-13 00:10:00		55.0	56.8666	164.05	3.165	-9999.0
2015-05-13 00:20:00		55.0	56.8666	164.05	3.1644	-9999.0
2015-05-13 00:30:00		55.0	56.8666	164.05	3.1673	-9999.0
2015-05-13 00:40:00		55.0	56.8666	164.05	3.1638	-9999.0
2015-05-13 00:50:00		55.0	56.8666	164.05	3.161	-9999.0
2015-05-13 01:00:00		55.0	56.8666	164.05	3.1627	-9999.0
2015-05-13 01:10:00		55.0	56.8666	164.05	3.1648	-9999.0
2015-05-13 01:20:00		55.0	56.8666	164.05	3.1626	-9999.0
2015-05-13 01:30:00		55.0	56.8666	164.05	3.16	-9999.0
2015-05-13 01:40:00		55.0	56.8666	164.05	3.1569	-9999.0
2015-05-13 01:50:00		55.0	56.8666	164.05	3.1556	-9999.0
2015-05-13 02:00:00		55.0	56.8666	164.05	3.1541	-9999.0
2015-05-13 02:10:00		55.0	56.8666	164.05	3.1519	-9999.0
2015-05-13 02:20:00		55.0	56.8666	164.05	3.1473	-9999.0
2015-05-13 02:30:00		55.0	56.8666	164.05	3.1499	-9999.0
2015-05-13 02:40:00		55.0	56.8666	164.05	3.1442	-9999.0
2015-05-13 02:50:00		55.0	56.8666	164.05	3.1449	-9999.0
2015-05-13 03:00:00		55.0	56.8666	164.05	3.1402	-9999.0
2015-05-13 03:10:00		55.0	56.8666	164.05	3.1445	-9999.0
2015-05-13 03:20:00		55.0	56.8666	164.05	3.1344	-9999.0
2015-05-13 03:30:00		55.0	56.8666	164.05	3.1246	-9999.0
2015-05-13 03:40:00		55.0	56.8666	164.05	3.1201	-9999.0
2015-05-13 03:50:00		55.0	56.8666	164.05	3.1128	-9999.0
2015-05-13 04:00:00		55.0	56.8666	164.05	3.104	-9999.0
2015-05-13 04:10:00		55.0	56.8666	164.05	3.0984	-9999.0
2015-05-13 04:20:00		55.0	56.8666	164.05	3.0925	-9999.0
2015-05-13 04:30:00		55.0	56.8666	164.05	3.08	-9999.0
2015-05-13 04:40:00		55.0	56.8666	164.05	3.0698	-9999.0
2015-05-13 04:50:00		55.0	56.8666	164.05	3.0689	-9999.0
2015-05-13 05:00:00		55.0	56.8666	164.05	3.0643	-9999.0
2015-05-13 05:10:00		55.0	56.8666	164.05	3.0612	-9999.0
2015-05-13 05:20:00		55.0	56.8666	164.05	3.0633	-9999.0
2015-05-13 05:30:00		55.0	56.8666	164.05	3.0572	-9999.0
2015-05-13 05:40:00		55.0	56.8666	164.05	3.0575	-9999.0
2015-05-13 05:50:00		55.0	56.8666	164.05	3.0582	-9999.0
2015-05-13 06:00:00		55.0	56.8666	164.05	3.0557	-9999.0
2015-05-13 06:10:00		55.0	56.8666	164.05	3.0558	-9999.0
2015-05-13 06:20:00		55.0	56.8666	164.05	3.0529	-9999.0
2015-05-13 06:30:00		55.0	56.8666	164.05	3.0537	-9999.0
2015-05-13 06:40:00		55.0	56.8666	164.05	3.0515	-9999.0
2015-05-13 06:50:00		55.0	56.8666	164.05	3.0511	-9999.0
2015-05-13 07:00:00		55.0	56.8666	164.05	3.0519	-9999.0
2015-05-13 07:10:00		55.0	56.8666	164.05	3.0505	-9999.0
2015-05-13 07:20:00		55.0	56.8666	164.05	3.0504	-9999.0
2015-05-13 07:30:00		55.0	56.8666	164.05	3.0511	-9999.0
2015-05-13 07:40:00		55.0	56.8666	164.05	3.0533	-9999.0
2015-05-13 07:50:00		55.0	56.8666	164.05	3.0567	-9999.0
2015-05-13 08:00:00		55.0	56.8666	164.05	3.0616	-9999.0
2015-05-13 08:10:00		55.0	56.8666	164.05	3.0647	-9999.0
2015-05-13 08:20:00		55.0	56.8666	164.05	3.0652	-9999.0
2015-05-13 08:30:00		55.0	56.8666	164.05	3.0754	-9999.0
2015-05-13 08:40:00		55.0	56.8666	164.05	3.0709	-9999.0
2015-05-13 08:50:00		55.0	56.8666	164.05	3.1035	-9999.0
2015-05-13 09:00:00		55.0	56.8666	164.05	3.1012	-9999.0
2015-05-13 09:10:00		55.0	56.8666	164.05	3.1039	-9999.0
2015-05-13 09:20:00		55.0	56.8666	164.05	3.1413	-9999.0
2015-05-13 09:30:00		55.0	56.8666	164.05	3.1428	-9999.0
2015-05-13 09:40:00		55.0	56.8666	164.05	3.1451	-9999.0
2015-05-13 09:50:00		55.0	56.8666	164.05	3.1447	-9999.0
2015-05-13 10:00:00		55.0	56.8666	164.05	3.1505	-9999.0
2015-05-13 10:10:00		55.0	56.8666	164.05	3.1456	-9999.0
2015-05-13 10:20:00		55.0	56.8666	164.05	3.1444	-9999.0
2015-05-13 10:30:00		55.0	56.8666	164.05	3.1422	-9999.0
2015-05-13 10:40:00		55.0	56.8666	164.05	3.1396	-9999.0
2015-05-13 10:50:00		55.0	56.8666	164.05	3.1404	-9999.0
2015-05-13 11:00:00		55.0	56.8666	164.05	3.1367	-9999.0
2015-05-13 11:10:00		55.0	56.8666	164.05	3.137	-9999.0
2015-05-13 11:20:00		55.0	56.8666	164.05	3.137	-9999.0
2015-05-13 11:30:00		55.0	56.8666	164.05	3.1385	-9999.0
2015-05-13 11:40:00		55.0	56.8666	164.05	3.1425	-9999.0
2015-05-13 11:50:00		55.0	56.8666	164.05	3.1434	-9999.0
2015-05-13 12:00:00		55.0	56.8666	164.05	3.1425	-9999.0
2015-05-13 12:10:00		55.0	56.8666	164.05	3.1421	-9999.0
2015-05-13 12:20:00		55.0	56.8666	164.05	3.1444	-9999.0
2015-05-13 12:30:00		55.0	56.8666	164.05	3.1496	-9999.0
2015-05-13 12:40:00		55.0	56.8666	164.05	3.1493	-9999.0
2015-05-13 12:50:00		55.0	56.8666	164.05	3.1485	-9999.0
2015-05-13 13:00:00		55.0	56.8666	164.05	3.1471	-9999.0
2015-05-13 13:10:00		55.0	56.8666	164.05	3.1459	-9999.0
2015-05-13 13:20:00		55.0	56.8666	164.05	3.1427	-9999.0
2015-05-13 13:30:00		55.0	56.8666	164.05	3.142	-9999.0
2015-05-13 13:40:00		55.0	56.8666	164.05	3.1416	-9999.0
2015-05-13 13:50:00		55.0	56.8666	164.05	3.139	-9999.0
2015-05-13 14:00:00		55.0	56.8666	164.05	3.1387	-9999.0
2015-05-13 14:10:00		55.0	56.8666	164.05	3.1385	-9999.0
2015-05-13 14:20:00		55.0	56.8666	164.05	3.1362	-9999.0
2015-05-13 14:30:00		55.0	56.8666	164.05	3.1334	-9999.0
2015-05-13 14:40:00		55.0	56.8666	164.05	3.1328	-9999.0
2015-05-13 14:50:00		55.0	56.8666	164.05	3.132	-9999.0
2015-05-13 15:00:00		55.0	56.8666	164.05	3.1311	-9999.0
2015-05-13 15:10:00		55.0	56.8666	164.05	3.1269	-9999.0
2015-05-13 15:20:00		55.0	56.8666	164.05	3.1263	-9999.0
2015-05-13 15:30:00		55.0	56.8666	164.05	3.124	-9999.0
2015-05-13 15:40:00		55.0	56.8666	164.05	3.1218	-9999.0
2015-05-13 15:50:00		55.0	56.8666	164.05	3.1195	-9999.0
2015-05-13 16:00:00		55.0	56.8666	164.05	3.1166	-9999.0
2015-05-13 16:10:00		55.0	56.8666	164.05	3.1128	-9999.0
2015-05-13 16:20:00		55.0	56.8666	164.05	3.1126	-9999.0
2015-05-13 16:30:00		55.0	56.8666	164.05	3.1107	-9999.0
2015-05-13 16:40:00		55.0	56.8666	164.05	3.103	-9999.0
2015-05-13 16:50:00		55.0	56.8666	164.05	3.0993	-9999.0
2015-05-13 17:00:00		55.0	56.8666	164.05	3.0975	-9999.0
2015-05-13 17:10:00		55.0	56.8666	164.05	3.0886	-9999.0
2015-05-13 17:20:00		55.0	56.8666	164.05	3.0845	-9999.0
2015-05-13 17:30:00		55.0	56.8666	164.05	3.0807	-9999.0
2015-05-13 17:40:00		55.0	56.8666	164.05	3.0783	-9999.0
2015-05-13 17:50:00		55.0	56.8666	164.05	3.0768	-9999.0
2015-05-13 18:00:00		55.0	56.8666	164.05	3.0741	-9999.0
2015-05-13 18:10:00		55.0	56.8666	164.05	3.0727	-9999.0
2015-05-13 18:20:00		55.0	56.8666	164.05	3.0717	-9999.0
2015-05-13 18:30:00		55.0	56.8666	164.05	3.0702	-9999.0
2015-05-13 18:40:00		55.0	56.8666	164.05	3.0693	-9999.0
2015-05-13 18:50:00		55.0	56.8666	164.05	3.069	-9999.0
2015-05-13 19:00:00		55.0	56.8666	164.05	3.0668	-9999.0
2015-05-13 19:10:00		55.0	56.8666	164.05	3.0679	-9999.0
2015-05-13 19:20:00		55.0	56.8666	164.05	3.0659	-9999.0
2015-05-13 19:30:00		55.0	56.8666	164.05	3.067	-9999.0
2015-05-13 19:40:00		55.0	56.8666	164.05	3.0673	-9999.0
2015-05-13 19:50:00		55.0	56.8666	164.05	3.068	-9999.0
2015-05-13 20:00:00		55.0	56.8666	164.05	3.0682	-9999.0
2015-05-13 20:10:00		55.0	56.8666	164.05	3.0687	-9999.0
2015-05-13 20:20:00		55.0	56.8666	164.05	3.0692	-9999.0
2015-05-13 20:30:00		55.0	56.8666	164.05	3.0697	-9999.0
2015-05-13 20:40:00		55.0	56.8666	164.05	3.0701	-9999.0
2015-05-13 20:50:00		55.0	56.8666	164.05	3.0704	-9999.0
2015-05-13 21:00:00		55.0	56.8666	164.05	3.072	-9999.0
2015-05-13 21:10:00		55.0	56.8666	164.05	3.0715	-9999.0
2015-05-13 21:20:00		55.0	56.8666	164.05	3.0727	-9999.0
2015-05-13 21:30:00		55.0	56.8666	164.05	3.0729	-9999.0
2015-05-13 21:40:00		55.0	56.8666	164.05	3.074	-9999.0
2015-05-13 21:50:00		55.0	56.8666	164.05	3.0739	-9999.0
2015-05-13 22:00:00		55.0	56.8666	164.05	3.0763	-9999.0
2015-05-13 22:10:00		55.0	56.8666	164.05	3.0769	-9999.0
2015-05-13 22:20:00		55.0	56.8666	164.05	3.0787	-9999.0
2015-05-13 22:30:00		55.0	56.8666	164.05	3.0799	-9999.0
2015-05-13 22:40:00		55.0	56.8666	164.05	3.0836	-9999.0
2015-05-13 22:50:00		55.0	56.8666	164.05	3.0859	-9999.0
2015-05-13 23:00:00		55.0	56.8666	164.05	3.0921	-9999.0
2015-05-13 23:10:00		55.0	56.8666	164.05	3.0985	-9999.0
2015-05-13 23:20:00		55.0	56.8666	164.05	3.0962	-9999.0
2015-05-13 23:30:00		55.0	56.8666	164.05	3.0989	-9999.0
2015-05-13 23:40:00		55.0	56.8666	164.05	3.0991	-9999.0
2015-05-13 23:50:00		55.0	56.8666	164.05	3.1172	-9999.0
2015-05-14 00:00:00		55.0	56.8666	164.05	3.1128	-9999.0
2015-05-14 00:10:00		55.0	56.8666	164.05	3.1141	-9999.0
2015-05-14 00:20:00		55.0	56.8666	164.05	3.1153	-9999.0
2015-05-14 00:30:00		55.0	56.8666	164.05	3.1201	-9999.0
2015-05-14 00:40:00		55.0	56.8666	164.05	3.1236	-9999.0
2015-05-14 00:50:00		55.0	56.8666	164.05	3.1175	-9999.0
2015-05-14 01:00:00		55.0	56.8666	164.05	3.1141	-9999.0
2015-05-14 01:10:00		55.0	56.8666	164.05	3.1123	-9999.0
2015-05-14 01:20:00		55.0	56.8666	164.05	3.1139	-9999.0
2015-05-14 01:30:00		55.0	56.8666	164.05	3.106	-9999.0
2015-05-14 01:40:00		55.0	56.8666	164.05	3.1045	-9999.0
2015-05-14 01:50:00		55.0	56.8666	164.05	3.1071	-9999.0
2015-05-14 02:00:00		55.0	56.8666	164.05	3.0972	-9999.0
2015-05-14 02:10:00		55.0	56.8666	164.05	3.1066	-9999.0
2015-05-14 02:20:00		55.0	56.8666	164.05	3.0898	-9999.0
2015-05-14 02:30:00		55.0	56.8666	164.05	3.0881	-9999.0
2015-05-14 02:40:00		55.0	56.8666	164.05	3.0868	-9999.0
2015-05-14 02:50:00		55.0	56.8666	164.05	3.0829	-9999.0
2015-05-14 03:00:00		55.0	56.8666	164.05	3.0789	-9999.0
2015-05-14 03:10:00		55.0	56.8666	164.05	3.0774	-9999.0
2015-05-14 03:20:00		55.0	56.8666	164.05	3.0758	-9999.0
2015-05-14 03:30:00		55.0	56.8666	164.05	3.0745	-9999.0
2015-05-14 03:40:00		55.0	56.8666	164.05	3.0739	-9999.0
2015-05-14 03:50:00		55.0	56.8666	164.05	3.0722	-9999.0
2015-05-14 04:00:00		55.0	56.8666	164.05	3.0715	-9999.0
2015-05-14 04:10:00		55.0	56.8666	164.05	3.0704	-9999.0
2015-05-14 04:20:00		55.0	56.8666	164.05	3.069	-9999.0
2015-05-14 04:30:00		55.0	56.8666	164.05	3.0662	-9999.0
2015-05-14 04:40:00		55.0	56.8666	164.05	3.0652	-9999.0
2015-05-14 04:50:00		55.0	56.8666	164.05	3.0634	-9999.0
2015-05-14 05:00:00		55.0	56.8666	164.05	3.0637	-9999.0
2015-05-14 05:10:00		55.0	56.8666	164.05	3.0601	-9999.0
2015-05-14 05:20:00		55.0	56.8666	164.05	3.065	-9999.0
2015-05-14 05:30:00		55.0	56.8666	164.05	3.0914	-9999.0
2015-05-14 05:40:00		55.0	56.8666	164.05	3.0706	-9999.0
2015-05-14 05:50:00		55.0	56.8666	164.05	3.0753	-9999.0
2015-05-14 06:00:00		55.0	56.8666	164.05	3.0664	-9999.0
2015-05-14 06:10:00		55.0	56.8666	164.05	3.0679	-9999.0
2015-05-14 06:20:00		55.0	56.8666	164.05	3.0643	-9999.0
2015-05-14 06:30:00		55.0	56.8666	164.05	3.0663	-9999.0
2015-05-14 06:40:00		55.0	56.8666	164.05	3.0636	-9999.0
2015-05-14 06:50:00		55.0	56.8666	164.05	3.0678	-9999.0
2015-05-14 07:00:00		55.0	56.8666	164.05	3.0669	-9999.0
2015-05-14 07:10:00		55.0	56.8666	164.05	3.078	-9999.0
2015-05-14 07:20:00		55.0	56.8666	164.05	3.0648	-9999.0
2015-05-14 07:30:00		55.0	56.8666	164.05	3.0646	-9999.0
2015-05-14 07:40:00		55.0	56.8666	164.05	3.0751	-9999.0
2015-05-14 07:50:00		55.0	56.8666	164.05	3.0844	-9999.0
2015-05-14 08:00:00		55.0	56.8666	164.05	3.0715	-9999.0
2015-05-14 08:10:00		55.0	56.8666	164.05	3.075	-9999.0
2015-05-14 08:20:00		55.0	56.8666	164.05	3.0716	-9999.0
2015-05-14 08:30:00		55.0	56.8666	164.05	3.0756	-9999.0
2015-05-14 08:40:00		55.0	56.8666	164.05	3.0819	-9999.0
2015-05-14 08:50:00		55.0	56.8666	164.05	3.0775	-9999.0
2015-05-14 09:00:00		55.0	56.8666	164.05	3.0762	-9999.0
2015-05-14 09:10:00		55.0	56.8666	164.05	3.0747	-9999.0
2015-05-14 09:20:00		55.0	56.8666	164.05	3.0723	-9999.0
2015-05-14 09:30:00		55.0	56.8666	164.05	3.0726	-9999.0
2015-05-14 09:40:00		55.0	56.8666	164.05	3.0716	-9999.0
2015-05-14 09:50:00		55.0	56.8666	164.05	3.0705	-9999.0
2015-05-14 10:00:00		55.0	56.8666	164.05	3.0716	-9999.0
2015-05-14 10:10:00		55.0	56.8666	164.05	3.0709	-9999.0
2015-05-14 10:20:00		55.0	56.8666	164.05	3.0708	-9999.0
2015-05-14 10:30:00		55.0	56.8666	164.05	3.0704	-9999.0
2015-05-14 10:40:00		55.0	56.8666	164.05	3.0682	-9999.0
2015-05-14 10:50:00		55.0	56.8666	164.05	3.0668	-9999.0
2015-05-14 11:00:00		55.0	56.8666	164.05	3.0688	-9999.0
2015-05-14 11:10:00		55.0	56.8666	164.05	3.0722	-9999.0
2015-05-14 11:20:00		55.0	56.8666	164.05	3.0735	-9999.0
2015-05-14 11:30:00		55.0	56.8666	164.05	3.0722	-9999.0
2015-05-14 11:40:00		55.0	56.8666	164.05	3.0795	-9999.0
2015-05-14 11:50:00		55.0	56.8666	164.05	3.0731	-9999.0
2015-05-14 12:00:00		55.0	56.8666	164.05	3.0742	-9999.0
2015-05-14 12:10:00		55.0	56.8666	164.05	3.0738	-9999.0
2015-05-14 12:20:00		55.0	56.8666	164.05	3.0696	-9999.0
2015-05-14 12:30:00		55.0	56.8666	164.05	3.0671	-9999.0
2015-05-14 12:40:00		55.0	56.8666	164.05	3.063	-9999.0
2015-05-14 12:50:00		55.0	56.8666	164.05	3.0627	-9999.0
2015-05-14 13:00:00		55.0	56.8666	164.05	3.0683	-9999.0
2015-05-14 13:10:00		55.0	56.8666	164.05	3.0716	-9999.0
2015-05-14 13:20:00		55.0	56.8666	164.05	3.0742	-9999.0
2015-05-14 13:30:00		55.0	56.8666	164.05	3.0754	-9999.0
2015-05-14 13:40:00		55.0	56.8666	164.05	3.0755	-9999.0
2015-05-14 13:50:00		55.0	56.8666	164.05	3.0787	-9999.0
2015-05-14 14:00:00		55.0	56.8666	164.05	3.0778	-9999.0
2015-05-14 14:10:00		55.0	56.8666	164.05	3.0774	-9999.0
2015-05-14 14:20:00		55.0	56.8666	164.05	3.0813	-9999.0
2015-05-14 14:30:00		55.0	56.8666	164.05	3.0814	-9999.0
2015-05-14 14:40:00		55.0	56.8666	164.05	3.0831	-9999.0
2015-05-14 14:50:00		55.0	56.8666	164.05	3.0823	-9999.0
2015-05-14 15:00:00		55.0	56.8666	164.05	3.0882	-9999.0
2015-05-14 15:10:00		55.0	56.8666	164.05	3.0961	-9999.0
2015-05-14 15:20:00		55.0	56.8666	164.05	3.0914	-9999.0
2015-05-14 15:30:00		55.0	56.8666	164.05	3.0974	-9999.0
2015-05-14 15:40:00		55.0	56.8666	164.05	3.1011	-9999.0
2015-05-14 15:50:00		55.0	56.8666	164.05	3.0961	-9999.0
2015-05-14 16:00:00		55.0	56.8666	164.05	3.0942	-9999.0
2015-05-14 16:10:00		55.0	56.8666	164.05	3.0948	-9999.0
2015-05-14 16:20:00		55.0	56.8666	164.05	3.1013	-9999.0
2015-05-14 16:30:00		55.0	56.8666	164.05	3.0961	-9999.0
2015-05-14 16:40:00		55.0	56.8666	164.05	3.0895	-9999.0
2015-05-14 16:50:00		55.0	56.8666	164.05	3.0844	-9999.0
2015-05-14 17:00:00		55.0	56.8666	164.05	3.0834	-9999.0
2015-05-14 17:10:00		55.0	56.8666	164.05	3.0842	-9999.0
2015-05-14 17:20:00		55.0	56.8666	164.05	3.0784	-9999.0
2015-05-14 17:30:00		55.0	56.8666	164.05	3.0779	-9999.0
2015-05-14 17:40:00		55.0	56.8666	164.05	3.0692	-9999.0
2015-05-14 17:50:00		55.0	56.8666	164.05	3.0647	-9999.0
2015-05-14 18:00:00		55.0	56.8666	164.05	3.0595	-9999.0
2015-05-14 18:10:00		55.0	56.8666	164.05	3.0565	-9999.0
2015-05-14 18:20:00		55.0	56.8666	164.05	3.0495	-9999.0
2015-05-14 18:30:00		55.0	56.8666	164.05	3.0394	-9999.0
2015-05-14 18:40:00		55.0	56.8666	164.05	3.0342	-9999.0
2015-05-14 18:50:00		55.0	56.8666	164.05	3.0328	-9999.0
2015-05-14 19:00:00		55.0	56.8666	164.05	3.0327	-9999.0
2015-05-14 19:10:00		55.0	56.8666	164.05	3.0344	-9999.0
2015-05-14 19:20:00		55.0	56.8666	164.05	3.0365	-9999.0
2015-05-14 19:30:00		55.0	56.8666	164.05	3.0431	-9999.0
2015-05-14 19:40:00		55.0	56.8666	164.05	3.0478	-9999.0
2015-05-14 19:50:00		55.0	56.8666	164.05	3.0635	-9999.0
2015-05-14 20:00:00		55.0	56.8666	164.05	3.0482	-9999.0
2015-05-14 20:10:00		55.0	56.8666	164.05	3.0462	-9999.0
2015-05-14 20:20:00		55.0	56.8666	164.05	3.0486	-9999.0
2015-05-14 20:30:00		55.0	56.8666	164.05	3.045	-9999.0
2015-05-14 20:40:00		55.0	56.8666	164.05	3.0432	-9999.0
2015-05-14 20:50:00		55.0	56.8666	164.05	3.0442	-9999.0
2015-05-14 21:00:00		55.0	56.8666	164.05	3.0418	-9999.0
2015-05-14 21:10:00		55.0	56.8666	164.05	3.0453	-9999.0
2015-05-14 21:20:00		55.0	56.8666	164.05	3.0413	-9999.0
2015-05-14 21:30:00		55.0	56.8666	164.05	3.0456	-9999.0
2015-05-14 21:40:00		55.0	56.8666	164.05	3.041	-9999.0
2015-05-14 21:50:00		55.0	56.8666	164.05	3.0465	-9999.0
2015-05-14 22:00:00		55.0	56.8666	164.05	3.0417	-9999.0
2015-05-14 22:10:00		55.0	56.8666	164.05	3.0428	-9999.0
2015-05-14 22:20:00		55.0	56.8666	164.05	3.0429	-9999.0
2015-05-14 22:30:00		55.0	56.8666	164.05	3.0489	-9999.0
2015-05-14 22:40:00		55.0	56.8666	164.05	3.045	-9999.0
2015-05-14 22:50:00		55.0	56.8666	164.05	3.053	-9999.0
2015-05-14 23:00:00		55.0	56.8666	164.05	3.049	-9999.0
2015-05-14 23:10:00		55.0	56.8666	164.05	3.048	-9999.0
2015-05-14 23:20:00		55.0	56.8666	164.05	3.0512	-9999.0
2015-05-14 23:30:00		55.0	56.8666	164.05	3.0543	-9999.0
2015-05-14 23:40:00		55.0	56.8666	164.05	3.0566	-9999.0
2015-05-14 23:50:00		55.0	56.8666	164.05	3.053	-9999.0
2015-05-15 00:00:00		55.0	56.8666	164.05	3.0581	-9999.0
2015-05-15 00:10:00		55.0	56.8666	164.05	3.0595	-9999.0
2015-05-15 00:20:00		55.0	56.8666	164.05	3.0573	-9999.0
2015-05-15 00:30:00		55.0	56.8666	164.05	3.0558	-9999.0
2015-05-15 00:40:00		55.0	56.8666	164.05	3.059	-9999.0
2015-05-15 00:50:00		55.0	56.8666	164.05	3.0627	-9999.0
2015-05-15 01:00:00		55.0	56.8666	164.05	3.0542	-9999.0
2015-05-15 01:10:00		55.0	56.8666	164.05	3.0538	-9999.0
2015-05-15 01:20:00		55.0	56.8666	164.05	3.0557	-9999.0
2015-05-15 01:30:00		55.0	56.8666	164.05	3.0517	-9999.0
2015-05-15 01:40:00		55.0	56.8666	164.05	3.0523	-9999.0
2015-05-15 01:50:00		55.0	56.8666	164.05	3.0495	-9999.0
2015-05-15 02:00:00		55.0	56.8666	164.05	3.0494	-9999.0
2015-05-15 02:10:00		55.0	56.8666	164.05	3.0511	-9999.0
2015-05-15 02:20:00		55.0	56.8666	164.05	3.0468	-9999.0
2015-05-15 02:30:00		55.0	56.8666	164.05	3.0457	-9999.0
2015-05-15 02:40:00		55.0	56.8666	164.05	3.0449	-9999.0
2015-05-15 02:50:00		55.0	56.8666	164.05	3.0449	-9999.0
2015-05-15 03:00:00		55.0	56.8666	164.05	3.0446	-9999.0
2015-05-15 03:10:00		55.0	56.8666	164.05	3.0434	-9999.0
2015-05-15 03:20:00		55.0	56.8666	164.05	3.0433	-9999.0
2015-05-15 03:30:00		55.0	56.8666	164.05	3.0439	-9999.0
2015-05-15 03:40:00		55.0	56.8666	164.05	3.0449	-9999.0
2015-05-15 03:50:00		55.0	56.8666	164.05	3.0434	-9999.0
2015-05-15 04:00:00		55.0	56.8666	164.05	3.0428	-9999.0
2015-05-15 04:10:00		55.0	56.8666	164.05	3.0425	-9999.0
2015-05-15 04:20:00		55.0	56.8666	164.05	3.0421	-9999.0
2015-05-15 04:30:00		55.0	56.8666	164.05	3.0415	-9999.0
2015-05-15 04:40:00		55.0	56.8666	164.05	3.0422	-9999.0
2015-05-15 04:50:00		55.0	56.8666	164.05	3.0412	-9999.0
2015-05-15 05:00:00		55.0	56.8666	164.05	3.0425	-9999.0
2015-05-15 05:10:00		55.0	56.8666	164.05	3.0438	-9999.0
2015-05-15 05:20:00		55.0	56.8666	164.05	3.0438	-9999.0
2015-05-15 05:30:00		55.0	56.8666	164.05	3.0425	-9999.0
2015-05-15 05:40:00		55.0	56.8666	164.05	3.0448	-9999.0
2015-05-15 05:50:00		55.0	56.8666	164.05	3.0421	-9999.0
2015-05-15 06:00:00		55.0	56.8666	164.05	3.04	-9999.0
2015-05-15 06:10:00		55.0	56.8666	164.05	3.0392	-9999.0
2015-05-15 06:20:00		55.0	56.8666	164.05	3.0406	-9999.0
2015-05-15 06:30:00		55.0	56.8666	164.05	3.0423	-9999.0
2015-05-15 06:40:00		55.0	56.8666	164.05	3.0402	-9999.0
2015-05-15 06:50:00		55.0	56.8666	164.05	3.0413	-9999.0
2015-05-15 07:00:00		55.0	56.8666	164.05	3.0399	-9999.0
2015-05-15 07:10:00		55.0	56.8666	164.05	3.041	-9999.0
2015-05-15 07:20:00		55.0	56.8666	164.05	3.0425	-9999.0
2015-05-15 07:30:00		55.0	56.8666	164.05	3.0407	-9999.0
2015-05-15 07:40:00		55.0	56.8666	164.05	3.0411	-9999.0
2015-05-15 07:50:00		55.0	56.8666	164.05	3.0425	-9999.0
2015-05-15 08:00:00		55.0	56.8666	164.05	3.0412	-9999.0
2015-05-15 08:10:00		55.0	56.8666	164.05	3.0431	-9999.0
2015-05-15 08:20:00		55.0	56.8666	164.05	3.042	-9999.0
2015-05-15 08:30:00		55.0	56.8666	164.05	3.0434	-9999.0
2015-05-15 08:40:00		55.0	56.8666	164.05	3.0435	-9999.0
2015-05-15 08:50:00		55.0	56.8666	164.05	3.0434	-9999.0
2015-05-15 09:00:00		55.0	56.8666	164.05	3.043	-9999.0
2015-05-15 09:10:00		55.0	56.8666	164.05	3.0436	-9999.0
2015-05-15 09:20:00		55.0	56.8666	164.05	3.0438	-9999.0
2015-05-15 09:30:00		55.0	56.8666	164.05	3.0442	-9999.0
2015-05-15 09:40:00		55.0	56.8666	164.05	3.044	-9999.0
2015-05-15 09:50:00		55.0	56.8666	164.05	3.0451	-9999.0
2015-05-15 10:00:00		55.0	56.8666	164.05	3.0441	-9999.0
2015-05-15 10:10:00		55.0	56.8666	164.05	3.0446	-9999.0
2015-05-15 10:20:00		55.0	56.8666	164.05	3.0448	-9999.0
2015-05-15 10:30:00		55.0	56.8666	164.05	3.0448	-9999.0
2015-05-15 10:40:00		55.0	56.8666	164.05	3.0455	-9999.0
2015-05-15 10:50:00		55.0	56.8666	164.05	3.0451	-9999.0
2015-05-15 11:00:00		55.0	56.8666	164.05	3.045	-9999.0
2015-05-15 11:10:00		55.0	56.8666	164.05	3.0455	-9999.0
2015-05-15 11:20:00		55.0	56.8666	164.05	3.0456	-9999.0
2015-05-15 11:30:00		55.0	56.8666	164.05	3.0458	-9999.0
2015-05-15 11:40:00		55.0	56.8666	164.05	3.0463	-9999.0
2015-05-15 11:50:00		55.0	56.8666	164.05	3.047	-9999.0
2015-05-15 12:00:00		55.0	56.8666	164.05	3.0495	-9999.0
2015-05-15 12:10:00		55.0	56.8666	164.05	3.049	-9999.0
2015-05-15 12:20:00		55.0	56.8666	164.05	3.0536	-9999.0
2015-05-15 12:30:00		55.0	56.8666	164.05	3.0556	-9999.0
2015-05-15 12:40:00		55.0	56.8666	164.05	3.0527	-9999.0
2015-05-15 12:50:00		55.0	56.8666	164.05	3.0526	-9999.0
2015-05-15 13:00:00		55.0	56.8666	164.05	3.0502	-9999.0
2015-05-15 13:10:00		55.0	56.8666	164.05	3.0503	-9999.0
2015-05-15 13:20:00		55.0	56.8666	164.05	3.0472	-9999.0
2015-05-15 13:30:00		55.0	56.8666	164.05	3.0459	-9999.0
2015-05-15 13:40:00		55.0	56.8666	164.05	3.0461	-9999.0
2015-05-15 13:50:00		55.0	56.8666	164.05	3.0544	-9999.0
2015-05-15 14:00:00		55.0	56.8666	164.05	3.0504	-9999.0
2015-05-15 14:10:00		55.0	56.8666	164.05	3.0621	-9999.0
2015-05-15 14:20:00		55.0	56.8666	164.05	3.061	-9999.0
2015-05-15 14:30:00		55.0	56.8666	164.05	3.0711	-9999.0
2015-05-15 14:40:00		55.0	56.8666	164.05	3.0715	-9999.0
2015-05-15 14:50:00		55.0	56.8666	164.05	3.0738	-9999.0
2015-05-15 15:00:00		55.0	56.8666	164.05	3.0715	-9999.0
2015-05-15 15:10:00		55.0	56.8666	164.05	3.0712	-9999.0
2015-05-15 15:20:00		55.0	56.8666	164.05	3.0711	-9999.0
2015-05-15 15:30:00		55.0	56.8666	164.05	3.0688	-9999.0
2015-05-15 15:40:00		55.0	56.8666	164.05	3.067	-9999.0
2015-05-15 15:50:00		55.0	56.8666	164.05	3.0659	-9999.0
2015-05-15 16:00:00		55.0	56.8666	164.05	3.066	-9999.0
2015-05-15 16:10:00		55.0	56.8666	164.05	3.0661	-9999.0
2015-05-15 16:20:00		55.0	56.8666	164.05	3.066	-9999.0
2015-05-15 16:30:00		55.0	56.8666	164.05	3.0667	-9999.0
2015-05-15 16:40:00		55.0	56.8666	164.05	3.0641	-9999.0
2015-05-15 16:50:00		55.0	56.8666	164.05	3.0628	-9999.0
2015-05-15 17:00:00		55.0	56.8666	164.05	3.0639	-9999.0
2015-05-15 17:10:00		55.0	56.8666	164.05	3.064	-9999.0
2015-05-15 17:20:00		55.0	56.8666	164.05	3.0571	-9999.0
2015-05-15 17:30:00		55.0	56.8666	164.05	3.055	-9999.0
2015-05-15 17:40:00		55.0	56.8666	164.05	3.0544	-9999.0
2015-05-15 17:50:00		55.0	56.8666	164.05	3.0537	-9999.0
2015-05-15 18:00:00		55.0	56.8666	164.05	3.0519	-9999.0
2015-05-15 18:10:00		55.0	56.8666	164.05	3.0488	-9999.0
2015-05-15 18:20:00		55.0	56.8666	164.05	3.0499	-9999.0
[truncated: 19,329 more rows]
