# Supplementary material for: Return of warm conditions in the southeastern Bering Sea: Physics to fluorescence
Source: PLoS One. 2017 Sep 28;12(9):e0185464. doi: 10.1371/journal.pone.0185464 (PMC5619787; doi:10.1371/journal.pone.0185464)
Supplement: S1 Data — Moored temperature data presented from 2014–2016. (ZIP) [file pone.0185464.s001.zip › NOAAEcoFOCI_2016bsm2_temperature_4m_11m.xlsx]

## Sheet: Sheet1
16bs2 4 m temperature and 11 m chlorophyll fluorescence
date	temperature	chl fluorescence
2016-05-05 06:00:00	5.5611	11.5885
2016-05-05 07:00:00	5.5772	11.2843
2016-05-05 08:00:00	5.5209	11.0643
2016-05-05 09:00:00	5.51367	10.5897
2016-05-05 10:00:00	5.57999	9.31666
2016-05-05 11:00:00	5.6184	8.76124
2016-05-05 12:00:00	5.60674	9.63357
2016-05-05 13:00:00	5.59228	8.32091
2016-05-05 14:00:00	5.54832	8.57128
2016-05-05 15:00:00	5.45527	9.16692
2016-05-05 16:00:00	5.39259	9.21378
2016-05-05 17:00:00	5.36048	8.82637
2016-05-05 18:00:00	5.39381	8.88315
2016-05-05 19:00:00	5.35439	8.8254
2016-05-05 20:00:00	5.39258	8.99502
2016-05-05 21:00:00	5.51499	10.3494
2016-05-05 22:00:00	5.53475	10.9458
2016-05-05 23:00:00	5.57773	12.0338
2016-05-06	5.57714	12.5875
2016-05-06 01:00:00	5.57475	12.6266
2016-05-06 02:00:00	5.57773	13.0971
2016-05-06 03:00:00	5.57674	13.0243
2016-05-06 04:00:00	5.51874	12.8482
2016-05-06 05:00:00	5.45566	11.6312
2016-05-06 06:00:00	5.4221	10.6858
2016-05-06 07:00:00	5.44747	10.1089
2016-05-06 08:00:00	5.45094	10.0079
2016-05-06 09:00:00	5.4422	9.94485
2016-05-06 10:00:00	5.42934	10.0858
2016-05-06 11:00:00	5.42229	10.3916
2016-05-06 12:00:00	5.39351	10.7934
2016-05-06 13:00:00	5.39315	10.4788
2016-05-06 14:00:00	5.3697	10.1366
2016-05-06 15:00:00	5.33687	10.0524
2016-05-06 16:00:00	5.2804	9.93926
2016-05-06 17:00:00	5.24784	9.83224
2016-05-06 18:00:00	5.24942	9.72719
2016-05-06 19:00:00	5.27046	9.77831
2016-05-06 20:00:00	5.28954	10.1085
2016-05-06 21:00:00	5.33062	10.2223
2016-05-06 22:00:00	5.33221	10.5161
2016-05-06 23:00:00	5.3448	11.333
2016-05-07	5.34033	11.0822
2016-05-07 01:00:00	5.33221	10.9586
2016-05-07 02:00:00	5.35132	11.3325
2016-05-07 03:00:00	5.34778	11.7372
2016-05-07 04:00:00	5.33221	11.6244
2016-05-07 05:00:00	5.33221	12.1035
2016-05-07 06:00:00	5.33221	11.4976
2016-05-07 07:00:00	5.33098	10.5997
2016-05-07 08:00:00	5.30817	11.1436
2016-05-07 09:00:00	5.32127	10.3544
2016-05-07 10:00:00	5.3302	10.0471
2016-05-07 11:00:00	5.33221	10.1996
2016-05-07 12:00:00	5.33191	10.5983
2016-05-07 13:00:00	5.31481	10.5949
2016-05-07 14:00:00	5.32619	10.7162
2016-05-07 15:00:00	5.30629	10.8169
2016-05-07 16:00:00	5.28903	11.2134
2016-05-07 17:00:00	5.27046	11.3593
2016-05-07 18:00:00	5.23985	10.9771
2016-05-07 19:00:00	5.24299	10.7255
2016-05-07 20:00:00	5.26954	10.8263
2016-05-07 21:00:00	5.27464	11.183
2016-05-07 22:00:00	5.33173	11.5573
2016-05-07 23:00:00	5.3615	11.6784
2016-05-08	5.37048	11.8062
2016-05-08 01:00:00	5.39381	12.6388
2016-05-08 02:00:00	5.39274	12.6965
2016-05-08 03:00:00	5.39358	12.5821
2016-05-08 04:00:00	5.39846	12.899
2016-05-08 05:00:00	5.39466	13.8103
2016-05-08 06:00:00	5.40814	12.3119
2016-05-08 07:00:00	5.39258	12.2112
2016-05-08 08:00:00	5.36487	11.7779
2016-05-08 09:00:00	5.33431	10.7139
2016-05-08 10:00:00	5.34171	11.1072
2016-05-08 11:00:00	5.37573	11.237
2016-05-08 12:00:00	5.37075	11.5254
2016-05-08 13:00:00	5.35788	11.974
2016-05-08 14:00:00	5.35426	11.2258
2016-05-08 15:00:00	5.3592	10.9469
2016-05-08 16:00:00	5.3532	11.0979
2016-05-08 17:00:00	5.34463	11.3815
2016-05-08 18:00:00	5.33221	11.5996
2016-05-08 19:00:00	5.32505	11.6764
2016-05-08 20:00:00	5.33189	11.8846
2016-05-08 21:00:00	5.33221	11.9446
2016-05-08 22:00:00	5.34967	11.7911
2016-05-08 23:00:00	5.44424	11.6573
2016-05-09	5.52751	12.3713
2016-05-09 01:00:00	5.58262	12.5018
2016-05-09 02:00:00	5.60198	12.1218
2016-05-09 03:00:00	5.6506	14.0237
2016-05-09 04:00:00	5.6683	13.4636
2016-05-09 05:00:00	5.68515	13.0182
2016-05-09 06:00:00	5.68091	11.0377
2016-05-09 07:00:00	5.66028	11.6404
2016-05-09 08:00:00	5.63814	12.8373
2016-05-09 09:00:00	5.57562	12.5387
2016-05-09 10:00:00	5.52474	11.8149
2016-05-09 11:00:00	5.54003	11.8118
2016-05-09 12:00:00	5.54201	11.8994
2016-05-09 13:00:00	5.52916	12.0308
2016-05-09 14:00:00	5.53983	11.909
2016-05-09 15:00:00	5.54711	12.019
2016-05-09 16:00:00	5.55451	12.5579
2016-05-09 17:00:00	5.55259	13.0913
2016-05-09 18:00:00	5.51822	13.2117
2016-05-09 19:00:00	5.50969	12.7579
2016-05-09 20:00:00	5.46641	12.4222
2016-05-09 21:00:00	5.45725	12.4872
2016-05-09 22:00:00	5.45527	12.417
2016-05-09 23:00:00	5.45527	12.5052
2016-05-10	5.44964	12.4287
2016-05-10 01:00:00	5.45527	12.4229
2016-05-10 02:00:00	5.46263	12.968
2016-05-10 03:00:00	5.45527	12.7364
2016-05-10 04:00:00	5.44179	12.6042
2016-05-10 05:00:00	5.39815	11.526
2016-05-10 06:00:00	5.39305	10.3537
2016-05-10 07:00:00	5.36495	9.45678
2016-05-10 08:00:00	5.38333	9.62844
2016-05-10 09:00:00	5.39381	10.5055
2016-05-10 10:00:00	5.36828	11.1498
2016-05-10 11:00:00	5.3545	10.9306
2016-05-10 12:00:00	5.33594	10.7337
2016-05-10 13:00:00	5.33221	10.6996
2016-05-10 14:00:00	5.337	10.3177
2016-05-10 15:00:00	5.33221	10.7939
2016-05-10 16:00:00	5.33714	11.4517
2016-05-10 17:00:00	5.34305	11.6178
2016-05-10 18:00:00	5.33698	11.7075
2016-05-10 19:00:00	5.33739	11.9044
2016-05-10 20:00:00	5.33221	12.0014
2016-05-10 21:00:00	5.31072	11.7721
2016-05-10 22:00:00	5.28939	11.4505
2016-05-10 23:00:00	5.3016	11.5787
2016-05-11	5.33221	12.142
2016-05-11 01:00:00	5.33221	11.5779
2016-05-11 02:00:00	5.30229	10.7701
2016-05-11 03:00:00	5.33128	9.59152
2016-05-11 04:00:00	5.27139	8.12022
2016-05-11 05:00:00	5.28048	8.19678
2016-05-11 06:00:00	5.28883	7.69801
2016-05-11 07:00:00	5.28005	7.40548
2016-05-11 08:00:00	5.27417	7.73425
2016-05-11 09:00:00	5.29093	8.22179
2016-05-11 10:00:00	5.27371	8.99247
2016-05-11 11:00:00	5.2581	9.205
2016-05-11 12:00:00	5.21508	9.11093
2016-05-11 13:00:00	5.20855	8.88735
2016-05-11 14:00:00	5.2087	8.91809
2016-05-11 15:00:00	5.23959	9.74715
2016-05-11 16:00:00	5.27046	10.427
2016-05-11 17:00:00	5.27037	11.2686
2016-05-11 18:00:00	5.27153	11.2048
2016-05-11 19:00:00	5.27119	10.2831
2016-05-11 20:00:00	5.27169	9.93219
2016-05-11 21:00:00	5.28318	9.49031
2016-05-11 22:00:00	5.33221	8.5639
2016-05-11 23:00:00	5.38	7.6054
2016-05-12	5.45886	8.12196
2016-05-12 01:00:00	5.51658	9.11189
2016-05-12 02:00:00	5.58414	10.9693
2016-05-12 03:00:00	5.6453	9.65966
2016-05-12 04:00:00	5.65611	8.4978
2016-05-12 05:00:00	5.66863	7.62513
2016-05-12 06:00:00	5.65656	7.06302
2016-05-12 07:00:00	5.63875	6.79002
2016-05-12 08:00:00	5.63327	6.37093
2016-05-12 09:00:00	5.63875	5.60007
2016-05-12 10:00:00	5.63875	6.14671
2016-05-12 11:00:00	5.63172	8.06101
2016-05-12 12:00:00	5.57773	8.65867
2016-05-12 13:00:00	5.54795	9.30525
2016-05-12 14:00:00	5.54444	10.5326
2016-05-12 15:00:00	5.54595	10.7855
2016-05-12 16:00:00	5.55333	11.0735
2016-05-12 17:00:00	5.57765	11.3334
2016-05-12 18:00:00	5.58335	11.0254
2016-05-12 19:00:00	5.60192	11.2712
2016-05-12 20:00:00	5.67927	11.5491
2016-05-12 21:00:00	5.76193	10.679
2016-05-12 22:00:00	5.85942	9.88745
2016-05-12 23:00:00	5.9588	10.7826
2016-05-13	6.03371	12.7825
2016-05-13 01:00:00	6.03058	13.2718
2016-05-13 02:00:00	6.18969	13.5142
2016-05-13 03:00:00	6.20842	13.0051
2016-05-13 04:00:00	6.15515	8.20235
2016-05-13 05:00:00	6.09112	8.91001
2016-05-13 06:00:00	6.19982	11.5159
2016-05-13 07:00:00	6.25719	12.021
2016-05-13 08:00:00	6.14677	12.2937
2016-05-13 09:00:00	6.19013	11.5637
2016-05-13 10:00:00	6.08981	9.60595
2016-05-13 11:00:00	6.23516	8.58844
2016-05-13 12:00:00	6.13533	8.14145
2016-05-13 13:00:00	6.23512	16.7868
2016-05-13 14:00:00	6.33338	20.4568
2016-05-13 15:00:00	6.24086	20.2355
2016-05-13 16:00:00	6.23596	20.9753
2016-05-13 17:00:00	6.14741	21.758
2016-05-13 18:00:00	6.18135	17.1596
2016-05-13 19:00:00	6.12373	14.6146
2016-05-13 20:00:00	6.12474	18.0815
2016-05-13 21:00:00	6.09009	16.8017
2016-05-13 22:00:00	6.09117	14.2854
2016-05-13 23:00:00	6.09465	15.2514
2016-05-14	6.0801	16.0895
2016-05-14 01:00:00	6.01505	11.1913
2016-05-14 02:00:00	6.00161	9.56104
2016-05-14 03:00:00	5.96488	11.5028
2016-05-14 04:00:00	5.94162	11.5101
2016-05-14 05:00:00	5.90953	11.2552
2016-05-14 06:00:00	5.90876	12.7853
2016-05-14 07:00:00	5.89997	12.977
2016-05-14 08:00:00	5.88133	12.0019
2016-05-14 09:00:00	5.86221	12.6589
2016-05-14 10:00:00	5.88826	11.8589
2016-05-14 11:00:00	5.86722	11.2658
2016-05-14 12:00:00	5.85022	10.5885
2016-05-14 13:00:00	5.84476	10.5165
2016-05-14 14:00:00	5.82574	13.1895
2016-05-14 15:00:00	5.82621	15.6781
2016-05-14 16:00:00	5.84508	16.7596
2016-05-14 17:00:00	5.8305	16.59
2016-05-14 18:00:00	5.85444	15.6909
2016-05-14 19:00:00	5.892	14.8831
2016-05-14 20:00:00	5.94131	14.0929
2016-05-14 21:00:00	5.99043	13.9723
2016-05-14 22:00:00	6.02007	14.1264
2016-05-14 23:00:00	6.065	12.8924
2016-05-15	6.10568	11.9926
2016-05-15 01:00:00	6.12485	12.0903
2016-05-15 02:00:00	6.12915	12.0755
2016-05-15 03:00:00	6.07211	12.3821
2016-05-15 04:00:00	6.06535	12.8
2016-05-15 05:00:00	6.06845	11.5159
2016-05-15 06:00:00	6.13084	10.8602
2016-05-15 07:00:00	6.06138	11.1849
2016-05-15 08:00:00	6.03819	10.4606
2016-05-15 09:00:00	6.43812	11.1712
2016-05-15 10:00:00	6.87599	10.1549
2016-05-15 11:00:00	6.22263	9.95191
2016-05-15 12:00:00	6.17774	8.18236
2016-05-15 13:00:00	6.6283	8.19841
2016-05-15 14:00:00	6.49287	9.11024
2016-05-15 15:00:00	6.73233	8.17535
2016-05-15 16:00:00	6.51076	7.77348
2016-05-15 17:00:00	6.2052	7.53771
2016-05-15 18:00:00	6.34184	7.56317
2016-05-15 19:00:00	6.19285	8.9884
2016-05-15 20:00:00	6.14021	10.2279
2016-05-15 21:00:00	6.13397	10.8821
2016-05-15 22:00:00	6.27686	11.2649
2016-05-15 23:00:00	6.35967	10.8859
2016-05-16	6.33953	10.3302
2016-05-16 01:00:00	6.61989	9.78888
2016-05-16 02:00:00	6.92178	9.22453
2016-05-16 03:00:00	7.04987	9.87902
2016-05-16 04:00:00	6.77753	10.0374
2016-05-16 05:00:00	6.92376	8.9483
2016-05-16 06:00:00	6.4861	8.21185
2016-05-16 07:00:00	6.45601	9.85687
2016-05-16 08:00:00	6.49657	10.203
2016-05-16 09:00:00	6.62796	9.71534
2016-05-16 10:00:00	7.71748	8.39851
2016-05-16 11:00:00	7.6042	9.03846
2016-05-16 12:00:00	6.6838	9.13957
2016-05-16 13:00:00	7.06312	9.05257
2016-05-16 14:00:00	6.75967	8.37329
2016-05-16 15:00:00	7.39796	7.27299
2016-05-16 16:00:00	7.40289	7.29421
2016-05-16 17:00:00	7.45846	7.3005
2016-05-16 18:00:00	7.46678	5.80601
2016-05-16 19:00:00	7.26272	4.44808
2016-05-16 20:00:00	7.16618	5.24167
2016-05-16 21:00:00	7.21532	6.75531
2016-05-16 22:00:00	7.23103	6.56357
2016-05-16 23:00:00	7.19265	5.37782
2016-05-17	7.33953	4.63094
2016-05-17 01:00:00	7.38695	6.08637
2016-05-17 02:00:00	7.40324	9.43792
2016-05-17 03:00:00	7.30582	11.4255
2016-05-17 04:00:00	7.24425	6.48767
2016-05-17 05:00:00	7.26656	4.20291
2016-05-17 06:00:00	7.2401	4.88607
2016-05-17 07:00:00	7.21078	4.74997
2016-05-17 08:00:00	7.17577	5.36653
2016-05-17 09:00:00	7.11485	6.55212
2016-05-17 10:00:00	7.02066	6.60856
2016-05-17 11:00:00	6.94525	5.31051
2016-05-17 12:00:00	6.89255	4.77055
2016-05-17 13:00:00	6.85763	4.81925
2016-05-17 14:00:00	6.81038	3.48534
2016-05-17 15:00:00	6.81763	2.5638
2016-05-17 16:00:00	6.82574	2.4363
2016-05-17 17:00:00	6.79353	2.14014
2016-05-17 18:00:00	6.76755	1.87045
2016-05-17 19:00:00	6.81265	2.16743
2016-05-17 20:00:00	6.77997	2.04094
2016-05-17 21:00:00	6.66608	1.31424
2016-05-17 22:00:00	6.68457	2.80058
2016-05-17 23:00:00	6.70013	4.44764
2016-05-18	6.66789	3.41046
2016-05-18 01:00:00	6.64865	5.39237
2016-05-18 02:00:00	6.61752	2.55356
2016-05-18 03:00:00	6.603	2.43458
2016-05-18 04:00:00	6.59434	2.73523
2016-05-18 05:00:00	6.57458	2.64043
2016-05-18 06:00:00	6.58529	2.43195
2016-05-18 07:00:00	6.53936	2.23361
2016-05-18 08:00:00	6.54615	2.20211
2016-05-18 09:00:00	6.5381	2.35102
2016-05-18 10:00:00	6.51104	2.46205
2016-05-18 11:00:00	6.4941	2.4521
2016-05-18 12:00:00	6.47905	2.5408
2016-05-18 13:00:00	6.45342	3.12306
2016-05-18 14:00:00	6.43913	3.13375
2016-05-18 15:00:00	6.41996	2.75427
2016-05-18 16:00:00	6.39165	2.65434
2016-05-18 17:00:00	6.36331	2.75497
2016-05-18 18:00:00	6.37744	2.61521
2016-05-18 19:00:00	6.41884	1.90897
2016-05-18 20:00:00	6.44124	1.36771
2016-05-18 21:00:00	6.47787	1.3978
2016-05-18 22:00:00	6.52714	1.34862
2016-05-18 23:00:00	6.53676	1.67591
2016-05-19	6.54669	2.21747
2016-05-19 01:00:00	6.61092	2.26232
2016-05-19 02:00:00	6.65193	2.13178
2016-05-19 03:00:00	6.61381	3.48627
2016-05-19 04:00:00	6.53676	3.71623
2016-05-19 05:00:00	6.50498	3.63964
2016-05-19 06:00:00	6.46602	3.54548
2016-05-19 07:00:00	6.47787	2.9547
2016-05-19 08:00:00	6.49495	2.53318
2016-05-19 09:00:00	6.49217	2.45292
2016-05-19 10:00:00	6.49765	2.4818
2016-05-19 11:00:00	6.48622	2.60083
2016-05-19 12:00:00	6.46967	2.99947
2016-05-19 13:00:00	6.44837	3.08025
2016-05-19 14:00:00	6.41884	3.09018
2016-05-19 15:00:00	6.39296	3.34189
2016-05-19 16:00:00	6.41882	3.17317
2016-05-19 17:00:00	6.42661	2.89201
2016-05-19 18:00:00	6.47676	2.55085
2016-05-19 19:00:00	6.51963	1.90055
2016-05-19 20:00:00	6.5446	1.2763
2016-05-19 21:00:00	6.54887	0.892626
2016-05-19 22:00:00	6.60923	1.11764
2016-05-19 23:00:00	6.64187	2.11484
2016-05-20	6.69949	3.18828
2016-05-20 01:00:00	6.71263	3.46151
2016-05-20 02:00:00	6.71263	3.97534
2016-05-20 03:00:00	6.68223	4.20416
2016-05-20 04:00:00	6.68136	3.59147
2016-05-20 05:00:00	6.65414	3.20961
2016-05-20 06:00:00	6.60358	2.75956
2016-05-20 07:00:00	6.62447	2.36624
2016-05-20 08:00:00	6.65414	2.10208
2016-05-20 09:00:00	6.70199	2.16875
2016-05-20 10:00:00	6.71189	1.99662
2016-05-20 11:00:00	6.71263	2.0307
2016-05-20 12:00:00	6.70707	2.15533
2016-05-20 13:00:00	6.69467	2.18991
2016-05-20 14:00:00	6.68092	2.02446
2016-05-20 15:00:00	6.66455	1.83048
2016-05-20 16:00:00	6.65414	1.70399
2016-05-20 17:00:00	6.6353	1.67004
2016-05-20 18:00:00	6.61891	1.66992
2016-05-20 19:00:00	6.63518	1.56865
2016-05-20 20:00:00	6.63891	1.6017
2016-05-20 21:00:00	6.60169	1.93229
2016-05-20 22:00:00	6.56065	2.26738
2016-05-20 23:00:00	6.59693	2.06561
2016-05-21	6.58285	1.09901
2016-05-21 01:00:00	6.60908	0.884355
2016-05-21 02:00:00	6.6203	0.826976
2016-05-21 03:00:00	6.63137	0.986452
2016-05-21 04:00:00	6.60432	1.20872
2016-05-21 05:00:00	6.59552	1.77931
2016-05-21 06:00:00	6.56806	1.84225
2016-05-21 07:00:00	6.61119	1.66414
2016-05-21 08:00:00	6.60846	1.54789
2016-05-21 09:00:00	6.59434	1.56548
2016-05-21 10:00:00	6.57116	1.61738
2016-05-21 11:00:00	6.56272	1.61329
2016-05-21 12:00:00	6.5421	1.66438
2016-05-21 13:00:00	6.53452	1.66299
2016-05-21 14:00:00	6.50484	1.72676
2016-05-21 15:00:00	6.47787	1.72313
2016-05-21 16:00:00	6.4767	1.60569
2016-05-21 17:00:00	6.46413	1.84345
2016-05-21 18:00:00	6.47637	1.96997
2016-05-21 19:00:00	6.48659	1.58492
2016-05-21 20:00:00	6.51798	1.41529
2016-05-21 21:00:00	6.53676	1.42524
2016-05-21 22:00:00	6.54879	1.13733
2016-05-21 23:00:00	6.59487	1.04989
2016-05-22	6.63737	1.12055
2016-05-22 01:00:00	6.63181	0.929501
2016-05-22 02:00:00	6.59655	0.92743
2016-05-22 03:00:00	6.59641	1.28147
2016-05-22 04:00:00	6.6008	1.40895
2016-05-22 05:00:00	6.54047	2.13431
2016-05-22 06:00:00	6.50383	2.11598
2016-05-22 07:00:00	6.46132	2.43173
2016-05-22 08:00:00	6.40946	2.485
2016-05-22 09:00:00	6.36919	2.2635
2016-05-22 10:00:00	6.41722	2.08046
2016-05-22 11:00:00	6.41238	2.04303
2016-05-22 12:00:00	6.41501	1.98853
2016-05-22 13:00:00	6.39282	1.97726
2016-05-22 14:00:00	6.38531	2.00189
2016-05-22 15:00:00	6.37363	2.1132
2016-05-22 16:00:00	6.36325	2.28274
2016-05-22 17:00:00	6.35959	2.4152
2016-05-22 18:00:00	6.35186	2.48268
2016-05-22 19:00:00	6.35781	2.45197
2016-05-22 20:00:00	6.35967	2.31311
2016-05-22 21:00:00	6.40811	1.82006
2016-05-22 22:00:00	6.52495	1.09294
2016-05-22 23:00:00	6.63257	0.836229
2016-05-23	6.72759	0.705141
2016-05-23 01:00:00	6.79894	0.736156
2016-05-23 02:00:00	6.81421	1.07641
2016-05-23 03:00:00	6.8292	1.42251
2016-05-23 04:00:00	6.88642	1.70327
2016-05-23 05:00:00	6.94379	1.8675
2016-05-23 06:00:00	6.93232	2.4265
2016-05-23 07:00:00	6.9097	2.38977
2016-05-23 08:00:00	6.88614	1.9947
2016-05-23 09:00:00	6.8609	2.11662
2016-05-23 10:00:00	6.85508	1.89441
2016-05-23 11:00:00	6.83198	1.61112
2016-05-23 12:00:00	6.82264	1.52203
2016-05-23 13:00:00	6.79894	1.46047
2016-05-23 14:00:00	6.79435	1.49455
2016-05-23 15:00:00	6.77098	1.63575
2016-05-23 16:00:00	6.74297	1.64992
2016-05-23 17:00:00	6.73674	1.59937
2016-05-23 18:00:00	6.71162	1.62317
2016-05-23 19:00:00	6.71006	1.71991
2016-05-23 20:00:00	6.71349	1.8025
2016-05-23 21:00:00	6.73798	1.7636
2016-05-23 22:00:00	6.77008	1.64233
2016-05-23 23:00:00	6.73777	1.31564
2016-05-24	6.768	0.941939
2016-05-24 01:00:00	6.7929	1.21341
2016-05-24 02:00:00	6.80229	1.35238
2016-05-24 03:00:00	6.80338	1.5802
2016-05-24 04:00:00	6.8292	1.5045
2016-05-24 05:00:00	6.83239	1.61182
2016-05-24 06:00:00	6.8292	1.74553
2016-05-24 07:00:00	6.8292	1.82965
2016-05-24 08:00:00	6.82978	1.54067
2016-05-24 09:00:00	6.8292	1.4327
2016-05-24 10:00:00	6.86127	1.52435
2016-05-24 11:00:00	6.88729	1.74226
2016-05-24 12:00:00	6.8577	1.83712
2016-05-24 13:00:00	6.83015	1.66685
2016-05-24 14:00:00	6.8292	1.39323
2016-05-24 15:00:00	6.83631	1.36876
2016-05-24 16:00:00	6.82923	1.43574
2016-05-24 17:00:00	6.81274	1.442
2016-05-24 18:00:00	6.79762	1.32822
2016-05-24 19:00:00	6.77681	1.19329
2016-05-24 20:00:00	6.78385	1.22127
2016-05-24 21:00:00	6.79816	1.18659
2016-05-24 22:00:00	6.80503	1.08645
2016-05-24 23:00:00	6.84788	1.17805
2016-05-25	6.85135	1.17108
2016-05-25 01:00:00	6.84664	1.33766
2016-05-25 02:00:00	6.84999	1.61635
2016-05-25 03:00:00	6.83015	1.46158
2016-05-25 04:00:00	6.83211	1.67813
2016-05-25 05:00:00	6.84242	1.51828
2016-05-25 06:00:00	6.82964	1.71442
2016-05-25 07:00:00	6.82818	1.66132
2016-05-25 08:00:00	6.8292	1.53876
2016-05-25 09:00:00	6.83137	1.41859
2016-05-25 10:00:00	6.84359	1.3135
2016-05-25 11:00:00	6.82518	1.20195
2016-05-25 12:00:00	6.8007	1.23653
2016-05-25 13:00:00	6.79407	1.20509
2016-05-25 14:00:00	6.79894	1.15293
2016-05-25 15:00:00	6.81162	1.21498
2016-05-25 16:00:00	6.81989	1.22053
2016-05-25 17:00:00	6.80144	1.183
2016-05-25 18:00:00	6.77681	1.17111
2016-05-25 19:00:00	6.74877	1.2043
2016-05-25 20:00:00	6.72258	1.27168
2016-05-25 21:00:00	6.71579	1.27459
2016-05-25 22:00:00	6.71488	1.19433
2016-05-25 23:00:00	6.74439	1.05742
2016-05-26	6.78323	1.05263
2016-05-26 01:00:00	6.80673	1.16148
2016-05-26 02:00:00	6.81335	1.14312
2016-05-26 03:00:00	6.82898	1.53376
2016-05-26 04:00:00	6.83706	1.69123
2016-05-26 05:00:00	6.84077	2.30749
2016-05-26 06:00:00	6.83879	1.94291
2016-05-26 07:00:00	6.84059	1.77624
2016-05-26 08:00:00	6.82804	1.56641
2016-05-26 09:00:00	6.82854	1.47893
2016-05-26 10:00:00	6.82877	1.32076
2016-05-26 11:00:00	6.80056	1.30184
2016-05-26 12:00:00	6.76984	1.29079
2016-05-26 13:00:00	6.74161	1.25578
2016-05-26 14:00:00	6.74574	1.22293
2016-05-26 15:00:00	6.77098	1.20278
2016-05-26 16:00:00	6.77448	1.13117
2016-05-26 17:00:00	6.79604	1.04347
2016-05-26 18:00:00	6.82083	0.931687
2016-05-26 19:00:00	6.84014	0.859634
2016-05-26 20:00:00	6.88342	0.803449
2016-05-26 21:00:00	6.89197	0.643142
2016-05-26 22:00:00	6.93873	0.555779
2016-05-26 23:00:00	6.92588	0.611515
2016-05-27	6.94638	0.728439
2016-05-27 01:00:00	6.95096	0.826789
2016-05-27 02:00:00	7.00278	0.891557
2016-05-27 03:00:00	7.01216	1.13155
2016-05-27 04:00:00	7.03337	1.35936
2016-05-27 05:00:00	7.05823	1.23547
2016-05-27 06:00:00	7.05962	1.26876
2016-05-27 07:00:00	7.04168	1.37322
2016-05-27 08:00:00	7.0175	1.3664
2016-05-27 09:00:00	7.00307	1.31443
2016-05-27 10:00:00	6.98882	1.17746
2016-05-27 11:00:00	6.95486	1.06157
2016-05-27 12:00:00	6.9525	1.02526
2016-05-27 13:00:00	6.9686	0.955503
2016-05-27 14:00:00	6.97765	0.933544
2016-05-27 15:00:00	6.9754	0.927115
2016-05-27 16:00:00	6.9765	0.887958
2016-05-27 17:00:00	6.98912	0.862683
2016-05-27 18:00:00	7.00307	0.854207
2016-05-27 19:00:00	7.00307	0.720662
2016-05-27 20:00:00	7.01428	0.520272
2016-05-27 21:00:00	7.02967	0.471096
2016-05-27 22:00:00	7.06077	0.484777
2016-05-27 23:00:00	7.08421	0.432209
2016-05-28	7.11831	0.3675
2016-05-28 01:00:00	7.11884	0.435872
2016-05-28 02:00:00	7.15771	0.623845
2016-05-28 03:00:00	7.17763	0.798114
2016-05-28 04:00:00	7.24506	0.687272
2016-05-28 05:00:00	7.30163	0.831755
2016-05-28 06:00:00	7.55598	0.921643
2016-05-28 07:00:00	7.43664	1.01218
2016-05-28 08:00:00	7.61852	1.04283
2016-05-28 09:00:00	7.66976	0.960666
2016-05-28 10:00:00	7.63081	0.845254
2016-05-28 11:00:00	7.6209	0.833216
2016-05-28 12:00:00	7.54289	0.830352
2016-05-28 13:00:00	7.51443	0.862688
2016-05-28 14:00:00	7.41206	0.823301
2016-05-28 15:00:00	7.40411	0.818326
2016-05-28 16:00:00	7.39173	0.824511
2016-05-28 17:00:00	7.40424	0.719325
2016-05-28 18:00:00	7.36403	0.628405
2016-05-28 19:00:00	7.41449	0.648268
2016-05-28 20:00:00	7.46993	0.667318
2016-05-28 21:00:00	7.55096	0.583935
2016-05-28 22:00:00	7.54392	0.446664
2016-05-28 23:00:00	7.55392	0.399724
2016-05-29	7.57426	0.4165
2016-05-29 01:00:00	7.61907	0.394864
2016-05-29 02:00:00	7.52441	0.329
2016-05-29 03:00:00	7.54912	0.598049
2016-05-29 04:00:00	7.57082	0.551681
2016-05-29 05:00:00	7.63033	0.818809
2016-05-29 06:00:00	7.7733	0.830623
2016-05-29 07:00:00	7.95605	0.805446
2016-05-29 08:00:00	7.92158	0.735081
2016-05-29 09:00:00	7.81037	0.740382
2016-05-29 10:00:00	7.94597	0.803798
2016-05-29 11:00:00	7.96154	0.761758
2016-05-29 12:00:00	7.83475	0.774679
2016-05-29 13:00:00	7.86426	0.733675
2016-05-29 14:00:00	7.91453	0.751329
2016-05-29 15:00:00	8.0226	0.819547
2016-05-29 16:00:00	8.07657	0.796661
2016-05-29 17:00:00	7.98389	0.785075
2016-05-29 18:00:00	7.89894	0.625199
2016-05-29 19:00:00	7.79179	0.483852
2016-05-29 20:00:00	7.89446	0.560301
2016-05-29 21:00:00	7.88269	0.491363
2016-05-29 22:00:00	7.92298	0.333441
2016-05-29 23:00:00	8.02835	0.308498
2016-05-30	8.07769	0.371109
2016-05-30 01:00:00	8.13302	0.351769
2016-05-30 02:00:00	8.15789	0.356951
2016-05-30 03:00:00	8.22119	0.453396
2016-05-30 04:00:00	8.26973	0.512182
2016-05-30 05:00:00	8.2952	0.585883
2016-05-30 06:00:00	8.23443	0.669643
2016-05-30 07:00:00	8.19624	0.838359
2016-05-30 08:00:00	8.2417	0.847173
2016-05-30 09:00:00	8.24631	0.688445
2016-05-30 10:00:00	8.16011	0.676649
2016-05-30 11:00:00	8.11508	0.761927
2016-05-30 12:00:00	8.02332	0.798236
2016-05-30 13:00:00	8.0174	0.776277
2016-05-30 14:00:00	7.91143	0.682561
2016-05-30 15:00:00	7.85622	0.649941
2016-05-30 16:00:00	7.85293	0.61697
2016-05-30 17:00:00	7.85412	0.600989
2016-05-30 18:00:00	7.85516	0.607613
2016-05-30 19:00:00	7.89673	0.595
2016-05-30 20:00:00	7.92698	0.527828
2016-05-30 21:00:00	7.93104	0.415222
2016-05-30 22:00:00	7.93342	0.399668
2016-05-30 23:00:00	7.98489	0.418173
2016-05-31	7.98061	0.43247
2016-05-31 01:00:00	7.94155	0.550022
2016-05-31 02:00:00	7.87753	0.646753
2016-05-31 03:00:00	7.83824	0.654217
2016-05-31 04:00:00	7.80988	0.634318
2016-05-31 05:00:00	7.8109	0.675681
2016-05-31 06:00:00	7.82512	0.644617
2016-05-31 07:00:00	7.79972	0.682595
2016-05-31 08:00:00	7.75332	0.718378
2016-05-31 09:00:00	7.68504	0.743882
2016-05-31 10:00:00	7.62998	0.804647
2016-05-31 11:00:00	7.57426	0.799722
2016-05-31 12:00:00	7.54289	0.759645
2016-05-31 13:00:00	7.52513	0.784481
2016-05-31 14:00:00	7.44234	0.852828
2016-05-31 15:00:00	7.34731	0.87789
2016-05-31 16:00:00	7.31084	0.967932
2016-05-31 17:00:00	7.30306	0.901265
2016-05-31 18:00:00	7.31727	0.778491
2016-05-31 19:00:00	7.31266	0.760654
2016-05-31 20:00:00	7.29957	0.752824
2016-05-31 21:00:00	7.29026	0.727143
2016-05-31 22:00:00	7.3131	0.61411
2016-05-31 23:00:00	7.32057	0.583397
2016-06-01	7.34556	0.642032
2016-06-01 01:00:00	7.31951	0.803193
2016-06-01 02:00:00	7.31109	0.773464
2016-06-01 03:00:00	7.31131	1.00053
2016-06-01 04:00:00	7.32621	1.0115
2016-06-01 05:00:00	7.31567	1.0699
2016-06-01 06:00:00	7.31538	1.06825
2016-06-01 07:00:00	7.30625	1.05547
2016-06-01 08:00:00	7.31137	1.0535
2016-06-01 09:00:00	7.31751	1.05073
2016-06-01 10:00:00	7.33963	1.0606
2016-06-01 11:00:00	7.33486	1.11968
2016-06-01 12:00:00	7.31824	1.10241
2016-06-01 13:00:00	7.34731	1.07354
2016-06-01 14:00:00	7.35133	1.0675
2016-06-01 15:00:00	7.34712	1.09216
2016-06-01 16:00:00	7.35183	1.0882
2016-06-01 17:00:00	7.38555	1.02739
2016-06-01 18:00:00	7.40424	0.925867
2016-06-01 19:00:00	7.36347	0.90048
2016-06-01 20:00:00	7.35777	0.891551
2016-06-01 21:00:00	7.41986	0.794564
2016-06-01 22:00:00	7.50557	0.722497
2016-06-01 23:00:00	7.57274	0.63388
2016-06-02	7.61917	0.604734
2016-06-02 01:00:00	7.67411	0.573923
2016-06-02 02:00:00	7.73728	0.604704
2016-06-02 03:00:00	7.76764	0.75969
2016-06-02 04:00:00	7.79613	1.08255
2016-06-02 05:00:00	7.80795	0.988425
2016-06-02 06:00:00	7.83151	0.976874
2016-06-02 07:00:00	7.82296	1.00957
2016-06-02 08:00:00	7.79867	0.937029
2016-06-02 09:00:00	7.76976	0.934344
2016-06-02 10:00:00	7.76673	0.990997
2016-06-02 11:00:00	7.77776	0.947258
2016-06-02 12:00:00	7.78526	0.91194
2016-06-02 13:00:00	7.75225	1.00739
2016-06-02 14:00:00	7.74753	0.975713
2016-06-02 15:00:00	7.7489	0.829467
2016-06-02 16:00:00	7.76	0.759128
2016-06-02 17:00:00	7.76232	0.775989
2016-06-02 18:00:00	7.75305	0.7945
2016-06-02 19:00:00	7.74722	0.821347
2016-06-02 20:00:00	7.77599	0.848159
2016-06-02 21:00:00	7.70364	0.764887
2016-06-02 22:00:00	7.7861	0.593884
2016-06-02 23:00:00	7.79923	0.528084
2016-06-03	7.80797	0.597844
2016-06-03 01:00:00	7.8541	0.572804
2016-06-03 02:00:00	7.90901	0.452846
2016-06-03 03:00:00	7.97749	0.59784
2016-06-03 04:00:00	7.9864	0.655682
2016-06-03 05:00:00	7.96666	0.797521
2016-06-03 06:00:00	7.95788	0.864763
2016-06-03 07:00:00	7.93126	0.736196
2016-06-03 08:00:00	7.90987	0.705337
2016-06-03 09:00:00	7.86406	0.839173
2016-06-03 10:00:00	7.80557	1.01014
2016-06-03 11:00:00	7.74516	0.881398
2016-06-03 12:00:00	7.69464	0.793792
2016-06-03 13:00:00	7.74205	0.751898
2016-06-03 14:00:00	7.74158	0.754566
2016-06-03 15:00:00	7.74249	0.77061
2016-06-03 16:00:00	7.74317	0.758011
2016-06-03 17:00:00	7.73162	0.716426
2016-06-03 18:00:00	7.70236	0.687802
2016-06-03 19:00:00	7.6705	0.695475
2016-06-03 20:00:00	7.60233	0.718682
2016-06-03 21:00:00	7.66369	0.685372
2016-06-03 22:00:00	7.66276	0.661727
2016-06-03 23:00:00	7.68649	0.7665
2016-06-04	7.68699	0.767484
2016-06-04 01:00:00	7.70666	0.799425
2016-06-04 02:00:00	7.70934	0.90169
2016-06-04 03:00:00	7.74274	0.846332
2016-06-04 04:00:00	7.73981	0.786318
2016-06-04 05:00:00	7.71651	0.874851
2016-06-04 06:00:00	7.70765	0.83824
2016-06-04 07:00:00	7.68812	0.878101
2016-06-04 08:00:00	7.67067	0.917266
2016-06-04 09:00:00	7.68699	0.954457
2016-06-04 10:00:00	7.68741	0.928052
2016-06-04 11:00:00	7.68699	0.848665
2016-06-04 12:00:00	7.68699	0.858679
2016-06-04 13:00:00	7.67441	0.85207
2016-06-04 14:00:00	7.657	0.820434
2016-06-04 15:00:00	7.67849	0.790004
2016-06-04 16:00:00	7.69592	0.800233
2016-06-04 17:00:00	7.73491	0.815366
2016-06-04 18:00:00	7.74317	0.796716
2016-06-04 19:00:00	7.75058	0.704697
2016-06-04 20:00:00	7.74317	0.624182
2016-06-04 21:00:00	7.7098	0.621722
2016-06-04 22:00:00	7.77637	0.535273
2016-06-04 23:00:00	7.85377	0.4305
2016-06-05	7.94681	0.42164
2016-06-05 01:00:00	7.96358	0.411116
2016-06-05 02:00:00	8.10452	0.440535
2016-06-05 03:00:00	8.12675	0.630958
2016-06-05 04:00:00	8.13943	0.798456
2016-06-05 05:00:00	8.15803	0.899096
2016-06-05 06:00:00	8.08847	0.959637
2016-06-05 07:00:00	8.11751	0.97502
2016-06-05 08:00:00	8.07659	0.910081
2016-06-05 09:00:00	8.04236	0.779709
2016-06-05 10:00:00	8.02878	0.823196
2016-06-05 11:00:00	8.02224	0.798913
2016-06-05 12:00:00	7.99251	0.816679
2016-06-05 13:00:00	7.98851	0.816949
2016-06-05 14:00:00	7.99741	0.780238
2016-06-05 15:00:00	7.99558	0.806156
2016-06-05 16:00:00	7.97891	0.824883
2016-06-05 17:00:00	7.98526	0.817317
2016-06-05 18:00:00	7.99068	0.842775
2016-06-05 19:00:00	8.01869	0.814306
2016-06-05 20:00:00	8.02388	0.763603
2016-06-05 21:00:00	8.0289	0.79473
2016-06-05 22:00:00	8.04012	0.747216
2016-06-05 23:00:00	7.99397	0.540437
2016-06-06	8.04192	0.370235
2016-06-06 01:00:00	8.07769	0.404345
2016-06-06 02:00:00	8.16852	0.372028
2016-06-06 03:00:00	8.23792	0.530497
2016-06-06 04:00:00	8.23745	0.478318
2016-06-06 05:00:00	8.29782	0.683661
2016-06-06 06:00:00	8.22484	0.746886
2016-06-06 07:00:00	8.36172	0.878784
2016-06-06 08:00:00	8.31215	0.980359
2016-06-06 09:00:00	8.35877	1.01411
2016-06-06 10:00:00	8.38931	0.952253
2016-06-06 11:00:00	8.45173	0.880382
2016-06-06 12:00:00	8.44076	0.791053
2016-06-06 13:00:00	8.39986	0.853513
2016-06-06 14:00:00	8.38642	0.824734
2016-06-06 15:00:00	8.35209	0.748229
2016-06-06 16:00:00	8.35307	0.726064
2016-06-06 17:00:00	8.30292	0.706329
2016-06-06 18:00:00	8.29414	0.579118
2016-06-06 19:00:00	8.33874	0.533065
2016-06-06 20:00:00	8.3699	0.580073
2016-06-06 21:00:00	8.40474	0.444522
2016-06-06 22:00:00	8.47595	0.292998
2016-06-06 23:00:00	8.51707	0.250897
2016-06-07	8.51818	0.265235
2016-06-07 01:00:00	8.57147	0.306269
2016-06-07 02:00:00	8.55093	0.295775
2016-06-07 03:00:00	8.56962	0.317367
2016-06-07 04:00:00	8.57502	0.416046
2016-06-07 05:00:00	8.55657	0.520585
2016-06-07 06:00:00	8.50636	0.625397
2016-06-07 07:00:00	8.52619	0.624973
2016-06-07 08:00:00	8.46255	0.631663
2016-06-07 09:00:00	8.46255	0.639038
2016-06-07 10:00:00	8.4861	0.677598
2016-06-07 11:00:00	8.47112	0.651536
2016-06-07 12:00:00	8.43962	0.622528
2016-06-07 13:00:00	8.4128	0.599949
2016-06-07 14:00:00	8.40187	0.58063
2016-06-07 15:00:00	8.37515	0.512348
2016-06-07 16:00:00	8.37947	0.480617
2016-06-07 17:00:00	8.4048	0.486366
2016-06-07 18:00:00	8.41171	0.466018
2016-06-07 19:00:00	8.45691	0.414836
2016-06-07 20:00:00	8.5097	0.371579
2016-06-07 21:00:00	8.57111	0.332626
2016-06-07 22:00:00	8.61441	0.277722
2016-06-07 23:00:00	8.66863	0.268966
2016-06-08	8.73398	0.245
2016-06-08 01:00:00	8.84657	0.240673
2016-06-08 02:00:00	8.80598	0.241684
2016-06-08 03:00:00	8.85731	0.34168
2016-06-08 04:00:00	8.86495	0.420364
2016-06-08 05:00:00	8.80008	0.588979
2016-06-08 06:00:00	8.94918	0.545737
2016-06-08 07:00:00	8.96278	0.587108
2016-06-08 08:00:00	9.00259	0.626766
2016-06-08 09:00:00	9.10866	0.578123
2016-06-08 10:00:00	9.00338	0.608548
2016-06-08 11:00:00	8.98894	0.655901
2016-06-08 12:00:00	9.00825	0.658852
2016-06-08 13:00:00	8.9704	0.585712
2016-06-08 14:00:00	8.92471	0.869069
2016-06-08 15:00:00	8.90365	0.842059
2016-06-08 16:00:00	8.84184	0.780868
2016-06-08 17:00:00	8.84276	1.03739
2016-06-08 18:00:00	8.88209	0.966259
2016-06-08 19:00:00	8.90493	0.642936
2016-06-08 20:00:00	8.94989	0.55504
2016-06-08 21:00:00	8.97586	0.507396
2016-06-08 22:00:00	9.01336	0.39733
2016-06-08 23:00:00	9.06036	0.357688
2016-06-09	9.03134	0.427875
2016-06-09 01:00:00	9.00259	0.408189
2016-06-09 02:00:00	9.09553	0.277296
2016-06-09 03:00:00	9.15189	0.360696
2016-06-09 04:00:00	9.12418	0.518728
2016-06-09 05:00:00	9.1621	0.518511
2016-06-09 06:00:00	9.16203	0.521126
2016-06-09 07:00:00	9.14824	0.503459
2016-06-09 08:00:00	9.11516	0.538041
2016-06-09 09:00:00	9.10795	0.579226
2016-06-09 10:00:00	9.10926	0.611849
2016-06-09 11:00:00	9.11982	0.627093
2016-06-09 12:00:00	9.08505	0.678239
2016-06-09 13:00:00	9.01572	0.63121
2016-06-09 14:00:00	8.94833	0.560216
2016-06-09 15:00:00	8.92408	0.528725
2016-06-09 16:00:00	8.89768	0.527308
2016-06-09 17:00:00	8.89548	0.499291
2016-06-09 18:00:00	8.81753	0.494473
2016-06-09 19:00:00	8.76074	0.513604
2016-06-09 20:00:00	8.78793	0.509841
2016-06-09 21:00:00	8.7721	0.531413
2016-06-09 22:00:00	8.7919	0.543221
2016-06-09 23:00:00	8.86118	0.461004
2016-06-10	8.94361	0.329875
2016-06-10 01:00:00	8.93484	0.355193
2016-06-10 02:00:00	8.94963	0.41131
2016-06-10 03:00:00	8.98453	0.512322
2016-06-10 04:00:00	9.00313	0.443727
2016-06-10 05:00:00	8.98154	0.466957
2016-06-10 06:00:00	8.95112	0.494006
2016-06-10 07:00:00	8.93573	0.484973
2016-06-10 08:00:00	8.89442	0.506102
2016-06-10 09:00:00	8.85538	0.566377
2016-06-10 10:00:00	8.86191	0.599549
2016-06-10 11:00:00	8.87012	0.628278
2016-06-10 12:00:00	8.84257	0.639412
2016-06-10 13:00:00	8.80928	0.622156
2016-06-10 14:00:00	8.80422	0.595108
2016-06-10 15:00:00	8.80965	0.594775
2016-06-10 16:00:00	8.82877	0.569086
2016-06-10 17:00:00	8.8207	0.493437
2016-06-10 18:00:00	8.84083	0.363091
2016-06-10 19:00:00	8.84176	0.326693
2016-06-10 20:00:00	8.84092	0.378858
2016-06-10 21:00:00	8.87078	0.379278
2016-06-10 22:00:00	8.89548	0.433947
2016-06-10 23:00:00	8.93449	0.458536
2016-06-11	8.9726	0.438595
2016-06-11 01:00:00	8.99864	0.450342
2016-06-11 02:00:00	9.01195	0.295958
2016-06-11 03:00:00	9.05512	0.509497
2016-06-11 04:00:00	9.02292	0.457318
2016-06-11 05:00:00	9.02143	0.419308
2016-06-11 06:00:00	9.04197	0.413374
2016-06-11 07:00:00	9.02764	0.397966
2016-06-11 08:00:00	9.02664	0.470583
2016-06-11 09:00:00	9.01463	0.467118
2016-06-11 10:00:00	9.00259	0.546796
2016-06-11 11:00:00	9.00292	0.589185
2016-06-11 12:00:00	9.03516	0.58294
2016-06-11 13:00:00	9.01823	0.561449
2016-06-11 14:00:00	8.98618	0.555174
2016-06-11 15:00:00	8.94909	0.533894
2016-06-11 16:00:00	8.94271	0.510256
2016-06-11 17:00:00	8.9481	0.456754
2016-06-11 18:00:00	8.98249	0.368847
2016-06-11 19:00:00	9.01542	0.296732
2016-06-11 20:00:00	9.05515	0.271841
2016-06-11 21:00:00	9.06032	0.263904
2016-06-11 22:00:00	9.11057	0.238
2016-06-11 23:00:00	9.16185	0.23469
2016-06-12	9.19307	0.232422
2016-06-12 01:00:00	9.2155	0.270964
2016-06-12 02:00:00	9.21483	0.36269
2016-06-12 03:00:00	9.22649	0.331171
2016-06-12 04:00:00	9.23326	0.369364
2016-06-12 05:00:00	9.2155	0.345043
2016-06-12 06:00:00	9.17537	0.38676
2016-06-12 07:00:00	9.24164	0.398014
2016-06-12 08:00:00	9.3485	0.427878
2016-06-12 09:00:00	9.3276	0.417387
2016-06-12 10:00:00	9.20529	0.585242
2016-06-12 11:00:00	9.40919	0.549387
2016-06-12 12:00:00	9.48015	0.507264
2016-06-12 13:00:00	9.58392	0.499414
2016-06-12 14:00:00	9.49441	0.466564
2016-06-12 15:00:00	9.53161	0.427449
2016-06-12 16:00:00	9.52447	0.407192
2016-06-12 17:00:00	9.53482	0.36434
2016-06-12 18:00:00	9.50206	0.296734
2016-06-12 19:00:00	9.47919	0.235653
2016-06-12 20:00:00	9.49675	0.216142
2016-06-12 21:00:00	9.5262	0.266691
2016-06-12 22:00:00	9.59584	0.270829
2016-06-12 23:00:00	9.68496	0.179793
2016-06-13	9.7746	0.177953
2016-06-13 01:00:00	9.89509	0.181173
2016-06-13 02:00:00	9.89561	0.183676
2016-06-13 03:00:00	9.89561	0.251717
2016-06-13 04:00:00	9.85695	0.245273
2016-06-13 05:00:00	9.99305	0.257979
2016-06-13 06:00:00	9.96078	0.296509
2016-06-13 07:00:00	9.9472	0.373162
2016-06-13 08:00:00	9.93436	0.422541
2016-06-13 09:00:00	9.87129	0.361279
2016-06-13 10:00:00	9.87999	0.321801
2016-06-13 11:00:00	9.86628	0.363087
2016-06-13 12:00:00	9.89171	0.412855
2016-06-13 13:00:00	9.91354	0.443051
2016-06-13 14:00:00	9.89561	0.425412
2016-06-13 15:00:00	9.89796	0.393059
2016-06-13 16:00:00	9.84823	0.338906
2016-06-13 17:00:00	9.81315	0.284511
2016-06-13 18:00:00	9.81402	0.240527
2016-06-13 19:00:00	9.86424	0.256139
2016-06-13 20:00:00	9.84806	0.232067
2016-06-13 21:00:00	9.85156	0.142096
2016-06-13 22:00:00	9.9472	0.160666
2016-06-13 23:00:00	10.0398	0.154724
2016-06-14	10.1279	0.170516
2016-06-14 01:00:00	10.2324	0.162807
2016-06-14 02:00:00	10.2758	0.154465
2016-06-14 03:00:00	10.2881	0.195623
2016-06-14 04:00:00	10.355	0.313728
2016-06-14 05:00:00	10.3591	0.302277
2016-06-14 06:00:00	10.3822	0.313503
2016-06-14 07:00:00	10.3294	0.363108
2016-06-14 08:00:00	10.3395	0.319019
2016-06-14 09:00:00	10.3125	0.291387
2016-06-14 10:00:00	10.2677	0.310849
2016-06-14 11:00:00	10.2776	0.315969
2016-06-14 12:00:00	10.2742	0.305352
2016-06-14 13:00:00	10.2717	0.32393
2016-06-14 14:00:00	10.2748	0.329478
2016-06-14 15:00:00	10.2703	0.33783
2016-06-14 16:00:00	10.2516	0.317458
2016-06-14 17:00:00	10.2225	0.248571
2016-06-14 18:00:00	10.227	0.235369
2016-06-14 19:00:00	10.2058	0.24547
2016-06-14 20:00:00	10.1057	0.191295
2016-06-14 21:00:00	10.195	0.141111
2016-06-14 22:00:00	10.2215	0.156559
2016-06-14 23:00:00	10.228	0.200259
2016-06-15	10.2729	0.170516
2016-06-15 01:00:00	10.275	0.169731
2016-06-15 02:00:00	10.3091	0.170521
2016-06-15 03:00:00	10.5641	0.208491
2016-06-15 04:00:00	10.709	0.223455
2016-06-15 05:00:00	10.721	0.33432
2016-06-15 06:00:00	10.709	0.261731
2016-06-15 07:00:00	10.6647	0.297102
2016-06-15 08:00:00	10.5701	0.729008
2016-06-15 09:00:00	10.508	0.713784
2016-06-15 10:00:00	10.5065	0.365365
2016-06-15 11:00:00	10.5303	0.313118
2016-06-15 12:00:00	10.5002	0.303556
2016-06-15 13:00:00	10.4269	0.304258
2016-06-15 14:00:00	10.3926	0.368025
2016-06-15 15:00:00	10.3563	0.371674
2016-06-15 16:00:00	10.3694	0.326767
2016-06-15 17:00:00	10.3785	0.284377
2016-06-15 18:00:00	10.3734	0.270991
2016-06-15 19:00:00	10.3715	0.243678
2016-06-15 20:00:00	10.407	0.209722
2016-06-15 21:00:00	10.4185	0.21327
2016-06-15 22:00:00	10.476	0.209446
2016-06-15 23:00:00	10.4575	0.2345
2016-06-16	10.4503	0.215796
2016-06-16 01:00:00	10.4967	0.174924
2016-06-16 02:00:00	10.5345	0.202718
2016-06-16 03:00:00	10.5728	0.230906
2016-06-16 04:00:00	10.6125	0.214182
2016-06-16 05:00:00	10.614	0.26217
2016-06-16 06:00:00	10.6129	0.275377
2016-06-16 07:00:00	10.6082	0.282514
2016-06-16 08:00:00	10.6313	0.306602
2016-06-16 09:00:00	10.6263	0.308731
2016-06-16 10:00:00	10.6087	0.331849
2016-06-16 11:00:00	10.583	0.347093
2016-06-16 12:00:00	10.5592	0.376532
2016-06-16 13:00:00	10.5593	0.351812
2016-06-16 14:00:00	10.5643	0.295541
2016-06-16 15:00:00	10.5917	0.303826
2016-06-16 16:00:00	10.5745	0.296458
2016-06-16 17:00:00	10.5636	0.280269
2016-06-16 18:00:00	10.5584	0.309077
2016-06-16 19:00:00	10.5499	0.351451
2016-06-16 20:00:00	10.5584	0.323391
2016-06-16 21:00:00	10.5356	0.257365
2016-06-16 22:00:00	10.5332	0.263555
2016-06-16 23:00:00	10.5596	0.273344
2016-06-17	10.6087	0.288749
2016-06-17 01:00:00	10.6137	0.512467
2016-06-17 02:00:00	10.6087	1.24956
2016-06-17 03:00:00	10.6391	0.408506
2016-06-17 04:00:00	10.6607	0.395364
2016-06-17 05:00:00	10.6605	0.337095
2016-06-17 06:00:00	10.6413	0.645074
2016-06-17 07:00:00	10.5466	0.348748
2016-06-17 08:00:00	10.4575	0.328654
2016-06-17 09:00:00	10.3912	0.579659
2016-06-17 10:00:00	10.3155	0.41611
2016-06-17 11:00:00	10.2642	0.345531
2016-06-17 12:00:00	10.2401	0.341676
2016-06-17 13:00:00	10.2096	0.364723
2016-06-17 14:00:00	10.1851	0.378
2016-06-17 15:00:00	10.175	0.328678
2016-06-17 16:00:00	10.1628	0.305617
2016-06-17 17:00:00	10.1628	0.307731
2016-06-17 18:00:00	10.161	0.28232
2016-06-17 19:00:00	10.1542	0.267238
2016-06-17 20:00:00	10.1721	0.252556
2016-06-17 21:00:00	10.205	0.246802
2016-06-17 22:00:00	10.2148	0.278611
2016-06-17 23:00:00	10.228	0.26619
2016-06-18	10.2119	0.328893
2016-06-18 01:00:00	10.2168	0.5075
2016-06-18 02:00:00	10.2546	0.475401
2016-06-18 03:00:00	10.3055	0.493224
2016-06-18 04:00:00	10.3522	0.352363
2016-06-18 05:00:00	10.3499	0.314053
2016-06-18 06:00:00	10.3213	0.320877
2016-06-18 07:00:00	10.31	0.31298
2016-06-18 08:00:00	10.3055	0.262407
2016-06-18 09:00:00	10.3028	0.32399
2016-06-18 10:00:00	10.2799	0.329751
2016-06-18 11:00:00	10.2672	0.315376
2016-06-18 12:00:00	10.2638	0.330796
2016-06-18 13:00:00	10.2632	0.334914
2016-06-18 14:00:00	10.2616	0.330326
2016-06-18 15:00:00	10.2546	0.287898
2016-06-18 16:00:00	10.2281	0.262872
2016-06-18 17:00:00	10.2036	0.262366
2016-06-18 18:00:00	10.1831	0.255604
2016-06-18 19:00:00	10.1493	0.266213
2016-06-18 20:00:00	10.0641	0.2835
2016-06-18 21:00:00	10.0003	0.282159
2016-06-18 22:00:00	9.99504	0.268999
2016-06-18 23:00:00	9.9781	0.259534
2016-06-19	9.97823	0.282516
2016-06-19 01:00:00	9.98024	0.279135
2016-06-19 02:00:00	9.97939	0.280232
2016-06-19 03:00:00	9.97418	0.300811
2016-06-19 04:00:00	9.99869	0.317818
2016-06-19 05:00:00	10.0177	0.341213
2016-06-19 06:00:00	10.0497	0.361754
2016-06-19 07:00:00	10.0261	0.418122
2016-06-19 08:00:00	9.98386	0.398122
2016-06-19 09:00:00	9.91279	0.425226
2016-06-19 10:00:00	9.85381	0.4287
2016-06-19 11:00:00	9.79213	0.409284
2016-06-19 12:00:00	9.74023	0.395264
2016-06-19 13:00:00	9.72578	0.382828
2016-06-19 14:00:00	9.71027	0.375826
2016-06-19 15:00:00	9.68823	0.376555
2016-06-19 16:00:00	9.66954	0.378
2016-06-19 17:00:00	9.65393	0.36528
2016-06-19 18:00:00	9.6476	0.351802
2016-06-19 19:00:00	9.65531	0.348421
2016-06-19 20:00:00	9.65077	0.34796
2016-06-19 21:00:00	9.68013	0.341952
2016-06-19 22:00:00	9.69247	0.315554
2016-06-19 23:00:00	9.69333	0.298224
2016-06-20	9.68823	0.310078
2016-06-20 01:00:00	9.6648	0.305289
2016-06-20 02:00:00	9.6674	0.338704
2016-06-20 03:00:00	9.64075	0.364283
2016-06-20 04:00:00	9.64315	0.384182
2016-06-20 05:00:00	9.65588	0.401223
2016-06-20 06:00:00	9.65594	0.389997
2016-06-20 07:00:00	9.62692	0.382486
2016-06-20 08:00:00	9.54996	0.395939
2016-06-20 09:00:00	9.51334	0.429457
2016-06-20 10:00:00	9.49928	0.4428
2016-06-20 11:00:00	9.47983	0.464747
2016-06-20 12:00:00	9.47919	0.441145
2016-06-20 13:00:00	9.47814	0.413242
2016-06-20 14:00:00	9.47369	0.399478
2016-06-20 15:00:00	9.45913	0.40783
2016-06-20 16:00:00	9.4561	0.406819
2016-06-20 17:00:00	9.45001	0.417171
2016-06-20 18:00:00	9.45868	0.408527
2016-06-20 19:00:00	9.47919	0.338861
2016-06-20 20:00:00	9.53362	0.310364
2016-06-20 21:00:00	9.61253	0.301419
2016-06-20 22:00:00	9.67738	0.27606
2016-06-20 23:00:00	9.69527	0.333639
2016-06-21	9.71471	0.319048
2016-06-21 01:00:00	9.70748	0.389404
2016-06-21 02:00:00	9.71607	0.382246
2016-06-21 03:00:00	9.74023	0.350944
2016-06-21 04:00:00	9.74801	0.397091
2016-06-21 05:00:00	9.74166	0.399
2016-06-21 06:00:00	9.75528	0.402126
2016-06-21 07:00:00	9.7857	0.41152
2016-06-21 08:00:00	9.79162	0.375458
2016-06-21 09:00:00	9.78484	0.39242
2016-06-21 10:00:00	9.76712	0.4043
2016-06-21 11:00:00	9.75374	0.400938
2016-06-21 12:00:00	9.74386	0.432767
2016-06-21 13:00:00	9.74023	0.420484
2016-06-21 14:00:00	9.74023	0.379912
2016-06-21 15:00:00	9.73919	0.394826
2016-06-21 16:00:00	9.72156	0.418436
2016-06-21 17:00:00	9.71328	0.410914
2016-06-21 18:00:00	9.71307	0.390613
2016-06-21 19:00:00	9.71987	0.376421
2016-06-21 20:00:00	9.74023	0.359897
2016-06-21 21:00:00	9.75551	0.334135
2016-06-21 22:00:00	9.78926	0.308387
2016-06-21 23:00:00	9.79213	0.284224
2016-06-22	9.7744	0.310844
2016-06-22 01:00:00	9.7922	0.346386
2016-06-22 02:00:00	9.78941	0.383972
2016-06-22 03:00:00	9.79278	0.392377
2016-06-22 04:00:00	9.81182	0.418909
2016-06-22 05:00:00	9.80981	0.390798
2016-06-22 06:00:00	9.82218	0.404129
2016-06-22 07:00:00	9.82264	0.399986
2016-06-22 08:00:00	9.80257	0.370122
2016-06-22 09:00:00	9.74023	0.449834
2016-06-22 10:00:00	9.73077	0.448651
2016-06-22 11:00:00	9.73536	0.415691
2016-06-22 12:00:00	9.73945	0.447003
2016-06-22 13:00:00	9.73938	0.525117
2016-06-22 14:00:00	9.73895	0.532586
2016-06-22 15:00:00	9.73504	0.476899
2016-06-22 16:00:00	9.72568	0.475105
2016-06-22 17:00:00	9.7265	0.533343
2016-06-22 18:00:00	9.74023	0.52964
2016-06-22 19:00:00	9.78404	0.447361
2016-06-22 20:00:00	9.81512	0.399881
2016-06-22 21:00:00	9.8341	0.379174
2016-06-22 22:00:00	9.85171	0.353112
2016-06-22 23:00:00	9.83121	0.385
2016-06-23	9.84445	0.377126
2016-06-23 01:00:00	9.89535	0.386422
2016-06-23 02:00:00	9.88567	0.481971
2016-06-23 03:00:00	9.86539	0.510811
2016-06-23 04:00:00	9.85763	0.571545
2016-06-23 05:00:00	9.85607	0.586979
2016-06-23 06:00:00	9.84588	0.531737
2016-06-23 07:00:00	9.82849	0.543041
2016-06-23 08:00:00	9.78801	0.505571
2016-06-23 09:00:00	9.79213	0.505306
2016-06-23 10:00:00	9.76958	0.528699
2016-06-23 11:00:00	9.75661	0.532969
2016-06-23 12:00:00	9.72467	0.517528
2016-06-23 13:00:00	9.70375	0.501828
2016-06-23 14:00:00	9.69356	0.516566
2016-06-23 15:00:00	9.68823	0.526445
2016-06-23 16:00:00	9.68823	0.583083
2016-06-23 17:00:00	9.68823	0.599109
2016-06-23 18:00:00	9.68823	0.545027
2016-06-23 19:00:00	9.68823	0.653814
2016-06-23 20:00:00	9.70846	0.770811
2016-06-23 21:00:00	9.71495	0.640459
2016-06-23 22:00:00	9.71545	0.535333
2016-06-23 23:00:00	9.72106	0.52519
2016-06-24	9.71995	0.524891
2016-06-24 01:00:00	9.72159	0.553751
2016-06-24 02:00:00	9.73438	0.594718
2016-06-24 03:00:00	9.73939	0.629716
2016-06-24 04:00:00	9.73841	1.444
2016-06-24 05:00:00	9.72672	1.15253
2016-06-24 06:00:00	9.7136	0.730037
2016-06-24 07:00:00	9.69145	0.637399
2016-06-24 08:00:00	9.66377	0.638663
2016-06-24 09:00:00	9.63613	0.618349
2016-06-24 10:00:00	9.61097	0.654898
2016-06-24 11:00:00	9.6065	0.686216
2016-06-24 12:00:00	9.60978	0.673704
2016-06-24 13:00:00	9.60719	0.667293
2016-06-24 14:00:00	9.60027	0.648934
2016-06-24 15:00:00	9.58909	0.673991
2016-06-24 16:00:00	9.58393	0.66515
2016-06-24 17:00:00	9.58392	0.647903
2016-06-24 18:00:00	9.58302	0.649509
2016-06-24 19:00:00	9.57868	0.645238
2016-06-24 20:00:00	9.57765	0.659762
2016-06-24 21:00:00	9.56402	0.666635
2016-06-24 22:00:00	9.58288	0.665334
2016-06-24 23:00:00	9.5845	0.656932
2016-06-25	9.60423	0.597187
2016-06-25 01:00:00	9.63391	0.590367
2016-06-25 02:00:00	9.62257	0.671951
2016-06-25 03:00:00	9.6167	0.68666
2016-06-25 04:00:00	9.61762	0.827273
2016-06-25 05:00:00	9.6163	0.855713
2016-06-25 06:00:00	9.61004	0.838746
2016-06-25 07:00:00	9.60737	0.776365
2016-06-25 08:00:00	9.60377	0.754949
2016-06-25 09:00:00	9.59824	0.744193
2016-06-25 10:00:00	9.59998	0.704902
2016-06-25 11:00:00	9.5906	0.736026
2016-06-25 12:00:00	9.58392	0.725969
2016-06-25 13:00:00	9.58392	0.718586
2016-06-25 14:00:00	9.58054	0.777525
2016-06-25 15:00:00	9.57991	0.830496
2016-06-25 16:00:00	9.58392	0.849308
2016-06-25 17:00:00	9.58489	0.759509
2016-06-25 18:00:00	9.59291	0.632942
2016-06-25 19:00:00	9.59641	0.507801
2016-06-25 20:00:00	9.62593	0.376795
2016-06-25 21:00:00	9.66478	0.337341
2016-06-25 22:00:00	9.70624	0.333388
2016-06-25 23:00:00	9.74023	0.326413
2016-06-26	9.77495	0.429462
2016-06-26 01:00:00	9.82043	0.595115
2016-06-26 02:00:00	9.84431	0.392592
2016-06-26 03:00:00	9.85477	0.574351
2016-06-26 04:00:00	9.84807	0.829627
2016-06-26 05:00:00	9.86848	0.934039
2016-06-26 06:00:00	9.86595	0.994604
2016-06-26 07:00:00	9.85332	1.0611
2016-06-26 08:00:00	9.84392	0.926707
2016-06-26 09:00:00	9.82529	0.865564
2016-06-26 10:00:00	9.81597	0.825725
2016-06-26 11:00:00	9.8139	0.802855
2016-06-26 12:00:00	9.80667	0.76426
2016-06-26 13:00:00	9.80061	0.778784
2016-06-26 14:00:00	9.80134	0.792328
2016-06-26 15:00:00	9.80135	0.813584
2016-06-26 16:00:00	9.79523	0.837237
2016-06-26 17:00:00	9.79228	0.84713
2016-06-26 18:00:00	9.79241	0.894602
2016-06-26 19:00:00	9.80708	1.20963
2016-06-26 20:00:00	9.83258	1.13401
2016-06-26 21:00:00	9.86361	0.557106
2016-06-26 22:00:00	9.92513	0.580654
2016-06-26 23:00:00	9.96604	0.600016
2016-06-27	10.0207	0.464395
2016-06-27 01:00:00	10.1229	0.504542
2016-06-27 02:00:00	10.2152	0.589935
2016-06-27 03:00:00	10.2538	0.735037
2016-06-27 04:00:00	10.3032	0.859521
2016-06-27 05:00:00	10.2956	0.93584
2016-06-27 06:00:00	10.2877	0.985233
2016-06-27 07:00:00	10.2796	1.04158
2016-06-27 08:00:00	10.2633	1.01248
2016-06-27 09:00:00	10.2506	0.974064
2016-06-27 10:00:00	10.2328	0.971296
2016-06-27 11:00:00	10.2184	0.965413
2016-06-27 12:00:00	10.2256	0.97937
2016-06-27 13:00:00	10.223	0.973254
2016-06-27 14:00:00	10.2168	0.963828
2016-06-27 15:00:00	10.2046	0.976872
2016-06-27 16:00:00	10.1944	0.994737
2016-06-27 17:00:00	10.1749	0.939283
2016-06-27 18:00:00	10.1926	1.05501
2016-06-27 19:00:00	10.2036	1.19484
2016-06-27 20:00:00	10.2054	1.06517
2016-06-27 21:00:00	10.22	0.933553
2016-06-27 22:00:00	10.2424	0.871754
2016-06-27 23:00:00	10.2651	0.797755
2016-06-28	10.316	0.678755
2016-06-28 01:00:00	10.3563	0.598132
2016-06-28 02:00:00	10.4097	0.703347
2016-06-28 03:00:00	10.4716	1.00118
2016-06-28 04:00:00	10.5002	0.907149
2016-06-28 05:00:00	10.5077	1.01974
2016-06-28 06:00:00	10.508	1.05087
2016-06-28 07:00:00	10.507	1.13463
2016-06-28 08:00:00	10.4798	1.23169
2016-06-28 09:00:00	10.4575	1.26887
2016-06-28 10:00:00	10.4517	1.25017
2016-06-28 11:00:00	10.4353	1.3209
2016-06-28 12:00:00	10.4239	1.48596
2016-06-28 13:00:00	10.3983	1.50805
2016-06-28 14:00:00	10.3598	1.46361
2016-06-28 15:00:00	10.3317	1.44489
2016-06-28 16:00:00	10.3207	1.41492
2016-06-28 17:00:00	10.3207	1.26594
2016-06-28 18:00:00	10.3392	0.961414
2016-06-28 19:00:00	10.406	0.71095
2016-06-28 20:00:00	10.439	0.590626
2016-06-28 21:00:00	10.4891	0.568557
2016-06-28 22:00:00	10.559	0.574999
2016-06-28 23:00:00	10.6499	0.415199
2016-06-29	10.7268	0.526877
2016-06-29 01:00:00	10.7575	0.77393
2016-06-29 02:00:00	10.8559	0.654598
2016-06-29 03:00:00	10.8895	0.673918
2016-06-29 04:00:00	10.9403	0.930982
2016-06-29 05:00:00	10.9581	0.90261
2016-06-29 06:00:00	10.9594	0.961937
2016-06-29 07:00:00	10.9503	1.05959
2016-06-29 08:00:00	10.9318	1.12353
2016-06-29 09:00:00	10.9223	1.15888
2016-06-29 10:00:00	10.91	1.2343
2016-06-29 11:00:00	10.9191	1.30704
2016-06-29 12:00:00	10.9092	1.39874
2016-06-29 13:00:00	10.8696	1.47499
2016-06-29 14:00:00	10.8451	1.52621
2016-06-29 15:00:00	10.8307	1.4594
2016-06-29 16:00:00	10.8319	1.62993
2016-06-29 17:00:00	10.853	1.48649
2016-06-29 18:00:00	10.8727	0.984656
2016-06-29 19:00:00	10.9286	0.68248
2016-06-29 20:00:00	11.0007	0.6471
2016-06-29 21:00:00	11.0442	0.653845
2016-06-29 22:00:00	11.1143	0.446447
2016-06-29 23:00:00	11.2082	0.384597
2016-06-30	11.2693	0.393117
2016-06-30 01:00:00	11.3516	0.390062
2016-06-30 02:00:00	11.3978	0.442595
2016-06-30 03:00:00	11.4253	0.639264
2016-06-30 04:00:00	11.4731	0.835507
2016-06-30 05:00:00	11.5002	1.0023
2016-06-30 06:00:00	11.507	1.07744
2016-06-30 07:00:00	11.4988	1.16608
2016-06-30 08:00:00	11.4931	1.13047
2016-06-30 09:00:00	11.4761	1.22507
2016-06-30 10:00:00	11.456	1.253
2016-06-30 11:00:00	11.449	1.31365
2016-06-30 12:00:00	11.4158	1.43573
2016-06-30 13:00:00	11.403	1.58809
2016-06-30 14:00:00	11.3981	1.58858
2016-06-30 15:00:00	11.3767	1.4699
2016-06-30 16:00:00	11.3557	1.36799
2016-06-30 17:00:00	11.3631	1.32625
2016-06-30 18:00:00	11.3992	1.23987
2016-06-30 19:00:00	11.432	1.04315
2016-06-30 20:00:00	11.46	0.918151
2016-06-30 21:00:00	11.4929	1.14849
2016-06-30 22:00:00	11.5145	1.26178
2016-06-30 23:00:00	11.547	0.711653
2016-07-01	11.5697	0.458078
2016-07-01 01:00:00	11.5957	0.463508
2016-07-01 02:00:00	11.6433	0.510257
2016-07-01 03:00:00	11.6414	0.62596
2016-07-01 04:00:00	11.6442	0.935739
2016-07-01 05:00:00	11.7967	1.12674
2016-07-01 06:00:00	11.9144	1.18158
2016-07-01 07:00:00	11.7044	1.34265
2016-07-01 08:00:00	11.7509	1.62228
2016-07-01 09:00:00	11.7122	1.38065
2016-07-01 10:00:00	11.667	1.38932
2016-07-01 11:00:00	12.1015	3.49219
2016-07-01 12:00:00	12.0447	2.36455
2016-07-01 13:00:00	12.121	1.4498
2016-07-01 14:00:00	11.6467	1.56255
2016-07-01 15:00:00	11.6013	1.53629
2016-07-01 16:00:00	11.7473	1.48269
2016-07-01 17:00:00	11.9682	1.43985
2016-07-01 18:00:00	11.8966	1.84674
2016-07-01 19:00:00	11.6852	2.48328
2016-07-01 20:00:00	11.8174	2.3026
2016-07-01 21:00:00	11.7963	2.23798
2016-07-01 22:00:00	12.1016	2.19568
2016-07-01 23:00:00	12.2659	0.696351
2016-07-02	12.2634	0.467189
2016-07-02 01:00:00	12.1256	0.499746
2016-07-02 02:00:00	12.3855	0.957947
2016-07-02 03:00:00	12.674	0.845414
2016-07-02 04:00:00	12.6935	1.38862
2016-07-02 05:00:00	12.6505	1.89364
2016-07-02 06:00:00	12.6289	1.61357
2016-07-02 07:00:00	12.6678	1.26871
2016-07-02 08:00:00	12.6982	1.17763
2016-07-02 09:00:00	12.6856	1.14412
2016-07-02 10:00:00	12.6629	1.16396
2016-07-02 11:00:00	12.5845	1.27105
2016-07-02 12:00:00	12.5547	1.40532
2016-07-02 13:00:00	12.5911	1.43755
2016-07-02 14:00:00	12.5904	1.5118
2016-07-02 15:00:00	12.5269	1.58561
2016-07-02 16:00:00	12.437	1.53151
2016-07-02 17:00:00	12.4061	1.48982
2016-07-02 18:00:00	12.4431	1.44231
2016-07-02 19:00:00	12.4739	1.27468
2016-07-02 20:00:00	12.4399	1.07723
2016-07-02 21:00:00	12.4625	0.843274
2016-07-02 22:00:00	12.451	0.60304
2016-07-02 23:00:00	12.4747	0.529508
2016-07-03	12.5673	0.499383
2016-07-03 01:00:00	12.5925	0.547238
2016-07-03 02:00:00	12.6852	0.715074
2016-07-03 03:00:00	12.7241	0.969384
2016-07-03 04:00:00	12.7862	1.0266
2016-07-03 05:00:00	12.81	1.41789
2016-07-03 06:00:00	12.8235	1.93288
2016-07-03 07:00:00	12.8001	1.68821
2016-07-03 08:00:00	12.7825	1.60339
2016-07-03 09:00:00	12.7502	1.59047
2016-07-03 10:00:00	12.6861	1.55725
2016-07-03 11:00:00	12.6707	1.47119
2016-07-03 12:00:00	12.6364	1.50943
2016-07-03 13:00:00	12.6069	1.72771
2016-07-03 14:00:00	12.5809	2.31528
2016-07-03 15:00:00	12.549	2.22273
2016-07-03 16:00:00	12.5436	1.97498
2016-07-03 17:00:00	12.5311	2.14175
2016-07-03 18:00:00	12.5244	2.15471
2016-07-03 19:00:00	12.4987	1.84219
2016-07-03 20:00:00	12.4987	1.47864
2016-07-03 21:00:00	12.5458	1.22565
2016-07-03 22:00:00	12.5907	1.09882
2016-07-03 23:00:00	12.6383	0.95484
2016-07-04	12.6685	0.77
2016-07-04 01:00:00	12.7107	0.757938
2016-07-04 02:00:00	12.7568	0.757387
2016-07-04 03:00:00	12.7787	1.1971
2016-07-04 04:00:00	12.7664	0.80097
2016-07-04 05:00:00	12.9044	1.08215
2016-07-04 06:00:00	12.865	1.24024
2016-07-04 07:00:00	12.7908	1.3586
2016-07-04 08:00:00	12.9494	1.54565
2016-07-04 09:00:00	12.9372	1.61241
2016-07-04 10:00:00	12.9585	1.43263
2016-07-04 11:00:00	12.94	1.29872
2016-07-04 12:00:00	12.8605	1.23919
2016-07-04 13:00:00	12.8134	1.22042
2016-07-04 14:00:00	12.7613	1.2614
2016-07-04 15:00:00	12.7391	1.37415
2016-07-04 16:00:00	12.7315	1.41181
2016-07-04 17:00:00	12.7066	1.43289
2016-07-04 18:00:00	12.6926	1.24466
2016-07-04 19:00:00	12.7291	0.966692
2016-07-04 20:00:00	12.729	1.07051
2016-07-04 21:00:00	12.7489	1.07236
2016-07-04 22:00:00	12.7779	0.697228
2016-07-04 23:00:00	12.7783	0.622102
2016-07-05	12.7987	0.66643
2016-07-05 01:00:00	12.8276	0.764506
2016-07-05 02:00:00	12.848	0.720702
2016-07-05 03:00:00	12.8234	1.12342
2016-07-05 04:00:00	12.7855	1.15724
2016-07-05 05:00:00	12.7715	1.10665
2016-07-05 06:00:00	12.7194	1.13684
2016-07-05 07:00:00	12.6819	1.31216
2016-07-05 08:00:00	12.654	1.21072
2016-07-05 09:00:00	12.6223	1.21894
2016-07-05 10:00:00	12.5939	1.65186
2016-07-05 11:00:00	12.5829	1.60655
2016-07-05 12:00:00	12.5632	1.43054
2016-07-05 13:00:00	12.5643	1.34359
2016-07-05 14:00:00	12.55	1.24921
2016-07-05 15:00:00	12.5266	1.23272
2016-07-05 16:00:00	12.5137	1.23561
2016-07-05 17:00:00	12.4987	1.17798
2016-07-05 18:00:00	12.4912	1.00534
2016-07-05 19:00:00	12.4572	0.851897
2016-07-05 20:00:00	12.418	0.803003
2016-07-05 21:00:00	12.4516	0.856307
2016-07-05 22:00:00	12.4769	0.972198
2016-07-05 23:00:00	12.4987	0.975659
2016-07-06	12.5006	1.09798
2016-07-06 01:00:00	12.4739	1.00041
2016-07-06 02:00:00	12.4504	1.26349
2016-07-06 03:00:00	12.4723	1.17927
2016-07-06 04:00:00	12.4681	1.20974
2016-07-06 05:00:00	12.4504	1.23693
2016-07-06 06:00:00	12.3688	1.0954
2016-07-06 07:00:00	12.2816	1.13205
2016-07-06 08:00:00	12.1945	1.07179
2016-07-06 09:00:00	12.1219	1.06253
2016-07-06 10:00:00	12.1174	1.14602
2016-07-06 11:00:00	12.0421	1.13207
2016-07-06 12:00:00	11.9781	1.06111
2016-07-06 13:00:00	11.9323	1.05431
2016-07-06 14:00:00	11.9151	1.09872
2016-07-06 15:00:00	11.8968	1.13231
2016-07-06 16:00:00	11.8761	1.19317
2016-07-06 17:00:00	11.8643	1.15753
2016-07-06 18:00:00	11.868	1.03417
2016-07-06 19:00:00	11.8862	0.991027
2016-07-06 20:00:00	11.8968	0.953527
2016-07-06 21:00:00	11.8862	0.877988
2016-07-06 22:00:00	11.8662	0.805703
2016-07-06 23:00:00	11.9001	0.751768
2016-07-07	11.8846	0.816713
2016-07-07 01:00:00	11.9315	0.701835
2016-07-07 02:00:00	11.9654	1.03197
2016-07-07 03:00:00	11.9653	0.999001
2016-07-07 04:00:00	11.9783	1.15877
2016-07-07 05:00:00	11.9873	1.22708
2016-07-07 06:00:00	11.9839	0.523779
2016-07-07 07:00:00	11.9342	1.21173
2016-07-07 08:00:00	11.9048	1.23963
2016-07-07 09:00:00	11.877	1.24839
2016-07-07 10:00:00	11.9214	1.24064
2016-07-07 11:00:00	11.9315	1.24813
2016-07-07 12:00:00	11.9451	1.24819
2016-07-07 13:00:00	11.9578	1.23228
2016-07-07 14:00:00	11.9593	1.2185
2016-07-07 15:00:00	11.9563	1.26573
2016-07-07 16:00:00	11.9459	1.32516
2016-07-07 17:00:00	11.9315	1.36211
2016-07-07 18:00:00	11.8904	1.33331
2016-07-07 19:00:00	11.8409	1.25461
2016-07-07 20:00:00	11.8647	1.13219
2016-07-07 21:00:00	11.9002	1.0302
2016-07-07 22:00:00	11.9154	1.09943
2016-07-07 23:00:00	11.9139	1.16921
2016-07-08	11.9095	1.17766
2016-07-08 01:00:00	11.9371	1.26098
2016-07-08 02:00:00	11.9359	1.3693
2016-07-08 03:00:00	11.9315	1.27088
2016-07-08 04:00:00	11.9315	1.30744
2016-07-08 05:00:00	11.9315	1.30252
2016-07-08 06:00:00	11.9106	1.35504
2016-07-08 07:00:00	11.8956	1.26247
2016-07-08 08:00:00	11.889	1.22583
2016-07-08 09:00:00	11.8957	1.18558
2016-07-08 10:00:00	11.9198	1.19186
2016-07-08 11:00:00	11.9108	1.19195
2016-07-08 12:00:00	11.8988	1.25737
2016-07-08 13:00:00	11.9086	1.26513
2016-07-08 14:00:00	11.9214	1.21614
2016-07-08 15:00:00	11.9315	1.21194
2016-07-08 16:00:00	11.9315	1.24237
2016-07-08 17:00:00	11.9296	1.23658
2016-07-08 18:00:00	11.913	1.21631
2016-07-08 19:00:00	11.9088	1.17989
2016-07-08 20:00:00	11.9128	1.12586
2016-07-08 21:00:00	11.9095	1.10015
2016-07-08 22:00:00	11.913	1.08622
2016-07-08 23:00:00	11.9315	1.01277
2016-07-09	11.9639	0.917458
2016-07-09 01:00:00	11.9924	1.12651
2016-07-09 02:00:00	11.9781	1.23174
2016-07-09 03:00:00	11.9651	1.43046
2016-07-09 04:00:00	11.9459	1.43836
2016-07-09 05:00:00	11.9321	1.45793
2016-07-09 06:00:00	11.9315	1.48134
2016-07-09 07:00:00	11.9315	1.46599
2016-07-09 08:00:00	11.9387	1.31602
2016-07-09 09:00:00	11.9442	1.27068
2016-07-09 10:00:00	11.9315	1.28286
2016-07-09 11:00:00	11.93	1.32335
2016-07-09 12:00:00	11.8952	1.32738
2016-07-09 13:00:00	11.8808	1.3047
2016-07-09 14:00:00	11.8801	1.29066
2016-07-09 15:00:00	11.9003	1.30644
2016-07-09 16:00:00	11.9277	1.31564
2016-07-09 17:00:00	11.9315	1.27265
2016-07-09 18:00:00	11.9315	1.21013
2016-07-09 19:00:00	11.935	1.16571
2016-07-09 20:00:00	11.9493	1.11398
2016-07-09 21:00:00	11.9667	1.06833
2016-07-09 22:00:00	11.9573	1.09804
2016-07-09 23:00:00	11.9675	1.15213
2016-07-10	11.9783	1.15592
2016-07-10 01:00:00	12.0001	1.21549
2016-07-10 02:00:00	12.0115	1.20957
2016-07-10 03:00:00	12.0128	1.28008
2016-07-10 04:00:00	12.0095	1.28436
2016-07-10 05:00:00	11.9925	1.27479
2016-07-10 06:00:00	11.9792	1.26776
2016-07-10 07:00:00	11.9718	1.255
2016-07-10 08:00:00	11.9587	1.24724
2016-07-10 09:00:00	11.9488	1.34543
2016-07-10 10:00:00	11.9365	1.36143
2016-07-10 11:00:00	11.9315	1.37062
2016-07-10 12:00:00	11.9177	1.31056
2016-07-10 13:00:00	11.9047	1.31758
2016-07-10 14:00:00	11.882	1.33917
2016-07-10 15:00:00	11.8817	1.33845
2016-07-10 16:00:00	11.8799	1.31964
2016-07-10 17:00:00	11.8816	1.22403
2016-07-10 18:00:00	11.903	0.791337
2016-07-10 19:00:00	11.9101	0.670181
2016-07-10 20:00:00	11.9098	0.989048
2016-07-10 21:00:00	11.9047	1.01898
2016-07-10 22:00:00	11.907	1.07707
2016-07-10 23:00:00	11.9328	1.09178
2016-07-11	12.0123	1.12925
2016-07-11 01:00:00	12.0481	1.19465
2016-07-11 02:00:00	12.1022	1.16828
2016-07-11 03:00:00	12.1354	1.14076
2016-07-11 04:00:00	12.1648	1.11402
2016-07-11 05:00:00	12.1924	1.08064
2016-07-11 06:00:00	12.217	1.0406
2016-07-11 07:00:00	12.2082	1.042
2016-07-11 08:00:00	12.1637	1.043
2016-07-11 09:00:00	12.1123	1.04024
2016-07-11 10:00:00	12.0518	1.13722
2016-07-11 11:00:00	12.0221	1.88025
2016-07-11 12:00:00	11.9981	1.57923
2016-07-11 13:00:00	11.9834	1.30915
2016-07-11 14:00:00	11.9769	1.20806
2016-07-11 15:00:00	11.9593	1.11731
2016-07-11 16:00:00	11.9735	1.0319
2016-07-11 17:00:00	11.9979	0.936599
2016-07-11 18:00:00	12.0361	0.882485
2016-07-11 19:00:00	12.0848	0.791047
2016-07-11 20:00:00	12.1525	0.661663
2016-07-11 21:00:00	12.1989	0.597842
2016-07-11 22:00:00	12.1963	0.560651
2016-07-11 23:00:00	12.2031	0.524554
2016-07-12	12.371	0.504403
2016-07-12 01:00:00	12.4841	0.520497
2016-07-12 02:00:00	12.5225	0.555968
2016-07-12 03:00:00	12.673	0.706813
2016-07-12 04:00:00	12.7779	0.750759
2016-07-12 05:00:00	12.8743	0.73632
2016-07-12 06:00:00	12.8766	0.76617
2016-07-12 07:00:00	12.8859	0.758008
2016-07-12 08:00:00	12.8505	0.738726
2016-07-12 09:00:00	12.7818	0.72948
2016-07-12 10:00:00	12.7141	0.741206
2016-07-12 11:00:00	12.6669	0.725323
2016-07-12 12:00:00	12.5643	0.758355
2016-07-12 13:00:00	12.5063	0.781569
2016-07-12 14:00:00	12.4752	0.771008
2016-07-12 15:00:00	12.4511	0.758907
2016-07-12 16:00:00	12.4099	0.738654
2016-07-12 17:00:00	12.4144	0.717266
2016-07-12 18:00:00	12.4102	0.715568
2016-07-12 19:00:00	12.4518	0.708436
2016-07-12 20:00:00	12.4519	0.710418
2016-07-12 21:00:00	12.4984	0.696356
2016-07-12 22:00:00	12.5139	0.648063
2016-07-12 23:00:00	12.5455	0.666743
2016-07-13	12.5948	0.638719
2016-07-13 01:00:00	12.6306	0.622854
2016-07-13 02:00:00	12.6625	0.649902
2016-07-13 03:00:00	12.6649	0.779462
2016-07-13 04:00:00	12.6852	0.743741
2016-07-13 05:00:00	12.6895	0.438009
2016-07-13 06:00:00	12.6834	0.799156
2016-07-13 07:00:00	12.6852	0.876959
2016-07-13 08:00:00	12.6852	0.882
2016-07-13 09:00:00	12.6841	0.898549
2016-07-13 10:00:00	12.6703	0.905639
2016-07-13 11:00:00	12.6362	0.883818
2016-07-13 12:00:00	12.6222	0.846185
2016-07-13 13:00:00	12.5921	0.817024
2016-07-13 14:00:00	12.5921	0.78254
2016-07-13 15:00:00	12.5921	0.776722
2016-07-13 16:00:00	12.5921	0.770522
2016-07-13 17:00:00	12.5921	0.761306
2016-07-13 18:00:00	12.5921	0.751188
2016-07-13 19:00:00	12.607	0.718109
2016-07-13 20:00:00	12.6607	0.674156
2016-07-13 21:00:00	12.7099	0.619557
2016-07-13 22:00:00	12.7779	0.561884
2016-07-13 23:00:00	12.8699	0.551019
2016-07-14	12.9154	0.571658
2016-07-14 01:00:00	13.0232	0.560774
2016-07-14 02:00:00	13.0514	0.591659
2016-07-14 03:00:00	13.0499	0.718257
2016-07-14 04:00:00	13.087	0.778
2016-07-14 05:00:00	13.075	0.783734
2016-07-14 06:00:00	13.0732	0.787115
2016-07-14 07:00:00	13.0565	0.841429
2016-07-14 08:00:00	13.0541	0.815975
2016-07-14 09:00:00	13.0374	0.836082
2016-07-14 10:00:00	13.0241	0.827665
2016-07-14 11:00:00	13.0056	0.797298
2016-07-14 12:00:00	12.986	0.785099
2016-07-14 13:00:00	12.9623	0.786282
2016-07-14 14:00:00	12.939	0.772357
2016-07-14 15:00:00	12.919	0.779355
2016-07-14 16:00:00	12.9035	0.779448
2016-07-14 17:00:00	12.9082	0.748323
2016-07-14 18:00:00	12.9378	0.751625
2016-07-14 19:00:00	12.9623	0.773863
2016-07-14 20:00:00	13.0223	0.791744
2016-07-14 21:00:00	13.0538	0.765283
2016-07-14 22:00:00	13.1116	0.667153
2016-07-14 23:00:00	13.1318	0.721375
2016-07-15	13.1187	0.874632
2016-07-15 01:00:00	13.1221	0.825378
2016-07-15 02:00:00	13.139	0.634138
2016-07-15 03:00:00	13.1412	0.768942
2016-07-15 04:00:00	13.1227	0.950766
2016-07-15 05:00:00	13.1056	0.946064
2016-07-15 06:00:00	13.0999	0.95123
2016-07-15 07:00:00	13.0761	1.02091
2016-07-15 08:00:00	13.0541	0.963449
2016-07-15 09:00:00	13.0479	0.954016
2016-07-15 10:00:00	13.0194	0.929108
2016-07-15 11:00:00	13.0028	0.905379
2016-07-15 12:00:00	13.0046	0.889895
2016-07-15 13:00:00	13.0015	0.878653
2016-07-15 14:00:00	12.9989	0.859857
2016-07-15 15:00:00	12.9991	0.893432
2016-07-15 16:00:00	12.9963	0.906671
2016-07-15 17:00:00	12.9981	0.890694
2016-07-15 18:00:00	12.9884	0.889
2016-07-15 19:00:00	12.9972	0.846649
2016-07-15 20:00:00	13.0539	0.864079
2016-07-15 21:00:00	13.0996	0.949194
2016-07-15 22:00:00	13.1472	0.78098
2016-07-15 23:00:00	13.2367	0.626143
2016-07-16	13.2954	0.789178
2016-07-16 01:00:00	13.3721	0.556088
2016-07-16 02:00:00	13.3357	0.703087
2016-07-16 03:00:00	13.3834	0.881021
2016-07-16 04:00:00	13.4247	0.895698
2016-07-16 05:00:00	13.4568	0.90246
2016-07-16 06:00:00	13.4674	0.946556
2016-07-16 07:00:00	13.4436	0.981922
2016-07-16 08:00:00	13.418	0.932409
2016-07-16 09:00:00	13.3863	0.914991
2016-07-16 10:00:00	13.3664	0.9135
2016-07-16 11:00:00	13.3359	0.893369
2016-07-16 12:00:00	13.3125	0.892692
2016-07-16 13:00:00	13.2857	0.875494
2016-07-16 14:00:00	13.2789	0.834268
2016-07-16 15:00:00	13.2418	0.846107
2016-07-16 16:00:00	13.2348	0.852628
2016-07-16 17:00:00	13.2365	0.821974
2016-07-16 18:00:00	13.254	0.82352
2016-07-16 19:00:00	13.2799	0.860711
2016-07-16 20:00:00	13.3201	0.873326
2016-07-16 21:00:00	13.3454	0.892841
2016-07-16 22:00:00	13.38	0.90152
2016-07-16 23:00:00	13.4225	0.790691
2016-07-17	13.4824	0.718302
2016-07-17 01:00:00	13.5167	0.703211
2016-07-17 02:00:00	13.5262	0.768668
2016-07-17 03:00:00	13.5113	1.01908
2016-07-17 04:00:00	13.4938	0.992009
2016-07-17 05:00:00	13.462	1.01634
2016-07-17 06:00:00	13.4466	1.00294
2016-07-17 07:00:00	13.4317	0.998008
2016-07-17 08:00:00	13.4365	0.986007
2016-07-17 09:00:00	13.4298	0.972483
2016-07-17 10:00:00	13.4254	1.00112
2016-07-17 11:00:00	13.4265	0.988853
2016-07-17 12:00:00	13.4205	0.960821
2016-07-17 13:00:00	13.418	0.947443
2016-07-17 14:00:00	13.4103	0.936362
2016-07-17 15:00:00	13.3917	0.996296
2016-07-17 16:00:00	13.3872	1.03916
2016-07-17 17:00:00	13.3881	1.01797
2016-07-17 18:00:00	13.3995	1.02457
2016-07-17 19:00:00	13.4178	1.06565
2016-07-17 20:00:00	13.4274	1.09657
2016-07-17 21:00:00	13.4592	1.12759
2016-07-17 22:00:00	13.4878	1.18894
2016-07-17 23:00:00	13.5087	1.23714
2016-07-18	13.5368	1.23305
2016-07-18 01:00:00	13.5479	1.34259
2016-07-18 02:00:00	13.5519	1.31575
2016-07-18 03:00:00	13.5441	1.41105
2016-07-18 04:00:00	13.5325	1.32692
2016-07-18 05:00:00	13.5112	1.32623
2016-07-18 06:00:00	13.5082	1.28605
2016-07-18 07:00:00	13.5082	1.22116
2016-07-18 08:00:00	13.5077	1.1363
2016-07-18 09:00:00	13.4841	1.12275
2016-07-18 10:00:00	13.4747	1.1235
2016-07-18 11:00:00	13.4671	1.16879
2016-07-18 12:00:00	13.4541	1.13376
2016-07-18 13:00:00	13.4346	1.08444
2016-07-18 14:00:00	13.4179	1.05588
2016-07-18 15:00:00	13.398	1.05262
2016-07-18 16:00:00	13.3854	1.04739
2016-07-18 17:00:00	13.374	1.04851
2016-07-18 18:00:00	13.372	1.05027
2016-07-18 19:00:00	13.3836	1.03518
2016-07-18 20:00:00	13.4159	1.0414
2016-07-18 21:00:00	13.4621	0.992357
2016-07-18 22:00:00	13.5082	1.00906
2016-07-18 23:00:00	13.5416	1.15026
2016-07-19	13.6081	1.03237
2016-07-19 01:00:00	13.6349	1.41133
2016-07-19 02:00:00	13.6869	1.5281
2016-07-19 03:00:00	13.6978	1.66884
2016-07-19 04:00:00	13.7316	1.5089
2016-07-19 05:00:00	13.7285	1.38845
2016-07-19 06:00:00	13.7013	1.30433
2016-07-19 07:00:00	13.6817	1.25311
2016-07-19 08:00:00	13.642	1.15406
2016-07-19 09:00:00	13.6338	1.134
2016-07-19 10:00:00	13.6135	1.16826
2016-07-19 11:00:00	13.5981	1.11408
2016-07-19 12:00:00	13.5925	1.12926
2016-07-19 13:00:00	13.5798	1.07965
2016-07-19 14:00:00	13.5714	1.043
2016-07-19 15:00:00	13.5646	1.03892
2016-07-19 16:00:00	13.5415	1.04561
2016-07-19 17:00:00	13.5389	1.04809
2016-07-19 18:00:00	13.5385	1.04468
2016-07-19 19:00:00	13.5577	1.06371
2016-07-19 20:00:00	13.5884	1.08645
2016-07-19 21:00:00	13.6214	1.09911
2016-07-19 22:00:00	13.6928	1.15877
2016-07-19 23:00:00	13.7898	1.35441
2016-07-20	13.7964	1.64685
2016-07-20 01:00:00	13.8146	1.76087
2016-07-20 02:00:00	13.8313	1.82455
2016-07-20 03:00:00	13.8496	1.7419
2016-07-20 04:00:00	13.8546	1.71256
2016-07-20 05:00:00	13.8237	1.65659
2016-07-20 06:00:00	13.7817	1.55555
2016-07-20 07:00:00	13.7751	1.2742
2016-07-20 08:00:00	13.7359	1.19402
2016-07-20 09:00:00	13.7172	1.18099
2016-07-20 10:00:00	13.7168	1.14261
2016-07-20 11:00:00	13.7282	1.16573
2016-07-20 12:00:00	13.7223	1.13874
2016-07-20 13:00:00	13.7181	1.14734
2016-07-20 14:00:00	13.7179	1.11449
2016-07-20 15:00:00	13.7125	1.0952
2016-07-20 16:00:00	13.7082	1.10058
2016-07-20 17:00:00	13.6957	0.792752
2016-07-20 18:00:00	13.6896	0.75287
2016-07-20 19:00:00	13.6877	1.03606
2016-07-20 20:00:00	13.6903	1.07371
2016-07-20 21:00:00	13.6885	1.07998
2016-07-20 22:00:00	13.7091	1.06712
2016-07-20 23:00:00	13.7166	1.13474
2016-07-21	13.7136	1.18687
2016-07-21 01:00:00	13.6889	1.23011
2016-07-21 02:00:00	13.6877	1.37876
2016-07-21 03:00:00	13.6692	1.58698
2016-07-21 04:00:00	13.6557	1.55553
2016-07-21 05:00:00	13.6414	1.52172
2016-07-21 06:00:00	13.6105	1.47236
2016-07-21 07:00:00	13.5981	1.33493
2016-07-21 08:00:00	13.5873	1.33547
2016-07-21 09:00:00	13.5626	1.31848
2016-07-21 10:00:00	13.5431	0.725623
2016-07-21 11:00:00	13.5256	1.03448
2016-07-21 12:00:00	13.5122	1.25833
2016-07-21 13:00:00	13.5082	1.26823
2016-07-21 14:00:00	13.5082	1.25838
2016-07-21 15:00:00	13.5034	1.24078
2016-07-21 16:00:00	13.4884	1.25693
2016-07-21 17:00:00	13.4838	1.24153
2016-07-21 18:00:00	13.4793	1.20918
2016-07-21 19:00:00	13.4784	1.21724
2016-07-21 20:00:00	13.4829	1.25384
2016-07-21 21:00:00	13.4884	1.34924
2016-07-21 22:00:00	13.5082	1.41803
2016-07-21 23:00:00	13.5086	1.38659
2016-07-22	13.5387	1.46436
2016-07-22 01:00:00	13.5779	1.68498
2016-07-22 02:00:00	13.596	1.87382
2016-07-22 03:00:00	13.5981	1.79939
2016-07-22 04:00:00	13.5981	2.10326
2016-07-22 05:00:00	13.5972	1.94651
2016-07-22 06:00:00	13.5756	1.83257
2016-07-22 07:00:00	13.5505	1.81104
2016-07-22 08:00:00	13.5392	1.68612
2016-07-22 09:00:00	13.5476	1.648
2016-07-22 10:00:00	13.5355	1.53711
2016-07-22 11:00:00	13.5424	1.40854
2016-07-22 12:00:00	13.526	1.3337
2016-07-22 13:00:00	13.5224	1.2978
2016-07-22 14:00:00	13.5133	1.2686
2016-07-22 15:00:00	13.5082	1.32574
2016-07-22 16:00:00	13.5082	1.38701
2016-07-22 17:00:00	13.5082	1.42168
2016-07-22 18:00:00	13.5092	1.47406
2016-07-22 19:00:00	13.5082	1.52997
2016-07-22 20:00:00	13.5082	1.56677
2016-07-22 21:00:00	13.5088	1.60939
2016-07-22 22:00:00	13.5115	1.87427
2016-07-22 23:00:00	13.535	1.96772
2016-07-23	13.558	1.40838
2016-07-23 01:00:00	13.6065	1.67096
2016-07-23 02:00:00	13.6157	1.53154
2016-07-23 03:00:00	13.6072	1.63177
2016-07-23 04:00:00	13.6046	1.75174
2016-07-23 05:00:00	13.5981	1.78281
2016-07-23 06:00:00	13.5981	1.81918
2016-07-23 07:00:00	13.5981	1.76373
2016-07-23 08:00:00	13.5981	1.67029
2016-07-23 09:00:00	13.5981	1.72076
2016-07-23 10:00:00	13.5737	1.73161
2016-07-23 11:00:00	13.5604	1.65865
2016-07-23 12:00:00	13.5511	1.57595
2016-07-23 13:00:00	13.5496	1.45952
2016-07-23 14:00:00	13.5404	1.39757
2016-07-23 15:00:00	13.5242	1.41598
2016-07-23 16:00:00	13.51	1.41199
2016-07-23 17:00:00	13.5082	1.46854
2016-07-23 18:00:00	13.5082	1.57359
2016-07-23 19:00:00	13.5082	1.63341
2016-07-23 20:00:00	13.5082	1.6971
2016-07-23 21:00:00	13.5082	1.72004
2016-07-23 22:00:00	13.5073	1.66326
2016-07-23 23:00:00	13.4904	1.63583
2016-07-24	13.4821	1.62907
2016-07-24 01:00:00	13.45	1.62315
2016-07-24 02:00:00	13.436	1.62487
2016-07-24 03:00:00	13.418	1.56548
2016-07-24 04:00:00	13.3782	1.61787
2016-07-24 05:00:00	13.354	1.65276
2016-07-24 06:00:00	13.3328	1.66482
2016-07-24 07:00:00	13.3275	1.67496
2016-07-24 08:00:00	13.327	1.46991
2016-07-24 09:00:00	13.3255	1.54827
2016-07-24 10:00:00	13.3144	1.50569
2016-07-24 11:00:00	13.3065	1.48301
2016-07-24 12:00:00	13.2989	1.46964
2016-07-24 13:00:00	13.2776	1.46073
2016-07-24 14:00:00	13.2391	1.33017
2016-07-24 15:00:00	13.1989	1.23321
2016-07-24 16:00:00	13.162	1.2541
2016-07-24 17:00:00	13.1547	1.26661
2016-07-24 18:00:00	13.166	1.31683
2016-07-24 19:00:00	13.1736	1.37664
2016-07-24 20:00:00	13.1779	1.34914
2016-07-24 21:00:00	13.1762	1.35428
2016-07-24 22:00:00	13.187	1.42287
2016-07-24 23:00:00	13.1931	1.4665
2016-07-25	13.2088	1.50224
2016-07-25 01:00:00	13.2479	1.55365
2016-07-25 02:00:00	13.2891	1.46541
2016-07-25 03:00:00	13.3028	1.61467
2016-07-25 04:00:00	13.2842	1.63023
2016-07-25 05:00:00	13.2662	1.70198
2016-07-25 06:00:00	13.2439	1.76704
2016-07-25 07:00:00	13.2391	1.7237
2016-07-25 08:00:00	13.2467	1.60023
2016-07-25 09:00:00	13.2429	1.61075
2016-07-25 10:00:00	13.2363	1.58629
2016-07-25 11:00:00	13.2124	1.48204
2016-07-25 12:00:00	13.1895	1.38088
2016-07-25 13:00:00	13.178	1.37375
2016-07-25 14:00:00	13.1738	1.29115
2016-07-25 15:00:00	13.1902	1.24218
2016-07-25 16:00:00	13.202	1.29169
2016-07-25 17:00:00	13.1976	1.3265
2016-07-25 18:00:00	13.191	1.37689
2016-07-25 19:00:00	13.1893	1.48769
2016-07-25 20:00:00	13.1996	1.61517
2016-07-25 21:00:00	13.22	1.6975
2016-07-25 22:00:00	13.2367	1.6975
2016-07-25 23:00:00	13.2516	1.71377
2016-07-26	13.2639	1.74227
2016-07-26 01:00:00	13.2949	1.67711
2016-07-26 02:00:00	13.2931	1.55179
2016-07-26 03:00:00	13.2961	1.63644
2016-07-26 04:00:00	13.2984	1.65807
2016-07-26 05:00:00	13.3084	1.72352
2016-07-26 06:00:00	13.3016	1.74454
2016-07-26 07:00:00	13.2914	1.79132
2016-07-26 08:00:00	13.2721	1.81335
2016-07-26 09:00:00	13.2651	1.7945
2016-07-26 10:00:00	13.2804	1.77271
2016-07-26 11:00:00	13.2906	1.78509
2016-07-26 12:00:00	13.291	1.66754
2016-07-26 13:00:00	13.2923	1.60773
2016-07-26 14:00:00	13.2949	1.54399
2016-07-26 15:00:00	13.2956	1.48871
2016-07-26 16:00:00	13.2821	1.47508
2016-07-26 17:00:00	13.2774	1.50408
2016-07-26 18:00:00	13.2837	1.61363
2016-07-26 19:00:00	13.2957	1.80245
2016-07-26 20:00:00	13.3162	2.01501
2016-07-26 21:00:00	13.3651	2.17686
2016-07-26 22:00:00	13.418	2.34233
2016-07-26 23:00:00	13.4641	2.49193
2016-07-27	13.5121	2.47261
2016-07-27 01:00:00	13.5744	2.75068
2016-07-27 02:00:00	13.6009	2.91497
2016-07-27 03:00:00	13.6476	2.50543
2016-07-27 04:00:00	13.6583	1.87633
2016-07-27 05:00:00	13.6432	2.50615
2016-07-27 06:00:00	13.6589	2.65833
2016-07-27 07:00:00	13.6511	2.34478
2016-07-27 08:00:00	13.6416	2.47551
2016-07-27 09:00:00	13.6238	2.83279
2016-07-27 10:00:00	13.6027	3.79789
2016-07-27 11:00:00	13.5981	2.80916
[truncated: 1,529 more rows]
