# Supplementary material for: Return of warm conditions in the southeastern Bering Sea: Physics to fluorescence
Source: PLoS One. 2017 Sep 28;12(9):e0185464. doi: 10.1371/journal.pone.0185464 (PMC5619787; doi:10.1371/journal.pone.0185464)
Supplement: S2 Data — Moored chlorophyll fluorescence data presented in Fig 5. (ZIP) [file pone.0185464.s002.zip]

Archive with 5 entries (5 files):
- NOAAEcoFOCI_2015bsm2a_ecfChlorophyll_11m.csv
- NOAAEcoFOCI_2013bs4b_ecfChlorophyll_14m.csv
- NOAAEcoFOCI_2014bs2c_ecfChlorophyll_11m.csv
- NOAAEcoFOCI_2014bs4b_ecfChlorophyll_13m.csv
- NOAAEcoFOCI_2014bsm2a_ecfChlorophyll_13m.csv
