# Supplementary material for: Return of warm conditions in the southeastern Bering Sea: Physics to fluorescence
Source: PLoS One. 2017 Sep 28;12(9):e0185464. doi: 10.1371/journal.pone.0185464 (PMC5619787; doi:10.1371/journal.pone.0185464)
Supplement: S2 Data — Moored chlorophyll fluorescence data presented in Fig 5. (ZIP) [file pone.0185464.s002.zip › NOAAEcoFOCI_2015bsm2a_ecfChlorophyll_11m.csv]

Global Attributes: for file 15bsm2a_ecf_0011m.nc
DATA_CMNT: 15bsm2a_eco_flsb603_11m.txt
COMPOSITE: 1
PROG_CMNT01:
CREATION_DATE: March 23	2016 15:57 UTC
PROJECT: EXPERIMENT
EXPERIMENT: EXPERIMENT
MOORING: 15BSM-2A
WATER_MASS: B
EDIT_CMNT01:
WATER_DEPTH: 0.0
EPIC_FILE_GENERATOR: trim_netcdf.py V0.1.0
INST_TYPE: EcoFluorometer
time		depth	lat	lon	fluor_3031	Fch_906
					fluorometer	Chlorophyll A
time		dbar	degree_north	degree_west	volts	ugrams/l
2015-05-02 01:00:00		11.0	56.8666	164.05	128.254	0.334159
2015-05-02 02:00:00		11.0	56.8666	164.05	159.602	0.588076
2015-05-02 03:00:00		11.0	56.8666	164.05	211.14	1.00553
2015-05-02 04:00:00		11.0	56.8666	164.05	272.909	1.50586
2015-05-02 05:00:00		11.0	56.8666	164.05	344.541	2.08608
2015-05-02 06:00:00		11.0	56.8666	164.05	293.165	1.66994
2015-05-02 07:00:00		11.0	56.8666	164.05	251.028	1.32863
2015-05-02 08:00:00		11.0	56.8666	164.05	312.723	1.82836
2015-05-02 09:00:00		11.0	56.8666	164.05	286.662	1.61726
2015-05-02 10:00:00		11.0	56.8666	164.05	268.907	1.47345
2015-05-02 11:00:00		11.0	56.8666	164.05	260.963	1.4091
2015-05-02 12:00:00		11.0	56.8666	164.05	269.474	1.47804
2015-05-02 13:00:00		11.0	56.8666	164.05	227.144	1.13517
2015-05-02 14:00:00		11.0	56.8666	164.05	226.868	1.13293
2015-05-02 15:00:00		11.0	56.8666	164.05	263.153	1.42684
2015-05-02 16:00:00		11.0	56.8666	164.05	290.401	1.64755
2015-05-02 17:00:00		11.0	56.8666	164.05	263.233	1.42749
2015-05-02 18:00:00		11.0	56.8666	164.05	266.533	1.45421
2015-05-02 19:00:00		11.0	56.8666	164.05	261.183	1.41088
2015-05-02 20:00:00		11.0	56.8666	164.05	243.836	1.27037
2015-05-02 21:00:00		11.0	56.8666	164.05	173.05	0.697004
2015-05-02 22:00:00		11.0	56.8666	164.05	132.16	0.365799
2015-05-02 23:00:00		11.0	56.8666	164.05	132.928	0.372018
2015-05-03 00:00:00		11.0	56.8666	164.05	123.009	0.29167
2015-05-03 01:00:00		11.0	56.8666	164.05	121.0	0.2754
2015-05-03 02:00:00		11.0	56.8666	164.05	126.058	0.31637
2015-05-03 03:00:00		11.0	56.8666	164.05	132.05	0.364902
2015-05-03 04:00:00		11.0	56.8666	164.05	216.182	1.04637
2015-05-03 05:00:00		11.0	56.8666	164.05	273.114	1.50753
2015-05-03 06:00:00		11.0	56.8666	164.05	282.675	1.58497
2015-05-03 07:00:00		11.0	56.8666	164.05	298.054	1.70954
2015-05-03 08:00:00		11.0	56.8666	164.05	321.044	1.89576
2015-05-03 09:00:00		11.0	56.8666	164.05	347.514	2.11016
2015-05-03 10:00:00		11.0	56.8666	164.05	481.863	3.19839
2015-05-03 11:00:00		11.0	56.8666	164.05	906.082	6.63456
2015-05-03 12:00:00		11.0	56.8666	164.05	855.874	6.22788
2015-05-03 13:00:00		11.0	56.8666	164.05	429.629	2.77529
2015-05-03 14:00:00		11.0	56.8666	164.05	298.196	1.71069
2015-05-03 15:00:00		11.0	56.8666	164.05	351.604	2.14329
2015-05-03 16:00:00		11.0	56.8666	164.05	287.479	1.62388
2015-05-03 17:00:00		11.0	56.8666	164.05	238.891	1.23032
2015-05-03 18:00:00		11.0	56.8666	164.05	245.973	1.28768
2015-05-03 19:00:00		11.0	56.8666	164.05	268.698	1.47175
2015-05-03 20:00:00		11.0	56.8666	164.05	236.126	1.20792
2015-05-03 21:00:00		11.0	56.8666	164.05	191.189	0.843928
2015-05-03 22:00:00		11.0	56.8666	164.05	179.733	0.751133
2015-05-03 23:00:00		11.0	56.8666	164.05	174.922	0.712171
2015-05-04 00:00:00		11.0	56.8666	164.05	149.576	0.506862
2015-05-04 01:00:00		11.0	56.8666	164.05	158.63	0.5802
2015-05-04 02:00:00		11.0	56.8666	164.05	181.478	0.765275
2015-05-04 03:00:00		11.0	56.8666	164.05	177.897	0.736269
2015-05-04 04:00:00		11.0	56.8666	164.05	224.533	1.11401
2015-05-04 05:00:00		11.0	56.8666	164.05	274.77	1.52094
2015-05-04 06:00:00		11.0	56.8666	164.05	262.222	1.4193
2015-05-04 07:00:00		11.0	56.8666	164.05	252.168	1.33786
2015-05-04 08:00:00		11.0	56.8666	164.05	289.597	1.64104
2015-05-04 09:00:00		11.0	56.8666	164.05	323.893	1.91883
2015-05-04 10:00:00		11.0	56.8666	164.05	338.818	2.03973
2015-05-04 11:00:00		11.0	56.8666	164.05	327.395	1.9472
2015-05-04 12:00:00		11.0	56.8666	164.05	312.812	1.82908
2015-05-04 13:00:00		11.0	56.8666	164.05	304.416	1.76107
2015-05-04 14:00:00		11.0	56.8666	164.05	298.222	1.7109
2015-05-04 15:00:00		11.0	56.8666	164.05	271.553	1.49488
2015-05-04 16:00:00		11.0	56.8666	164.05	242.765	1.26169
2015-05-04 17:00:00		11.0	56.8666	164.05	251.274	1.33062
2015-05-04 18:00:00		11.0	56.8666	164.05	272.422	1.50192
2015-05-04 19:00:00		11.0	56.8666	164.05	239.833	1.23795
2015-05-04 20:00:00		11.0	56.8666	164.05	213.417	1.02398
2015-05-04 21:00:00		11.0	56.8666	164.05	170.36	0.675217
2015-05-04 22:00:00		11.0	56.8666	164.05	162.363	0.610441
2015-05-04 23:00:00		11.0	56.8666	164.05	157.494	0.570998
2015-05-05 00:00:00		11.0	56.8666	164.05	177.203	0.730645
2015-05-05 01:00:00		11.0	56.8666	164.05	218.296	1.06349
2015-05-05 02:00:00		11.0	56.8666	164.05	228.783	1.14844
2015-05-05 03:00:00		11.0	56.8666	164.05	268.109	1.46699
2015-05-05 04:00:00		11.0	56.8666	164.05	277.438	1.54255
2015-05-05 05:00:00		11.0	56.8666	164.05	290.259	1.6464
2015-05-05 06:00:00		11.0	56.8666	164.05	323.597	1.91643
2015-05-05 07:00:00		11.0	56.8666	164.05	311.779	1.82071
2015-05-05 08:00:00		11.0	56.8666	164.05	333.19	1.99414
2015-05-05 09:00:00		11.0	56.8666	164.05	316.95	1.8626
2015-05-05 10:00:00		11.0	56.8666	164.05	325.494	1.9318
2015-05-05 11:00:00		11.0	56.8666	164.05	338.512	2.03725
2015-05-05 12:00:00		11.0	56.8666	164.05	352.591	2.15129
2015-05-05 13:00:00		11.0	56.8666	164.05	352.142	2.14765
2015-05-05 14:00:00		11.0	56.8666	164.05	321.72	1.90123
2015-05-05 15:00:00		11.0	56.8666	164.05	318.387	1.87424
2015-05-05 16:00:00		11.0	56.8666	164.05	327.684	1.94954
2015-05-05 17:00:00		11.0	56.8666	164.05	338.439	2.03666
2015-05-05 18:00:00		11.0	56.8666	164.05	341.766	2.06361
2015-05-05 19:00:00		11.0	56.8666	164.05	351.183	2.13988
2015-05-05 20:00:00		11.0	56.8666	164.05	358.585	2.19984
2015-05-05 21:00:00		11.0	56.8666	164.05	305.839	1.7726
2015-05-05 22:00:00		11.0	56.8666	164.05	256.24	1.37084
2015-05-05 23:00:00		11.0	56.8666	164.05	298.497	1.71312
2015-05-06 00:00:00		11.0	56.8666	164.05	255.743	1.36681
2015-05-06 01:00:00		11.0	56.8666	164.05	255.97	1.36866
2015-05-06 02:00:00		11.0	56.8666	164.05	275.64	1.52798
2015-05-06 03:00:00		11.0	56.8666	164.05	314.806	1.84523
2015-05-06 04:00:00		11.0	56.8666	164.05	363.022	2.23578
2015-05-06 05:00:00		11.0	56.8666	164.05	401.413	2.54674
2015-05-06 06:00:00		11.0	56.8666	164.05	391.16	2.46369
2015-05-06 07:00:00		11.0	56.8666	164.05	398.545	2.52351
2015-05-06 08:00:00		11.0	56.8666	164.05	454.109	2.97358
2015-05-06 09:00:00		11.0	56.8666	164.05	379.432	2.3687
2015-05-06 10:00:00		11.0	56.8666	164.05	382.725	2.39537
2015-05-06 11:00:00		11.0	56.8666	164.05	495.802	3.31129
2015-05-06 12:00:00		11.0	56.8666	164.05	547.193	3.72756
2015-05-06 13:00:00		11.0	56.8666	164.05	491.796	3.27885
2015-05-06 14:00:00		11.0	56.8666	164.05	521.679	3.5209
2015-05-06 15:00:00		11.0	56.8666	164.05	543.466	3.69738
2015-05-06 16:00:00		11.0	56.8666	164.05	523.443	3.53519
2015-05-06 17:00:00		11.0	56.8666	164.05	585.027	4.03402
2015-05-06 18:00:00		11.0	56.8666	164.05	550.435	3.75383
2015-05-06 19:00:00		11.0	56.8666	164.05	478.18	3.16856
2015-05-06 20:00:00		11.0	56.8666	164.05	477.74	3.165
2015-05-06 21:00:00		11.0	56.8666	164.05	438.978	2.85102
2015-05-06 22:00:00		11.0	56.8666	164.05	400.148	2.5365
2015-05-06 23:00:00		11.0	56.8666	164.05	312.498	1.82654
2015-05-07 00:00:00		11.0	56.8666	164.05	416.303	2.66735
2015-05-07 01:00:00		11.0	56.8666	164.05	386.918	2.42934
2015-05-07 02:00:00		11.0	56.8666	164.05	426.443	2.74949
2015-05-07 03:00:00		11.0	56.8666	164.05	410.742	2.62231
2015-05-07 04:00:00		11.0	56.8666	164.05	356.534	2.18322
2015-05-07 05:00:00		11.0	56.8666	164.05	428.864	2.7691
2015-05-07 06:00:00		11.0	56.8666	164.05	443.506	2.8877
2015-05-07 07:00:00		11.0	56.8666	164.05	351.847	2.14526
2015-05-07 08:00:00		11.0	56.8666	164.05	339.626	2.04627
2015-05-07 09:00:00		11.0	56.8666	164.05	416.683	2.67043
2015-05-07 10:00:00		11.0	56.8666	164.05	368.351	2.27894
2015-05-07 11:00:00		11.0	56.8666	164.05	584.59	4.03048
2015-05-07 12:00:00		11.0	56.8666	164.05	787.855	5.67693
2015-05-07 13:00:00		11.0	56.8666	164.05	552.868	3.77353
2015-05-07 14:00:00		11.0	56.8666	164.05	487.794	3.24643
2015-05-07 15:00:00		11.0	56.8666	164.05	489.61	3.26114
2015-05-07 16:00:00		11.0	56.8666	164.05	546.498	3.72193
2015-05-07 17:00:00		11.0	56.8666	164.05	420.376	2.70034
2015-05-07 18:00:00		11.0	56.8666	164.05	338.793	2.03953
2015-05-07 19:00:00		11.0	56.8666	164.05	303.533	1.75392
2015-05-07 20:00:00		11.0	56.8666	164.05	319.426	1.88265
2015-05-07 21:00:00		11.0	56.8666	164.05	350.68	2.13581
2015-05-07 22:00:00		11.0	56.8666	164.05	361.137	2.22051
2015-05-07 23:00:00		11.0	56.8666	164.05	389.735	2.45215
2015-05-08 00:00:00		11.0	56.8666	164.05	390.349	2.45713
2015-05-08 01:00:00		11.0	56.8666	164.05	358.344	2.19789
2015-05-08 02:00:00		11.0	56.8666	164.05	380.989	2.38131
2015-05-08 03:00:00		11.0	56.8666	164.05	387.93	2.43753
2015-05-08 04:00:00		11.0	56.8666	164.05	373.706	2.32232
2015-05-08 05:00:00		11.0	56.8666	164.05	374.64	2.32988
2015-05-08 06:00:00		11.0	56.8666	164.05	376.296	2.3433
2015-05-08 07:00:00		11.0	56.8666	164.05	353.509	2.15873
2015-05-08 08:00:00		11.0	56.8666	164.05	410.682	2.62182
2015-05-08 09:00:00		11.0	56.8666	164.05	443.906	2.89094
2015-05-08 10:00:00		11.0	56.8666	164.05	438.302	2.84555
2015-05-08 11:00:00		11.0	56.8666	164.05	434.301	2.81314
2015-05-08 12:00:00		11.0	56.8666	164.05	396.321	2.5055
2015-05-08 13:00:00		11.0	56.8666	164.05	413.443	2.64419
2015-05-08 14:00:00		11.0	56.8666	164.05	423.826	2.72829
2015-05-08 15:00:00		11.0	56.8666	164.05	469.934	3.10177
2015-05-08 16:00:00		11.0	56.8666	164.05	466.028	3.07012
2015-05-08 17:00:00		11.0	56.8666	164.05	410.676	2.62177
2015-05-08 18:00:00		11.0	56.8666	164.05	385.468	2.41759
2015-05-08 19:00:00		11.0	56.8666	164.05	378.857	2.36404
2015-05-08 20:00:00		11.0	56.8666	164.05	373.552	2.32107
2015-05-08 21:00:00		11.0	56.8666	164.05	336.892	2.02412
2015-05-08 22:00:00		11.0	56.8666	164.05	339.562	2.04575
2015-05-08 23:00:00		11.0	56.8666	164.05	370.653	2.29759
2015-05-09 00:00:00		11.0	56.8666	164.05	400.875	2.54239
2015-05-09 01:00:00		11.0	56.8666	164.05	404.525	2.57195
2015-05-09 02:00:00		11.0	56.8666	164.05	414.301	2.65114
2015-05-09 03:00:00		11.0	56.8666	164.05	420.682	2.70283
2015-05-09 04:00:00		11.0	56.8666	164.05	427.131	2.75506
2015-05-09 05:00:00		11.0	56.8666	164.05	442.925	2.88299
2015-05-09 06:00:00		11.0	56.8666	164.05	444.925	2.89919
2015-05-09 07:00:00		11.0	56.8666	164.05	405.703	2.58149
2015-05-09 08:00:00		11.0	56.8666	164.05	432.019	2.79465
2015-05-09 09:00:00		11.0	56.8666	164.05	448.267	2.92626
2015-05-09 10:00:00		11.0	56.8666	164.05	490.555	3.2688
2015-05-09 11:00:00		11.0	56.8666	164.05	503.238	3.37153
2015-05-09 12:00:00		11.0	56.8666	164.05	485.539	3.22817
2015-05-09 13:00:00		11.0	56.8666	164.05	450.775	2.94658
2015-05-09 14:00:00		11.0	56.8666	164.05	421.569	2.71001
2015-05-09 15:00:00		11.0	56.8666	164.05	453.53	2.96889
2015-05-09 16:00:00		11.0	56.8666	164.05	466.31	3.07241
2015-05-09 17:00:00		11.0	56.8666	164.05	471.014	3.11052
2015-05-09 18:00:00		11.0	56.8666	164.05	466.332	3.07259
2015-05-09 19:00:00		11.0	56.8666	164.05	471.322	3.11301
2015-05-09 20:00:00		11.0	56.8666	164.05	454.726	2.97858
2015-05-09 21:00:00		11.0	56.8666	164.05	458.602	3.00997
2015-05-09 22:00:00		11.0	56.8666	164.05	480.581	3.18801
2015-05-09 23:00:00		11.0	56.8666	164.05	481.382	3.1945
2015-05-10 00:00:00		11.0	56.8666	164.05	468.751	3.09218
2015-05-10 01:00:00		11.0	56.8666	164.05	464.66	3.05904
2015-05-10 02:00:00		11.0	56.8666	164.05	495.296	3.3072
2015-05-10 03:00:00		11.0	56.8666	164.05	500.478	3.34917
2015-05-10 04:00:00		11.0	56.8666	164.05	482.527	3.20377
2015-05-10 05:00:00		11.0	56.8666	164.05	493.045	3.28896
2015-05-10 06:00:00		11.0	56.8666	164.05	483.018	3.20775
2015-05-10 07:00:00		11.0	56.8666	164.05	440.328	2.86196
2015-05-10 08:00:00		11.0	56.8666	164.05	419.737	2.69517
2015-05-10 09:00:00		11.0	56.8666	164.05	434.287	2.81303
2015-05-10 10:00:00		11.0	56.8666	164.05	484.625	3.22076
2015-05-10 11:00:00		11.0	56.8666	164.05	510.246	3.4283
2015-05-10 12:00:00		11.0	56.8666	164.05	521.725	3.52127
2015-05-10 13:00:00		11.0	56.8666	164.05	472.624	3.12355
2015-05-10 14:00:00		11.0	56.8666	164.05	422.967	2.72133
2015-05-10 15:00:00		11.0	56.8666	164.05	442.329	2.87816
2015-05-10 16:00:00		11.0	56.8666	164.05	478.329	3.16976
2015-05-10 17:00:00		11.0	56.8666	164.05	496.075	3.31351
2015-05-10 18:00:00		11.0	56.8666	164.05	486.517	3.23608
2015-05-10 19:00:00		11.0	56.8666	164.05	501.44	3.35696
2015-05-10 20:00:00		11.0	56.8666	164.05	518.481	3.49499
2015-05-10 21:00:00		11.0	56.8666	164.05	554.229	3.78455
2015-05-10 22:00:00		11.0	56.8666	164.05	555.134	3.79188
2015-05-10 23:00:00		11.0	56.8666	164.05	553.919	3.78204
2015-05-11 00:00:00		11.0	56.8666	164.05	569.175	3.90562
2015-05-11 01:00:00		11.0	56.8666	164.05	578.174	3.97851
2015-05-11 02:00:00		11.0	56.8666	164.05	604.723	4.19355
2015-05-11 03:00:00		11.0	56.8666	164.05	588.62	4.06313
2015-05-11 04:00:00		11.0	56.8666	164.05	574.159	3.94599
2015-05-11 05:00:00		11.0	56.8666	164.05	526.793	3.56232
2015-05-11 06:00:00		11.0	56.8666	164.05	532.642	3.6097
2015-05-11 07:00:00		11.0	56.8666	164.05	510.245	3.42829
2015-05-11 08:00:00		11.0	56.8666	164.05	482.489	3.20346
2015-05-11 09:00:00		11.0	56.8666	164.05	445.278	2.90205
2015-05-11 10:00:00		11.0	56.8666	164.05	534.122	3.62169
2015-05-11 11:00:00		11.0	56.8666	164.05	632.478	4.41837
2015-05-11 12:00:00		11.0	56.8666	164.05	656.989	4.61691
2015-05-11 13:00:00		11.0	56.8666	164.05	554.774	3.78897
2015-05-11 14:00:00		11.0	56.8666	164.05	495.972	3.31268
2015-05-11 15:00:00		11.0	56.8666	164.05	539.959	3.66897
2015-05-11 16:00:00		11.0	56.8666	164.05	496.845	3.31975
2015-05-11 17:00:00		11.0	56.8666	164.05	503.86	3.37656
2015-05-11 18:00:00		11.0	56.8666	164.05	517.331	3.48568
2015-05-11 19:00:00		11.0	56.8666	164.05	524.876	3.5468
2015-05-11 20:00:00		11.0	56.8666	164.05	536.0	3.6369
2015-05-11 21:00:00		11.0	56.8666	164.05	555.044	3.79116
2015-05-11 22:00:00		11.0	56.8666	164.05	551.666	3.76379
2015-05-11 23:00:00		11.0	56.8666	164.05	554.247	3.7847
2015-05-12 00:00:00		11.0	56.8666	164.05	532.659	3.60984
2015-05-12 01:00:00		11.0	56.8666	164.05	511.559	3.43893
2015-05-12 02:00:00		11.0	56.8666	164.05	543.507	3.69771
2015-05-12 03:00:00		11.0	56.8666	164.05	574.123	3.9457
2015-05-12 04:00:00		11.0	56.8666	164.05	640.71	4.48505
2015-05-12 05:00:00		11.0	56.8666	164.05	635.75	4.44488
2015-05-12 06:00:00		11.0	56.8666	164.05	614.262	4.27082
2015-05-12 07:00:00		11.0	56.8666	164.05	532.017	3.60464
2015-05-12 08:00:00		11.0	56.8666	164.05	492.485	3.28443
2015-05-12 09:00:00		11.0	56.8666	164.05	501.592	3.3582
2015-05-12 10:00:00		11.0	56.8666	164.05	558.297	3.8175
2015-05-12 11:00:00		11.0	56.8666	164.05	585.002	4.03382
2015-05-12 12:00:00		11.0	56.8666	164.05	581.193	4.00296
2015-05-12 13:00:00		11.0	56.8666	164.05	543.938	3.70119
2015-05-12 14:00:00		11.0	56.8666	164.05	535.502	3.63287
2015-05-12 15:00:00		11.0	56.8666	164.05	605.785	4.20216
2015-05-12 16:00:00		11.0	56.8666	164.05	600.391	4.15847
2015-05-12 17:00:00		11.0	56.8666	164.05	551.593	3.7632
2015-05-12 18:00:00		11.0	56.8666	164.05	562.114	3.84843
2015-05-12 19:00:00		11.0	56.8666	164.05	556.106	3.79976
2015-05-12 20:00:00		11.0	56.8666	164.05	535.093	3.62955
2015-05-12 21:00:00		11.0	56.8666	164.05	517.439	3.48655
2015-05-12 22:00:00		11.0	56.8666	164.05	519.773	3.50547
2015-05-12 23:00:00		11.0	56.8666	164.05	538.578	3.65778
2015-05-13 00:00:00		11.0	56.8666	164.05	541.894	3.68464
2015-05-13 01:00:00		11.0	56.8666	164.05	538.415	3.65646
2015-05-13 02:00:00		11.0	56.8666	164.05	575.409	3.95611
2015-05-13 03:00:00		11.0	56.8666	164.05	604.918	4.19513
2015-05-13 04:00:00		11.0	56.8666	164.05	554.001	3.78271
2015-05-13 05:00:00		11.0	56.8666	164.05	552.05	3.76691
2015-05-13 06:00:00		11.0	56.8666	164.05	578.0	3.9771
2015-05-13 07:00:00		11.0	56.8666	164.05	539.763	3.66738
2015-05-13 08:00:00		11.0	56.8666	164.05	531.082	3.59707
2015-05-13 09:00:00		11.0	56.8666	164.05	544.423	3.70512
2015-05-13 10:00:00		11.0	56.8666	164.05	531.898	3.60367
2015-05-13 11:00:00		11.0	56.8666	164.05	514.947	3.46637
2015-05-13 12:00:00		11.0	56.8666	164.05	494.07	3.29726
2015-05-13 13:00:00		11.0	56.8666	164.05	487.586	3.24475
2015-05-13 14:00:00		11.0	56.8666	164.05	492.144	3.28167
2015-05-13 15:00:00		11.0	56.8666	164.05	519.267	3.50137
2015-05-13 16:00:00		11.0	56.8666	164.05	539.57	3.66582
2015-05-13 17:00:00		11.0	56.8666	164.05	469.433	3.09771
2015-05-13 18:00:00		11.0	56.8666	164.05	430.199	2.77992
2015-05-13 19:00:00		11.0	56.8666	164.05	449.505	2.93629
2015-05-13 20:00:00		11.0	56.8666	164.05	494.491	3.30067
2015-05-13 21:00:00		11.0	56.8666	164.05	549.422	3.74562
2015-05-13 22:00:00		11.0	56.8666	164.05	582.532	4.01381
2015-05-13 23:00:00		11.0	56.8666	164.05	569.923	3.91167
2015-05-14 00:00:00		11.0	56.8666	164.05	540.763	3.67548
2015-05-14 01:00:00		11.0	56.8666	164.05	527.514	3.56816
2015-05-14 02:00:00		11.0	56.8666	164.05	525.12	3.54877
2015-05-14 03:00:00		11.0	56.8666	164.05	510.912	3.43369
2015-05-14 04:00:00		11.0	56.8666	164.05	491.192	3.27396
2015-05-14 05:00:00		11.0	56.8666	164.05	490.568	3.2689
2015-05-14 06:00:00		11.0	56.8666	164.05	512.785	3.44886
2015-05-14 07:00:00		11.0	56.8666	164.05	580.802	3.9998
2015-05-14 08:00:00		11.0	56.8666	164.05	654.445	4.59631
2015-05-14 09:00:00		11.0	56.8666	164.05	651.37	4.5714
2015-05-14 10:00:00		11.0	56.8666	164.05	569.978	3.91212
2015-05-14 11:00:00		11.0	56.8666	164.05	548.974	3.74199
2015-05-14 12:00:00		11.0	56.8666	164.05	554.514	3.78686
2015-05-14 13:00:00		11.0	56.8666	164.05	547.034	3.72628
2015-05-14 14:00:00		11.0	56.8666	164.05	510.394	3.42949
2015-05-14 15:00:00		11.0	56.8666	164.05	472.722	3.12435
2015-05-14 16:00:00		11.0	56.8666	164.05	465.092	3.06254
2015-05-14 17:00:00		11.0	56.8666	164.05	424.526	2.73396
2015-05-14 18:00:00		11.0	56.8666	164.05	381.504	2.38549
2015-05-14 19:00:00		11.0	56.8666	164.05	499.531	3.3415
2015-05-14 20:00:00		11.0	56.8666	164.05	572.813	3.93508
2015-05-14 21:00:00		11.0	56.8666	164.05	608.368	4.22308
2015-05-14 22:00:00		11.0	56.8666	164.05	652.139	4.57763
2015-05-14 23:00:00		11.0	56.8666	164.05	628.008	4.38216
2015-05-15 00:00:00		11.0	56.8666	164.05	607.405	4.21528
2015-05-15 01:00:00		11.0	56.8666	164.05	598.928	4.14662
2015-05-15 02:00:00		11.0	56.8666	164.05	567.499	3.89204
2015-05-15 03:00:00		11.0	56.8666	164.05	523.374	3.53463
2015-05-15 04:00:00		11.0	56.8666	164.05	470.689	3.10788
2015-05-15 05:00:00		11.0	56.8666	164.05	395.447	2.49842
2015-05-15 06:00:00		11.0	56.8666	164.05	430.209	2.77999
2015-05-15 07:00:00		11.0	56.8666	164.05	496.65	3.31816
2015-05-15 08:00:00		11.0	56.8666	164.05	452.989	2.96451
2015-05-15 09:00:00		11.0	56.8666	164.05	401.442	2.54698
2015-05-15 10:00:00		11.0	56.8666	164.05	464.187	3.05522
2015-05-15 11:00:00		11.0	56.8666	164.05	519.01	3.49928
2015-05-15 12:00:00		11.0	56.8666	164.05	476.935	3.15847
2015-05-15 13:00:00		11.0	56.8666	164.05	396.185	2.5044
2015-05-15 14:00:00		11.0	56.8666	164.05	371.433	2.30391
2015-05-15 15:00:00		11.0	56.8666	164.05	325.795	1.93424
2015-05-15 16:00:00		11.0	56.8666	164.05	261.314	1.41194
2015-05-15 17:00:00		11.0	56.8666	164.05	276.229	1.53275
2015-05-15 18:00:00		11.0	56.8666	164.05	351.564	2.14296
2015-05-15 19:00:00		11.0	56.8666	164.05	370.319	2.29489
2015-05-15 20:00:00		11.0	56.8666	164.05	378.299	2.35952
2015-05-15 21:00:00		11.0	56.8666	164.05	476.318	3.15348
2015-05-15 22:00:00		11.0	56.8666	164.05	572.611	3.93345
2015-05-15 23:00:00		11.0	56.8666	164.05	565.842	3.87862
2015-05-16 00:00:00		11.0	56.8666	164.05	628.547	4.38653
2015-05-16 01:00:00		11.0	56.8666	164.05	623.679	4.3471
2015-05-16 02:00:00		11.0	56.8666	164.05	661.81	4.65596
2015-05-16 03:00:00		11.0	56.8666	164.05	597.359	4.1339
2015-05-16 04:00:00		11.0	56.8666	164.05	395.8	2.50128
2015-05-16 05:00:00		11.0	56.8666	164.05	394.144	2.48787
2015-05-16 06:00:00		11.0	56.8666	164.05	335.657	2.01412
2015-05-16 07:00:00		11.0	56.8666	164.05	254.347	1.35551
2015-05-16 08:00:00		11.0	56.8666	164.05	260.671	1.40673
2015-05-16 09:00:00		11.0	56.8666	164.05	253.828	1.3513
2015-05-16 10:00:00		11.0	56.8666	164.05	266.173	1.4513
2015-05-16 11:00:00		11.0	56.8666	164.05	266.415	1.45326
2015-05-16 12:00:00		11.0	56.8666	164.05	243.0	1.2636
2015-05-16 13:00:00		11.0	56.8666	164.05	283.45	1.59125
2015-05-16 14:00:00		11.0	56.8666	164.05	301.031	1.73365
2015-05-16 15:00:00		11.0	56.8666	164.05	304.927	1.76521
2015-05-16 16:00:00		11.0	56.8666	164.05	303.609	1.75453
2015-05-16 17:00:00		11.0	56.8666	164.05	288.515	1.63227
2015-05-16 18:00:00		11.0	56.8666	164.05	293.421	1.67201
2015-05-16 19:00:00		11.0	56.8666	164.05	295.564	1.68937
2015-05-16 20:00:00		11.0	56.8666	164.05	295.428	1.68826
2015-05-16 21:00:00		11.0	56.8666	164.05	315.216	1.84855
2015-05-16 22:00:00		11.0	56.8666	164.05	353.038	2.15491
2015-05-16 23:00:00		11.0	56.8666	164.05	459.089	3.01392
2015-05-17 00:00:00		11.0	56.8666	164.05	560.146	3.83248
2015-05-17 01:00:00		11.0	56.8666	164.05	566.24	3.88184
2015-05-17 02:00:00		11.0	56.8666	164.05	544.857	3.70864
2015-05-17 03:00:00		11.0	56.8666	164.05	470.438	3.10585
2015-05-17 04:00:00		11.0	56.8666	164.05	401.131	2.54446
2015-05-17 05:00:00		11.0	56.8666	164.05	336.685	2.02245
2015-05-17 06:00:00		11.0	56.8666	164.05	287.409	1.62332
2015-05-17 07:00:00		11.0	56.8666	164.05	297.753	1.7071
2015-05-17 08:00:00		11.0	56.8666	164.05	296.754	1.699
2015-05-17 09:00:00		11.0	56.8666	164.05	303.0	1.7496
2015-05-17 10:00:00		11.0	56.8666	164.05	304.433	1.7612
2015-05-17 11:00:00		11.0	56.8666	164.05	297.901	1.7083
2015-05-17 12:00:00		11.0	56.8666	164.05	288.525	1.63235
2015-05-17 13:00:00		11.0	56.8666	164.05	274.719	1.52052
2015-05-17 14:00:00		11.0	56.8666	164.05	269.941	1.48182
2015-05-17 15:00:00		11.0	56.8666	164.05	309.335	1.80091
2015-05-17 16:00:00		11.0	56.8666	164.05	321.207	1.89707
2015-05-17 17:00:00		11.0	56.8666	164.05	299.47	1.72101
2015-05-17 18:00:00		11.0	56.8666	164.05	300.938	1.7329
2015-05-17 19:00:00		11.0	56.8666	164.05	303.404	1.75287
2015-05-17 20:00:00		11.0	56.8666	164.05	295.191	1.68634
2015-05-17 21:00:00		11.0	56.8666	164.05	260.693	1.40691
2015-05-17 22:00:00		11.0	56.8666	164.05	224.699	1.11536
2015-05-17 23:00:00		11.0	56.8666	164.05	275.256	1.52487
2015-05-18 00:00:00		11.0	56.8666	164.05	348.315	2.11666
2015-05-18 01:00:00		11.0	56.8666	164.05	348.228	2.11595
2015-05-18 02:00:00		11.0	56.8666	164.05	345.0	2.0898
2015-05-18 03:00:00		11.0	56.8666	164.05	336.719	2.02273
2015-05-18 04:00:00		11.0	56.8666	164.05	340.768	2.05552
2015-05-18 05:00:00		11.0	56.8666	164.05	382.18	2.39096
2015-05-18 06:00:00		11.0	56.8666	164.05	374.082	2.32537
2015-05-18 07:00:00		11.0	56.8666	164.05	318.515	1.87527
2015-05-18 08:00:00		11.0	56.8666	164.05	322.827	1.9102
2015-05-18 09:00:00		11.0	56.8666	164.05	361.605	2.2243
2015-05-18 10:00:00		11.0	56.8666	164.05	392.604	2.47539
2015-05-18 11:00:00		11.0	56.8666	164.05	403.903	2.56692
2015-05-18 12:00:00		11.0	56.8666	164.05	365.797	2.25826
2015-05-18 13:00:00		11.0	56.8666	164.05	315.752	1.85289
2015-05-18 14:00:00		11.0	56.8666	164.05	340.369	2.05229
2015-05-18 15:00:00		11.0	56.8666	164.05	368.182	2.27757
2015-05-18 16:00:00		11.0	56.8666	164.05	344.923	2.08918
2015-05-18 17:00:00		11.0	56.8666	164.05	320.544	1.89171
2015-05-18 18:00:00		11.0	56.8666	164.05	331.447	1.98002
2015-05-18 19:00:00		11.0	56.8666	164.05	347.123	2.10699
2015-05-18 20:00:00		11.0	56.8666	164.05	340.558	2.05382
2015-05-18 21:00:00		11.0	56.8666	164.05	338.676	2.03857
2015-05-18 22:00:00		11.0	56.8666	164.05	318.065	1.87163
2015-05-18 23:00:00		11.0	56.8666	164.05	304.545	1.76211
2015-05-19 00:00:00		11.0	56.8666	164.05	343.866	2.08061
2015-05-19 01:00:00		11.0	56.8666	164.05	352.074	2.1471
2015-05-19 02:00:00		11.0	56.8666	164.05	324.798	1.92616
2015-05-19 03:00:00		11.0	56.8666	164.05	316.203	1.85655
2015-05-19 04:00:00		11.0	56.8666	164.05	300.04	1.72562
2015-05-19 05:00:00		11.0	56.8666	164.05	319.16	1.88049
2015-05-19 06:00:00		11.0	56.8666	164.05	327.332	1.94669
2015-05-19 07:00:00		11.0	56.8666	164.05	304.239	1.75963
2015-05-19 08:00:00		11.0	56.8666	164.05	287.119	1.62096
2015-05-19 09:00:00		11.0	56.8666	164.05	328.203	1.95375
2015-05-19 10:00:00		11.0	56.8666	164.05	383.868	2.40463
2015-05-19 11:00:00		11.0	56.8666	164.05	338.254	2.03516
2015-05-19 12:00:00		11.0	56.8666	164.05	275.704	1.5285
2015-05-19 13:00:00		11.0	56.8666	164.05	266.971	1.45777
2015-05-19 14:00:00		11.0	56.8666	164.05	300.784	1.73165
2015-05-19 15:00:00		11.0	56.8666	164.05	348.058	2.11457
2015-05-19 16:00:00		11.0	56.8666	164.05	373.844	2.32344
2015-05-19 17:00:00		11.0	56.8666	164.05	353.574	2.15925
2015-05-19 18:00:00		11.0	56.8666	164.05	391.792	2.46882
2015-05-19 19:00:00		11.0	56.8666	164.05	455.614	2.98577
2015-05-19 20:00:00		11.0	56.8666	164.05	461.04	3.02972
2015-05-19 21:00:00		11.0	56.8666	164.05	397.918	2.51844
2015-05-19 22:00:00		11.0	56.8666	164.05	391.543	2.4668
2015-05-19 23:00:00		11.0	56.8666	164.05	398.099	2.5199
2015-05-20 00:00:00		11.0	56.8666	164.05	432.071	2.79508
2015-05-20 01:00:00		11.0	56.8666	164.05	433.266	2.80476
2015-05-20 02:00:00		11.0	56.8666	164.05	515.489	3.47076
2015-05-20 03:00:00		11.0	56.8666	164.05	650.848	4.56717
2015-05-20 04:00:00		11.0	56.8666	164.05	754.173	5.4041
2015-05-20 05:00:00		11.0	56.8666	164.05	768.508	5.52022
2015-05-20 06:00:00		11.0	56.8666	164.05	770.115	5.53323
2015-05-20 07:00:00		11.0	56.8666	164.05	812.513	5.87666
2015-05-20 08:00:00		11.0	56.8666	164.05	716.516	5.09908
2015-05-20 09:00:00		11.0	56.8666	164.05	700.428	4.96877
2015-05-20 10:00:00		11.0	56.8666	164.05	795.259	5.7369
2015-05-20 11:00:00		11.0	56.8666	164.05	800.77	5.78153
2015-05-20 12:00:00		11.0	56.8666	164.05	728.002	5.19212
2015-05-20 13:00:00		11.0	56.8666	164.05	624.196	4.35129
2015-05-20 14:00:00		11.0	56.8666	164.05	566.486	3.88384
2015-05-20 15:00:00		11.0	56.8666	164.05	501.371	3.3564
2015-05-20 16:00:00		11.0	56.8666	164.05	539.596	3.66603
2015-05-20 17:00:00		11.0	56.8666	164.05	630.943	4.40594
2015-05-20 18:00:00		11.0	56.8666	164.05	763.663	5.48097
2015-05-20 19:00:00		11.0	56.8666	164.05	908.979	6.65803
2015-05-20 20:00:00		11.0	56.8666	164.05	965.669	7.11722
2015-05-20 21:00:00		11.0	56.8666	164.05	961.854	7.08632
2015-05-20 22:00:00		11.0	56.8666	164.05	976.386	7.20403
2015-05-20 23:00:00		11.0	56.8666	164.05	879.584	6.41993
2015-05-21 00:00:00		11.0	56.8666	164.05	817.996	5.92106
2015-05-21 01:00:00		11.0	56.8666	164.05	794.06	5.72719
2015-05-21 02:00:00		11.0	56.8666	164.05	831.226	6.02823
2015-05-21 03:00:00		11.0	56.8666	164.05	873.01	6.36668
2015-05-21 04:00:00		11.0	56.8666	164.05	830.303	6.02075
2015-05-21 05:00:00		11.0	56.8666	164.05	852.153	6.19774
2015-05-21 06:00:00		11.0	56.8666	164.05	936.853	6.88381
2015-05-21 07:00:00		11.0	56.8666	164.05	994.545	7.35111
2015-05-21 08:00:00		11.0	56.8666	164.05	997.057	7.37146
2015-05-21 09:00:00		11.0	56.8666	164.05	1066.34	7.93265
2015-05-21 10:00:00		11.0	56.8666	164.05	1109.89	8.28543
2015-05-21 11:00:00		11.0	56.8666	164.05	994.135	7.34779
2015-05-21 12:00:00		11.0	56.8666	164.05	1155.03	8.65107
2015-05-21 13:00:00		11.0	56.8666	164.05	1200.4	9.01856
2015-05-21 14:00:00		11.0	56.8666	164.05	1079.63	8.04029
2015-05-21 15:00:00		11.0	56.8666	164.05	1014.99	7.51673
2015-05-21 16:00:00		11.0	56.8666	164.05	804.663	5.81307
2015-05-21 17:00:00		11.0	56.8666	164.05	728.407	5.1954
2015-05-21 18:00:00		11.0	56.8666	164.05	954.783	7.02904
2015-05-21 19:00:00		11.0	56.8666	164.05	1046.33	7.77057
2015-05-21 20:00:00		11.0	56.8666	164.05	1143.83	8.56029
2015-05-21 21:00:00		11.0	56.8666	164.05	1174.79	8.81112
2015-05-21 22:00:00		11.0	56.8666	164.05	1120.85	8.3742
2015-05-21 23:00:00		11.0	56.8666	164.05	1165.05	8.7322
2015-05-22 00:00:00		11.0	56.8666	164.05	1072.2	7.98009
2015-05-22 01:00:00		11.0	56.8666	164.05	1028.6	7.62699
2015-05-22 02:00:00		11.0	56.8666	164.05	1107.42	8.26537
2015-05-22 03:00:00		11.0	56.8666	164.05	1194.58	8.97141
2015-05-22 04:00:00		11.0	56.8666	164.05	1270.21	9.58398
2015-05-22 05:00:00		11.0	56.8666	164.05	1307.62	9.887
2015-05-22 06:00:00		11.0	56.8666	164.05	1242.8	9.36198
2015-05-22 07:00:00		11.0	56.8666	164.05	1167.56	8.75257
2015-05-22 08:00:00		11.0	56.8666	164.05	1246.5	9.39196
2015-05-22 09:00:00		11.0	56.8666	164.05	1174.16	8.80601
2015-05-22 10:00:00		11.0	56.8666	164.05	1241.37	9.35042
2015-05-22 11:00:00		11.0	56.8666	164.05	1324.65	10.0249
2015-05-22 12:00:00		11.0	56.8666	164.05	1241.13	9.34848
2015-05-22 13:00:00		11.0	56.8666	164.05	1138.82	8.51977
2015-05-22 14:00:00		11.0	56.8666	164.05	1091.22	8.13419
2015-05-22 15:00:00		11.0	56.8666	164.05	958.537	7.05945
2015-05-22 16:00:00		11.0	56.8666	164.05	952.211	7.00821
2015-05-22 17:00:00		11.0	56.8666	164.05	936.095	6.87767
2015-05-22 18:00:00		11.0	56.8666	164.05	948.543	6.9785
2015-05-22 19:00:00		11.0	56.8666	164.05	1113.52	8.31481
2015-05-22 20:00:00		11.0	56.8666	164.05	1095.72	8.17065
2015-05-22 21:00:00		11.0	56.8666	164.05	1123.23	8.39349
2015-05-22 22:00:00		11.0	56.8666	164.05	1201.12	9.02437
2015-05-22 23:00:00		11.0	56.8666	164.05	1193.87	8.96567
2015-05-23 00:00:00		11.0	56.8666	164.05	1208.93	9.08761
2015-05-23 01:00:00		11.0	56.8666	164.05	1172.56	8.79308
2015-05-23 02:00:00		11.0	56.8666	164.05	1048.17	7.78548
2015-05-23 03:00:00		11.0	56.8666	164.05	933.856	6.85953
2015-05-23 04:00:00		11.0	56.8666	164.05	1036.72	7.69277
2015-05-23 05:00:00		11.0	56.8666	164.05	1187.09	8.91069
2015-05-23 06:00:00		11.0	56.8666	164.05	1272.33	9.6012
2015-05-23 07:00:00		11.0	56.8666	164.05	1298.42	9.81253
2015-05-23 08:00:00		11.0	56.8666	164.05	1151.83	8.62514
2015-05-23 09:00:00		11.0	56.8666	164.05	978.094	7.21786
2015-05-23 10:00:00		11.0	56.8666	164.05	1015.28	7.51903
2015-05-23 11:00:00		11.0	56.8666	164.05	1126.75	8.42196
2015-05-23 12:00:00		11.0	56.8666	164.05	1121.23	8.3773
2015-05-23 13:00:00		11.0	56.8666	164.05	1110.8	8.2928
2015-05-23 14:00:00		11.0	56.8666	164.05	1058.87	7.87215
2015-05-23 15:00:00		11.0	56.8666	164.05	1036.81	7.6935
2015-05-23 16:00:00		11.0	56.8666	164.05	1036.66	7.69223
2015-05-23 17:00:00		11.0	56.8666	164.05	1057.71	7.86277
2015-05-23 18:00:00		11.0	56.8666	164.05	1087.1	8.10084
2015-05-23 19:00:00		11.0	56.8666	164.05	1167.48	8.75186
2015-05-23 20:00:00		11.0	56.8666	164.05	1177.74	8.83496
2015-05-23 21:00:00		11.0	56.8666	164.05	1166.21	8.74162
2015-05-23 22:00:00		11.0	56.8666	164.05	1217.27	9.15517
2015-05-23 23:00:00		11.0	56.8666	164.05	1202.32	9.03407
2015-05-24 00:00:00		11.0	56.8666	164.05	1183.51	8.88176
2015-05-24 01:00:00		11.0	56.8666	164.05	1223.49	9.20556
2015-05-24 02:00:00		11.0	56.8666	164.05	1225.19	9.21936
2015-05-24 03:00:00		11.0	56.8666	164.05	1242.25	9.3575
2015-05-24 04:00:00		11.0	56.8666	164.05	1248.11	9.40497
2015-05-24 05:00:00		11.0	56.8666	164.05	1233.63	9.28773
2015-05-24 06:00:00		11.0	56.8666	164.05	1171.19	8.78194
2015-05-24 07:00:00		11.0	56.8666	164.05	1153.99	8.64263
2015-05-24 08:00:00		11.0	56.8666	164.05	1190.0	8.9343
2015-05-24 09:00:00		11.0	56.8666	164.05	1175.03	8.81305
2015-05-24 10:00:00		11.0	56.8666	164.05	1173.27	8.79882
2015-05-24 11:00:00		11.0	56.8666	164.05	1266.43	9.55336
2015-05-24 12:00:00		11.0	56.8666	164.05	1321.89	10.0026
2015-05-24 13:00:00		11.0	56.8666	164.05	1321.08	9.99603
2015-05-24 14:00:00		11.0	56.8666	164.05	1302.17	9.84286
2015-05-24 15:00:00		11.0	56.8666	164.05	1421.35	10.8083
2015-05-24 16:00:00		11.0	56.8666	164.05	1439.01	10.9513
2015-05-24 17:00:00		11.0	56.8666	164.05	1322.87	10.0105
2015-05-24 18:00:00		11.0	56.8666	164.05	1258.74	9.49111
2015-05-24 19:00:00		11.0	56.8666	164.05	1267.34	9.56078
2015-05-24 20:00:00		11.0	56.8666	164.05	1248.94	9.4117
2015-05-24 21:00:00		11.0	56.8666	164.05	1223.52	9.20581
2015-05-24 22:00:00		11.0	56.8666	164.05	1252.16	9.4378
2015-05-24 23:00:00		11.0	56.8666	164.05	1301.29	9.83576
2015-05-25 00:00:00		11.0	56.8666	164.05	1303.16	9.8509
2015-05-25 01:00:00		11.0	56.8666	164.05	1301.66	9.83877
2015-05-25 02:00:00		11.0	56.8666	164.05	1293.3	9.77106
2015-05-25 03:00:00		11.0	56.8666	164.05	1299.0	9.8172
2015-05-25 04:00:00		11.0	56.8666	164.05	1325.89	10.035
2015-05-25 05:00:00		11.0	56.8666	164.05	1385.59	10.5186
2015-05-25 06:00:00		11.0	56.8666	164.05	1327.83	10.0507
2015-05-25 07:00:00		11.0	56.8666	164.05	1268.59	9.57092
2015-05-25 08:00:00		11.0	56.8666	164.05	1365.34	10.3545
2015-05-25 09:00:00		11.0	56.8666	164.05	1359.09	10.3039
2015-05-25 10:00:00		11.0	56.8666	164.05	1350.77	10.2366
2015-05-25 11:00:00		11.0	56.8666	164.05	1290.32	9.74686
2015-05-25 12:00:00		11.0	56.8666	164.05	1282.83	9.68621
2015-05-25 13:00:00		11.0	56.8666	164.05	1437.13	10.9361
2015-05-25 14:00:00		11.0	56.8666	164.05	1580.09	12.094
2015-05-25 15:00:00		11.0	56.8666	164.05	1636.26	12.549
2015-05-25 16:00:00		11.0	56.8666	164.05	1618.12	12.4021
2015-05-25 17:00:00		11.0	56.8666	164.05	1485.55	11.3282
2015-05-25 18:00:00		11.0	56.8666	164.05	1445.74	11.0058
2015-05-25 19:00:00		11.0	56.8666	164.05	1367.72	10.3738
2015-05-25 20:00:00		11.0	56.8666	164.05	1326.53	10.0402
2015-05-25 21:00:00		11.0	56.8666	164.05	1277.91	9.6464
2015-05-25 22:00:00		11.0	56.8666	164.05	1242.59	9.3603
2015-05-25 23:00:00		11.0	56.8666	164.05	1265.03	9.54208
2015-05-26 00:00:00		11.0	56.8666	164.05	1344.47	10.1855
2015-05-26 01:00:00		11.0	56.8666	164.05	1338.24	10.135
2015-05-26 02:00:00		11.0	56.8666	164.05	1343.43	10.1771
2015-05-26 03:00:00		11.0	56.8666	164.05	1394.74	10.5927
2015-05-26 04:00:00		11.0	56.8666	164.05	1395.83	10.6015
2015-05-26 05:00:00		11.0	56.8666	164.05	1398.14	10.6202
2015-05-26 06:00:00		11.0	56.8666	164.05	1373.15	10.4179
2015-05-26 07:00:00		11.0	56.8666	164.05	1319.32	9.9818
2015-05-26 08:00:00		11.0	56.8666	164.05	1256.96	9.47667
2015-05-26 09:00:00		11.0	56.8666	164.05	1120.16	8.36858
2015-05-26 10:00:00		11.0	56.8666	164.05	1089.87	8.12325
2015-05-26 11:00:00		11.0	56.8666	164.05	1046.2	7.76952
2015-05-26 12:00:00		11.0	56.8666	164.05	1099.46	8.20093
2015-05-26 13:00:00		11.0	56.8666	164.05	1208.44	9.08369
2015-05-26 14:00:00		11.0	56.8666	164.05	1416.89	10.7721
2015-05-26 15:00:00		11.0	56.8666	164.05	1532.25	11.7065
2015-05-26 16:00:00		11.0	56.8666	164.05	1516.85	11.5818
2015-05-26 17:00:00		11.0	56.8666	164.05	1453.22	11.0664
2015-05-26 18:00:00		11.0	56.8666	164.05	1457.07	11.0976
2015-05-26 19:00:00		11.0	56.8666	164.05	1433.59	10.9074
2015-05-26 20:00:00		11.0	56.8666	164.05	1387.63	10.5351
2015-05-26 21:00:00		11.0	56.8666	164.05	1290.42	9.74771
2015-05-26 22:00:00		11.0	56.8666	164.05	1263.69	9.53117
2015-05-26 23:00:00		11.0	56.8666	164.05	1251.73	9.43434
2015-05-27 00:00:00		11.0	56.8666	164.05	1301.03	9.83361
2015-05-27 01:00:00		11.0	56.8666	164.05	1383.36	10.5005
2015-05-27 02:00:00		11.0	56.8666	164.05	1433.37	10.9056
2015-05-27 03:00:00		11.0	56.8666	164.05	1567.32	11.9906
2015-05-27 04:00:00		11.0	56.8666	164.05	1590.45	12.1779
2015-05-27 05:00:00		11.0	56.8666	164.05	1563.92	11.9631
2015-05-27 06:00:00		11.0	56.8666	164.05	1509.61	11.5231
2015-05-27 07:00:00		11.0	56.8666	164.05	1523.74	11.6376
2015-05-27 08:00:00		11.0	56.8666	164.05	1580.33	12.096
2015-05-27 09:00:00		11.0	56.8666	164.05	1408.88	10.7073
2015-05-27 10:00:00		11.0	56.8666	164.05	1385.73	10.5197
2015-05-27 11:00:00		11.0	56.8666	164.05	1474.41	11.238
2015-05-27 12:00:00		11.0	56.8666	164.05	1492.3	11.3829
2015-05-27 13:00:00		11.0	56.8666	164.05	1432.14	10.8956
2015-05-27 14:00:00		11.0	56.8666	164.05	1363.06	10.3361
2015-05-27 15:00:00		11.0	56.8666	164.05	1254.65	9.458
2015-05-27 16:00:00		11.0	56.8666	164.05	1154.35	8.64552
2015-05-27 17:00:00		11.0	56.8666	164.05	1217.39	9.15615
2015-05-27 18:00:00		11.0	56.8666	164.05	1260.22	9.5031
2015-05-27 19:00:00		11.0	56.8666	164.05	1264.25	9.53572
2015-05-27 20:00:00		11.0	56.8666	164.05	1351.18	10.2399
2015-05-27 21:00:00		11.0	56.8666	164.05	1426.92	10.8533
2015-05-27 22:00:00		11.0	56.8666	164.05	1388.25	10.5401
2015-05-27 23:00:00		11.0	56.8666	164.05	1458.89	11.1123
2015-05-28 00:00:00		11.0	56.8666	164.05	1430.75	10.8844
2015-05-28 01:00:00		11.0	56.8666	164.05	1464.34	11.1565
2015-05-28 02:00:00		11.0	56.8666	164.05	1507.74	11.508
2015-05-28 03:00:00		11.0	56.8666	164.05	1463.32	11.1482
2015-05-28 04:00:00		11.0	56.8666	164.05	1540.96	11.7771
2015-05-28 05:00:00		11.0	56.8666	164.05	1606.35	12.3067
2015-05-28 06:00:00		11.0	56.8666	164.05	1589.21	12.1679
2015-05-28 07:00:00		11.0	56.8666	164.05	1649.78	12.6585
2015-05-28 08:00:00		11.0	56.8666	164.05	1488.73	11.354
2015-05-28 09:00:00		11.0	56.8666	164.05	1671.49	12.8344
2015-05-28 10:00:00		11.0	56.8666	164.05	1767.95	13.6157
2015-05-28 11:00:00		11.0	56.8666	164.05	1722.15	13.2447
2015-05-28 12:00:00		11.0	56.8666	164.05	1720.12	13.2283
2015-05-28 13:00:00		11.0	56.8666	164.05	1820.71	14.043
2015-05-28 14:00:00		11.0	56.8666	164.05	1584.91	12.1331
2015-05-28 15:00:00		11.0	56.8666	164.05	1532.81	11.711
2015-05-28 16:00:00		11.0	56.8666	164.05	1469.31	11.1967
2015-05-28 17:00:00		11.0	56.8666	164.05	1165.48	8.73572
2015-05-28 18:00:00		11.0	56.8666	164.05	1239.87	9.33825
2015-05-28 19:00:00		11.0	56.8666	164.05	1323.27	10.0138
2015-05-28 20:00:00		11.0	56.8666	164.05	1250.22	9.42212
2015-05-28 21:00:00		11.0	56.8666	164.05	1191.67	8.94783
2015-05-28 22:00:00		11.0	56.8666	164.05	1234.65	9.29595
2015-05-28 23:00:00		11.0	56.8666	164.05	1207.3	9.07446
2015-05-29 00:00:00		11.0	56.8666	164.05	1126.5	8.41997
2015-05-29 01:00:00		11.0	56.8666	164.05	1175.18	8.81427
2015-05-29 02:00:00		11.0	56.8666	164.05	1185.82	8.90044
2015-05-29 03:00:00		11.0	56.8666	164.05	1170.03	8.77252
2015-05-29 04:00:00		11.0	56.8666	164.05	1215.95	9.14448
2015-05-29 05:00:00		11.0	56.8666	164.05	1117.01	8.3431
2015-05-29 06:00:00		11.0	56.8666	164.05	1049.96	7.79995
2015-05-29 07:00:00		11.0	56.8666	164.05	1085.05	8.08419
2015-05-29 08:00:00		11.0	56.8666	164.05	1196.17	8.98424
2015-05-29 09:00:00		11.0	56.8666	164.05	1270.63	9.5874
2015-05-29 10:00:00		11.0	56.8666	164.05	1322.58	10.0082
2015-05-29 11:00:00		11.0	56.8666	164.05	1230.02	9.25847
2015-05-29 12:00:00		11.0	56.8666	164.05	1147.72	8.59185
2015-05-29 13:00:00		11.0	56.8666	164.05	910.409	6.66961
2015-05-29 14:00:00		11.0	56.8666	164.05	673.937	4.75419
2015-05-29 15:00:00		11.0	56.8666	164.05	581.261	4.00351
2015-05-29 16:00:00		11.0	56.8666	164.05	492.59	3.28528
2015-05-29 17:00:00		11.0	56.8666	164.05	462.143	3.03866
2015-05-29 18:00:00		11.0	56.8666	164.05	446.249	2.90991
2015-05-29 19:00:00		11.0	56.8666	164.05	504.835	3.38446
2015-05-29 20:00:00		11.0	56.8666	164.05	655.606	4.60571
2015-05-29 21:00:00		11.0	56.8666	164.05	894.689	6.54228
2015-05-29 22:00:00		11.0	56.8666	164.05	1214.81	9.13527
2015-05-29 23:00:00		11.0	56.8666	164.05	1198.14	9.00027
2015-05-30 00:00:00		11.0	56.8666	164.05	1159.19	8.68475
2015-05-30 01:00:00		11.0	56.8666	164.05	1112.32	8.30505
2015-05-30 02:00:00		11.0	56.8666	164.05	1112.17	8.3039
2015-05-30 03:00:00		11.0	56.8666	164.05	1035.52	7.68303
2015-05-30 04:00:00		11.0	56.8666	164.05	929.767	6.82641
2015-05-30 05:00:00		11.0	56.8666	164.05	836.605	6.0718
2015-05-30 06:00:00		11.0	56.8666	164.05	904.909	6.62506
2015-05-30 07:00:00		11.0	56.8666	164.05	817.156	5.91427
2015-05-30 08:00:00		11.0	56.8666	164.05	861.326	6.27204
2015-05-30 09:00:00		11.0	56.8666	164.05	897.827	6.5677
2015-05-30 10:00:00		11.0	56.8666	164.05	908.946	6.65776
2015-05-30 11:00:00		11.0	56.8666	164.05	891.027	6.51262
2015-05-30 12:00:00		11.0	56.8666	164.05	908.535	6.65444
2015-05-30 13:00:00		11.0	56.8666	164.05	869.655	6.3395
2015-05-30 14:00:00		11.0	56.8666	164.05	768.936	5.52368
2015-05-30 15:00:00		11.0	56.8666	164.05	620.114	4.31822
2015-05-30 16:00:00		11.0	56.8666	164.05	439.27	2.85339
2015-05-30 17:00:00		11.0	56.8666	164.05	409.016	2.60833
2015-05-30 18:00:00		11.0	56.8666	164.05	467.527	3.08227
2015-05-30 19:00:00		11.0	56.8666	164.05	547.179	3.72745
2015-05-30 20:00:00		11.0	56.8666	164.05	674.201	4.75632
2015-05-30 21:00:00		11.0	56.8666	164.05	1165.33	8.73448
2015-05-30 22:00:00		11.0	56.8666	164.05	1092.65	8.14577
2015-05-30 23:00:00		11.0	56.8666	164.05	997.869	7.37804
2015-05-31 00:00:00		11.0	56.8666	164.05	972.091	7.16924
2015-05-31 01:00:00		11.0	56.8666	164.05	926.217	6.79766
2015-05-31 02:00:00		11.0	56.8666	164.05	893.686	6.53416
2015-05-31 03:00:00		11.0	56.8666	164.05	850.066	6.18083
2015-05-31 04:00:00		11.0	56.8666	164.05	951.546	7.00282
2015-05-31 05:00:00		11.0	56.8666	164.05	1007.22	7.45382
2015-05-31 06:00:00		11.0	56.8666	164.05	792.244	5.71247
2015-05-31 07:00:00		11.0	56.8666	164.05	623.789	4.34799
2015-05-31 08:00:00		11.0	56.8666	164.05	611.24	4.24635
2015-05-31 09:00:00		11.0	56.8666	164.05	675.676	4.76827
2015-05-31 10:00:00		11.0	56.8666	164.05	769.785	5.53056
2015-05-31 11:00:00		11.0	56.8666	164.05	928.648	6.81735
2015-05-31 12:00:00		11.0	56.8666	164.05	930.811	6.83487
2015-05-31 13:00:00		11.0	56.8666	164.05	881.666	6.4368
2015-05-31 14:00:00		11.0	56.8666	164.05	652.695	4.58213
2015-05-31 15:00:00		11.0	56.8666	164.05	680.185	4.8048
2015-05-31 16:00:00		11.0	56.8666	164.05	596.131	4.12396
2015-05-31 17:00:00		11.0	56.8666	164.05	576.703	3.96659
2015-05-31 18:00:00		11.0	56.8666	164.05	535.06	3.62929
2015-05-31 19:00:00		11.0	56.8666	164.05	557.365	3.80995
2015-05-31 20:00:00		11.0	56.8666	164.05	582.037	4.0098
2015-05-31 21:00:00		11.0	56.8666	164.05	736.794	5.26333
2015-05-31 22:00:00		11.0	56.8666	164.05	657.471	4.62081
2015-05-31 23:00:00		11.0	56.8666	164.05	407.296	2.5944
2015-06-01 00:00:00		11.0	56.8666	164.05	397.931	2.51854
2015-06-01 01:00:00		11.0	56.8666	164.05	366.194	2.26147
2015-06-01 02:00:00		11.0	56.8666	164.05	356.228	2.18074
2015-06-01 03:00:00		11.0	56.8666	164.05	333.566	1.99718
2015-06-01 04:00:00		11.0	56.8666	164.05	397.67	2.51643
2015-06-01 05:00:00		11.0	56.8666	164.05	514.356	3.46158
2015-06-01 06:00:00		11.0	56.8666	164.05	652.711	4.58226
2015-06-01 07:00:00		11.0	56.8666	164.05	728.198	5.1937
2015-06-01 08:00:00		11.0	56.8666	164.05	832.754	6.0406
2015-06-01 09:00:00		11.0	56.8666	164.05	802.144	5.79267
2015-06-01 10:00:00		11.0	56.8666	164.05	769.47	5.52801
2015-06-01 11:00:00		11.0	56.8666	164.05	766.784	5.50625
2015-06-01 12:00:00		11.0	56.8666	164.05	781.792	5.62781
2015-06-01 13:00:00		11.0	56.8666	164.05	770.735	5.53826
2015-06-01 14:00:00		11.0	56.8666	164.05	695.704	4.9305
2015-06-01 15:00:00		11.0	56.8666	164.05	729.133	5.20128
2015-06-01 16:00:00		11.0	56.8666	164.05	567.413	3.89134
2015-06-01 17:00:00		11.0	56.8666	164.05	461.42	3.0328
2015-06-01 18:00:00		11.0	56.8666	164.05	442.213	2.87722
2015-06-01 19:00:00		11.0	56.8666	164.05	399.065	2.52773
2015-06-01 20:00:00		11.0	56.8666	164.05	407.085	2.59269
2015-06-01 21:00:00		11.0	56.8666	164.05	386.823	2.42857
2015-06-01 22:00:00		11.0	56.8666	164.05	358.591	2.19989
2015-06-01 23:00:00		11.0	56.8666	164.05	283.293	1.58997
2015-06-02 00:00:00		11.0	56.8666	164.05	247.824	1.30268
2015-06-02 01:00:00		11.0	56.8666	164.05	255.457	1.3645
2015-06-02 02:00:00		11.0	56.8666	164.05	248.925	1.31159
2015-06-02 03:00:00		11.0	56.8666	164.05	240.124	1.24031
2015-06-02 04:00:00		11.0	56.8666	164.05	264.71	1.43945
2015-06-02 05:00:00		11.0	56.8666	164.05	302.696	1.74714
2015-06-02 06:00:00		11.0	56.8666	164.05	417.648	2.67825
2015-06-02 07:00:00		11.0	56.8666	164.05	559.664	3.82858
2015-06-02 08:00:00		11.0	56.8666	164.05	632.0	4.4145
2015-06-02 09:00:00		11.0	56.8666	164.05	615.436	4.28033
2015-06-02 10:00:00		11.0	56.8666	164.05	426.935	2.75347
2015-06-02 11:00:00		11.0	56.8666	164.05	386.855	2.42883
2015-06-02 12:00:00		11.0	56.8666	164.05	456.619	2.99391
2015-06-02 13:00:00		11.0	56.8666	164.05	492.008	3.28056
2015-06-02 14:00:00		11.0	56.8666	164.05	548.685	3.73965
2015-06-02 15:00:00		11.0	56.8666	164.05	513.217	3.45236
2015-06-02 16:00:00		11.0	56.8666	164.05	412.684	2.63804
2015-06-02 17:00:00		11.0	56.8666	164.05	330.703	1.974
2015-06-02 18:00:00		11.0	56.8666	164.05	275.175	1.52422
2015-06-02 19:00:00		11.0	56.8666	164.05	255.463	1.36455
2015-06-02 20:00:00		11.0	56.8666	164.05	292.897	1.66776
2015-06-02 21:00:00		11.0	56.8666	164.05	200.07	0.915867
2015-06-02 22:00:00		11.0	56.8666	164.05	198.858	0.906052
2015-06-02 23:00:00		11.0	56.8666	164.05	167.961	0.655781
2015-06-03 00:00:00		11.0	56.8666	164.05	139.933	0.428758
2015-06-03 01:00:00		11.0	56.8666	164.05	139.987	0.429192
2015-06-03 02:00:00		11.0	56.8666	164.05	154.13	0.543752
2015-06-03 03:00:00		11.0	56.8666	164.05	156.574	0.563552
2015-06-03 04:00:00		11.0	56.8666	164.05	165.314	0.63434
2015-06-03 05:00:00		11.0	56.8666	164.05	169.938	0.671799
2015-06-03 06:00:00		11.0	56.8666	164.05	178.783	0.743444
2015-06-03 07:00:00		11.0	56.8666	164.05	340.44	2.05286
2015-06-03 08:00:00		11.0	56.8666	164.05	503.653	3.37489
2015-06-03 09:00:00		11.0	56.8666	164.05	472.535	3.12283
2015-06-03 10:00:00		11.0	56.8666	164.05	315.736	1.85276
2015-06-03 11:00:00		11.0	56.8666	164.05	276.279	1.53316
2015-06-03 12:00:00		11.0	56.8666	164.05	249.952	1.31991
2015-06-03 13:00:00		11.0	56.8666	164.05	300.732	1.73123
2015-06-03 14:00:00		11.0	56.8666	164.05	297.678	1.70649
2015-06-03 15:00:00		11.0	56.8666	164.05	321.993	1.90344
2015-06-03 16:00:00		11.0	56.8666	164.05	209.081	0.988856
2015-06-03 17:00:00		11.0	56.8666	164.05	173.0	0.6966
2015-06-03 18:00:00		11.0	56.8666	164.05	173.048	0.696991
2015-06-03 19:00:00		11.0	56.8666	164.05	173.431	0.700088
2015-06-03 20:00:00		11.0	56.8666	164.05	161.676	0.604873
2015-06-03 21:00:00		11.0	56.8666	164.05	157.307	0.569488
2015-06-03 22:00:00		11.0	56.8666	164.05	203.248	0.941605
2015-06-03 23:00:00		11.0	56.8666	164.05	143.048	0.453987
2015-06-04 00:00:00		11.0	56.8666	164.05	122.295	0.285891
2015-06-04 01:00:00		11.0	56.8666	164.05	129.411	0.343527
2015-06-04 02:00:00		11.0	56.8666	164.05	139.764	0.427392
2015-06-04 03:00:00		11.0	56.8666	164.05	157.687	0.572565
2015-06-04 04:00:00		11.0	56.8666	164.05	150.076	0.510916
2015-06-04 05:00:00		11.0	56.8666	164.05	152.112	0.527403
2015-06-04 06:00:00		11.0	56.8666	164.05	155.361	0.553722
2015-06-04 07:00:00		11.0	56.8666	164.05	171.782	0.686737
2015-06-04 08:00:00		11.0	56.8666	164.05	356.461	2.18263
2015-06-04 09:00:00		11.0	56.8666	164.05	280.764	1.56949
2015-06-04 10:00:00		11.0	56.8666	164.05	185.298	0.796214
2015-06-04 11:00:00		11.0	56.8666	164.05	163.23	0.617462
2015-06-04 12:00:00		11.0	56.8666	164.05	139.27	0.423385
2015-06-04 13:00:00		11.0	56.8666	164.05	148.26	0.496204
2015-06-04 14:00:00		11.0	56.8666	164.05	157.333	0.569697
2015-06-04 15:00:00		11.0	56.8666	164.05	168.361	0.65902
2015-06-04 16:00:00		11.0	56.8666	164.05	144.613	0.466665
2015-06-04 17:00:00		11.0	56.8666	164.05	130.123	0.3493
2015-06-04 18:00:00		11.0	56.8666	164.05	135.472	0.392622
2015-06-04 19:00:00		11.0	56.8666	164.05	153.908	0.541954
2015-06-04 20:00:00		11.0	56.8666	164.05	107.043	0.162351
2015-06-04 21:00:00		11.0	56.8666	164.05	109.226	0.180029
2015-06-04 22:00:00		11.0	56.8666	164.05	119.845	0.266041
2015-06-04 23:00:00		11.0	56.8666	164.05	111.833	0.201145
2015-06-05 00:00:00		11.0	56.8666	164.05	103.052	0.130025
2015-06-05 01:00:00		11.0	56.8666	164.05	106.131	0.154961
2015-06-05 02:00:00		11.0	56.8666	164.05	114.249	0.220714
2015-06-05 03:00:00		11.0	56.8666	164.05	130.043	0.348651
2015-06-05 04:00:00		11.0	56.8666	164.05	133.067	0.37314
2015-06-05 05:00:00		11.0	56.8666	164.05	138.012	0.413201
2015-06-05 06:00:00		11.0	56.8666	164.05	139.114	0.422121
2015-06-05 07:00:00		11.0	56.8666	164.05	149.133	0.503281
2015-06-05 08:00:00		11.0	56.8666	164.05	162.165	0.608835
2015-06-05 09:00:00		11.0	56.8666	164.05	180.125	0.754311
2015-06-05 10:00:00		11.0	56.8666	164.05	195.007	0.874858
2015-06-05 11:00:00		11.0	56.8666	164.05	196.055	0.883345
2015-06-05 12:00:00		11.0	56.8666	164.05	204.953	0.955416
2015-06-05 13:00:00		11.0	56.8666	164.05	196.029	0.883136
2015-06-05 14:00:00		11.0	56.8666	164.05	203.015	0.939724
2015-06-05 15:00:00		11.0	56.8666	164.05	207.946	0.979659
2015-06-05 16:00:00		11.0	56.8666	164.05	179.974	0.753093
2015-06-05 17:00:00		11.0	56.8666	164.05	157.0	0.567
2015-06-05 18:00:00		11.0	56.8666	164.05	155.002	0.550818
2015-06-05 19:00:00		11.0	56.8666	164.05	153.004	0.534631
2015-06-05 20:00:00		11.0	56.8666	164.05	151.006	0.518449
2015-06-05 21:00:00		11.0	56.8666	164.05	137.058	0.405472
2015-06-05 22:00:00		11.0	56.8666	164.05	140.979	0.437229
2015-06-05 23:00:00		11.0	56.8666	164.05	139.012	0.421299
2015-06-06 00:00:00		11.0	56.8666	164.05	131.058	0.356868
2015-06-06 01:00:00		11.0	56.8666	164.05	130.008	0.348367
2015-06-06 02:00:00		11.0	56.8666	164.05	146.844	0.484739
2015-06-06 03:00:00		11.0	56.8666	164.05	161.846	0.606253
2015-06-06 04:00:00		11.0	56.8666	164.05	169.909	0.671563
2015-06-06 05:00:00		11.0	56.8666	164.05	160.125	0.592311
2015-06-06 06:00:00		11.0	56.8666	164.05	162.96	0.615276
2015-06-06 07:00:00		11.0	56.8666	164.05	172.856	0.695431
2015-06-06 08:00:00		11.0	56.8666	164.05	182.845	0.776341
2015-06-06 09:00:00		11.0	56.8666	164.05	184.967	0.793535
2015-06-06 10:00:00		11.0	56.8666	164.05	188.93	0.825634
2015-06-06 11:00:00		11.0	56.8666	164.05	197.833	0.897745
2015-06-06 12:00:00		11.0	56.8666	164.05	190.155	0.835559
2015-06-06 13:00:00		11.0	56.8666	164.05	200.774	0.92157
2015-06-06 14:00:00		11.0	56.8666	164.05	202.957	0.939249
2015-06-06 15:00:00		11.0	56.8666	164.05	175.637	0.71796
2015-06-06 16:00:00		11.0	56.8666	164.05	180.858	0.760253
2015-06-06 17:00:00		11.0	56.8666	164.05	154.667	0.548101
2015-06-06 18:00:00		11.0	56.8666	164.05	143.284	0.455899
2015-06-06 19:00:00		11.0	56.8666	164.05	132.293	0.366874
2015-06-06 20:00:00		11.0	56.8666	164.05	129.083	0.340874
2015-06-06 21:00:00		11.0	56.8666	164.05	124.144	0.300869
2015-06-06 22:00:00		11.0	56.8666	164.05	125.94	0.315415
2015-06-06 23:00:00		11.0	56.8666	164.05	126.0	0.3159
2015-06-07 00:00:00		11.0	56.8666	164.05	125.032	0.308058
2015-06-07 01:00:00		11.0	56.8666	164.05	132.736	0.37046
2015-06-07 02:00:00		11.0	56.8666	164.05	144.594	0.466509
2015-06-07 03:00:00		11.0	56.8666	164.05	145.965	0.477617
2015-06-07 04:00:00		11.0	56.8666	164.05	155.639	0.555978
2015-06-07 05:00:00		11.0	56.8666	164.05	172.368	0.69148
2015-06-07 06:00:00		11.0	56.8666	164.05	163.38	0.61868
2015-06-07 07:00:00		11.0	56.8666	164.05	163.0	0.6156
2015-06-07 08:00:00		11.0	56.8666	164.05	173.557	0.701115
2015-06-07 09:00:00		11.0	56.8666	164.05	172.082	0.689165
2015-06-07 10:00:00		11.0	56.8666	164.05	167.211	0.649708
2015-06-07 11:00:00		11.0	56.8666	164.05	175.61	0.717744
2015-06-07 12:00:00		11.0	56.8666	164.05	175.044	0.71316
2015-06-07 13:00:00		11.0	56.8666	164.05	180.729	0.759201
2015-06-07 14:00:00		11.0	56.8666	164.05	180.046	0.753675
2015-06-07 15:00:00		11.0	56.8666	164.05	162.854	0.614418
2015-06-07 16:00:00		11.0	56.8666	164.05	156.29	0.561247
2015-06-07 17:00:00		11.0	56.8666	164.05	160.753	0.5974
2015-06-07 18:00:00		11.0	56.8666	164.05	164.798	0.630164
2015-06-07 19:00:00		11.0	56.8666	164.05	159.308	0.585695
2015-06-07 20:00:00		11.0	56.8666	164.05	140.996	0.437371
2015-06-07 21:00:00		11.0	56.8666	164.05	140.0	0.4293
2015-06-07 22:00:00		11.0	56.8666	164.05	132.437	0.368042
2015-06-07 23:00:00		11.0	56.8666	164.05	132.0	0.3645
2015-06-08 00:00:00		11.0	56.8666	164.05	143.321	0.456198
2015-06-08 01:00:00		11.0	56.8666	164.05	137.404	0.408272
2015-06-08 02:00:00		11.0	56.8666	164.05	154.887	0.549887
2015-06-08 03:00:00		11.0	56.8666	164.05	158.821	0.58175
2015-06-08 04:00:00		11.0	56.8666	164.05	159.0	0.5832
2015-06-08 05:00:00		11.0	56.8666	164.05	166.505	0.64399
2015-06-08 06:00:00		11.0	56.8666	164.05	156.69	0.564489
2015-06-08 07:00:00		11.0	56.8666	164.05	166.298	0.642314
2015-06-08 08:00:00		11.0	56.8666	164.05	176.351	0.723741
2015-06-08 09:00:00		11.0	56.8666	164.05	167.658	0.653328
2015-06-08 10:00:00		11.0	56.8666	164.05	170.733	0.678233
2015-06-08 11:00:00		11.0	56.8666	164.05	154.224	0.544512
2015-06-08 12:00:00		11.0	56.8666	164.05	156.724	0.564761
2015-06-08 13:00:00		11.0	56.8666	164.05	160.72	0.597134
2015-06-08 14:00:00		11.0	56.8666	164.05	165.645	0.637023
2015-06-08 15:00:00		11.0	56.8666	164.05	162.289	0.609837
2015-06-08 16:00:00		11.0	56.8666	164.05	152.73	0.532413
2015-06-08 17:00:00		11.0	56.8666	164.05	151.074	0.519
2015-06-08 18:00:00		11.0	56.8666	164.05	152.85	0.533382
2015-06-08 19:00:00		11.0	56.8666	164.05	160.39	0.594455
2015-06-08 20:00:00		11.0	56.8666	164.05	167.46	0.651725
2015-06-08 21:00:00		11.0	56.8666	164.05	166.156	0.641168
2015-06-08 22:00:00		11.0	56.8666	164.05	129.174	0.341612
2015-06-08 23:00:00		11.0	56.8666	164.05	135.198	0.390403
2015-06-09 00:00:00		11.0	56.8666	164.05	132.325	0.367134
2015-06-09 01:00:00		11.0	56.8666	164.05	157.693	0.57261
2015-06-09 02:00:00		11.0	56.8666	164.05	174.668	0.710109
2015-06-09 03:00:00		11.0	56.8666	164.05	178.747	0.74315
2015-06-09 04:00:00		11.0	56.8666	164.05	191.804	0.848909
2015-06-09 05:00:00		11.0	56.8666	164.05	188.433	0.821606
2015-06-09 06:00:00		11.0	56.8666	164.05	192.563	0.855059
2015-06-09 07:00:00		11.0	56.8666	164.05	193.911	0.865983
2015-06-09 08:00:00		11.0	56.8666	164.05	192.179	0.851952
2015-06-09 09:00:00		11.0	56.8666	164.05	199.276	0.909437
2015-06-09 10:00:00		11.0	56.8666	164.05	190.007	0.834359
2015-06-09 11:00:00		11.0	56.8666	164.05	177.205	0.730659
2015-06-09 12:00:00		11.0	56.8666	164.05	177.812	0.735581
2015-06-09 13:00:00		11.0	56.8666	164.05	179.811	0.751767
2015-06-09 14:00:00		11.0	56.8666	164.05	192.66	0.855844
2015-06-09 15:00:00		11.0	56.8666	164.05	173.227	0.698441
2015-06-09 16:00:00		11.0	56.8666	164.05	165.586	0.636548
2015-06-09 17:00:00		11.0	56.8666	164.05	171.309	0.682899
2015-06-09 18:00:00		11.0	56.8666	164.05	165.699	0.637464
2015-06-09 19:00:00		11.0	56.8666	164.05	173.091	0.697337
2015-06-09 20:00:00		11.0	56.8666	164.05	172.204	0.69015
2015-06-09 21:00:00		11.0	56.8666	164.05	144.191	0.463249
2015-06-09 22:00:00		11.0	56.8666	164.05	131.145	0.357571
2015-06-09 23:00:00		11.0	56.8666	164.05	140.741	0.435302
2015-06-10 00:00:00		11.0	56.8666	164.05	138.424	0.416534
2015-06-10 01:00:00		11.0	56.8666	164.05	147.822	0.492657
2015-06-10 02:00:00		11.0	56.8666	164.05	136.515	0.401071
2015-06-10 03:00:00		11.0	56.8666	164.05	141.236	0.439315
2015-06-10 04:00:00		11.0	56.8666	164.05	155.348	0.553616
2015-06-10 05:00:00		11.0	56.8666	164.05	189.883	0.833354
2015-06-10 06:00:00		11.0	56.8666	164.05	182.458	0.773207
2015-06-10 07:00:00		11.0	56.8666	164.05	181.0	0.7614
2015-06-10 08:00:00		11.0	56.8666	164.05	189.857	0.83314
2015-06-10 09:00:00		11.0	56.8666	164.05	188.346	0.820899
2015-06-10 10:00:00		11.0	56.8666	164.05	204.791	0.954107
2015-06-10 11:00:00		11.0	56.8666	164.05	187.582	0.814715
2015-06-10 12:00:00		11.0	56.8666	164.05	171.777	0.686695
2015-06-10 13:00:00		11.0	56.8666	164.05	177.045	0.729366
2015-06-10 14:00:00		11.0	56.8666	164.05	181.518	0.765598
2015-06-10 15:00:00		11.0	56.8666	164.05	180.243	0.755269
2015-06-10 16:00:00		11.0	56.8666	164.05	178.245	0.739083
2015-06-10 17:00:00		11.0	56.8666	164.05	178.0	0.7371
2015-06-10 18:00:00		11.0	56.8666	164.05	172.748	0.694555
2015-06-10 19:00:00		11.0	56.8666	164.05	165.88	0.638927
2015-06-10 20:00:00		11.0	56.8666	164.05	171.988	0.688399
2015-06-10 21:00:00		11.0	56.8666	164.05	139.85	0.428087
2015-06-10 22:00:00		11.0	56.8666	164.05	162.009	0.607572
2015-06-10 23:00:00		11.0	56.8666	164.05	129.444	0.343795
2015-06-11 00:00:00		11.0	56.8666	164.05	153.557	0.539108
2015-06-11 01:00:00		11.0	56.8666	164.05	151.923	0.525873
2015-06-11 02:00:00		11.0	56.8666	164.05	170.943	0.679939
2015-06-11 03:00:00		11.0	56.8666	164.05	182.662	0.774864
2015-06-11 04:00:00		11.0	56.8666	164.05	189.191	0.827746
2015-06-11 05:00:00		11.0	56.8666	164.05	188.272	0.820303
2015-06-11 06:00:00		11.0	56.8666	164.05	183.684	0.783142
2015-06-11 07:00:00		11.0	56.8666	164.05	182.138	0.770617
2015-06-11 08:00:00		11.0	56.8666	164.05	178.556	0.741604
2015-06-11 09:00:00		11.0	56.8666	164.05	202.077	0.93212
2015-06-11 10:00:00		11.0	56.8666	164.05	184.525	0.789951
2015-06-11 11:00:00		11.0	56.8666	164.05	190.437	0.837842
2015-06-11 12:00:00		11.0	56.8666	164.05	191.143	0.84356
2015-06-11 13:00:00		11.0	56.8666	164.05	191.856	0.849333
2015-06-11 14:00:00		11.0	56.8666	164.05	177.467	0.732783
2015-06-11 15:00:00		11.0	56.8666	164.05	171.585	0.685138
2015-06-11 16:00:00		11.0	56.8666	164.05	170.147	0.673491
2015-06-11 17:00:00		11.0	56.8666	164.05	184.481	0.789597
2015-06-11 18:00:00		11.0	56.8666	164.05	200.612	0.920253
2015-06-11 19:00:00		11.0	56.8666	164.05	190.256	0.836372
2015-06-11 20:00:00		11.0	56.8666	164.05	180.361	0.756227
2015-06-11 21:00:00		11.0	56.8666	164.05	173.914	0.704003
2015-06-11 22:00:00		11.0	56.8666	164.05	172.153	0.689743
2015-06-11 23:00:00		11.0	56.8666	164.05	178.765	0.7433
2015-06-12 00:00:00		11.0	56.8666	164.05	188.446	0.821714
2015-06-12 01:00:00		11.0	56.8666	164.05	179.878	0.752311
2015-06-12 02:00:00		11.0	56.8666	164.05	180.527	0.75757
2015-06-12 03:00:00		11.0	56.8666	164.05	188.574	0.822747
2015-06-12 04:00:00		11.0	56.8666	164.05	194.202	0.868338
2015-06-12 05:00:00		11.0	56.8666	164.05	196.679	0.888397
2015-06-12 06:00:00		11.0	56.8666	164.05	200.354	0.918166
2015-06-12 07:00:00		11.0	56.8666	164.05	207.699	0.977664
2015-06-12 08:00:00		11.0	56.8666	164.05	196.456	0.886591
2015-06-12 09:00:00		11.0	56.8666	164.05	195.67	0.88023
2015-06-12 10:00:00		11.0	56.8666	164.05	190.16	0.835595
2015-06-12 11:00:00		11.0	56.8666	164.05	188.167	0.819451
2015-06-12 12:00:00		11.0	56.8666	164.05	199.65	0.912464
2015-06-12 13:00:00		11.0	56.8666	164.05	187.869	0.817037
2015-06-12 14:00:00		11.0	56.8666	164.05	199.113	0.908117
2015-06-12 15:00:00		11.0	56.8666	164.05	226.872	1.13297
2015-06-12 16:00:00		11.0	56.8666	164.05	211.301	1.00684
2015-06-12 17:00:00		11.0	56.8666	164.05	196.248	0.884908
2015-06-12 18:00:00		11.0	56.8666	164.05	207.216	0.973753
2015-06-12 19:00:00		11.0	56.8666	164.05	195.976	0.882709
2015-06-12 20:00:00		11.0	56.8666	164.05	202.888	0.938696
2015-06-12 21:00:00		11.0	56.8666	164.05	163.851	0.622496
2015-06-12 22:00:00		11.0	56.8666	164.05	145.96	0.477572
2015-06-12 23:00:00		11.0	56.8666	164.05	148.105	0.49495
2015-06-13 00:00:00		11.0	56.8666	164.05	163.759	0.621745
2015-06-13 01:00:00		11.0	56.8666	164.05	162.087	0.608206
2015-06-13 02:00:00		11.0	56.8666	164.05	172.448	0.692127
2015-06-13 03:00:00		11.0	56.8666	164.05	191.336	0.845125
2015-06-13 04:00:00		11.0	56.8666	164.05	193.368	0.861585
2015-06-13 05:00:00		11.0	56.8666	164.05	202.776	0.937784
2015-06-13 06:00:00		11.0	56.8666	164.05	195.235	0.876702
2015-06-13 07:00:00		11.0	56.8666	164.05	201.127	0.924429
2015-06-13 08:00:00		11.0	56.8666	164.05	203.0	0.9396
2015-06-13 09:00:00		11.0	56.8666	164.05	214.347	1.03151
2015-06-13 10:00:00		11.0	56.8666	164.05	197.57	0.895613
2015-06-13 11:00:00		11.0	56.8666	164.05	195.426	0.878248
2015-06-13 12:00:00		11.0	56.8666	164.05	192.77	0.856739
2015-06-13 13:00:00		11.0	56.8666	164.05	188.774	0.824368
2015-06-13 14:00:00		11.0	56.8666	164.05	183.973	0.785478
2015-06-13 15:00:00		11.0	56.8666	164.05	183.0	0.7776
2015-06-13 16:00:00		11.0	56.8666	164.05	204.688	0.953276
2015-06-13 17:00:00		11.0	56.8666	164.05	183.521	0.781822
2015-06-13 18:00:00		11.0	56.8666	164.05	184.212	0.787417
2015-06-13 19:00:00		11.0	56.8666	164.05	190.801	0.840791
2015-06-13 20:00:00		11.0	56.8666	164.05	179.211	0.746906
2015-06-13 21:00:00		11.0	56.8666	164.05	171.21	0.682104
2015-06-13 22:00:00		11.0	56.8666	164.05	175.58	0.717499
2015-06-13 23:00:00		11.0	56.8666	164.05	174.611	0.70965
2015-06-14 00:00:00		11.0	56.8666	164.05	165.253	0.633845
2015-06-14 01:00:00		11.0	56.8666	164.05	190.794	0.840732
2015-06-14 02:00:00		11.0	56.8666	164.05	180.554	0.757786
2015-06-14 03:00:00		11.0	56.8666	164.05	195.011	0.874887
2015-06-14 04:00:00		11.0	56.8666	164.05	188.925	0.825593
2015-06-14 05:00:00		11.0	56.8666	164.05	198.639	0.904278
2015-06-14 06:00:00		11.0	56.8666	164.05	198.844	0.905934
2015-06-14 07:00:00		11.0	56.8666	164.05	209.82	0.994843
2015-06-14 08:00:00		11.0	56.8666	164.05	201.196	0.924991
2015-06-14 09:00:00		11.0	56.8666	164.05	206.644	0.969114
2015-06-14 10:00:00		11.0	56.8666	164.05	193.302	0.861046
2015-06-14 11:00:00		11.0	56.8666	164.05	205.461	0.959533
2015-06-14 12:00:00		11.0	56.8666	164.05	204.521	0.951919
2015-06-14 13:00:00		11.0	56.8666	164.05	188.927	0.825607
2015-06-14 14:00:00		11.0	56.8666	164.05	192.027	0.85072
2015-06-14 15:00:00		11.0	56.8666	164.05	194.78	0.873016
2015-06-14 16:00:00		11.0	56.8666	164.05	195.779	0.881106
2015-06-14 17:00:00		11.0	56.8666	164.05	193.667	0.864002
2015-06-14 18:00:00		11.0	56.8666	164.05	199.213	0.908926
2015-06-14 19:00:00		11.0	56.8666	164.05	183.938	0.785201
2015-06-14 20:00:00		11.0	56.8666	164.05	175.127	0.713827
2015-06-14 21:00:00		11.0	56.8666	164.05	170.906	0.679636
2015-06-14 22:00:00		11.0	56.8666	164.05	173.09	0.697328
2015-06-14 23:00:00		11.0	56.8666	164.05	174.0	0.7047
2015-06-15 00:00:00		11.0	56.8666	164.05	196.344	0.885683
2015-06-15 01:00:00		11.0	56.8666	164.05	198.383	0.902206
2015-06-15 02:00:00		11.0	56.8666	164.05	192.39	0.85366
2015-06-15 03:00:00		11.0	56.8666	164.05	221.697	1.09104
2015-06-15 04:00:00		11.0	56.8666	164.05	201.112	0.924304
2015-06-15 05:00:00		11.0	56.8666	164.05	194.296	0.869096
2015-06-15 06:00:00		11.0	56.8666	164.05	182.006	0.769547
2015-06-15 07:00:00		11.0	56.8666	164.05	180.29	0.755649
2015-06-15 08:00:00		11.0	56.8666	164.05	183.287	0.779922
2015-06-15 09:00:00		11.0	56.8666	164.05	176.389	0.724051
2015-06-15 10:00:00		11.0	56.8666	164.05	192.245	0.852483
2015-06-15 11:00:00		11.0	56.8666	164.05	182.058	0.769968
2015-06-15 12:00:00		11.0	56.8666	164.05	177.0	0.729
2015-06-15 13:00:00		11.0	56.8666	164.05	175.486	0.716734
2015-06-15 14:00:00		11.0	56.8666	164.05	169.707	0.669929
2015-06-15 15:00:00		11.0	56.8666	164.05	171.02	0.680562
2015-06-15 16:00:00		11.0	56.8666	164.05	169.738	0.670181
2015-06-15 17:00:00		11.0	56.8666	164.05	162.223	0.609308
2015-06-15 18:00:00		11.0	56.8666	164.05	154.736	0.548665
2015-06-15 19:00:00		11.0	56.8666	164.05	151.498	0.522437
2015-06-15 20:00:00		11.0	56.8666	164.05	143.501	0.457656
2015-06-15 21:00:00		11.0	56.8666	164.05	132.762	0.370674
2015-06-15 22:00:00		11.0	56.8666	164.05	136.73	0.402813
2015-06-15 23:00:00		11.0	56.8666	164.05	135.267	0.39096
2015-06-16 00:00:00		11.0	56.8666	164.05	140.712	0.435066
2015-06-16 01:00:00		11.0	56.8666	164.05	145.979	0.477729
2015-06-16 02:00:00		11.0	56.8666	164.05	146.256	0.479977
2015-06-16 03:00:00		11.0	56.8666	164.05	150.456	0.513996
2015-06-16 04:00:00		11.0	56.8666	164.05	163.125	0.616614
2015-06-16 05:00:00		11.0	56.8666	164.05	170.703	0.677993
2015-06-16 06:00:00		11.0	56.8666	164.05	176.437	0.724438
2015-06-16 07:00:00		11.0	56.8666	164.05	180.954	0.761029
2015-06-16 08:00:00		11.0	56.8666	164.05	179.787	0.751578
2015-06-16 09:00:00		11.0	56.8666	164.05	181.946	0.769059
2015-06-16 10:00:00		11.0	56.8666	164.05	179.323	0.747812
2015-06-16 11:00:00		11.0	56.8666	164.05	177.266	0.731151
2015-06-16 12:00:00		11.0	56.8666	164.05	178.467	0.74088
2015-06-16 13:00:00		11.0	56.8666	164.05	177.535	0.733334
2015-06-16 14:00:00		11.0	56.8666	164.05	173.343	0.699378
2015-06-16 15:00:00		11.0	56.8666	164.05	166.888	0.647092
2015-06-16 16:00:00		11.0	56.8666	164.05	159.896	0.590455
2015-06-16 17:00:00		11.0	56.8666	164.05	153.63	0.539706
2015-06-16 18:00:00		11.0	56.8666	164.05	146.182	0.479374
2015-06-16 19:00:00		11.0	56.8666	164.05	137.465	0.408765
2015-06-16 20:00:00		11.0	56.8666	164.05	132.824	0.371177
2015-06-16 21:00:00		11.0	56.8666	164.05	127.655	0.329304
2015-06-16 22:00:00		11.0	56.8666	164.05	127.446	0.327614
2015-06-16 23:00:00		11.0	56.8666	164.05	126.556	0.320404
2015-06-17 00:00:00		11.0	56.8666	164.05	140.421	0.432712
2015-06-17 01:00:00		11.0	56.8666	164.05	146.72	0.483732
2015-06-17 02:00:00		11.0	56.8666	164.05	162.097	0.608289
2015-06-17 03:00:00		11.0	56.8666	164.05	158.666	0.580493
2015-06-17 04:00:00		11.0	56.8666	164.05	162.17	0.608875
2015-06-17 05:00:00		11.0	56.8666	164.05	175.022	0.71298
2015-06-17 06:00:00		11.0	56.8666	164.05	179.0	0.7452
2015-06-17 07:00:00		11.0	56.8666	164.05	181.855	0.768329
2015-06-17 08:00:00		11.0	56.8666	164.05	184.426	0.789148
2015-06-17 09:00:00		11.0	56.8666	164.05	184.288	0.788035
2015-06-17 10:00:00		11.0	56.8666	164.05	180.446	0.756913
2015-06-17 11:00:00		11.0	56.8666	164.05	176.871	0.727953
2015-06-17 12:00:00		11.0	56.8666	164.05	171.748	0.686459
2015-06-17 13:00:00		11.0	56.8666	164.05	172.83	0.695224
2015-06-17 14:00:00		11.0	56.8666	164.05	163.401	0.618844
2015-06-17 15:00:00		11.0	56.8666	164.05	159.706	0.588915
2015-06-17 16:00:00		11.0	56.8666	164.05	157.887	0.574181
2015-06-17 17:00:00		11.0	56.8666	164.05	154.186	0.544204
2015-06-17 18:00:00		11.0	56.8666	164.05	153.0	0.5346
2015-06-17 19:00:00		11.0	56.8666	164.05	152.299	0.528918
2015-06-17 20:00:00		11.0	56.8666	164.05	158.305	0.577568
2015-06-17 21:00:00		11.0	56.8666	164.05	155.404	0.554072
2015-06-17 22:00:00		11.0	56.8666	164.05	157.889	0.574199
2015-06-17 23:00:00		11.0	56.8666	164.05	154.422	0.546116
2015-06-18 00:00:00		11.0	56.8666	164.05	151.304	0.520859
2015-06-18 01:00:00		11.0	56.8666	164.05	162.125	0.608516
2015-06-18 02:00:00		11.0	56.8666	164.05	180.19	0.754842
2015-06-18 03:00:00		11.0	56.8666	164.05	186.693	0.807516
2015-06-18 04:00:00		11.0	56.8666	164.05	186.308	0.804393
2015-06-18 05:00:00		11.0	56.8666	164.05	186.691	0.807499
2015-06-18 06:00:00		11.0	56.8666	164.05	183.55	0.782052
2015-06-18 07:00:00		11.0	56.8666	164.05	193.715	0.864395
2015-06-18 08:00:00		11.0	56.8666	164.05	197.624	0.896052
2015-06-18 09:00:00		11.0	56.8666	164.05	192.878	0.857611
2015-06-18 10:00:00		11.0	56.8666	164.05	192.372	0.853515
2015-06-18 11:00:00		11.0	56.8666	164.05	189.575	0.830855
2015-06-18 12:00:00		11.0	56.8666	164.05	186.632	0.80702
2015-06-18 13:00:00		11.0	56.8666	164.05	186.683	0.807431
2015-06-18 14:00:00		11.0	56.8666	164.05	189.046	0.826571
2015-06-18 15:00:00		11.0	56.8666	164.05	187.276	0.812239
2015-06-18 16:00:00		11.0	56.8666	164.05	170.365	0.675253
2015-06-18 17:00:00		11.0	56.8666	164.05	158.248	0.577108
2015-06-18 18:00:00		11.0	56.8666	164.05	146.51	0.482031
2015-06-18 19:00:00		11.0	56.8666	164.05	136.586	0.401647
2015-06-18 20:00:00		11.0	56.8666	164.05	131.297	0.358809
2015-06-18 21:00:00		11.0	56.8666	164.05	130.0	0.3483
2015-06-18 22:00:00		11.0	56.8666	164.05	127.305	0.326472
2015-06-18 23:00:00		11.0	56.8666	164.05	123.982	0.299556
2015-06-19 00:00:00		11.0	56.8666	164.05	125.015	0.307921
2015-06-19 01:00:00		11.0	56.8666	164.05	130.024	0.348493
2015-06-19 02:00:00		11.0	56.8666	164.05	138.026	0.413309
2015-06-19 03:00:00		11.0	56.8666	164.05	146.349	0.480726
2015-06-19 04:00:00		11.0	56.8666	164.05	155.008	0.550867
2015-06-19 05:00:00		11.0	56.8666	164.05	161.999	0.607491
2015-06-19 06:00:00		11.0	56.8666	164.05	163.335	0.618311
2015-06-19 07:00:00		11.0	56.8666	164.05	163.0	0.6156
2015-06-19 08:00:00		11.0	56.8666	164.05	164.99	0.631721
2015-06-19 09:00:00		11.0	56.8666	164.05	177.259	0.731101
2015-06-19 10:00:00		11.0	56.8666	164.05	181.016	0.761528
2015-06-19 11:00:00		11.0	56.8666	164.05	170.755	0.678413
2015-06-19 12:00:00		11.0	56.8666	164.05	167.319	0.65058
2015-06-19 13:00:00		11.0	56.8666	164.05	170.633	0.677424
2015-06-19 14:00:00		11.0	56.8666	164.05	168.057	0.656559
2015-06-19 15:00:00		11.0	56.8666	164.05	159.438	0.586747
2015-06-19 16:00:00		11.0	56.8666	164.05	152.724	0.532368
2015-06-19 17:00:00		11.0	56.8666	164.05	145.767	0.476009
2015-06-19 18:00:00		11.0	56.8666	164.05	137.775	0.411275
2015-06-19 19:00:00		11.0	56.8666	164.05	127.175	0.325421
2015-06-19 20:00:00		11.0	56.8666	164.05	123.651	0.296873
2015-06-19 21:00:00		11.0	56.8666	164.05	124.0	0.2997
2015-06-19 22:00:00		11.0	56.8666	164.05	124.649	0.304957
2015-06-19 23:00:00		11.0	56.8666	164.05	122.408	0.286808
2015-06-20 00:00:00		11.0	56.8666	164.05	124.235	0.301602
2015-06-20 01:00:00		11.0	56.8666	164.05	127.292	0.326364
2015-06-20 02:00:00		11.0	56.8666	164.05	133.159	0.373886
2015-06-20 03:00:00		11.0	56.8666	164.05	143.081	0.454256
2015-06-20 04:00:00		11.0	56.8666	164.05	148.928	0.50162
2015-06-20 05:00:00		11.0	56.8666	164.05	155.776	0.557086
2015-06-20 06:00:00		11.0	56.8666	164.05	153.875	0.541684
2015-06-20 07:00:00		11.0	56.8666	164.05	156.758	0.565037
2015-06-20 08:00:00		11.0	56.8666	164.05	159.361	0.586126
2015-06-20 09:00:00		11.0	56.8666	164.05	159.638	0.588365
2015-06-20 10:00:00		11.0	56.8666	164.05	163.183	0.617086
2015-06-20 11:00:00		11.0	56.8666	164.05	164.364	0.626651
2015-06-20 12:00:00		11.0	56.8666	164.05	165.269	0.63398
2015-06-20 13:00:00		11.0	56.8666	164.05	169.801	0.670686
2015-06-20 14:00:00		11.0	56.8666	164.05	164.41	0.627018
2015-06-20 15:00:00		11.0	56.8666	164.05	153.053	0.535032
2015-06-20 16:00:00		11.0	56.8666	164.05	149.0	0.5022
2015-06-20 17:00:00		11.0	56.8666	164.05	143.964	0.46141
2015-06-20 18:00:00		11.0	56.8666	164.05	132.83	0.371222
2015-06-20 19:00:00		11.0	56.8666	164.05	124.863	0.306692
2015-06-20 20:00:00		11.0	56.8666	164.05	121.121	0.276382
2015-06-20 21:00:00		11.0	56.8666	164.05	118.749	0.25717
2015-06-20 22:00:00		11.0	56.8666	164.05	119.249	0.261214
2015-06-20 23:00:00		11.0	56.8666	164.05	128.102	0.332922
2015-06-21 00:00:00		11.0	56.8666	164.05	130.511	0.352439
2015-06-21 01:00:00		11.0	56.8666	164.05	129.621	0.345232
2015-06-21 02:00:00		11.0	56.8666	164.05	126.899	0.323184
2015-06-21 03:00:00		11.0	56.8666	164.05	132.428	0.36797
2015-06-21 04:00:00		11.0	56.8666	164.05	140.09	0.430033
2015-06-21 05:00:00		11.0	56.8666	164.05	147.554	0.490486
2015-06-21 06:00:00		11.0	56.8666	164.05	141.144	0.438569
2015-06-21 07:00:00		11.0	56.8666	164.05	143.611	0.458546
2015-06-21 08:00:00		11.0	56.8666	164.05	147.772	0.492253
2015-06-21 09:00:00		11.0	56.8666	164.05	148.226	0.495929
2015-06-21 10:00:00		11.0	56.8666	164.05	147.776	0.492289
2015-06-21 11:00:00		11.0	56.8666	164.05	144.556	0.466208
2015-06-21 12:00:00		11.0	56.8666	164.05	152.758	0.53264
2015-06-21 13:00:00		11.0	56.8666	164.05	156.565	0.563476
2015-06-21 14:00:00		11.0	56.8666	164.05	154.392	0.545877
2015-06-21 15:00:00		11.0	56.8666	164.05	154.0	0.5427
2015-06-21 16:00:00		11.0	56.8666	164.05	149.154	0.50345
2015-06-21 17:00:00		11.0	56.8666	164.05	147.21	0.487697
2015-06-21 18:00:00		11.0	56.8666	164.05	146.792	0.484319
2015-06-21 19:00:00		11.0	56.8666	164.05	144.192	0.463255
2015-06-21 20:00:00		11.0	56.8666	164.05	140.594	0.43411
2015-06-21 21:00:00		11.0	56.8666	164.05	140.201	0.43093
2015-06-21 22:00:00		11.0	56.8666	164.05	138.002	0.413116
2015-06-21 23:00:00		11.0	56.8666	164.05	135.402	0.392052
2015-06-22 00:00:00		11.0	56.8666	164.05	135.0	0.3888
2015-06-22 01:00:00		11.0	56.8666	164.05	137.386	0.408128
2015-06-22 02:00:00		11.0	56.8666	164.05	140.191	0.430846
2015-06-22 03:00:00		11.0	56.8666	164.05	139.217	0.422958
2015-06-22 04:00:00		11.0	56.8666	164.05	146.308	0.480391
2015-06-22 05:00:00		11.0	56.8666	164.05	155.554	0.55529
2015-06-22 06:00:00		11.0	56.8666	164.05	160.365	0.594258
2015-06-22 07:00:00		11.0	56.8666	164.05	162.59	0.612282
2015-06-22 08:00:00		11.0	56.8666	164.05	168.893	0.663337
2015-06-22 09:00:00		11.0	56.8666	164.05	172.412	0.691835
2015-06-22 10:00:00		11.0	56.8666	164.05	171.413	0.683744
2015-06-22 11:00:00		11.0	56.8666	164.05	166.311	0.642416
2015-06-22 12:00:00		11.0	56.8666	164.05	155.978	0.55872
2015-06-22 13:00:00		11.0	56.8666	164.05	155.673	0.556248
2015-06-22 14:00:00		11.0	56.8666	164.05	155.501	0.55486
2015-06-22 15:00:00		11.0	56.8666	164.05	154.746	0.548746
2015-06-22 16:00:00		11.0	56.8666	164.05	149.028	0.502425
2015-06-22 17:00:00		11.0	56.8666	164.05	139.941	0.428819
2015-06-22 18:00:00		11.0	56.8666	164.05	148.579	0.498792
2015-06-22 19:00:00		11.0	56.8666	164.05	148.33	0.496777
2015-06-22 20:00:00		11.0	56.8666	164.05	149.499	0.506243
2015-06-22 21:00:00		11.0	56.8666	164.05	157.304	0.569459
2015-06-22 22:00:00		11.0	56.8666	164.05	163.024	0.615798
2015-06-22 23:00:00		11.0	56.8666	164.05	152.229	0.528352
2015-06-23 00:00:00		11.0	56.8666	164.05	151.739	0.524382
2015-06-23 01:00:00		11.0	56.8666	164.05	160.144	0.592464
2015-06-23 02:00:00		11.0	56.8666	164.05	170.703	0.677993
2015-06-23 03:00:00		11.0	56.8666	164.05	174.012	0.704801
2015-06-23 04:00:00		11.0	56.8666	164.05	177.256	0.73107
2015-06-23 05:00:00		11.0	56.8666	164.05	179.729	0.751107
2015-06-23 06:00:00		11.0	56.8666	164.05	174.6	0.709564
2015-06-23 07:00:00		11.0	56.8666	164.05	173.697	0.702245
2015-06-23 08:00:00		11.0	56.8666	164.05	178.388	0.740242
2015-06-23 09:00:00		11.0	56.8666	164.05	183.254	0.779659
2015-06-23 10:00:00		11.0	56.8666	164.05	192.312	0.853024
2015-06-23 11:00:00		11.0	56.8666	164.05	201.369	0.926388
2015-06-23 12:00:00		11.0	56.8666	164.05	201.758	0.92954
2015-06-23 13:00:00		11.0	56.8666	164.05	189.931	0.833743
2015-06-23 14:00:00		11.0	56.8666	164.05	186.467	0.805686
2015-06-23 15:00:00		11.0	56.8666	164.05	187.213	0.811724
2015-06-23 16:00:00		11.0	56.8666	164.05	181.662	0.766763
2015-06-23 17:00:00		11.0	56.8666	164.05	178.445	0.740703
2015-06-23 18:00:00		11.0	56.8666	164.05	163.035	0.615884
2015-06-23 19:00:00		11.0	56.8666	164.05	142.148	0.446696
2015-06-23 20:00:00		11.0	56.8666	164.05	131.687	0.361965
2015-06-23 21:00:00		11.0	56.8666	164.05	125.693	0.313411
2015-06-23 22:00:00		11.0	56.8666	164.05	119.148	0.260402
2015-06-23 23:00:00		11.0	56.8666	164.05	118.196	0.252691
2015-06-24 00:00:00		11.0	56.8666	164.05	122.192	0.285055
2015-06-24 01:00:00		11.0	56.8666	164.05	134.394	0.38389
2015-06-24 02:00:00		11.0	56.8666	164.05	144.092	0.462446
2015-06-24 03:00:00		11.0	56.8666	164.05	158.079	0.575738
2015-06-24 04:00:00		11.0	56.8666	164.05	166.28	0.642168
2015-06-24 05:00:00		11.0	56.8666	164.05	162.914	0.614903
2015-06-24 06:00:00		11.0	56.8666	164.05	162.0	0.6075
2015-06-24 07:00:00		11.0	56.8666	164.05	170.114	0.673224
2015-06-24 08:00:00		11.0	56.8666	164.05	173.76	0.702758
2015-06-24 09:00:00		11.0	56.8666	164.05	174.233	0.706588
2015-06-24 10:00:00		11.0	56.8666	164.05	179.689	0.750778
2015-06-24 11:00:00		11.0	56.8666	164.05	181.463	0.765152
2015-06-24 12:00:00		11.0	56.8666	164.05	180.464	0.75706
2015-06-24 13:00:00		11.0	56.8666	164.05	182.139	0.770624
2015-06-24 14:00:00		11.0	56.8666	164.05	184.0	0.7857
2015-06-24 15:00:00		11.0	56.8666	164.05	182.935	0.77707
2015-06-24 16:00:00		11.0	56.8666	164.05	183.595	0.782419
2015-06-24 17:00:00		11.0	56.8666	164.05	182.878	0.776611
2015-06-24 18:00:00		11.0	56.8666	164.05	179.411	0.748532
2015-06-24 19:00:00		11.0	56.8666	164.05	169.014	0.664315
2015-06-24 20:00:00		11.0	56.8666	164.05	164.165	0.625035
2015-06-24 21:00:00		11.0	56.8666	164.05	174.371	0.707706
2015-06-24 22:00:00		11.0	56.8666	164.05	176.27	0.723089
2015-06-24 23:00:00		11.0	56.8666	164.05	173.573	0.701243
2015-06-25 00:00:00		11.0	56.8666	164.05	180.233	0.755188
2015-06-25 01:00:00		11.0	56.8666	164.05	189.179	0.827648
2015-06-25 02:00:00		11.0	56.8666	164.05	195.607	0.879715
2015-06-25 03:00:00		11.0	56.8666	164.05	203.203	0.941241
2015-06-25 04:00:00		11.0	56.8666	164.05	212.674	1.01796
2015-06-25 05:00:00		11.0	56.8666	164.05	218.555	1.06559
2015-06-25 06:00:00		11.0	56.8666	164.05	218.448	1.06473
2015-06-25 07:00:00		11.0	56.8666	164.05	224.225	1.11152
2015-06-25 08:00:00		11.0	56.8666	164.05	227.394	1.13719
2015-06-25 09:00:00		11.0	56.8666	164.05	222.972	1.10137
2015-06-25 10:00:00		11.0	56.8666	164.05	222.513	1.09766
2015-06-25 11:00:00		11.0	56.8666	164.05	218.391	1.06427
2015-06-25 12:00:00		11.0	56.8666	164.05	217.067	1.05354
2015-06-25 13:00:00		11.0	56.8666	164.05	220.51	1.08143
2015-06-25 14:00:00		11.0	56.8666	164.05	222.527	1.09777
2015-06-25 15:00:00		11.0	56.8666	164.05	222.984	1.10147
2015-06-25 16:00:00		11.0	56.8666	164.05	218.958	1.06886
2015-06-25 17:00:00		11.0	56.8666	164.05	222.07	1.09407
2015-06-25 18:00:00		11.0	56.8666	164.05	230.524	1.16255
2015-06-25 19:00:00		11.0	56.8666	164.05	226.45	1.12954
2015-06-25 20:00:00		11.0	56.8666	164.05	203.911	0.946981
2015-06-25 21:00:00		11.0	56.8666	164.05	177.462	0.732743
2015-06-25 22:00:00		11.0	56.8666	164.05	161.491	0.603376
2015-06-25 23:00:00		11.0	56.8666	164.05	152.502	0.530566
2015-06-26 00:00:00		11.0	56.8666	164.05	149.0	0.5022
2015-06-26 01:00:00		11.0	56.8666	164.05	157.958	0.574756
2015-06-26 02:00:00		11.0	56.8666	164.05	178.92	0.744552
2015-06-26 03:00:00		11.0	56.8666	164.05	191.496	0.846414
2015-06-26 04:00:00		11.0	56.8666	164.05	203.87	0.946648
2015-06-26 05:00:00		11.0	56.8666	164.05	220.443	1.08088
2015-06-26 06:00:00		11.0	56.8666	164.05	218.597	1.06594
2015-06-26 07:00:00		11.0	56.8666	164.05	212.983	1.02046
2015-06-26 08:00:00		11.0	56.8666	164.05	216.943	1.05253
2015-06-26 09:00:00		11.0	56.8666	164.05	219.511	1.07334
2015-06-26 10:00:00		11.0	56.8666	164.05	221.93	1.09293
2015-06-26 11:00:00		11.0	56.8666	164.05	224.025	1.1099
2015-06-26 12:00:00		11.0	56.8666	164.05	222.027	1.09372
2015-06-26 13:00:00		11.0	56.8666	164.05	218.088	1.06181
2015-06-26 14:00:00		11.0	56.8666	164.05	219.358	1.0721
2015-06-26 15:00:00		11.0	56.8666	164.05	226.416	1.12927
2015-06-26 16:00:00		11.0	56.8666	164.05	227.071	1.13458
2015-06-26 17:00:00		11.0	56.8666	164.05	222.594	1.09831
2015-06-26 18:00:00		11.0	56.8666	164.05	201.754	0.929509
2015-06-26 19:00:00		11.0	56.8666	164.05	192.063	0.85101
2015-06-26 20:00:00		11.0	56.8666	164.05	201.566	0.927983
2015-06-26 21:00:00		11.0	56.8666	164.05	180.439	0.756855
2015-06-26 22:00:00		11.0	56.8666	164.05	162.809	0.614054
2015-06-26 23:00:00		11.0	56.8666	164.05	159.4	0.586437
2015-06-27 00:00:00		11.0	56.8666	164.05	152.422	0.529916
2015-06-27 01:00:00		11.0	56.8666	164.05	152.108	0.527377
2015-06-27 02:00:00		11.0	56.8666	164.05	158.968	0.582937
2015-06-27 03:00:00		11.0	56.8666	164.05	181.242	0.763364
2015-06-27 04:00:00		11.0	56.8666	164.05	206.277	0.966146
2015-06-27 05:00:00		11.0	56.8666	164.05	221.814	1.09199
2015-06-27 06:00:00		11.0	56.8666	164.05	224.064	1.11022
2015-06-27 07:00:00		11.0	56.8666	164.05	223.0	1.1016
2015-06-27 08:00:00		11.0	56.8666	164.05	229.054	1.15064
2015-06-27 09:00:00		11.0	56.8666	164.05	235.07	1.19937
2015-06-27 10:00:00		11.0	56.8666	164.05	235.391	1.20197
2015-06-27 11:00:00		11.0	56.8666	164.05	231.448	1.17003
2015-06-27 12:00:00		11.0	56.8666	164.05	228.232	1.14398
2015-06-27 13:00:00		11.0	56.8666	164.05	230.618	1.16331
2015-06-27 14:00:00		11.0	56.8666	164.05	229.459	1.15392
2015-06-27 15:00:00		11.0	56.8666	164.05	231.834	1.17316
2015-06-27 16:00:00		11.0	56.8666	164.05	234.915	1.19811
2015-06-27 17:00:00		11.0	56.8666	164.05	242.39	1.25866
2015-06-27 18:00:00		11.0	56.8666	164.05	239.98	1.23914
2015-06-27 19:00:00		11.0	56.8666	164.05	228.454	1.14578
2015-06-27 20:00:00		11.0	56.8666	164.05	227.186	1.13551
2015-06-27 21:00:00		11.0	56.8666	164.05	230.88	1.16542
2015-06-27 22:00:00		11.0	56.8666	164.05	237.549	1.21944
2015-06-27 23:00:00		11.0	56.8666	164.05	230.245	1.16028
2015-06-28 00:00:00		11.0	56.8666	164.05	226.492	1.12989
2015-06-28 01:00:00		11.0	56.8666	164.05	234.689	1.19628
2015-06-28 02:00:00		11.0	56.8666	164.05	241.131	1.24846
2015-06-28 03:00:00		11.0	56.8666	164.05	249.908	1.31955
2015-06-28 04:00:00		11.0	56.8666	164.05	265.794	1.44823
2015-06-28 05:00:00		11.0	56.8666	164.05	274.002	1.51472
2015-06-28 06:00:00		11.0	56.8666	164.05	269.886	1.48138
2015-06-28 07:00:00		11.0	56.8666	164.05	275.42	1.5262
2015-06-28 08:00:00		11.0	56.8666	164.05	275.708	1.52853
2015-06-28 09:00:00		11.0	56.8666	164.05	273.401	1.50985
2015-06-28 10:00:00		11.0	56.8666	164.05	283.39	1.59076
2015-06-28 11:00:00		11.0	56.8666	164.05	289.438	1.63975
2015-06-28 12:00:00		11.0	56.8666	164.05	290.874	1.65138
2015-06-28 13:00:00		11.0	56.8666	164.05	286.769	1.61813
2015-06-28 14:00:00		11.0	56.8666	164.05	277.826	1.54569
2015-06-28 15:00:00		11.0	56.8666	164.05	273.699	1.51226
2015-06-28 16:00:00		11.0	56.8666	164.05	271.567	1.49499
2015-06-28 17:00:00		11.0	56.8666	164.05	277.476	1.54286
2015-06-28 18:00:00		11.0	56.8666	164.05	261.016	1.40953
2015-06-28 19:00:00		11.0	56.8666	164.05	209.519	0.992401
2015-06-28 20:00:00		11.0	56.8666	164.05	200.004	0.915333
2015-06-28 21:00:00		11.0	56.8666	164.05	225.559	1.12232
2015-06-28 22:00:00		11.0	56.8666	164.05	202.286	0.933814
2015-06-28 23:00:00		11.0	56.8666	164.05	173.343	0.699382
2015-06-29 00:00:00		11.0	56.8666	164.05	181.509	0.765527
2015-06-29 01:00:00		11.0	56.8666	164.05	178.047	0.737482
2015-06-29 02:00:00		11.0	56.8666	164.05	193.226	0.860429
2015-06-29 03:00:00		11.0	56.8666	164.05	209.958	0.995963
2015-06-29 04:00:00		11.0	56.8666	164.05	245.598	1.28464
2015-06-29 05:00:00		11.0	56.8666	164.05	270.226	1.48413
2015-06-29 06:00:00		11.0	56.8666	164.05	267.511	1.46214
2015-06-29 07:00:00		11.0	56.8666	164.05	276.425	1.53434
2015-06-29 08:00:00		11.0	56.8666	164.05	279.837	1.56198
2015-06-29 09:00:00		11.0	56.8666	164.05	270.262	1.48442
2015-06-29 10:00:00		11.0	56.8666	164.05	267.071	1.45858
2015-06-29 11:00:00		11.0	56.8666	164.05	256.362	1.37183
2015-06-29 12:00:00		11.0	56.8666	164.05	246.896	1.29515
2015-06-29 13:00:00		11.0	56.8666	164.05	257.71	1.38275
2015-06-29 14:00:00		11.0	56.8666	164.05	253.0	1.3446
2015-06-29 15:00:00		11.0	56.8666	164.05	252.591	1.34129
2015-06-29 16:00:00		11.0	56.8666	164.05	234.041	1.19103
2015-06-29 17:00:00		11.0	56.8666	164.05	223.875	1.10869
2015-06-29 18:00:00		11.0	56.8666	164.05	236.849	1.21378
2015-06-29 19:00:00		11.0	56.8666	164.05	212.277	1.01475
2015-06-29 20:00:00		11.0	56.8666	164.05	188.304	0.820563
2015-06-29 21:00:00		11.0	56.8666	164.05	169.568	0.668803
2015-06-29 22:00:00		11.0	56.8666	164.05	163.402	0.618855
2015-06-29 23:00:00		11.0	56.8666	164.05	161.193	0.600967
2015-06-30 00:00:00		11.0	56.8666	164.05	153.801	0.541091
2015-06-30 01:00:00		11.0	56.8666	164.05	151.792	0.524814
2015-06-30 02:00:00		11.0	56.8666	164.05	164.356	0.626581
2015-06-30 03:00:00		11.0	56.8666	164.05	183.745	0.783637
2015-06-30 04:00:00		11.0	56.8666	164.05	198.352	0.901954
2015-06-30 05:00:00		11.0	56.8666	164.05	217.629	1.0581
2015-06-30 06:00:00		11.0	56.8666	164.05	221.251	1.08743
2015-06-30 07:00:00		11.0	56.8666	164.05	199.748	0.913261
2015-06-30 08:00:00		11.0	56.8666	164.05	202.042	0.93184
2015-06-30 09:00:00		11.0	56.8666	164.05	200.953	0.923022
2015-06-30 10:00:00		11.0	56.8666	164.05	212.96	1.02028
2015-06-30 11:00:00		11.0	56.8666	164.05	228.165	1.14344
2015-06-30 12:00:00		11.0	56.8666	164.05	233.1	1.18341
2015-06-30 13:00:00		11.0	56.8666	164.05	221.766	1.09161
2015-06-30 14:00:00		11.0	56.8666	164.05	204.093	0.948457
2015-06-30 15:00:00		11.0	56.8666	164.05	221.228	1.08725
2015-06-30 16:00:00		11.0	56.8666	164.05	228.383	1.14521
2015-06-30 17:00:00		11.0	56.8666	164.05	222.882	1.10065
2015-06-30 18:00:00		11.0	56.8666	164.05	197.365	0.893954
2015-06-30 19:00:00		11.0	56.8666	164.05	164.772	0.629955
2015-06-30 20:00:00		11.0	56.8666	164.05	149.966	0.510021
2015-06-30 21:00:00		11.0	56.8666	164.05	141.596	0.44223
2015-06-30 22:00:00		11.0	56.8666	164.05	137.132	0.406066
2015-06-30 23:00:00		11.0	56.8666	164.05	138.248	0.415105
2015-07-01 00:00:00		11.0	56.8666	164.05	138.876	0.420193
2015-07-01 01:00:00		11.0	56.8666	164.05	142.0	0.4455
2015-07-01 02:00:00		11.0	56.8666	164.05	146.105	0.478752
2015-07-01 03:00:00		11.0	56.8666	164.05	165.279	0.634058
2015-07-01 04:00:00		11.0	56.8666	164.05	190.452	0.837959
2015-07-01 05:00:00		11.0	56.8666	164.05	200.96	0.923074
2015-07-01 06:00:00		11.0	56.8666	164.05	206.369	0.966889
2015-07-01 07:00:00		11.0	56.8666	164.05	208.104	0.980941
2015-07-01 08:00:00		11.0	56.8666	164.05	213.669	1.02602
2015-07-01 09:00:00		11.0	56.8666	164.05	216.34	1.04766
2015-07-01 10:00:00		11.0	56.8666	164.05	203.797	0.946057
2015-07-01 11:00:00		11.0	56.8666	164.05	194.455	0.870386
2015-07-01 12:00:00		11.0	56.8666	164.05	201.716	0.929198
2015-07-01 13:00:00		11.0	56.8666	164.05	208.915	0.987508
2015-07-01 14:00:00		11.0	56.8666	164.05	204.836	0.95447
2015-07-01 15:00:00		11.0	56.8666	164.05	195.964	0.88261
2015-07-01 16:00:00		11.0	56.8666	164.05	188.435	0.821624
2015-07-01 17:00:00		11.0	56.8666	164.05	187.423	0.81343
2015-07-01 18:00:00		11.0	56.8666	164.05	177.078	0.729632
2015-07-01 19:00:00		11.0	56.8666	164.05	166.8	0.646381
2015-07-01 20:00:00		11.0	56.8666	164.05	158.872	0.582166
2015-07-01 21:00:00		11.0	56.8666	164.05	156.767	0.565117
2015-07-01 22:00:00		11.0	56.8666	164.05	158.943	0.582735
2015-07-01 23:00:00		11.0	56.8666	164.05	159.812	0.589781
2015-07-02 00:00:00		11.0	56.8666	164.05	171.658	0.685733
2015-07-02 01:00:00		11.0	56.8666	164.05	183.651	0.78287
2015-07-02 02:00:00		11.0	56.8666	164.05	188.924	0.825588
2015-07-02 03:00:00		11.0	56.8666	164.05	198.958	0.906858
2015-07-02 04:00:00		11.0	56.8666	164.05	197.0	0.891
2015-07-02 05:00:00		11.0	56.8666	164.05	196.309	0.885407
2015-07-02 06:00:00		11.0	56.8666	164.05	193.278	0.860854
2015-07-02 07:00:00		11.0	56.8666	164.05	194.805	0.873222
2015-07-02 08:00:00		11.0	56.8666	164.05	204.684	0.953244
2015-07-02 09:00:00		11.0	56.8666	164.05	205.659	0.961136
2015-07-02 10:00:00		11.0	56.8666	164.05	206.701	0.969577
2015-07-02 11:00:00		11.0	56.8666	164.05	212.713	1.01827
2015-07-02 12:00:00		11.0	56.8666	164.05	227.465	1.13777
2015-07-02 13:00:00		11.0	56.8666	164.05	239.595	1.23602
2015-07-02 14:00:00		11.0	56.8666	164.05	227.336	1.13672
2015-07-02 15:00:00		11.0	56.8666	164.05	220.295	1.07969
2015-07-02 16:00:00		11.0	56.8666	164.05	196.982	0.890856
2015-07-02 17:00:00		11.0	56.8666	164.05	178.003	0.737127
2015-07-02 18:00:00		11.0	56.8666	164.05	162.708	0.613236
2015-07-02 19:00:00		11.0	56.8666	164.05	140.692	0.434902
2015-07-02 20:00:00		11.0	56.8666	164.05	133.01	0.372683
2015-07-02 21:00:00		11.0	56.8666	164.05	131.0	0.3564
2015-07-02 22:00:00		11.0	56.8666	164.05	130.344	0.35109
2015-07-02 23:00:00		11.0	56.8666	164.05	128.673	0.337552
2015-07-03 00:00:00		11.0	56.8666	164.05	129.303	0.342654
2015-07-03 01:00:00		11.0	56.8666	164.05	131.351	0.359241
2015-07-03 02:00:00		11.0	56.8666	164.05	130.647	0.353543
2015-07-03 03:00:00		11.0	56.8666	164.05	136.195	0.39848
2015-07-03 04:00:00		11.0	56.8666	164.05	154.004	0.542736
2015-07-03 05:00:00		11.0	56.8666	164.05	172.359	0.691407
2015-07-03 06:00:00		11.0	56.8666	164.05	174.516	0.70888
2015-07-03 07:00:00		11.0	56.8666	164.05	181.363	0.76434
2015-07-03 08:00:00		11.0	56.8666	164.05	178.095	0.737869
2015-07-03 09:00:00		11.0	56.8666	164.05	175.9	0.720086
2015-07-03 10:00:00		11.0	56.8666	164.05	183.786	0.783965
2015-07-03 11:00:00		11.0	56.8666	164.05	191.686	0.847954
2015-07-03 12:00:00		11.0	56.8666	164.05	188.18	0.819557
2015-07-03 13:00:00		11.0	56.8666	164.05	182.0	0.7695
2015-07-03 14:00:00		11.0	56.8666	164.05	179.509	0.749327
2015-07-03 15:00:00		11.0	56.8666	164.05	171.518	0.684593
2015-07-03 16:00:00		11.0	56.8666	164.05	166.309	0.642406
2015-07-03 17:00:00		11.0	56.8666	164.05	159.91	0.59057
2015-07-03 18:00:00		11.0	56.8666	164.05	143.079	0.454236
2015-07-03 19:00:00		11.0	56.8666	164.05	140.388	0.432441
2015-07-03 20:00:00		11.0	56.8666	164.05	134.727	0.386589
2015-07-03 21:00:00		11.0	56.8666	164.05	126.521	0.320116
2015-07-03 22:00:00		11.0	56.8666	164.05	127.575	0.32866
2015-07-03 23:00:00		11.0	56.8666	164.05	122.604	0.288395
2015-07-04 00:00:00		11.0	56.8666	164.05	123.398	0.294823
2015-07-04 01:00:00		11.0	56.8666	164.05	122.9	0.290789
2015-07-04 02:00:00		11.0	56.8666	164.05	128.587	0.336855
2015-07-04 03:00:00		11.0	56.8666	164.05	138.788	0.419483
2015-07-04 04:00:00		11.0	56.8666	164.05	145.375	0.472839
2015-07-04 05:00:00		11.0	56.8666	164.05	157.213	0.568726
2015-07-04 06:00:00		11.0	56.8666	164.05	175.244	0.71478
2015-07-04 07:00:00		11.0	56.8666	164.05	185.057	0.794261
2015-07-04 08:00:00		11.0	56.8666	164.05	190.293	0.836671
2015-07-04 09:00:00		11.0	56.8666	164.05	191.0	0.8424
2015-07-04 10:00:00		11.0	56.8666	164.05	190.128	0.835334
2015-07-04 11:00:00		11.0	56.8666	164.05	188.0	0.8181
2015-07-04 12:00:00		11.0	56.8666	164.05	188.289	0.820438
2015-07-04 13:00:00		11.0	56.8666	164.05	187.849	0.816877
2015-07-04 14:00:00		11.0	56.8666	164.05	186.146	0.803087
2015-07-04 15:00:00		11.0	56.8666	164.05	192.427	0.85396
2015-07-04 16:00:00		11.0	56.8666	164.05	199.007	0.907259
2015-07-04 17:00:00		11.0	56.8666	164.05	194.284	0.868997
2015-07-04 18:00:00		11.0	56.8666	164.05	194.435	0.870224
2015-07-04 19:00:00		11.0	56.8666	164.05	191.593	0.847202
2015-07-04 20:00:00		11.0	56.8666	164.05	188.842	0.824917
2015-07-04 21:00:00		11.0	56.8666	164.05	185.971	0.801662
2015-07-04 22:00:00		11.0	56.8666	164.05	177.454	0.732678
2015-07-04 23:00:00		11.0	56.8666	164.05	188.168	0.819458
2015-07-05 00:00:00		11.0	56.8666	164.05	191.804	0.848909
2015-07-05 01:00:00		11.0	56.8666	164.05	206.174	0.965311
2015-07-05 02:00:00		11.0	56.8666	164.05	202.629	0.936594
2015-07-05 03:00:00		11.0	56.8666	164.05	198.18	0.900559
2015-07-05 04:00:00		11.0	56.8666	164.05	197.089	0.891719
2015-07-05 05:00:00		11.0	56.8666	164.05	205.694	0.961425
2015-07-05 06:00:00		11.0	56.8666	164.05	220.189	1.07883
2015-07-05 07:00:00		11.0	56.8666	164.05	219.077	1.06982
2015-07-05 08:00:00		11.0	56.8666	164.05	220.124	1.0783
2015-07-05 09:00:00		11.0	56.8666	164.05	213.665	1.02599
2015-07-05 10:00:00		11.0	56.8666	164.05	211.33	1.00708
2015-07-05 11:00:00		11.0	56.8666	164.05	214.205	1.03036
2015-07-05 12:00:00		11.0	56.8666	164.05	211.736	1.01036
2015-07-05 13:00:00		11.0	56.8666	164.05	207.58	0.976702
2015-07-05 14:00:00		11.0	56.8666	164.05	198.786	0.905465
2015-07-05 15:00:00		11.0	56.8666	164.05	202.565	0.936076
2015-07-05 16:00:00		11.0	56.8666	164.05	208.818	0.98673
2015-07-05 17:00:00		11.0	56.8666	164.05	213.741	1.0266
2015-07-05 18:00:00		11.0	56.8666	164.05	213.516	1.02478
2015-07-05 19:00:00		11.0	56.8666	164.05	215.0	1.0368
2015-07-05 20:00:00		11.0	56.8666	164.05	216.535	1.04923
2015-07-05 21:00:00		11.0	56.8666	164.05	208.264	0.98224
2015-07-05 22:00:00		11.0	56.8666	164.05	181.147	0.762591
2015-07-05 23:00:00		11.0	56.8666	164.05	207.714	0.977783
2015-07-06 00:00:00		11.0	56.8666	164.05	189.192	0.827753
2015-07-06 01:00:00		11.0	56.8666	164.05	164.503	0.627777
2015-07-06 02:00:00		11.0	56.8666	164.05	173.491	0.700579
2015-07-06 03:00:00		11.0	56.8666	164.05	188.989	0.82611
2015-07-06 04:00:00		11.0	56.8666	164.05	203.168	0.940957
2015-07-06 05:00:00		11.0	56.8666	164.05	234.161	1.19201
2015-07-06 06:00:00		11.0	56.8666	164.05	255.701	1.36648
2015-07-06 07:00:00		11.0	56.8666	164.05	258.622	1.39014
2015-07-06 08:00:00		11.0	56.8666	164.05	244.433	1.27521
2015-07-06 09:00:00		11.0	56.8666	164.05	252.242	1.33846
2015-07-06 10:00:00		11.0	56.8666	164.05	252.276	1.33873
2015-07-06 11:00:00		11.0	56.8666	164.05	249.279	1.31446
2015-07-06 12:00:00		11.0	56.8666	164.05	244.608	1.27662
2015-07-06 13:00:00		11.0	56.8666	164.05	235.57	1.20342
2015-07-06 14:00:00		11.0	56.8666	164.05	236.694	1.21252
2015-07-06 15:00:00		11.0	56.8666	164.05	249.805	1.31872
2015-07-06 16:00:00		11.0	56.8666	164.05	234.175	1.19212
2015-07-06 17:00:00		11.0	56.8666	164.05	237.766	1.2212
2015-07-06 18:00:00		11.0	56.8666	164.05	239.797	1.23765
2015-07-06 19:00:00		11.0	56.8666	164.05	239.023	1.23138
2015-07-06 20:00:00		11.0	56.8666	164.05	215.014	1.03691
2015-07-06 21:00:00		11.0	56.8666	164.05	233.269	1.18478
2015-07-06 22:00:00		11.0	56.8666	164.05	197.434	0.894513
2015-07-06 23:00:00		11.0	56.8666	164.05	213.329	1.02327
2015-07-07 00:00:00		11.0	56.8666	164.05	231.858	1.17335
2015-07-07 01:00:00		11.0	56.8666	164.05	242.741	1.26151
2015-07-07 02:00:00		11.0	56.8666	164.05	241.744	1.25343
2015-07-07 03:00:00		11.0	56.8666	164.05	266.791	1.45631
2015-07-07 04:00:00		11.0	56.8666	164.05	274.782	1.52104
2015-07-07 05:00:00		11.0	56.8666	164.05	286.1	1.61271
2015-07-07 06:00:00		11.0	56.8666	164.05	304.442	1.76128
2015-07-07 07:00:00		11.0	56.8666	164.05	308.637	1.79526
2015-07-07 08:00:00		11.0	56.8666	164.05	316.251	1.85693
2015-07-07 09:00:00		11.0	56.8666	164.05	310.87	1.81335
2015-07-07 10:00:00		11.0	56.8666	164.05	313.133	1.83168
2015-07-07 11:00:00		11.0	56.8666	164.05	321.642	1.9006
2015-07-07 12:00:00		11.0	56.8666	164.05	351.557	2.14291
2015-07-07 13:00:00		11.0	56.8666	164.05	298.736	1.71506
2015-07-07 14:00:00		11.0	56.8666	164.05	273.488	1.51055
2015-07-07 15:00:00		11.0	56.8666	164.05	278.789	1.55349
2015-07-07 16:00:00		11.0	56.8666	164.05	278.631	1.55221
2015-07-07 17:00:00		11.0	56.8666	164.05	282.885	1.58667
2015-07-07 18:00:00		11.0	56.8666	164.05	288.75	1.63417
2015-07-07 19:00:00		11.0	56.8666	164.05	289.39	1.63936
2015-07-07 20:00:00		11.0	56.8666	164.05	312.89	1.82971
2015-07-07 21:00:00		11.0	56.8666	164.05	328.312	1.95463
2015-07-07 22:00:00		11.0	56.8666	164.05	343.775	2.07987
2015-07-07 23:00:00		11.0	56.8666	164.05	336.968	2.02474
2015-07-08 00:00:00		11.0	56.8666	164.05	336.08	2.01754
2015-07-08 01:00:00		11.0	56.8666	164.05	364.402	2.24696
2015-07-08 02:00:00		11.0	56.8666	164.05	364.999	2.2518
2015-07-08 03:00:00		11.0	56.8666	164.05	359.605	2.2081
2015-07-08 04:00:00		11.0	56.8666	164.05	354.792	2.16912
2015-07-08 05:00:00		11.0	56.8666	164.05	357.409	2.19031
2015-07-08 06:00:00		11.0	56.8666	164.05	355.588	2.17556
2015-07-08 07:00:00		11.0	56.8666	164.05	357.22	2.18878
2015-07-08 08:00:00		11.0	56.8666	164.05	357.103	2.18784
2015-07-08 09:00:00		11.0	56.8666	164.05	373.472	2.32042
2015-07-08 10:00:00		11.0	56.8666	164.05	380.512	2.37744
2015-07-08 11:00:00		11.0	56.8666	164.05	344.991	2.08973
2015-07-08 12:00:00		11.0	56.8666	164.05	326.481	1.9398
2015-07-08 13:00:00		11.0	56.8666	164.05	319.055	1.87965
2015-07-08 14:00:00		11.0	56.8666	164.05	314.624	1.84376
2015-07-08 15:00:00		11.0	56.8666	164.05	312.813	1.82909
2015-07-08 16:00:00		11.0	56.8666	164.05	310.7	1.81197
2015-07-08 17:00:00		11.0	56.8666	164.05	305.0	1.7658
2015-07-08 18:00:00		11.0	56.8666	164.05	307.755	1.78812
2015-07-08 19:00:00		11.0	56.8666	164.05	324.2	1.92132
2015-07-08 20:00:00		11.0	56.8666	164.05	347.362	2.10893
2015-07-08 21:00:00		11.0	56.8666	164.05	365.013	2.25191
2015-07-08 22:00:00		11.0	56.8666	164.05	354.205	2.16436
2015-07-08 23:00:00		11.0	56.8666	164.05	349.569	2.12681
2015-07-09 00:00:00		11.0	56.8666	164.05	362.271	2.22969
2015-07-09 01:00:00		11.0	56.8666	164.05	345.0	2.0898
2015-07-09 02:00:00		11.0	56.8666	164.05	347.28	2.10827
2015-07-09 03:00:00		11.0	56.8666	164.05	353.637	2.15976
2015-07-09 04:00:00		11.0	56.8666	164.05	336.468	2.02069
2015-07-09 05:00:00		11.0	56.8666	164.05	354.895	2.16995
2015-07-09 06:00:00		11.0	56.8666	164.05	363.315	2.23815
2015-07-09 07:00:00		11.0	56.8666	164.05	358.467	2.19888
2015-07-09 08:00:00		11.0	56.8666	164.05	354.385	2.16582
2015-07-09 09:00:00		11.0	56.8666	164.05	369.654	2.2895
2015-07-09 10:00:00		11.0	56.8666	164.05	361.16	2.22069
2015-07-09 11:00:00		11.0	56.8666	164.05	351.003	2.13842
2015-07-09 12:00:00		11.0	56.8666	164.05	343.028	2.07383
2015-07-09 13:00:00		11.0	56.8666	164.05	330.624	1.97336
2015-07-09 14:00:00		11.0	56.8666	164.05	341.226	2.05923
2015-07-09 15:00:00		11.0	56.8666	164.05	323.921	1.91906
2015-07-09 16:00:00		11.0	56.8666	164.05	307.678	1.78749
2015-07-09 17:00:00		11.0	56.8666	164.05	307.121	1.78298
2015-07-09 18:00:00		11.0	56.8666	164.05	311.728	1.8203
2015-07-09 19:00:00		11.0	56.8666	164.05	312.422	1.82592
2015-07-09 20:00:00		11.0	56.8666	164.05	355.926	2.1783
2015-07-09 21:00:00		11.0	56.8666	164.05	371.074	2.301
2015-07-09 22:00:00		11.0	56.8666	164.05	344.264	2.08384
2015-07-09 23:00:00		11.0	56.8666	164.05	369.464	2.28795
2015-07-10 00:00:00		11.0	56.8666	164.05	347.707	2.11172
2015-07-10 01:00:00		11.0	56.8666	164.05	334.848	2.00757
2015-07-10 02:00:00		11.0	56.8666	164.05	328.122	1.95309
2015-07-10 03:00:00		11.0	56.8666	164.05	305.788	1.77218
2015-07-10 04:00:00		11.0	56.8666	164.05	359.118	2.20415
2015-07-10 05:00:00		11.0	56.8666	164.05	315.476	1.85066
2015-07-10 06:00:00		11.0	56.8666	164.05	321.216	1.89715
2015-07-10 07:00:00		11.0	56.8666	164.05	307.913	1.7894
2015-07-10 08:00:00		11.0	56.8666	164.05	324.133	1.92077
2015-07-10 09:00:00		11.0	56.8666	164.05	315.126	1.84782
2015-07-10 10:00:00		11.0	56.8666	164.05	292.856	1.66743
2015-07-10 11:00:00		11.0	56.8666	164.05	298.849	1.71598
2015-07-10 12:00:00		11.0	56.8666	164.05	304.702	1.76339
2015-07-10 13:00:00		11.0	56.8666	164.05	308.164	1.79143
2015-07-10 14:00:00		11.0	56.8666	164.05	302.585	1.74624
2015-07-10 15:00:00		11.0	56.8666	164.05	296.841	1.69971
2015-07-10 16:00:00		11.0	56.8666	164.05	278.772	1.55335
2015-07-10 17:00:00		11.0	56.8666	164.05	287.563	1.62456
2015-07-10 18:00:00		11.0	56.8666	164.05	272.806	1.50503
2015-07-10 19:00:00		11.0	56.8666	164.05	278.266	1.54926
2015-07-10 20:00:00		11.0	56.8666	164.05	281.189	1.57293
2015-07-10 21:00:00		11.0	56.8666	164.05	280.601	1.56816
2015-07-10 22:00:00		11.0	56.8666	164.05	223.569	1.10621
2015-07-10 23:00:00		11.0	56.8666	164.05	214.903	1.03602
2015-07-11 00:00:00		11.0	56.8666	164.05	230.23	1.16016
2015-07-11 01:00:00		11.0	56.8666	164.05	285.629	1.6089
2015-07-11 02:00:00		11.0	56.8666	164.05	239.284	1.2335
2015-07-11 03:00:00		11.0	56.8666	164.05	271.503	1.49447
2015-07-11 04:00:00		11.0	56.8666	164.05	286.519	1.61611
2015-07-11 05:00:00		11.0	56.8666	164.05	274.285	1.51701
2015-07-11 06:00:00		11.0	56.8666	164.05	310.051	1.80671
2015-07-11 07:00:00		11.0	56.8666	164.05	293.097	1.66938
2015-07-11 08:00:00		11.0	56.8666	164.05	272.36	1.50141
2015-07-11 09:00:00		11.0	56.8666	164.05	273.812	1.51318
2015-07-11 10:00:00		11.0	56.8666	164.05	265.354	1.44467
2015-07-11 11:00:00		11.0	56.8666	164.05	267.182	1.45948
2015-07-11 12:00:00		11.0	56.8666	164.05	259.843	1.40003
2015-07-11 13:00:00		11.0	56.8666	164.05	253.407	1.3479
2015-07-11 14:00:00		11.0	56.8666	164.05	270.066	1.48284
2015-07-11 15:00:00		11.0	56.8666	164.05	254.662	1.35806
2015-07-11 16:00:00		11.0	56.8666	164.05	250.996	1.32837
2015-07-11 17:00:00		11.0	56.8666	164.05	242.225	1.25732
2015-07-11 18:00:00		11.0	56.8666	164.05	237.534	1.21933
2015-07-11 19:00:00		11.0	56.8666	164.05	249.349	1.31503
2015-07-11 20:00:00		11.0	56.8666	164.05	245.289	1.28214
2015-07-11 21:00:00		11.0	56.8666	164.05	254.295	1.35509
2015-07-11 22:00:00		11.0	56.8666	164.05	239.684	1.23674
2015-07-11 23:00:00		11.0	56.8666	164.05	235.33	1.20148
2015-07-12 00:00:00		11.0	56.8666	164.05	223.484	1.10552
2015-07-12 01:00:00		11.0	56.8666	164.05	246.638	1.29307
2015-07-12 02:00:00		11.0	56.8666	164.05	258.772	1.39135
2015-07-12 03:00:00		11.0	56.8666	164.05	238.098	1.2239
2015-07-12 04:00:00		11.0	56.8666	164.05	230.0	1.1583
2015-07-12 05:00:00		11.0	56.8666	164.05	230.393	1.16148
2015-07-12 06:00:00		11.0	56.8666	164.05	234.291	1.19306
2015-07-12 07:00:00		11.0	56.8666	164.05	237.674	1.22046
2015-07-12 08:00:00		11.0	56.8666	164.05	244.286	1.27401
2015-07-12 09:00:00		11.0	56.8666	164.05	246.812	1.29448
2015-07-12 10:00:00		11.0	56.8666	164.05	245.839	1.2866
2015-07-12 11:00:00		11.0	56.8666	164.05	253.908	1.35195
2015-07-12 12:00:00		11.0	56.8666	164.05	251.726	1.33428
2015-07-12 13:00:00		11.0	56.8666	164.05	238.46	1.22683
2015-07-12 14:00:00		11.0	56.8666	164.05	234.247	1.1927
2015-07-12 15:00:00		11.0	56.8666	164.05	244.713	1.27748
2015-07-12 16:00:00		11.0	56.8666	164.05	221.956	1.09314
2015-07-12 17:00:00		11.0	56.8666	164.05	231.57	1.17102
2015-07-12 18:00:00		11.0	56.8666	164.05	225.811	1.12437
2015-07-12 19:00:00		11.0	56.8666	164.05	212.413	1.01585
2015-07-12 20:00:00		11.0	56.8666	164.05	205.835	0.96256
2015-07-12 21:00:00		11.0	56.8666	164.05	206.21	0.965601
2015-07-12 22:00:00		11.0	56.8666	164.05	228.497	1.14613
2015-07-12 23:00:00		11.0	56.8666	164.05	200.478	0.919171
2015-07-13 00:00:00		11.0	56.8666	164.05	207.182	0.973474
2015-07-13 01:00:00		11.0	56.8666	164.05	220.223	1.07911
2015-07-13 02:00:00		11.0	56.8666	164.05	212.149	1.0137
2015-07-13 03:00:00		11.0	56.8666	164.05	223.962	1.10939
2015-07-13 04:00:00		11.0	56.8666	164.05	199.149	0.908409
2015-07-13 05:00:00		11.0	56.8666	164.05	201.662	0.92876
2015-07-13 06:00:00		11.0	56.8666	164.05	210.507	1.00041
2015-07-13 07:00:00		11.0	56.8666	164.05	218.145	1.06228
2015-07-13 08:00:00		11.0	56.8666	164.05	232.436	1.17803
2015-07-13 09:00:00		11.0	56.8666	164.05	225.208	1.11949
2015-07-13 10:00:00		11.0	56.8666	164.05	228.546	1.14652
2015-07-13 11:00:00		11.0	56.8666	164.05	235.865	1.20581
2015-07-13 12:00:00		11.0	56.8666	164.05	233.735	1.18855
2015-07-13 13:00:00		11.0	56.8666	164.05	228.5	1.14615
2015-07-13 14:00:00		11.0	56.8666	164.05	207.064	0.972521
2015-07-13 15:00:00		11.0	56.8666	164.05	206.988	0.971901
2015-07-13 16:00:00		11.0	56.8666	164.05	191.378	0.845464
2015-07-13 17:00:00		11.0	56.8666	164.05	181.693	0.767017
2015-07-13 18:00:00		11.0	56.8666	164.05	176.097	0.721685
2015-07-13 19:00:00		11.0	56.8666	164.05	162.059	0.607979
2015-07-13 20:00:00		11.0	56.8666	164.05	161.898	0.606673
2015-07-13 21:00:00		11.0	56.8666	164.05	143.886	0.460774
2015-07-13 22:00:00		11.0	56.8666	164.05	143.401	0.45685
2015-07-13 23:00:00		11.0	56.8666	164.05	167.385	0.651116
2015-07-14 00:00:00		11.0	56.8666	164.05	172.756	0.69462
2015-07-14 01:00:00		11.0	56.8666	164.05	151.212	0.520117
2015-07-14 02:00:00		11.0	56.8666	164.05	155.259	0.552901
2015-07-14 03:00:00		11.0	56.8666	164.05	160.813	0.597882
2015-07-14 04:00:00		11.0	56.8666	164.05	176.649	0.726159
2015-07-14 05:00:00		11.0	56.8666	164.05	188.561	0.82264
2015-07-14 06:00:00		11.0	56.8666	164.05	180.43	0.75678
2015-07-14 07:00:00		11.0	56.8666	164.05	188.672	0.823541
2015-07-14 08:00:00		11.0	56.8666	164.05	181.817	0.768017
2015-07-14 09:00:00		11.0	56.8666	164.05	178.089	0.737824
2015-07-14 10:00:00		11.0	56.8666	164.05	180.349	0.756124
2015-07-14 11:00:00		11.0	56.8666	164.05	188.385	0.821215
2015-07-14 12:00:00		11.0	56.8666	164.05	196.834	0.889652
2015-07-14 13:00:00		11.0	56.8666	164.05	192.595	0.855318
2015-07-14 14:00:00		11.0	56.8666	164.05	182.564	0.774065
2015-07-14 15:00:00		11.0	56.8666	164.05	172.116	0.689437
2015-07-14 16:00:00		11.0	56.8666	164.05	174.925	0.712193
2015-07-14 17:00:00		11.0	56.8666	164.05	172.855	0.695422
2015-07-14 18:00:00		11.0	56.8666	164.05	168.893	0.663337
2015-07-14 19:00:00		11.0	56.8666	164.05	166.0	0.6399
2015-07-14 20:00:00		11.0	56.8666	164.05	166.266	0.642058
2015-07-14 21:00:00		11.0	56.8666	164.05	175.201	0.714429
2015-07-14 22:00:00		11.0	56.8666	164.05	209.777	0.994496
2015-07-14 23:00:00		11.0	56.8666	164.05	171.697	0.68605
2015-07-15 00:00:00		11.0	56.8666	164.05	161.706	0.605118
2015-07-15 01:00:00		11.0	56.8666	164.05	152.311	0.529022
2015-07-15 02:00:00		11.0	56.8666	164.05	163.109	0.616481
2015-07-15 03:00:00		11.0	56.8666	164.05	166.974	0.647789
2015-07-15 04:00:00		11.0	56.8666	164.05	166.303	0.642354
2015-07-15 05:00:00		11.0	56.8666	164.05	178.41	0.740424
2015-07-15 06:00:00		11.0	56.8666	164.05	195.299	0.877226
2015-07-15 07:00:00		11.0	56.8666	164.05	207.6	0.976864
2015-07-15 08:00:00		11.0	56.8666	164.05	190.38	0.837374
2015-07-15 09:00:00		11.0	56.8666	164.05	207.86	0.978967
2015-07-15 10:00:00		11.0	56.8666	164.05	201.264	0.92554
2015-07-15 11:00:00		11.0	56.8666	164.05	214.766	1.0349
2015-07-15 12:00:00		11.0	56.8666	164.05	201.814	0.929992
2015-07-15 13:00:00		11.0	56.8666	164.05	190.652	0.839581
2015-07-15 14:00:00		11.0	56.8666	164.05	169.075	0.664807
2015-07-15 15:00:00		11.0	56.8666	164.05	173.889	0.703801
2015-07-15 16:00:00		11.0	56.8666	164.05	165.949	0.639487
2015-07-15 17:00:00		11.0	56.8666	164.05	162.0	0.6075
2015-07-15 18:00:00		11.0	56.8666	164.05	161.697	0.605046
2015-07-15 19:00:00		11.0	56.8666	164.05	133.942	0.380228
2015-07-15 20:00:00		11.0	56.8666	164.05	128.0	0.3321
2015-07-15 21:00:00		11.0	56.8666	164.05	128.047	0.332478
2015-07-15 22:00:00		11.0	56.8666	164.05	133.96	0.380376
2015-07-15 23:00:00		11.0	56.8666	164.05	128.006	0.332145
2015-07-16 00:00:00		11.0	56.8666	164.05	128.982	0.340056
2015-07-16 01:00:00		11.0	56.8666	164.05	125.072	0.308384
2015-07-16 02:00:00		11.0	56.8666	164.05	144.97	0.469557
2015-07-16 03:00:00		11.0	56.8666	164.05	133.0	0.3726
2015-07-16 04:00:00		11.0	56.8666	164.05	133.003	0.372622
2015-07-16 05:00:00		11.0	56.8666	164.05	137.997	0.413077
2015-07-16 06:00:00		11.0	56.8666	164.05	157.967	0.57483
2015-07-16 07:00:00		11.0	56.8666	164.05	152.015	0.526621
2015-07-16 08:00:00		11.0	56.8666	164.05	156.982	0.566854
2015-07-16 09:00:00		11.0	56.8666	164.05	155.009	0.550876
2015-07-16 10:00:00		11.0	56.8666	164.05	155.0	0.5508
2015-07-16 11:00:00		11.0	56.8666	164.05	154.007	0.542754
2015-07-16 12:00:00		11.0	56.8666	164.05	152.016	0.526626
2015-07-16 13:00:00		11.0	56.8666	164.05	151.009	0.518472
2015-07-16 14:00:00		11.0	56.8666	164.05	151.0	0.5184
2015-07-16 15:00:00		11.0	56.8666	164.05	152.978	0.534425
2015-07-16 16:00:00		11.0	56.8666	164.05	154.976	0.550607
2015-07-16 17:00:00		11.0	56.8666	164.05	149.078	0.502834
2015-07-16 18:00:00		11.0	56.8666	164.05	150.972	0.518175
2015-07-16 19:00:00		11.0	56.8666	164.05	151.0	0.5184
2015-07-16 20:00:00		11.0	56.8666	164.05	146.08	0.478552
2015-07-16 21:00:00		11.0	56.8666	164.05	143.051	0.454011
2015-07-16 22:00:00		11.0	56.8666	164.05	140.054	0.429738
2015-07-16 23:00:00		11.0	56.8666	164.05	136.077	0.39752
2015-07-17 00:00:00		11.0	56.8666	164.05	147.757	0.492131
2015-07-17 01:00:00		11.0	56.8666	164.05	141.148	0.438596
2015-07-17 02:00:00		11.0	56.8666	164.05	141.0	0.4374
2015-07-17 03:00:00		11.0	56.8666	164.05	141.0	0.4374
2015-07-17 04:00:00		11.0	56.8666	164.05	143.928	0.461113
2015-07-17 05:00:00		11.0	56.8666	164.05	142.051	0.445909
2015-07-17 06:00:00		11.0	56.8666	164.05	143.947	0.461273
2015-07-17 07:00:00		11.0	56.8666	164.05	144.0	0.4617
2015-07-17 08:00:00		11.0	56.8666	164.05	144.0	0.4617
2015-07-17 09:00:00		11.0	56.8666	164.05	149.824	0.50887
2015-07-17 10:00:00		11.0	56.8666	164.05	150.969	0.518153
2015-07-17 11:00:00		11.0	56.8666	164.05	147.125	0.487016
2015-07-17 12:00:00		11.0	56.8666	164.05	144.097	0.462489
2015-07-17 13:00:00		11.0	56.8666	164.05	147.866	0.493012
2015-07-17 14:00:00		11.0	56.8666	164.05	144.138	0.462815
2015-07-17 15:00:00		11.0	56.8666	164.05	143.036	0.453888
2015-07-17 16:00:00		11.0	56.8666	164.05	143.0	0.4536
2015-07-17 17:00:00		11.0	56.8666	164.05	147.811	0.492572
2015-07-17 18:00:00		11.0	56.8666	164.05	148.961	0.501888
2015-07-17 19:00:00		11.0	56.8666	164.05	149.0	0.5022
2015-07-17 20:00:00		11.0	56.8666	164.05	146.122	0.478891
2015-07-17 21:00:00		11.0	56.8666	164.05	138.333	0.415798
2015-07-17 22:00:00		11.0	56.8666	164.05	137.043	0.405346
2015-07-17 23:00:00		11.0	56.8666	164.05	141.781	0.443724
2015-07-18 00:00:00		11.0	56.8666	164.05	158.236	0.57701
2015-07-18 01:00:00		11.0	56.8666	164.05	161.863	0.606387
2015-07-18 02:00:00		11.0	56.8666	164.05	157.234	0.568899
2015-07-18 03:00:00		11.0	56.8666	164.05	155.096	0.551578
2015-07-18 04:00:00		11.0	56.8666	164.05	165.463	0.635548
2015-07-18 05:00:00		11.0	56.8666	164.05	162.2	0.609118
2015-07-18 06:00:00		11.0	56.8666	164.05	166.745	0.645932
2015-07-18 07:00:00		11.0	56.8666	164.05	161.313	0.601935
2015-07-18 08:00:00		11.0	56.8666	164.05	159.106	0.584059
2015-07-18 09:00:00		11.0	56.8666	164.05	159.946	0.590862
2015-07-18 10:00:00		11.0	56.8666	164.05	155.276	0.553036
2015-07-18 11:00:00		11.0	56.8666	164.05	156.888	0.566092
2015-07-18 12:00:00		11.0	56.8666	164.05	154.171	0.544089
2015-07-18 13:00:00		11.0	56.8666	164.05	153.058	0.535072
2015-07-18 14:00:00		11.0	56.8666	164.05	152.059	0.526981
2015-07-18 15:00:00		11.0	56.8666	164.05	158.578	0.579785
2015-07-18 16:00:00		11.0	56.8666	164.05	158.061	0.575597
2015-07-18 17:00:00		11.0	56.8666	164.05	159.875	0.590289
2015-07-18 18:00:00		11.0	56.8666	164.05	160.0	0.5913
2015-07-18 19:00:00		11.0	56.8666	164.05	161.871	0.606457
2015-07-18 20:00:00		11.0	56.8666	164.05	159.196	0.584791
2015-07-18 21:00:00		11.0	56.8666	164.05	163.668	0.621013
2015-07-18 22:00:00		11.0	56.8666	164.05	158.405	0.578377
2015-07-18 23:00:00		11.0	56.8666	164.05	138.439	0.416658
2015-07-19 00:00:00		11.0	56.8666	164.05	163.05	0.616004
2015-07-19 01:00:00		11.0	56.8666	164.05	168.718	0.661916
2015-07-19 02:00:00		11.0	56.8666	164.05	159.716	0.588999
2015-07-19 03:00:00		11.0	56.8666	164.05	159.0	0.5832
2015-07-19 04:00:00		11.0	56.8666	164.05	154.368	0.545679
2015-07-19 05:00:00		11.0	56.8666	164.05	156.776	0.565186
2015-07-19 06:00:00		11.0	56.8666	164.05	165.318	0.634378
2015-07-19 07:00:00		11.0	56.8666	164.05	169.693	0.66981
2015-07-19 08:00:00		11.0	56.8666	164.05	162.622	0.612536
2015-07-19 09:00:00		11.0	56.8666	164.05	164.764	0.629885
2015-07-19 10:00:00		11.0	56.8666	164.05	160.4	0.594536
2015-07-19 11:00:00		11.0	56.8666	164.05	153.565	0.53918
2015-07-19 12:00:00		11.0	56.8666	164.05	153.0	0.5346
2015-07-19 13:00:00		11.0	56.8666	164.05	154.834	0.549456
2015-07-19 14:00:00		11.0	56.8666	164.05	153.168	0.535962
2015-07-19 15:00:00		11.0	56.8666	164.05	154.83	0.549424
2015-07-19 16:00:00		11.0	56.8666	164.05	164.14	0.624833
2015-07-19 17:00:00		11.0	56.8666	164.05	163.174	0.617011
2015-07-19 18:00:00		11.0	56.8666	164.05	164.824	0.630375
2015-07-19 19:00:00		11.0	56.8666	164.05	163.178	0.617043
2015-07-19 20:00:00		11.0	56.8666	164.05	163.0	0.6156
2015-07-19 21:00:00		11.0	56.8666	164.05	168.452	0.659763
2015-07-19 22:00:00		11.0	56.8666	164.05	166.276	0.642139
2015-07-19 23:00:00		11.0	56.8666	164.05	167.814	0.65459
2015-07-20 00:00:00		11.0	56.8666	164.05	175.245	0.714787
2015-07-20 01:00:00		11.0	56.8666	164.05	172.381	0.691584
2015-07-20 02:00:00		11.0	56.8666	164.05	170.193	0.67386
2015-07-20 03:00:00		11.0	56.8666	164.05	162.779	0.613811
2015-07-20 04:00:00		11.0	56.8666	164.05	154.786	0.549067
2015-07-20 05:00:00		11.0	56.8666	164.05	154.901	0.549995
2015-07-20 06:00:00		11.0	56.8666	164.05	154.1	0.543514
2015-07-20 07:00:00		11.0	56.8666	164.05	158.492	0.579087
2015-07-20 08:00:00		11.0	56.8666	164.05	159.898	0.59047
2015-07-20 09:00:00		11.0	56.8666	164.05	168.965	0.663917
2015-07-20 10:00:00		11.0	56.8666	164.05	172.686	0.694058
2015-07-20 11:00:00		11.0	56.8666	164.05	166.738	0.64588
2015-07-20 12:00:00		11.0	56.8666	164.05	156.172	0.560294
2015-07-20 13:00:00		11.0	56.8666	164.05	155.892	0.558028
2015-07-20 14:00:00		11.0	56.8666	164.05	159.565	0.587776
2015-07-20 15:00:00		11.0	56.8666	164.05	164.452	0.62736
2015-07-20 16:00:00		11.0	56.8666	164.05	165.889	0.639003
2015-07-20 17:00:00		11.0	56.8666	164.05	169.553	0.668677
2015-07-20 18:00:00		11.0	56.8666	164.05	166.451	0.643551
2015-07-20 19:00:00		11.0	56.8666	164.05	163.341	0.618364
2015-07-20 20:00:00		11.0	56.8666	164.05	165.655	0.637109
2015-07-20 21:00:00		11.0	56.8666	164.05	168.652	0.661382
2015-07-20 22:00:00		11.0	56.8666	164.05	169.883	0.671354
2015-07-20 23:00:00		11.0	56.8666	164.05	167.354	0.650866
2015-07-21 00:00:00		11.0	56.8666	164.05	160.833	0.598049
2015-07-21 01:00:00		11.0	56.8666	164.05	173.201	0.698232
2015-07-21 02:00:00		11.0	56.8666	164.05	178.516	0.74128
2015-07-21 03:00:00		11.0	56.8666	164.05	179.878	0.752311
2015-07-21 04:00:00		11.0	56.8666	164.05	186.138	0.803015
2015-07-21 05:00:00		11.0	56.8666	164.05	188.752	0.82419
2015-07-21 06:00:00		11.0	56.8666	164.05	188.125	0.819114
2015-07-21 07:00:00		11.0	56.8666	164.05	179.262	0.747326
2015-07-21 08:00:00		11.0	56.8666	164.05	181.492	0.765381
2015-07-21 09:00:00		11.0	56.8666	164.05	178.513	0.741253
2015-07-21 10:00:00		11.0	56.8666	164.05	176.259	0.722995
2015-07-21 11:00:00		11.0	56.8666	164.05	176.0	0.7209
2015-07-21 12:00:00		11.0	56.8666	164.05	174.262	0.706826
2015-07-21 13:00:00		11.0	56.8666	164.05	174.0	0.7047
2015-07-21 14:00:00		11.0	56.8666	164.05	174.867	0.711719
2015-07-21 15:00:00		11.0	56.8666	164.05	175.866	0.719812
2015-07-21 16:00:00		11.0	56.8666	164.05	178.594	0.74191
2015-07-21 17:00:00		11.0	56.8666	164.05	180.727	0.759188
2015-07-21 18:00:00		11.0	56.8666	164.05	177.55	0.733451
2015-07-21 19:00:00		11.0	56.8666	164.05	177.862	0.735978
2015-07-21 20:00:00		11.0	56.8666	164.05	184.023	0.785886
2015-07-21 21:00:00		11.0	56.8666	164.05	184.141	0.78684
2015-07-21 22:00:00		11.0	56.8666	164.05	184.0	0.7857
2015-07-21 23:00:00		11.0	56.8666	164.05	181.428	0.764866
2015-07-22 00:00:00		11.0	56.8666	164.05	185.281	0.796079
2015-07-22 01:00:00		11.0	56.8666	164.05	183.434	0.781114
2015-07-22 02:00:00		11.0	56.8666	164.05	183.0	0.7776
2015-07-22 03:00:00		11.0	56.8666	164.05	180.44	0.756867
2015-07-22 04:00:00		11.0	56.8666	164.05	195.338	0.877537
2015-07-22 05:00:00		11.0	56.8666	164.05	197.149	0.892205
2015-07-22 06:00:00		11.0	56.8666	164.05	192.749	0.856568
2015-07-22 07:00:00		11.0	56.8666	164.05	197.094	0.891764
2015-07-22 08:00:00		11.0	56.8666	164.05	199.696	0.912841
2015-07-22 09:00:00		11.0	56.8666	164.05	200.0	0.9153
2015-07-22 10:00:00		11.0	56.8666	164.05	194.924	0.874184
2015-07-22 11:00:00		11.0	56.8666	164.05	187.241	0.811951
2015-07-22 12:00:00		11.0	56.8666	164.05	188.532	0.82241
2015-07-22 13:00:00		11.0	56.8666	164.05	187.314	0.812544
2015-07-22 14:00:00		11.0	56.8666	164.05	179.423	0.74863
2015-07-22 15:00:00		11.0	56.8666	164.05	178.841	0.743912
2015-07-22 16:00:00		11.0	56.8666	164.05	180.68	0.758806
2015-07-22 17:00:00		11.0	56.8666	164.05	183.516	0.781783
2015-07-22 18:00:00		11.0	56.8666	164.05	182.324	0.772126
2015-07-22 19:00:00		11.0	56.8666	164.05	182.0	0.7695
2015-07-22 20:00:00		11.0	56.8666	164.05	181.164	0.762731
2015-07-22 21:00:00		11.0	56.8666	164.05	175.158	0.714077
2015-07-22 22:00:00		11.0	56.8666	164.05	173.166	0.697947
2015-07-22 23:00:00		11.0	56.8666	164.05	167.171	0.649387
2015-07-23 00:00:00		11.0	56.8666	164.05	159.347	0.586014
2015-07-23 01:00:00		11.0	56.8666	164.05	160.492	0.595286
2015-07-23 02:00:00		11.0	56.8666	164.05	176.763	0.72708
2015-07-23 03:00:00		11.0	56.8666	164.05	183.314	0.780144
2015-07-23 04:00:00		11.0	56.8666	164.05	187.31	0.812508
2015-07-23 05:00:00		11.0	56.8666	164.05	182.214	0.771236
2015-07-23 06:00:00		11.0	56.8666	164.05	190.08	0.834949
2015-07-23 07:00:00		11.0	56.8666	164.05	189.527	0.830468
2015-07-23 08:00:00		11.0	56.8666	164.05	185.706	0.799519
2015-07-23 09:00:00		11.0	56.8666	164.05	185.822	0.800462
2015-07-23 10:00:00		11.0	56.8666	164.05	183.536	0.781942
2015-07-23 11:00:00		11.0	56.8666	164.05	183.82	0.784244
2015-07-23 12:00:00		11.0	56.8666	164.05	179.903	0.752518
2015-07-23 13:00:00		11.0	56.8666	164.05	188.001	0.818107
2015-07-23 14:00:00		11.0	56.8666	164.05	182.646	0.77473
2015-07-23 15:00:00		11.0	56.8666	164.05	181.816	0.768012
2015-07-23 16:00:00		11.0	56.8666	164.05	182.815	0.776103
[truncated: 1,565 more rows]
