# Supplementary material for: Return of warm conditions in the southeastern Bering Sea: Physics to fluorescence
Source: PLoS One. 2017 Sep 28;12(9):e0185464. doi: 10.1371/journal.pone.0185464 (PMC5619787; doi:10.1371/journal.pone.0185464)
Supplement: S2 Data — Moored chlorophyll fluorescence data presented in Fig 5. (ZIP) [file pone.0185464.s002.zip › NOAAEcoFOCI_2013bs4b_ecfChlorophyll_14m.csv]

Global Attributes: for file 13bs4b_ecf_0014m.nc
DATA_CMNT: 13bs4b_eco_flsb_3072_13m.txt
FILL_FLAG: 0
COMPOSITE: 1
PROG_CMNT01:
CREATION_DATE: 11:17 24-MAR-2016
PROJECT: EXPERIMENT
EXPERIMENT: EXPERIMENT
MOORING: 13BS-4B
WATER_MASS: B
EDIT_CMNT01:
WATER_DEPTH: 71.0
EPIC_FILE_GENERATOR: trim_netcdf.py V0.1.0
INST_TYPE: EcoFluorometer
VAR_FILL: 00
time		depth	lat	lon	fluor_3031	Fch_906
					fluorometer	Chlorophyll A
time		dbar	degree_north	degree_west	volts	ugrams/l
2013-09-13 01:00:00		14.0	57.8805	168.859	146.042	0.737517
2013-09-13 02:00:00		14.0	57.8805	168.859	186.632	1.046
2013-09-13 03:00:00		14.0	57.8805	168.859	199.966	1.14734
2013-09-13 04:00:00		14.0	57.8805	168.859	219.096	1.29273
2013-09-13 05:00:00		14.0	57.8805	168.859	221.144	1.3083
2013-09-13 06:00:00		14.0	57.8805	168.859	225.433	1.34089
2013-09-13 07:00:00		14.0	57.8805	168.859	254.76	1.56378
2013-09-13 08:00:00		14.0	57.8805	168.859	269.478	1.67563
2013-09-13 09:00:00		14.0	57.8805	168.859	257.867	1.58739
2013-09-13 10:00:00		14.0	57.8805	168.859	235.614	1.41826
2013-09-13 11:00:00		14.0	57.8805	168.859	247.014	1.50491
2013-09-13 12:00:00		14.0	57.8805	168.859	227.373	1.35564
2013-09-13 13:00:00		14.0	57.8805	168.859	234.487	1.4097
2013-09-13 14:00:00		14.0	57.8805	168.859	224.371	1.33282
2013-09-13 15:00:00		14.0	57.8805	168.859	232.0	1.3908
2013-09-13 16:00:00		14.0	57.8805	168.859	230.294	1.37784
2013-09-13 17:00:00		14.0	57.8805	168.859	194.588	1.10647
2013-09-13 18:00:00		14.0	57.8805	168.859	186.0	1.0412
2013-09-13 19:00:00		14.0	57.8805	168.859	185.772	1.03947
2013-09-13 20:00:00		14.0	57.8805	168.859	181.588	1.00767
2013-09-13 21:00:00		14.0	57.8805	168.859	194.045	1.10234
2013-09-13 22:00:00		14.0	57.8805	168.859	195.315	1.11199
2013-09-13 23:00:00		14.0	57.8805	168.859	203.431	1.17368
2013-09-14 00:00:00		14.0	57.8805	168.859	234.134	1.40702
2013-09-14 01:00:00		14.0	57.8805	168.859	237.711	1.4342
2013-09-14 02:00:00		14.0	57.8805	168.859	253.133	1.55141
2013-09-14 03:00:00		14.0	57.8805	168.859	255.426	1.56884
2013-09-14 04:00:00		14.0	57.8805	168.859	242.342	1.4694
2013-09-14 05:00:00		14.0	57.8805	168.859	228.698	1.3657
2013-09-14 06:00:00		14.0	57.8805	168.859	245.046	1.48995
2013-09-14 07:00:00		14.0	57.8805	168.859	267.697	1.6621
2013-09-14 08:00:00		14.0	57.8805	168.859	260.483	1.60727
2013-09-14 09:00:00		14.0	57.8805	168.859	249.301	1.52229
2013-09-14 10:00:00		14.0	57.8805	168.859	256.385	1.57613
2013-09-14 11:00:00		14.0	57.8805	168.859	265.892	1.64838
2013-09-14 12:00:00		14.0	57.8805	168.859	286.34	1.80378
2013-09-14 13:00:00		14.0	57.8805	168.859	292.903	1.85366
2013-09-14 14:00:00		14.0	57.8805	168.859	268.503	1.66823
2013-09-14 15:00:00		14.0	57.8805	168.859	280.252	1.75751
2013-09-14 16:00:00		14.0	57.8805	168.859	284.542	1.79012
2013-09-14 17:00:00		14.0	57.8805	168.859	250.334	1.53013
2013-09-14 18:00:00		14.0	57.8805	168.859	233.717	1.40385
2013-09-14 19:00:00		14.0	57.8805	168.859	203.342	1.173
2013-09-14 20:00:00		14.0	57.8805	168.859	188.0	1.0564
2013-09-14 21:00:00		14.0	57.8805	168.859	188.163	1.05764
2013-09-14 22:00:00		14.0	57.8805	168.859	192.608	1.09142
2013-09-14 23:00:00		14.0	57.8805	168.859	206.473	1.19679
2013-09-15 00:00:00		14.0	57.8805	168.859	194.805	1.10812
2013-09-15 01:00:00		14.0	57.8805	168.859	214.72	1.25947
2013-09-15 02:00:00		14.0	57.8805	168.859	232.12	1.39171
2013-09-15 03:00:00		14.0	57.8805	168.859	235.0	1.4136
2013-09-15 04:00:00		14.0	57.8805	168.859	235.986	1.42109
2013-09-15 05:00:00		14.0	57.8805	168.859	260.789	1.60959
2013-09-15 06:00:00		14.0	57.8805	168.859	280.823	1.76185
2013-09-15 07:00:00		14.0	57.8805	168.859	301.352	1.91788
2013-09-15 08:00:00		14.0	57.8805	168.859	309.728	1.98153
2013-09-15 09:00:00		14.0	57.8805	168.859	302.421	1.926
2013-09-15 10:00:00		14.0	57.8805	168.859	286.881	1.80789
2013-09-15 11:00:00		14.0	57.8805	168.859	258.923	1.59542
2013-09-15 12:00:00		14.0	57.8805	168.859	257.228	1.58254
2013-09-15 13:00:00		14.0	57.8805	168.859	262.62	1.62351
2013-09-15 14:00:00		14.0	57.8805	168.859	253.453	1.55384
2013-09-15 15:00:00		14.0	57.8805	168.859	264.7	1.63932
2013-09-15 16:00:00		14.0	57.8805	168.859	256.438	1.57653
2013-09-15 17:00:00		14.0	57.8805	168.859	241.293	1.46143
2013-09-15 18:00:00		14.0	57.8805	168.859	223.074	1.32296
2013-09-15 19:00:00		14.0	57.8805	168.859	225.0	1.3376
2013-09-15 20:00:00		14.0	57.8805	168.859	225.44	1.34094
2013-09-15 21:00:00		14.0	57.8805	168.859	236.309	1.42355
2013-09-15 22:00:00		14.0	57.8805	168.859	217.6	1.28136
2013-09-15 23:00:00		14.0	57.8805	168.859	206.819	1.19943
2013-09-16 00:00:00		14.0	57.8805	168.859	202.614	1.16746
2013-09-16 01:00:00		14.0	57.8805	168.859	219.86	1.29853
2013-09-16 02:00:00		14.0	57.8805	168.859	242.858	1.47332
2013-09-16 03:00:00		14.0	57.8805	168.859	239.889	1.45075
2013-09-16 04:00:00		14.0	57.8805	168.859	263.753	1.63212
2013-09-16 05:00:00		14.0	57.8805	168.859	256.79	1.5792
2013-09-16 06:00:00		14.0	57.8805	168.859	251.595	1.53972
2013-09-16 07:00:00		14.0	57.8805	168.859	267.618	1.6615
2013-09-16 08:00:00		14.0	57.8805	168.859	258.343	1.59101
2013-09-16 09:00:00		14.0	57.8805	168.859	295.001	1.86961
2013-09-16 10:00:00		14.0	57.8805	168.859	266.829	1.6555
2013-09-16 11:00:00		14.0	57.8805	168.859	261.932	1.61828
2013-09-16 12:00:00		14.0	57.8805	168.859	259.797	1.60206
2013-09-16 13:00:00		14.0	57.8805	168.859	253.765	1.55621
2013-09-16 14:00:00		14.0	57.8805	168.859	246.664	1.50225
2013-09-16 15:00:00		14.0	57.8805	168.859	237.5	1.4326
2013-09-16 16:00:00		14.0	57.8805	168.859	251.107	1.53602
2013-09-16 17:00:00		14.0	57.8805	168.859	224.306	1.33233
2013-09-16 18:00:00		14.0	57.8805	168.859	203.934	1.1775
2013-09-16 19:00:00		14.0	57.8805	168.859	202.488	1.1665
2013-09-16 20:00:00		14.0	57.8805	168.859	216.188	1.27063
2013-09-16 21:00:00		14.0	57.8805	168.859	192.966	1.09414
2013-09-16 22:00:00		14.0	57.8805	168.859	221.808	1.31334
2013-09-16 23:00:00		14.0	57.8805	168.859	214.307	1.25634
2013-09-17 00:00:00		14.0	57.8805	168.859	164.71	0.879392
2013-09-17 01:00:00		14.0	57.8805	168.859	216.78	1.27513
2013-09-17 02:00:00		14.0	57.8805	168.859	209.78	1.22193
2013-09-17 03:00:00		14.0	57.8805	168.859	203.56	1.17465
2013-09-17 04:00:00		14.0	57.8805	168.859	221.678	1.31236
2013-09-17 05:00:00		14.0	57.8805	168.859	242.353	1.46948
2013-09-17 06:00:00		14.0	57.8805	168.859	222.672	1.31991
2013-09-17 07:00:00		14.0	57.8805	168.859	243.206	1.47596
2013-09-17 08:00:00		14.0	57.8805	168.859	217.97	1.28417
2013-09-17 09:00:00		14.0	57.8805	168.859	217.81	1.28296
2013-09-17 10:00:00		14.0	57.8805	168.859	243.49	1.47813
2013-09-17 11:00:00		14.0	57.8805	168.859	227.683	1.35799
2013-09-17 12:00:00		14.0	57.8805	168.859	249.647	1.52491
2013-09-17 13:00:00		14.0	57.8805	168.859	237.617	1.43349
2013-09-17 14:00:00		14.0	57.8805	168.859	224.592	1.3345
2013-09-17 15:00:00		14.0	57.8805	168.859	211.173	1.23252
2013-09-17 16:00:00		14.0	57.8805	168.859	217.462	1.28031
2013-09-17 17:00:00		14.0	57.8805	168.859	232.371	1.39362
2013-09-17 18:00:00		14.0	57.8805	168.859	210.405	1.22668
2013-09-17 19:00:00		14.0	57.8805	168.859	189.773	1.06988
2013-09-17 20:00:00		14.0	57.8805	168.859	181.86	1.00973
2013-09-17 21:00:00		14.0	57.8805	168.859	177.505	0.976637
2013-09-17 22:00:00		14.0	57.8805	168.859	194.944	1.10918
2013-09-17 23:00:00		14.0	57.8805	168.859	193.247	1.09628
2013-09-18 00:00:00		14.0	57.8805	168.859	201.89	1.16196
2013-09-18 01:00:00		14.0	57.8805	168.859	198.109	1.13323
2013-09-18 02:00:00		14.0	57.8805	168.859	202.027	1.163
2013-09-18 03:00:00		14.0	57.8805	168.859	202.892	1.16958
2013-09-18 04:00:00		14.0	57.8805	168.859	199.373	1.14284
2013-09-18 05:00:00		14.0	57.8805	168.859	212.657	1.24379
2013-09-18 06:00:00		14.0	57.8805	168.859	199.763	1.1458
2013-09-18 07:00:00		14.0	57.8805	168.859	191.94	1.08634
2013-09-18 08:00:00		14.0	57.8805	168.859	226.975	1.35261
2013-09-18 09:00:00		14.0	57.8805	168.859	226.008	1.34526
2013-09-18 10:00:00		14.0	57.8805	168.859	225.042	1.33792
2013-09-18 11:00:00		14.0	57.8805	168.859	224.075	1.33057
2013-09-18 12:00:00		14.0	57.8805	168.859	223.109	1.32323
2013-09-18 13:00:00		14.0	57.8805	168.859	222.142	1.31588
2013-09-18 14:00:00		14.0	57.8805	168.859	221.176	1.30854
2013-09-18 15:00:00		14.0	57.8805	168.859	220.209	1.30119
2013-09-18 16:00:00		14.0	57.8805	168.859	219.243	1.29385
2013-09-18 17:00:00		14.0	57.8805	168.859	218.276	1.2865
2013-09-18 18:00:00		14.0	57.8805	168.859	217.31	1.27916
2013-09-18 19:00:00		14.0	57.8805	168.859	216.343	1.27181
2013-09-18 20:00:00		14.0	57.8805	168.859	215.377	1.26446
2013-09-18 21:00:00		14.0	57.8805	168.859	214.41	1.25712
2013-09-18 22:00:00		14.0	57.8805	168.859	213.444	1.24977
2013-09-18 23:00:00		14.0	57.8805	168.859	212.477	1.24243
2013-09-19 00:00:00		14.0	57.8805	168.859	211.511	1.23508
2013-09-19 01:00:00		14.0	57.8805	168.859	210.544	1.22774
2013-09-19 02:00:00		14.0	57.8805	168.859	209.578	1.22039
2013-09-19 03:00:00		14.0	57.8805	168.859	208.611	1.21305
2013-09-19 04:00:00		14.0	57.8805	168.859	207.645	1.2057
2013-09-19 05:00:00		14.0	57.8805	168.859	206.679	1.19836
2013-09-19 06:00:00		14.0	57.8805	168.859	205.712	1.19101
2013-09-19 07:00:00		14.0	57.8805	168.859	204.746	1.18367
2013-09-19 08:00:00		14.0	57.8805	168.859	203.779	1.17632
2013-09-19 09:00:00		14.0	57.8805	168.859	202.813	1.16898
2013-09-19 10:00:00		14.0	57.8805	168.859	201.846	1.16163
2013-09-19 11:00:00		14.0	57.8805	168.859	200.88	1.15428
2013-09-19 12:00:00		14.0	57.8805	168.859	199.913	1.14694
2013-09-19 13:00:00		14.0	57.8805	168.859	198.947	1.13959
2013-09-19 14:00:00		14.0	57.8805	168.859	198.021	1.13256
2013-09-19 15:00:00		14.0	57.8805	168.859	199.02	1.14015
2013-09-19 16:00:00		14.0	57.8805	168.859	200.304	1.14991
2013-09-19 17:00:00		14.0	57.8805	168.859	214.86	1.26054
2013-09-19 18:00:00		14.0	57.8805	168.859	207.783	1.20675
2013-09-19 19:00:00		14.0	57.8805	168.859	196.763	1.123
2013-09-19 20:00:00		14.0	57.8805	168.859	185.0	1.0336
2013-09-19 21:00:00		14.0	57.8805	168.859	185.039	1.0339
2013-09-19 22:00:00		14.0	57.8805	168.859	187.096	1.04953
2013-09-19 23:00:00		14.0	57.8805	168.859	192.019	1.08694
2013-09-20 00:00:00		14.0	57.8805	168.859	193.076	1.09497
2013-09-20 01:00:00		14.0	57.8805	168.859	197.093	1.12551
2013-09-20 02:00:00		14.0	57.8805	168.859	201.798	1.16127
2013-09-20 03:00:00		14.0	57.8805	168.859	191.367	1.08199
2013-09-20 04:00:00		14.0	57.8805	168.859	211.253	1.23312
2013-09-20 05:00:00		14.0	57.8805	168.859	224.893	1.33679
2013-09-20 06:00:00		14.0	57.8805	168.859	218.858	1.29092
2013-09-20 07:00:00		14.0	57.8805	168.859	210.93	1.23067
2013-09-20 08:00:00		14.0	57.8805	168.859	207.121	1.20172
2013-09-20 09:00:00		14.0	57.8805	168.859	213.983	1.25387
2013-09-20 10:00:00		14.0	57.8805	168.859	212.915	1.24576
2013-09-20 11:00:00		14.0	57.8805	168.859	207.729	1.20634
2013-09-20 12:00:00		14.0	57.8805	168.859	191.9	1.08604
2013-09-20 13:00:00		14.0	57.8805	168.859	186.033	1.04145
2013-09-20 14:00:00		14.0	57.8805	168.859	188.295	1.05864
2013-09-20 15:00:00		14.0	57.8805	168.859	206.016	1.19332
2013-09-20 16:00:00		14.0	57.8805	168.859	206.921	1.2002
2013-09-20 17:00:00		14.0	57.8805	168.859	201.873	1.16184
2013-09-20 18:00:00		14.0	57.8805	168.859	194.249	1.10389
2013-09-20 19:00:00		14.0	57.8805	168.859	209.786	1.22197
2013-09-20 20:00:00		14.0	57.8805	168.859	195.969	1.11697
2013-09-20 21:00:00		14.0	57.8805	168.859	193.97	1.10177
2013-09-20 22:00:00		14.0	57.8805	168.859	191.926	1.08624
2013-09-20 23:00:00		14.0	57.8805	168.859	187.029	1.04902
2013-09-21 00:00:00		14.0	57.8805	168.859	188.957	1.06367
2013-09-21 01:00:00		14.0	57.8805	168.859	186.085	1.04185
2013-09-21 02:00:00		14.0	57.8805	168.859	192.212	1.08841
2013-09-21 03:00:00		14.0	57.8805	168.859	207.153	1.20196
2013-09-21 04:00:00		14.0	57.8805	168.859	218.069	1.28493
2013-09-21 05:00:00		14.0	57.8805	168.859	223.109	1.32323
2013-09-21 06:00:00		14.0	57.8805	168.859	230.68	1.38077
2013-09-21 07:00:00		14.0	57.8805	168.859	206.853	1.19969
2013-09-21 08:00:00		14.0	57.8805	168.859	196.313	1.11958
2013-09-21 09:00:00		14.0	57.8805	168.859	219.859	1.29853
2013-09-21 10:00:00		14.0	57.8805	168.859	208.808	1.21454
2013-09-21 11:00:00		14.0	57.8805	168.859	193.888	1.10115
2013-09-21 12:00:00		14.0	57.8805	168.859	185.086	1.03425
2013-09-21 13:00:00		14.0	57.8805	168.859	192.024	1.08699
2013-09-21 14:00:00		14.0	57.8805	168.859	193.857	1.10091
2013-09-21 15:00:00		14.0	57.8805	168.859	182.198	1.01231
2013-09-21 16:00:00		14.0	57.8805	168.859	199.035	1.14027
2013-09-21 17:00:00		14.0	57.8805	168.859	202.0	1.1628
2013-09-21 18:00:00		14.0	57.8805	168.859	201.756	1.16094
2013-09-21 19:00:00		14.0	57.8805	168.859	180.033	0.995853
2013-09-21 20:00:00		14.0	57.8805	168.859	182.902	1.01766
2013-09-21 21:00:00		14.0	57.8805	168.859	173.783	0.948354
2013-09-21 22:00:00		14.0	57.8805	168.859	154.422	0.801208
2013-09-21 23:00:00		14.0	57.8805	168.859	193.538	1.09849
2013-09-22 00:00:00		14.0	57.8805	168.859	149.473	0.763592
2013-09-22 01:00:00		14.0	57.8805	168.859	194.66	1.10702
2013-09-22 02:00:00		14.0	57.8805	168.859	161.321	0.853638
2013-09-22 03:00:00		14.0	57.8805	168.859	193.981	1.10185
2013-09-22 04:00:00		14.0	57.8805	168.859	192.028	1.08702
2013-09-22 05:00:00		14.0	57.8805	168.859	195.055	1.11002
2013-09-22 06:00:00		14.0	57.8805	168.859	201.11	1.15604
2013-09-22 07:00:00		14.0	57.8805	168.859	213.142	1.24748
2013-09-22 08:00:00		14.0	57.8805	168.859	228.974	1.3678
2013-09-22 09:00:00		14.0	57.8805	168.859	225.673	1.34271
2013-09-22 10:00:00		14.0	57.8805	168.859	188.075	1.05697
2013-09-22 11:00:00		14.0	57.8805	168.859	197.267	1.12683
2013-09-22 12:00:00		14.0	57.8805	168.859	228.791	1.36641
2013-09-22 13:00:00		14.0	57.8805	168.859	203.039	1.1707
2013-09-22 14:00:00		14.0	57.8805	168.859	208.023	1.20858
2013-09-22 15:00:00		14.0	57.8805	168.859	210.895	1.2304
2013-09-22 16:00:00		14.0	57.8805	168.859	197.065	1.12529
2013-09-22 17:00:00		14.0	57.8805	168.859	205.805	1.19172
2013-09-22 18:00:00		14.0	57.8805	168.859	178.993	0.987947
2013-09-22 19:00:00		14.0	57.8805	168.859	178.053	0.980805
2013-09-22 20:00:00		14.0	57.8805	168.859	185.993	1.04115
2013-09-22 21:00:00		14.0	57.8805	168.859	184.904	1.03287
2013-09-22 22:00:00		14.0	57.8805	168.859	169.982	0.919461
2013-09-22 23:00:00		14.0	57.8805	168.859	167.128	0.897775
2013-09-23 00:00:00		14.0	57.8805	168.859	187.866	1.05538
2013-09-23 01:00:00		14.0	57.8805	168.859	165.283	0.883753
2013-09-23 02:00:00		14.0	57.8805	168.859	216.1	1.26996
2013-09-23 03:00:00		14.0	57.8805	168.859	233.947	1.4056
2013-09-23 04:00:00		14.0	57.8805	168.859	223.989	1.32992
2013-09-23 05:00:00		14.0	57.8805	168.859	222.075	1.31537
2013-09-23 06:00:00		14.0	57.8805	168.859	236.873	1.42783
2013-09-23 07:00:00		14.0	57.8805	168.859	210.061	1.22407
2013-09-23 08:00:00		14.0	57.8805	168.859	223.031	1.32264
2013-09-23 09:00:00		14.0	57.8805	168.859	229.992	1.37554
2013-09-23 10:00:00		14.0	57.8805	168.859	227.992	1.36034
2013-09-23 11:00:00		14.0	57.8805	168.859	225.984	1.34508
2013-09-23 12:00:00		14.0	57.8805	168.859	222.004	1.31483
2013-09-23 13:00:00		14.0	57.8805	168.859	222.928	1.32185
2013-09-23 14:00:00		14.0	57.8805	168.859	203.01	1.17048
2013-09-23 15:00:00		14.0	57.8805	168.859	205.963	1.19292
2013-09-23 16:00:00		14.0	57.8805	168.859	194.027	1.10221
2013-09-23 17:00:00		14.0	57.8805	168.859	202.978	1.17023
2013-09-23 18:00:00		14.0	57.8805	168.859	195.028	1.10981
2013-09-23 19:00:00		14.0	57.8805	168.859	204.973	1.18539
2013-09-23 20:00:00		14.0	57.8805	168.859	194.02	1.10215
2013-09-23 21:00:00		14.0	57.8805	168.859	203.004	1.17043
2013-09-23 22:00:00		14.0	57.8805	168.859	205.006	1.18564
2013-09-23 23:00:00		14.0	57.8805	168.859	208.035	1.20867
2013-09-24 00:00:00		14.0	57.8805	168.859	229.002	1.36801
2013-09-24 01:00:00		14.0	57.8805	168.859	230.033	1.37585
2013-09-24 02:00:00		14.0	57.8805	168.859	253.997	1.55797
2013-09-24 03:00:00		14.0	57.8805	168.859	251.0	1.5352
2013-09-24 04:00:00		14.0	57.8805	168.859	251.022	1.53536
2013-09-24 05:00:00		14.0	57.8805	168.859	276.993	1.73275
2013-09-24 06:00:00		14.0	57.8805	168.859	263.992	1.63394
2013-09-24 07:00:00		14.0	57.8805	168.859	250.005	1.52764
2013-09-24 08:00:00		14.0	57.8805	168.859	267.0	1.6568
2013-09-24 09:00:00		14.0	57.8805	168.859	257.0	1.5808
2013-09-24 10:00:00		14.0	57.8805	168.859	241.004	1.45923
2013-09-24 11:00:00		14.0	57.8805	168.859	259.995	1.60356
2013-09-24 12:00:00		14.0	57.8805	168.859	250.006	1.52764
2013-09-24 13:00:00		14.0	57.8805	168.859	231.016	1.38332
2013-09-24 14:00:00		14.0	57.8805	168.859	216.012	1.26929
2013-09-24 15:00:00		14.0	57.8805	168.859	214.002	1.25402
2013-09-24 16:00:00		14.0	57.8805	168.859	217.994	1.28436
2013-09-24 17:00:00		14.0	57.8805	168.859	206.017	1.19333
2013-09-24 18:00:00		14.0	57.8805	168.859	205.002	1.18561
2013-09-24 19:00:00		14.0	57.8805	168.859	181.047	1.00355
2013-09-24 20:00:00		14.0	57.8805	168.859	192.977	1.09422
2013-09-24 21:00:00		14.0	57.8805	168.859	212.956	1.24606
2013-09-24 22:00:00		14.0	57.8805	168.859	230.955	1.38286
2013-09-24 23:00:00		14.0	57.8805	168.859	244.965	1.48933
2013-09-25 00:00:00		14.0	57.8805	168.859	266.939	1.65634
2013-09-25 01:00:00		14.0	57.8805	168.859	267.997	1.66438
2013-09-25 02:00:00		14.0	57.8805	168.859	284.948	1.79321
2013-09-25 03:00:00		14.0	57.8805	168.859	281.013	1.7633
2013-09-25 04:00:00		14.0	57.8805	168.859	268.043	1.66473
2013-09-25 05:00:00		14.0	57.8805	168.859	263.018	1.62654
2013-09-25 06:00:00		14.0	57.8805	168.859	274.953	1.71725
2013-09-25 07:00:00		14.0	57.8805	168.859	253.086	1.55105
2013-09-25 08:00:00		14.0	57.8805	168.859	261.962	1.61852
2013-09-25 09:00:00		14.0	57.8805	168.859	259.013	1.5961
2013-09-25 10:00:00		14.0	57.8805	168.859	277.916	1.73976
2013-09-25 11:00:00		14.0	57.8805	168.859	293.924	1.86143
2013-09-25 12:00:00		14.0	57.8805	168.859	324.845	2.09642
2013-09-25 13:00:00		14.0	57.8805	168.859	327.985	2.12029
2013-09-25 14:00:00		14.0	57.8805	168.859	262.348	1.62145
2013-09-25 15:00:00		14.0	57.8805	168.859	293.822	1.86065
2013-09-25 16:00:00		14.0	57.8805	168.859	242.289	1.469
2013-09-25 17:00:00		14.0	57.8805	168.859	232.058	1.39124
2013-09-25 18:00:00		14.0	57.8805	168.859	223.053	1.3228
2013-09-25 19:00:00		14.0	57.8805	168.859	197.159	1.12601
2013-09-25 20:00:00		14.0	57.8805	168.859	200.974	1.15501
2013-09-25 21:00:00		14.0	57.8805	168.859	200.006	1.14765
2013-09-25 22:00:00		14.0	57.8805	168.859	189.073	1.06456
2013-09-25 23:00:00		14.0	57.8805	168.859	189.0	1.064
2013-09-26 00:00:00		14.0	57.8805	168.859	215.812	1.26777
2013-09-26 01:00:00		14.0	57.8805	168.859	209.051	1.21638
2013-09-26 02:00:00		14.0	57.8805	168.859	221.903	1.31406
2013-09-26 03:00:00		14.0	57.8805	168.859	227.955	1.36006
2013-09-26 04:00:00		14.0	57.8805	168.859	234.946	1.41319
2013-09-26 05:00:00		14.0	57.8805	168.859	258.807	1.59453
2013-09-26 06:00:00		14.0	57.8805	168.859	246.105	1.498
2013-09-26 07:00:00		14.0	57.8805	168.859	228.15	1.36154
2013-09-26 08:00:00		14.0	57.8805	168.859	232.958	1.39808
2013-09-26 09:00:00		14.0	57.8805	168.859	237.957	1.43607
2013-09-26 10:00:00		14.0	57.8805	168.859	256.831	1.57952
2013-09-26 11:00:00		14.0	57.8805	168.859	239.16	1.44522
2013-09-26 12:00:00		14.0	57.8805	168.859	243.954	1.48165
2013-09-26 13:00:00		14.0	57.8805	168.859	244.0	1.482
2013-09-26 14:00:00		14.0	57.8805	168.859	240.038	1.45189
2013-09-26 15:00:00		14.0	57.8805	168.859	237.029	1.42902
2013-09-26 16:00:00		14.0	57.8805	168.859	244.92	1.48899
2013-09-26 17:00:00		14.0	57.8805	168.859	225.2	1.33912
2013-09-26 18:00:00		14.0	57.8805	168.859	223.021	1.32256
2013-09-26 19:00:00		14.0	57.8805	168.859	234.873	1.41264
2013-09-26 20:00:00		14.0	57.8805	168.859	223.127	1.32336
2013-09-26 21:00:00		14.0	57.8805	168.859	232.892	1.39758
2013-09-26 22:00:00		14.0	57.8805	168.859	233.989	1.40592
2013-09-26 23:00:00		14.0	57.8805	168.859	239.933	1.45109
2013-09-27 00:00:00		14.0	57.8805	168.859	256.806	1.57933
2013-09-27 01:00:00		14.0	57.8805	168.859	262.932	1.62588
2013-09-27 02:00:00		14.0	57.8805	168.859	257.07	1.58133
2013-09-27 03:00:00		14.0	57.8805	168.859	254.036	1.55827
2013-09-27 04:00:00		14.0	57.8805	168.859	245.107	1.49042
2013-09-27 05:00:00		14.0	57.8805	168.859	224.257	1.33195
2013-09-27 06:00:00		14.0	57.8805	168.859	258.563	1.59268
2013-09-27 07:00:00		14.0	57.8805	168.859	228.388	1.36335
2013-09-27 08:00:00		14.0	57.8805	168.859	231.949	1.39041
2013-09-27 09:00:00		14.0	57.8805	168.859	223.117	1.32329
2013-09-27 10:00:00		14.0	57.8805	168.859	239.778	1.44991
2013-09-27 11:00:00		14.0	57.8805	168.859	244.933	1.48909
2013-09-27 12:00:00		14.0	57.8805	168.859	221.327	1.30968
2013-09-27 13:00:00		14.0	57.8805	168.859	237.769	1.43464
2013-09-27 14:00:00		14.0	57.8805	168.859	225.181	1.33897
2013-09-27 15:00:00		14.0	57.8805	168.859	228.944	1.36758
2013-09-27 16:00:00		14.0	57.8805	168.859	205.34	1.18818
2013-09-27 17:00:00		14.0	57.8805	168.859	215.841	1.26799
2013-09-27 18:00:00		14.0	57.8805	168.859	206.144	1.1943
2013-09-27 19:00:00		14.0	57.8805	168.859	205.015	1.18571
2013-09-27 20:00:00		14.0	57.8805	168.859	208.94	1.21554
2013-09-27 21:00:00		14.0	57.8805	168.859	212.94	1.24594
2013-09-27 22:00:00		14.0	57.8805	168.859	199.214	1.14163
2013-09-27 23:00:00		14.0	57.8805	168.859	231.487	1.3869
2013-09-28 00:00:00		14.0	57.8805	168.859	224.124	1.33095
2013-09-28 01:00:00		14.0	57.8805	168.859	233.842	1.4048
2013-09-28 02:00:00		14.0	57.8805	168.859	226.129	1.34618
2013-09-28 03:00:00		14.0	57.8805	168.859	236.823	1.42745
2013-09-28 04:00:00		14.0	57.8805	168.859	250.771	1.53346
2013-09-28 05:00:00		14.0	57.8805	168.859	231.333	1.38573
2013-09-28 06:00:00		14.0	57.8805	168.859	242.8	1.47288
2013-09-28 07:00:00		14.0	57.8805	168.859	212.525	1.24279
2013-09-28 08:00:00		14.0	57.8805	168.859	241.492	1.46294
2013-09-28 09:00:00		14.0	57.8805	168.859	234.138	1.40705
2013-09-28 10:00:00		14.0	57.8805	168.859	258.563	1.59268
2013-09-28 11:00:00		14.0	57.8805	168.859	242.298	1.46906
2013-09-28 12:00:00		14.0	57.8805	168.859	246.911	1.50412
2013-09-28 13:00:00		14.0	57.8805	168.859	224.415	1.33316
2013-09-28 14:00:00		14.0	57.8805	168.859	235.783	1.41955
2013-09-28 15:00:00		14.0	57.8805	168.859	226.183	1.34659
2013-09-28 16:00:00		14.0	57.8805	168.859	231.888	1.38995
2013-09-28 17:00:00		14.0	57.8805	168.859	247.702	1.51014
2013-09-28 18:00:00		14.0	57.8805	168.859	225.434	1.3409
2013-09-28 19:00:00		14.0	57.8805	168.859	225.981	1.34505
2013-09-28 20:00:00		14.0	57.8805	168.859	226.981	1.35265
2013-09-28 21:00:00		14.0	57.8805	168.859	225.039	1.3379
2013-09-28 22:00:00		14.0	57.8805	168.859	207.35	1.20346
2013-09-28 23:00:00		14.0	57.8805	168.859	208.961	1.2157
2013-09-29 00:00:00		14.0	57.8805	168.859	215.86	1.26814
2013-09-29 01:00:00		14.0	57.8805	168.859	249.32	1.52243
2013-09-29 02:00:00		14.0	57.8805	168.859	242.162	1.46803
2013-09-29 03:00:00		14.0	57.8805	168.859	252.774	1.54868
2013-09-29 04:00:00		14.0	57.8805	168.859	274.548	1.71416
2013-09-29 05:00:00		14.0	57.8805	168.859	245.625	1.49435
2013-09-29 06:00:00		14.0	57.8805	168.859	266.536	1.65327
2013-09-29 07:00:00		14.0	57.8805	168.859	233.718	1.40386
2013-09-29 08:00:00		14.0	57.8805	168.859	237.893	1.43559
2013-09-29 09:00:00		14.0	57.8805	168.859	256.588	1.57767
2013-09-29 10:00:00		14.0	57.8805	168.859	244.282	1.48414
2013-09-29 11:00:00		14.0	57.8805	168.859	246.934	1.5043
2013-09-29 12:00:00		14.0	57.8805	168.859	252.867	1.54939
2013-09-29 13:00:00		14.0	57.8805	168.859	248.111	1.51324
2013-09-29 14:00:00		14.0	57.8805	168.859	245.067	1.49011
2013-09-29 15:00:00		14.0	57.8805	168.859	238.158	1.4376
2013-09-29 16:00:00		14.0	57.8805	168.859	235.068	1.41412
2013-09-29 17:00:00		14.0	57.8805	168.859	240.862	1.45815
2013-09-29 18:00:00		14.0	57.8805	168.859	232.208	1.39238
2013-09-29 19:00:00		14.0	57.8805	168.859	238.837	1.44276
2013-09-29 20:00:00		14.0	57.8805	168.859	234.118	1.4069
2013-09-29 21:00:00		14.0	57.8805	168.859	248.646	1.51731
2013-09-29 22:00:00		14.0	57.8805	168.859	232.406	1.39389
2013-09-29 23:00:00		14.0	57.8805	168.859	201.749	1.16089
2013-09-30 00:00:00		14.0	57.8805	168.859	214.662	1.25903
2013-09-30 01:00:00		14.0	57.8805	168.859	241.34	1.46179
2013-09-30 02:00:00		14.0	57.8805	168.859	261.506	1.61504
2013-09-30 03:00:00		14.0	57.8805	168.859	269.802	1.6781
2013-09-30 04:00:00		14.0	57.8805	168.859	286.575	1.80557
2013-09-30 05:00:00		14.0	57.8805	168.859	259.7	1.60132
2013-09-30 06:00:00		14.0	57.8805	168.859	255.101	1.56637
2013-09-30 07:00:00		14.0	57.8805	168.859	258.898	1.59522
2013-09-30 08:00:00		14.0	57.8805	168.859	285.31	1.79596
2013-09-30 09:00:00		14.0	57.8805	168.859	265.542	1.64572
2013-09-30 10:00:00		14.0	57.8805	168.859	276.687	1.73042
2013-09-30 11:00:00		14.0	57.8805	168.859	268.235	1.66619
2013-09-30 12:00:00		14.0	57.8805	168.859	256.317	1.57561
2013-09-30 13:00:00		14.0	57.8805	168.859	271.573	1.69156
2013-09-30 14:00:00		14.0	57.8805	168.859	290.493	1.83535
2013-09-30 15:00:00		14.0	57.8805	168.859	287.108	1.80962
2013-09-30 16:00:00		14.0	57.8805	168.859	254.898	1.56483
2013-09-30 17:00:00		14.0	57.8805	168.859	254.973	1.56539
2013-09-30 18:00:00		14.0	57.8805	168.859	252.082	1.54343
2013-09-30 19:00:00		14.0	57.8805	168.859	236.444	1.42458
2013-09-30 20:00:00		14.0	57.8805	168.859	239.889	1.45076
2013-09-30 21:00:00		14.0	57.8805	168.859	242.916	1.47376
2013-09-30 22:00:00		14.0	57.8805	168.859	249.804	1.52611
2013-09-30 23:00:00		14.0	57.8805	168.859	250.972	1.53498
2013-10-01 00:00:00		14.0	57.8805	168.859	247.114	1.50567
2013-10-01 01:00:00		14.0	57.8805	168.859	275.17	1.71889
2013-10-01 02:00:00		14.0	57.8805	168.859	293.48	1.85805
2013-10-01 03:00:00		14.0	57.8805	168.859	303.708	1.93578
2013-10-01 04:00:00		14.0	57.8805	168.859	299.146	1.90111
2013-10-01 05:00:00		14.0	57.8805	168.859	300.941	1.91475
2013-10-01 06:00:00		14.0	57.8805	168.859	287.416	1.81196
2013-10-01 07:00:00		14.0	57.8805	168.859	266.624	1.65394
2013-10-01 08:00:00		14.0	57.8805	168.859	266.97	1.65657
2013-10-01 09:00:00		14.0	57.8805	168.859	281.546	1.76735
2013-10-01 10:00:00		14.0	57.8805	168.859	284.909	1.79291
2013-10-01 11:00:00		14.0	57.8805	168.859	276.275	1.72729
2013-10-01 12:00:00		14.0	57.8805	168.859	283.753	1.78413
2013-10-01 13:00:00		14.0	57.8805	168.859	285.938	1.80073
2013-10-01 14:00:00		14.0	57.8805	168.859	271.467	1.69075
2013-10-01 15:00:00		14.0	57.8805	168.859	306.849	1.95965
2013-10-01 16:00:00		14.0	57.8805	168.859	279.91	1.75492
2013-10-01 17:00:00		14.0	57.8805	168.859	308.05	1.96878
2013-10-01 18:00:00		14.0	57.8805	168.859	271.235	1.68899
2013-10-01 19:00:00		14.0	57.8805	168.859	271.936	1.69431
2013-10-01 20:00:00		14.0	57.8805	168.859	238.127	1.43737
2013-10-01 21:00:00		14.0	57.8805	168.859	242.807	1.47293
2013-10-01 22:00:00		14.0	57.8805	168.859	256.545	1.57734
2013-10-01 23:00:00		14.0	57.8805	168.859	263.771	1.63226
2013-10-02 00:00:00		14.0	57.8805	168.859	270.771	1.68546
2013-10-02 01:00:00		14.0	57.8805	168.859	271.967	1.69455
2013-10-02 02:00:00		14.0	57.8805	168.859	288.433	1.81969
2013-10-02 03:00:00		14.0	57.8805	168.859	294.8	1.86808
2013-10-02 04:00:00		14.0	57.8805	168.859	288.235	1.81819
2013-10-02 05:00:00		14.0	57.8805	168.859	313.126	2.00736
2013-10-02 06:00:00		14.0	57.8805	168.859	311.102	1.99197
2013-10-02 07:00:00		14.0	57.8805	168.859	292.649	1.85173
2013-10-02 08:00:00		14.0	57.8805	168.859	278.478	1.74404
2013-10-02 09:00:00		14.0	57.8805	168.859	266.413	1.65234
2013-10-02 10:00:00		14.0	57.8805	168.859	264.069	1.63453
2013-10-02 11:00:00		14.0	57.8805	168.859	266.896	1.65601
2013-10-02 12:00:00		14.0	57.8805	168.859	277.615	1.73747
2013-10-02 13:00:00		14.0	57.8805	168.859	298.259	1.89437
2013-10-02 14:00:00		14.0	57.8805	168.859	261.376	1.61406
2013-10-02 15:00:00		14.0	57.8805	168.859	290.863	1.83816
2013-10-02 16:00:00		14.0	57.8805	168.859	291.036	1.83947
2013-10-02 17:00:00		14.0	57.8805	168.859	298.713	1.89782
2013-10-02 18:00:00		14.0	57.8805	168.859	310.567	1.98791
2013-10-02 19:00:00		14.0	57.8805	168.859	260.892	1.61038
2013-10-02 20:00:00		14.0	57.8805	168.859	268.636	1.66923
2013-10-02 21:00:00		14.0	57.8805	168.859	262.257	1.62075
2013-10-02 22:00:00		14.0	57.8805	168.859	258.147	1.58951
2013-10-02 23:00:00		14.0	57.8805	168.859	257.037	1.58108
2013-10-03 00:00:00		14.0	57.8805	168.859	255.074	1.56617
2013-10-03 01:00:00		14.0	57.8805	168.859	277.144	1.73389
2013-10-03 02:00:00		14.0	57.8805	168.859	278.0	1.7404
2013-10-03 03:00:00		14.0	57.8805	168.859	279.924	1.75503
2013-10-03 04:00:00		14.0	57.8805	168.859	310.791	1.98961
2013-10-03 05:00:00		14.0	57.8805	168.859	312.0	1.9988
2013-10-03 06:00:00		14.0	57.8805	168.859	293.728	1.85993
2013-10-03 07:00:00		14.0	57.8805	168.859	289.153	1.82517
2013-10-03 08:00:00		14.0	57.8805	168.859	284.193	1.78747
2013-10-03 09:00:00		14.0	57.8805	168.859	289.767	1.82983
2013-10-03 10:00:00		14.0	57.8805	168.859	270.778	1.68551
2013-10-03 11:00:00		14.0	57.8805	168.859	272.883	1.70151
2013-10-03 12:00:00		14.0	57.8805	168.859	283.569	1.78273
2013-10-03 13:00:00		14.0	57.8805	168.859	277.276	1.7349
2013-10-03 14:00:00		14.0	57.8805	168.859	296.206	1.87876
2013-10-03 15:00:00		14.0	57.8805	168.859	273.953	1.70965
2013-10-03 16:00:00		14.0	57.8805	168.859	296.04	1.87751
2013-10-03 17:00:00		14.0	57.8805	168.859	320.993	2.06715
2013-10-03 18:00:00		14.0	57.8805	168.859	273.054	1.70281
2013-10-03 19:00:00		14.0	57.8805	168.859	269.081	1.67262
2013-10-03 20:00:00		14.0	57.8805	168.859	257.49	1.58452
2013-10-03 21:00:00		14.0	57.8805	168.859	254.122	1.55893
2013-10-03 22:00:00		14.0	57.8805	168.859	248.247	1.51427
2013-10-03 23:00:00		14.0	57.8805	168.859	257.586	1.58526
2013-10-04 00:00:00		14.0	57.8805	168.859	241.704	1.46455
2013-10-04 01:00:00		14.0	57.8805	168.859	256.333	1.57573
2013-10-04 02:00:00		14.0	57.8805	168.859	272.329	1.6973
2013-10-04 03:00:00		14.0	57.8805	168.859	284.497	1.78977
2013-10-04 04:00:00		14.0	57.8805	168.859	268.718	1.66985
2013-10-04 05:00:00		14.0	57.8805	168.859	270.873	1.68624
2013-10-04 06:00:00		14.0	57.8805	168.859	271.958	1.69448
2013-10-04 07:00:00		14.0	57.8805	168.859	267.214	1.65843
2013-10-04 08:00:00		14.0	57.8805	168.859	261.257	1.61315
2013-10-04 09:00:00		14.0	57.8805	168.859	282.053	1.7712
2013-10-04 10:00:00		14.0	57.8805	168.859	249.516	1.52392
2013-10-04 11:00:00		14.0	57.8805	168.859	286.267	1.80323
2013-10-04 12:00:00		14.0	57.8805	168.859	296.608	1.88182
2013-10-04 13:00:00		14.0	57.8805	168.859	284.57	1.79034
2013-10-04 14:00:00		14.0	57.8805	168.859	266.79	1.6552
2013-10-04 15:00:00		14.0	57.8805	168.859	269.823	1.67826
2013-10-04 16:00:00		14.0	57.8805	168.859	264.267	1.63603
2013-10-04 17:00:00		14.0	57.8805	168.859	260.178	1.60495
2013-10-04 18:00:00		14.0	57.8805	168.859	252.358	1.54552
2013-10-04 19:00:00		14.0	57.8805	168.859	241.492	1.46294
2013-10-04 20:00:00		14.0	57.8805	168.859	253.415	1.55356
2013-10-04 21:00:00		14.0	57.8805	168.859	247.317	1.50721
2013-10-04 22:00:00		14.0	57.8805	168.859	247.955	1.51206
2013-10-04 23:00:00		14.0	57.8805	168.859	268.044	1.66473
2013-10-05 00:00:00		14.0	57.8805	168.859	291.9	1.84604
2013-10-05 01:00:00		14.0	57.8805	168.859	291.092	1.8399
2013-10-05 02:00:00		14.0	57.8805	168.859	288.138	1.81745
2013-10-05 03:00:00		14.0	57.8805	168.859	284.186	1.78741
2013-10-05 04:00:00		14.0	57.8805	168.859	280.186	1.75701
2013-10-05 05:00:00		14.0	57.8805	168.859	290.487	1.8353
2013-10-05 06:00:00		14.0	57.8805	168.859	270.986	1.68709
2013-10-05 07:00:00		14.0	57.8805	168.859	257.61	1.58544
2013-10-05 08:00:00		14.0	57.8805	168.859	257.953	1.58804
2013-10-05 09:00:00		14.0	57.8805	168.859	255.142	1.56668
2013-10-05 10:00:00		14.0	57.8805	168.859	277.86	1.73934
2013-10-05 11:00:00		14.0	57.8805	168.859	265.669	1.64668
2013-10-05 12:00:00		14.0	57.8805	168.859	273.57	1.70673
2013-10-05 13:00:00		14.0	57.8805	168.859	275.904	1.72447
2013-10-05 14:00:00		14.0	57.8805	168.859	286.468	1.80476
2013-10-05 15:00:00		14.0	57.8805	168.859	272.725	1.70031
2013-10-05 16:00:00		14.0	57.8805	168.859	294.834	1.86834
2013-10-05 17:00:00		14.0	57.8805	168.859	278.88	1.74709
2013-10-05 18:00:00		14.0	57.8805	168.859	280.853	1.76209
2013-10-05 19:00:00		14.0	57.8805	168.859	280.049	1.75597
2013-10-05 20:00:00		14.0	57.8805	168.859	277.148	1.73393
2013-10-05 21:00:00		14.0	57.8805	168.859	262.742	1.62444
2013-10-05 22:00:00		14.0	57.8805	168.859	263.901	1.63324
2013-10-05 23:00:00		14.0	57.8805	168.859	272.55	1.69898
2013-10-06 00:00:00		14.0	57.8805	168.859	230.25	1.3775
2013-10-06 01:00:00		14.0	57.8805	168.859	235.598	1.41814
2013-10-06 02:00:00		14.0	57.8805	168.859	258.793	1.59443
2013-10-06 03:00:00		14.0	57.8805	168.859	276.141	1.72627
2013-10-06 04:00:00		14.0	57.8805	168.859	280.797	1.76166
2013-10-06 05:00:00		14.0	57.8805	168.859	290.492	1.83534
2013-10-06 06:00:00		14.0	57.8805	168.859	301.438	1.91853
2013-10-06 07:00:00		14.0	57.8805	168.859	316.229	2.03094
2013-10-06 08:00:00		14.0	57.8805	168.859	282.85	1.77726
2013-10-06 09:00:00		14.0	57.8805	168.859	300.915	1.91456
2013-10-06 10:00:00		14.0	57.8805	168.859	258.389	1.59135
2013-10-06 11:00:00		14.0	57.8805	168.859	247.467	1.50835
2013-10-06 12:00:00		14.0	57.8805	168.859	244.157	1.48319
2013-10-06 13:00:00		14.0	57.8805	168.859	258.213	1.59002
2013-10-06 14:00:00		14.0	57.8805	168.859	263.737	1.632
2013-10-06 15:00:00		14.0	57.8805	168.859	268.736	1.67
2013-10-06 16:00:00		14.0	57.8805	168.859	285.098	1.79435
2013-10-06 17:00:00		14.0	57.8805	168.859	287.894	1.81559
2013-10-06 18:00:00		14.0	57.8805	168.859	326.814	2.11139
2013-10-06 19:00:00		14.0	57.8805	168.859	316.693	2.03447
2013-10-06 20:00:00		14.0	57.8805	168.859	316.0	2.0292
2013-10-06 21:00:00		14.0	57.8805	168.859	325.461	2.10111
2013-10-06 22:00:00		14.0	57.8805	168.859	305.186	1.94701
2013-10-06 23:00:00		14.0	57.8805	168.859	294.542	1.86612
2013-10-07 00:00:00		14.0	57.8805	168.859	285.49	1.79732
2013-10-07 01:00:00		14.0	57.8805	168.859	271.762	1.69299
2013-10-07 02:00:00		14.0	57.8805	168.859	262.492	1.62254
2013-10-07 03:00:00		14.0	57.8805	168.859	295.076	1.87017
2013-10-07 04:00:00		14.0	57.8805	168.859	299.835	1.90635
2013-10-07 05:00:00		14.0	57.8805	168.859	307.558	1.96504
2013-10-07 06:00:00		14.0	57.8805	168.859	341.056	2.21963
2013-10-07 07:00:00		14.0	57.8805	168.859	368.5	2.4282
2013-10-07 08:00:00		14.0	57.8805	168.859	349.228	2.28173
2013-10-07 09:00:00		14.0	57.8805	168.859	339.503	2.20782
2013-10-07 10:00:00		14.0	57.8805	168.859	313.515	2.01031
2013-10-07 11:00:00		14.0	57.8805	168.859	405.419	2.70878
2013-10-07 12:00:00		14.0	57.8805	168.859	302.485	1.92648
2013-10-07 13:00:00		14.0	57.8805	168.859	277.133	1.73381
2013-10-07 14:00:00		14.0	57.8805	168.859	273.171	1.7037
2013-10-07 15:00:00		14.0	57.8805	168.859	306.007	1.95325
2013-10-07 16:00:00		14.0	57.8805	168.859	262.746	1.62447
2013-10-07 17:00:00		14.0	57.8805	168.859	277.908	1.7397
2013-10-07 18:00:00		14.0	57.8805	168.859	304.447	1.9414
2013-10-07 19:00:00		14.0	57.8805	168.859	339.921	2.211
2013-10-07 20:00:00		14.0	57.8805	168.859	325.987	2.1051
2013-10-07 21:00:00		14.0	57.8805	168.859	354.2	2.31952
2013-10-07 22:00:00		14.0	57.8805	168.859	374.834	2.47634
2013-10-07 23:00:00		14.0	57.8805	168.859	372.234	2.45658
2013-10-08 00:00:00		14.0	57.8805	168.859	378.59	2.50488
2013-10-08 01:00:00		14.0	57.8805	168.859	367.706	2.42217
2013-10-08 02:00:00		14.0	57.8805	168.859	404.644	2.7029
2013-10-08 03:00:00		14.0	57.8805	168.859	378.775	2.50629
2013-10-08 04:00:00		14.0	57.8805	168.859	365.713	2.40702
2013-10-08 05:00:00		14.0	57.8805	168.859	355.594	2.33012
2013-10-08 06:00:00		14.0	57.8805	168.859	397.313	2.64718
2013-10-08 07:00:00		14.0	57.8805	168.859	362.399	2.38184
2013-10-08 08:00:00		14.0	57.8805	168.859	381.62	2.52791
2013-10-08 09:00:00		14.0	57.8805	168.859	343.531	2.23844
2013-10-08 10:00:00		14.0	57.8805	168.859	314.695	2.01928
2013-10-08 11:00:00		14.0	57.8805	168.859	297.969	1.89216
2013-10-08 12:00:00		14.0	57.8805	168.859	289.487	1.8277
2013-10-08 13:00:00		14.0	57.8805	168.859	278.672	1.74551
2013-10-08 14:00:00		14.0	57.8805	168.859	261.1	1.61196
2013-10-08 15:00:00		14.0	57.8805	168.859	275.018	1.71774
2013-10-08 16:00:00		14.0	57.8805	168.859	235.64	1.41846
2013-10-08 17:00:00		14.0	57.8805	168.859	260.212	1.60521
2013-10-08 18:00:00		14.0	57.8805	168.859	277.009	1.73287
2013-10-08 19:00:00		14.0	57.8805	168.859	246.106	1.49801
2013-10-08 20:00:00		14.0	57.8805	168.859	273.072	1.70294
2013-10-08 21:00:00		14.0	57.8805	168.859	264.687	1.63922
2013-10-08 22:00:00		14.0	57.8805	168.859	269.625	1.67675
2013-10-08 23:00:00		14.0	57.8805	168.859	270.0	1.6796
2013-10-09 00:00:00		14.0	57.8805	168.859	273.748	1.70808
2013-10-09 01:00:00		14.0	57.8805	168.859	272.126	1.69576
2013-10-09 02:00:00		14.0	57.8805	168.859	262.633	1.62361
2013-10-09 03:00:00		14.0	57.8805	168.859	258.254	1.59033
2013-10-09 04:00:00		14.0	57.8805	168.859	287.028	1.80901
2013-10-09 05:00:00		14.0	57.8805	168.859	282.447	1.7742
2013-10-09 06:00:00		14.0	57.8805	168.859	254.86	1.56454
2013-10-09 07:00:00		14.0	57.8805	168.859	262.358	1.62152
2013-10-09 08:00:00		14.0	57.8805	168.859	271.42	1.69039
2013-10-09 09:00:00		14.0	57.8805	168.859	288.84	1.82278
2013-10-09 10:00:00		14.0	57.8805	168.859	269.423	1.67522
2013-10-09 11:00:00		14.0	57.8805	168.859	282.025	1.77099
2013-10-09 12:00:00		14.0	57.8805	168.859	268.975	1.67181
2013-10-09 13:00:00		14.0	57.8805	168.859	264.261	1.63598
2013-10-09 14:00:00		14.0	57.8805	168.859	235.032	1.41384
2013-10-09 15:00:00		14.0	57.8805	168.859	237.672	1.43391
2013-10-09 16:00:00		14.0	57.8805	168.859	281.907	1.77009
2013-10-09 17:00:00		14.0	57.8805	168.859	245.776	1.4955
2013-10-09 18:00:00		14.0	57.8805	168.859	275.686	1.72281
2013-10-09 19:00:00		14.0	57.8805	168.859	266.796	1.65525
2013-10-09 20:00:00		14.0	57.8805	168.859	263.2	1.62792
2013-10-09 21:00:00		14.0	57.8805	168.859	250.867	1.53419
2013-10-09 22:00:00		14.0	57.8805	168.859	260.264	1.6056
2013-10-09 23:00:00		14.0	57.8805	168.859	274.063	1.71048
2013-10-10 00:00:00		14.0	57.8805	168.859	279.664	1.75305
2013-10-10 01:00:00		14.0	57.8805	168.859	284.663	1.79104
2013-10-10 02:00:00		14.0	57.8805	168.859	271.013	1.6873
2013-10-10 03:00:00		14.0	57.8805	168.859	272.797	1.70086
2013-10-10 04:00:00		14.0	57.8805	168.859	283.252	1.78031
2013-10-10 05:00:00		14.0	57.8805	168.859	298.911	1.89932
2013-10-10 06:00:00		14.0	57.8805	168.859	298.137	1.89344
2013-10-10 07:00:00		14.0	57.8805	168.859	295.206	1.87116
2013-10-10 08:00:00		14.0	57.8805	168.859	291.274	1.84129
2013-10-10 09:00:00		14.0	57.8805	168.859	297.518	1.88874
2013-10-10 10:00:00		14.0	57.8805	168.859	319.41	2.05511
2013-10-10 11:00:00		14.0	57.8805	168.859	274.458	1.71348
2013-10-10 12:00:00		14.0	57.8805	168.859	299.848	1.90644
2013-10-10 13:00:00		14.0	57.8805	168.859	300.139	1.90866
2013-10-10 14:00:00		14.0	57.8805	168.859	316.745	2.03486
2013-10-10 15:00:00		14.0	57.8805	168.859	276.149	1.72633
2013-10-10 16:00:00		14.0	57.8805	168.859	244.17	1.48329
2013-10-10 17:00:00		14.0	57.8805	168.859	242.93	1.47387
2013-10-10 18:00:00		14.0	57.8805	168.859	243.929	1.48146
2013-10-10 19:00:00		14.0	57.8805	168.859	265.377	1.64447
2013-10-10 20:00:00		14.0	57.8805	168.859	262.354	1.62149
2013-10-10 21:00:00		14.0	57.8805	168.859	265.716	1.64704
2013-10-10 22:00:00		14.0	57.8805	168.859	295.724	1.87511
2013-10-10 23:00:00		14.0	57.8805	168.859	303.572	1.93475
2013-10-11 00:00:00		14.0	57.8805	168.859	312.355	2.0015
2013-10-11 01:00:00		14.0	57.8805	168.859	321.355	2.0699
2013-10-11 02:00:00		14.0	57.8805	168.859	335.921	2.1806
2013-10-11 03:00:00		14.0	57.8805	168.859	337.0	2.1888
2013-10-11 04:00:00		14.0	57.8805	168.859	325.867	2.10419
2013-10-11 05:00:00		14.0	57.8805	168.859	349.116	2.28088
2013-10-11 06:00:00		14.0	57.8805	168.859	301.856	1.92171
2013-10-11 07:00:00		14.0	57.8805	168.859	305.418	1.94878
2013-10-11 08:00:00		14.0	57.8805	168.859	299.511	1.90389
2013-10-11 09:00:00		14.0	57.8805	168.859	315.685	2.02681
2013-10-11 10:00:00		14.0	57.8805	168.859	306.806	1.95933
2013-10-11 11:00:00		14.0	57.8805	168.859	334.719	2.17146
2013-10-11 12:00:00		14.0	57.8805	168.859	351.822	2.30145
2013-10-11 13:00:00		14.0	57.8805	168.859	310.398	1.98662
2013-10-11 14:00:00		14.0	57.8805	168.859	354.219	2.31966
2013-10-11 15:00:00		14.0	57.8805	168.859	276.527	1.7292
2013-10-11 16:00:00		14.0	57.8805	168.859	287.586	1.81325
2013-10-11 17:00:00		14.0	57.8805	168.859	249.212	1.52161
2013-10-11 18:00:00		14.0	57.8805	168.859	295.04	1.8699
2013-10-11 19:00:00		14.0	57.8805	168.859	281.425	1.76643
2013-10-11 20:00:00		14.0	57.8805	168.859	280.925	1.76263
2013-10-11 21:00:00		14.0	57.8805	168.859	282.849	1.77726
2013-10-11 22:00:00		14.0	57.8805	168.859	314.432	2.01728
2013-10-11 23:00:00		14.0	57.8805	168.859	338.262	2.19839
2013-10-12 00:00:00		14.0	57.8805	168.859	337.227	2.19053
2013-10-12 01:00:00		14.0	57.8805	168.859	334.228	2.16773
2013-10-12 02:00:00		14.0	57.8805	168.859	333.076	2.15898
2013-10-12 03:00:00		14.0	57.8805	168.859	349.625	2.28475
2013-10-12 04:00:00		14.0	57.8805	168.859	303.909	1.93731
2013-10-12 05:00:00		14.0	57.8805	168.859	276.917	1.73217
2013-10-12 06:00:00		14.0	57.8805	168.859	267.615	1.66148
2013-10-12 07:00:00		14.0	57.8805	168.859	269.768	1.67784
2013-10-12 08:00:00		14.0	57.8805	168.859	270.0	1.6796
2013-10-12 09:00:00		14.0	57.8805	168.859	281.07	1.76373
2013-10-12 10:00:00		14.0	57.8805	168.859	262.633	1.62361
2013-10-12 11:00:00		14.0	57.8805	168.859	249.933	1.52709
2013-10-12 12:00:00		14.0	57.8805	168.859	259.142	1.59708
2013-10-12 13:00:00		14.0	57.8805	168.859	250.783	1.53355
2013-10-12 14:00:00		14.0	57.8805	168.859	232.488	1.39451
2013-10-12 15:00:00		14.0	57.8805	168.859	242.057	1.46723
2013-10-12 16:00:00		14.0	57.8805	168.859	234.708	1.41138
2013-10-12 17:00:00		14.0	57.8805	168.859	230.315	1.378
2013-10-12 18:00:00		14.0	57.8805	168.859	238.288	1.43859
2013-10-12 19:00:00		14.0	57.8805	168.859	248.208	1.51398
2013-10-12 20:00:00		14.0	57.8805	168.859	229.668	1.37308
2013-10-12 21:00:00		14.0	57.8805	168.859	229.841	1.37439
2013-10-12 22:00:00		14.0	57.8805	168.859	241.964	1.46652
2013-10-12 23:00:00		14.0	57.8805	168.859	254.04	1.55831
2013-10-13 00:00:00		14.0	57.8805	168.859	259.599	1.60055
2013-10-13 01:00:00		14.0	57.8805	168.859	260.92	1.61059
2013-10-13 02:00:00		14.0	57.8805	168.859	260.081	1.60421
2013-10-13 03:00:00		14.0	57.8805	168.859	264.596	1.63853
2013-10-13 04:00:00		14.0	57.8805	168.859	268.677	1.66954
2013-10-13 05:00:00		14.0	57.8805	168.859	235.0	1.4136
2013-10-13 06:00:00		14.0	57.8805	168.859	222.811	1.32096
2013-10-13 07:00:00		14.0	57.8805	168.859	208.221	1.21008
2013-10-13 08:00:00		14.0	57.8805	168.859	218.02	1.28455
2013-10-13 09:00:00		14.0	57.8805	168.859	232.775	1.39669
2013-10-13 10:00:00		14.0	57.8805	168.859	242.263	1.4688
2013-10-13 11:00:00		14.0	57.8805	168.859	228.315	1.3628
2013-10-13 12:00:00		14.0	57.8805	168.859	254.533	1.56205
2013-10-13 13:00:00		14.0	57.8805	168.859	255.165	1.56685
2013-10-13 14:00:00		14.0	57.8805	168.859	243.076	1.47498
2013-10-13 15:00:00		14.0	57.8805	168.859	212.649	1.24373
2013-10-13 16:00:00		14.0	57.8805	168.859	193.495	1.09816
2013-10-13 17:00:00		14.0	57.8805	168.859	206.667	1.19827
2013-10-13 18:00:00		14.0	57.8805	168.859	208.0	1.2084
2013-10-13 19:00:00		14.0	57.8805	168.859	186.923	1.04821
2013-10-13 20:00:00		14.0	57.8805	168.859	186.832	1.04753
2013-10-13 21:00:00		14.0	57.8805	168.859	194.329	1.1045
2013-10-13 22:00:00		14.0	57.8805	168.859	172.104	0.935587
2013-10-13 23:00:00		14.0	57.8805	168.859	197.475	1.12841
2013-10-14 00:00:00		14.0	57.8805	168.859	203.662	1.17543
2013-10-14 01:00:00		14.0	57.8805	168.859	205.831	1.19191
2013-10-14 02:00:00		14.0	57.8805	168.859	212.407	1.24189
2013-10-14 03:00:00		14.0	57.8805	168.859	210.255	1.22554
2013-10-14 04:00:00		14.0	57.8805	168.859	203.597	1.17494
2013-10-14 05:00:00		14.0	57.8805	168.859	196.597	1.12174
2013-10-14 06:00:00		14.0	57.8805	168.859	196.0	1.1172
2013-10-14 07:00:00		14.0	57.8805	168.859	192.343	1.08941
2013-10-14 08:00:00		14.0	57.8805	168.859	201.142	1.15628
2013-10-14 09:00:00		14.0	57.8805	168.859	226.676	1.35033
2013-10-14 10:00:00		14.0	57.8805	168.859	195.196	1.11109
2013-10-14 11:00:00		14.0	57.8805	168.859	211.186	1.23261
2013-10-14 12:00:00		14.0	57.8805	168.859	222.134	1.31582
2013-10-14 13:00:00		14.0	57.8805	168.859	192.86	1.09334
2013-10-14 14:00:00		14.0	57.8805	168.859	211.914	1.23815
2013-10-14 15:00:00		14.0	57.8805	168.859	203.959	1.17769
2013-10-14 16:00:00		14.0	57.8805	168.859	211.215	1.23283
2013-10-14 17:00:00		14.0	57.8805	168.859	201.05	1.15558
2013-10-14 18:00:00		14.0	57.8805	168.859	197.263	1.1268
2013-10-14 19:00:00		14.0	57.8805	168.859	207.947	1.20799
2013-10-14 20:00:00		14.0	57.8805	168.859	213.56	1.25065
2013-10-14 21:00:00		14.0	57.8805	168.859	246.821	1.50344
2013-10-14 22:00:00		14.0	57.8805	168.859	204.417	1.18117
2013-10-14 23:00:00		14.0	57.8805	168.859	219.14	1.29306
2013-10-15 00:00:00		14.0	57.8805	168.859	215.533	1.26565
2013-10-15 01:00:00		14.0	57.8805	168.859	211.356	1.2339
2013-10-15 02:00:00		14.0	57.8805	168.859	219.198	1.2935
2013-10-15 03:00:00		14.0	57.8805	168.859	217.268	1.27884
2013-10-15 04:00:00		14.0	57.8805	168.859	208.805	1.21452
2013-10-15 05:00:00		14.0	57.8805	168.859	207.09	1.20148
2013-10-15 06:00:00		14.0	57.8805	168.859	204.269	1.18005
2013-10-15 07:00:00		14.0	57.8805	168.859	214.92	1.26099
2013-10-15 08:00:00		14.0	57.8805	168.859	221.458	1.31068
2013-10-15 09:00:00		14.0	57.8805	168.859	218.361	1.28714
2013-10-15 10:00:00		14.0	57.8805	168.859	208.905	1.21528
2013-10-15 11:00:00		14.0	57.8805	168.859	213.455	1.24986
2013-10-15 12:00:00		14.0	57.8805	168.859	203.999	1.17799
2013-10-15 13:00:00		14.0	57.8805	168.859	211.18	1.23257
2013-10-15 14:00:00		14.0	57.8805	168.859	217.452	1.28023
2013-10-15 15:00:00		14.0	57.8805	168.859	228.903	1.36727
2013-10-15 16:00:00		14.0	57.8805	168.859	251.801	1.54128
2013-10-15 17:00:00		14.0	57.8805	168.859	262.173	1.62011
2013-10-15 18:00:00		14.0	57.8805	168.859	234.85	1.41246
2013-10-15 19:00:00		14.0	57.8805	168.859	224.738	1.33561
2013-10-15 20:00:00		14.0	57.8805	168.859	241.248	1.46108
2013-10-15 21:00:00		14.0	57.8805	168.859	210.329	1.2261
2013-10-15 22:00:00		14.0	57.8805	168.859	216.98	1.27665
2013-10-15 23:00:00		14.0	57.8805	168.859	195.319	1.11203
2013-10-16 00:00:00		14.0	57.8805	168.859	210.232	1.22537
2013-10-16 01:00:00		14.0	57.8805	168.859	231.947	1.3904
2013-10-16 02:00:00		14.0	57.8805	168.859	246.693	1.50247
2013-10-16 03:00:00		14.0	57.8805	168.859	259.783	1.60195
2013-10-16 04:00:00		14.0	57.8805	168.859	261.0	1.6112
2013-10-16 05:00:00		14.0	57.8805	168.859	241.066	1.4597
2013-10-16 06:00:00		14.0	57.8805	168.859	249.87	1.52661
2013-10-16 07:00:00		14.0	57.8805	168.859	261.867	1.61779
2013-10-16 08:00:00		14.0	57.8805	168.859	269.339	1.67458
2013-10-16 09:00:00		14.0	57.8805	168.859	249.178	1.52135
2013-10-16 10:00:00		14.0	57.8805	168.859	218.039	1.2847
2013-10-16 11:00:00		14.0	57.8805	168.859	220.43	1.30287
2013-10-16 12:00:00		14.0	57.8805	168.859	240.0	1.4516
2013-10-16 13:00:00		14.0	57.8805	168.859	244.714	1.48743
2013-10-16 14:00:00		14.0	57.8805	168.859	232.337	1.39336
2013-10-16 15:00:00		14.0	57.8805	168.859	240.042	1.45192
2013-10-16 16:00:00		14.0	57.8805	168.859	239.192	1.44546
2013-10-16 17:00:00		14.0	57.8805	168.859	239.0	1.444
2013-10-16 18:00:00		14.0	57.8805	168.859	249.844	1.52641
2013-10-16 19:00:00		14.0	57.8805	168.859	253.711	1.5558
2013-10-16 20:00:00		14.0	57.8805	168.859	250.387	1.53054
2013-10-16 21:00:00		14.0	57.8805	168.859	252.709	1.54819
2013-10-16 22:00:00		14.0	57.8805	168.859	249.388	1.52295
2013-10-16 23:00:00		14.0	57.8805	168.859	226.43	1.34847
2013-10-17 00:00:00		14.0	57.8805	168.859	249.271	1.52206
2013-10-17 01:00:00		14.0	57.8805	168.859	248.39	1.51536
2013-10-17 02:00:00		14.0	57.8805	168.859	243.489	1.47811
2013-10-17 03:00:00		14.0	57.8805	168.859	250.218	1.52926
2013-10-17 04:00:00		14.0	57.8805	168.859	282.569	1.77512
2013-10-17 05:00:00		14.0	57.8805	168.859	251.736	1.54079
2013-10-17 06:00:00		14.0	57.8805	168.859	248.902	1.51925
2013-10-17 07:00:00		14.0	57.8805	168.859	262.521	1.62276
2013-10-17 08:00:00		14.0	57.8805	168.859	302.749	1.92849
2013-10-17 09:00:00		14.0	57.8805	168.859	238.516	1.44032
2013-10-17 10:00:00		14.0	57.8805	168.859	263.431	1.62968
2013-10-17 11:00:00		14.0	57.8805	168.859	255.292	1.56782
2013-10-17 12:00:00		14.0	57.8805	168.859	224.282	1.33214
2013-10-17 13:00:00		14.0	57.8805	168.859	237.205	1.43036
2013-10-17 14:00:00		14.0	57.8805	168.859	238.1	1.43716
2013-10-17 15:00:00		14.0	57.8805	168.859	262.3	1.62108
2013-10-17 16:00:00		14.0	57.8805	168.859	245.206	1.49116
2013-10-17 17:00:00		14.0	57.8805	168.859	254.693	1.56327
2013-10-17 18:00:00		14.0	57.8805	168.859	256.0	1.5732
2013-10-17 19:00:00		14.0	57.8805	168.859	231.722	1.38869
2013-10-17 20:00:00		14.0	57.8805	168.859	241.588	1.46367
2013-10-17 21:00:00		14.0	57.8805	168.859	251.09	1.53589
2013-10-17 22:00:00		14.0	57.8805	168.859	230.433	1.37889
2013-10-17 23:00:00		14.0	57.8805	168.859	253.161	1.55162
2013-10-18 00:00:00		14.0	57.8805	168.859	258.695	1.59368
2013-10-18 01:00:00		14.0	57.8805	168.859	263.49	1.63013
2013-10-18 02:00:00		14.0	57.8805	168.859	254.121	1.55892
2013-10-18 03:00:00		14.0	57.8805	168.859	244.022	1.48217
2013-10-18 04:00:00		14.0	57.8805	168.859	249.283	1.52215
2013-10-18 05:00:00		14.0	57.8805	168.859	258.077	1.58899
2013-10-18 06:00:00		14.0	57.8805	168.859	263.486	1.6301
2013-10-18 07:00:00		14.0	57.8805	168.859	280.146	1.75671
2013-10-18 08:00:00		14.0	57.8805	168.859	257.783	1.58675
2013-10-18 09:00:00		14.0	57.8805	168.859	260.38	1.60649
2013-10-18 10:00:00		14.0	57.8805	168.859	243.963	1.48172
2013-10-18 11:00:00		14.0	57.8805	168.859	239.311	1.44636
2013-10-18 12:00:00		14.0	57.8805	168.859	232.727	1.39633
2013-10-18 13:00:00		14.0	57.8805	168.859	256.195	1.57468
2013-10-18 14:00:00		14.0	57.8805	168.859	243.77	1.48025
2013-10-18 15:00:00		14.0	57.8805	168.859	235.731	1.41915
2013-10-18 16:00:00		14.0	57.8805	168.859	234.104	1.40679
2013-10-18 17:00:00		14.0	57.8805	168.859	239.372	1.44683
2013-10-18 18:00:00		14.0	57.8805	168.859	272.221	1.69648
2013-10-18 19:00:00		14.0	57.8805	168.859	301.06	1.91566
2013-10-18 20:00:00		14.0	57.8805	168.859	391.686	2.60441
2013-10-18 21:00:00		14.0	57.8805	168.859	377.849	2.49925
2013-10-18 22:00:00		14.0	57.8805	168.859	355.322	2.32805
2013-10-18 23:00:00		14.0	57.8805	168.859	293.089	1.85508
2013-10-19 00:00:00		14.0	57.8805	168.859	296.727	1.88273
2013-10-19 01:00:00		14.0	57.8805	168.859	292.637	1.85164
2013-10-19 02:00:00		14.0	57.8805	168.859	319.703	2.05734
2013-10-19 03:00:00		14.0	57.8805	168.859	334.617	2.17069
2013-10-19 04:00:00		14.0	57.8805	168.859	340.467	2.21515
2013-10-19 05:00:00		14.0	57.8805	168.859	367.793	2.42282
2013-10-19 06:00:00		14.0	57.8805	168.859	389.754	2.58973
2013-10-19 07:00:00		14.0	57.8805	168.859	425.034	2.85786
2013-10-19 08:00:00		14.0	57.8805	168.859	366.523	2.41317
2013-10-19 09:00:00		14.0	57.8805	168.859	342.043	2.22712
2013-10-19 10:00:00		14.0	57.8805	168.859	320.37	2.06242
2013-10-19 11:00:00		14.0	57.8805	168.859	349.219	2.28167
2013-10-19 12:00:00		14.0	57.8805	168.859	295.916	1.87656
2013-10-19 13:00:00		14.0	57.8805	168.859	284.542	1.79012
2013-10-19 14:00:00		14.0	57.8805	168.859	284.0	1.786
2013-10-19 15:00:00		14.0	57.8805	168.859	336.592	2.1857
2013-10-19 16:00:00		14.0	57.8805	168.859	301.116	1.91608
2013-10-19 17:00:00		14.0	57.8805	168.859	295.109	1.87043
2013-10-19 18:00:00		14.0	57.8805	168.859	345.779	2.25552
2013-10-19 19:00:00		14.0	57.8805	168.859	463.323	3.14886
2013-10-19 20:00:00		14.0	57.8805	168.859	471.657	3.21219
2013-10-19 21:00:00		14.0	57.8805	168.859	439.839	2.97038
2013-10-19 22:00:00		14.0	57.8805	168.859	395.059	2.63005
2013-10-19 23:00:00		14.0	57.8805	168.859	327.7	2.11812
2013-10-20 00:00:00		14.0	57.8805	168.859	378.724	2.5059
2013-10-20 01:00:00		14.0	57.8805	168.859	354.868	2.3246
2013-10-20 02:00:00		14.0	57.8805	168.859	331.432	2.14649
2013-10-20 03:00:00		14.0	57.8805	168.859	330.778	2.14152
2013-10-20 04:00:00		14.0	57.8805	168.859	328.333	2.12293
2013-10-20 05:00:00		14.0	57.8805	168.859	348.444	2.27578
2013-10-20 06:00:00		14.0	57.8805	168.859	343.002	2.23442
2013-10-20 07:00:00		14.0	57.8805	168.859	337.558	2.19304
2013-10-20 08:00:00		14.0	57.8805	168.859	315.68	2.02677
2013-10-20 09:00:00		14.0	57.8805	168.859	369.837	2.43836
2013-10-20 10:00:00		14.0	57.8805	168.859	336.149	2.18234
2013-10-20 11:00:00		14.0	57.8805	168.859	341.654	2.22417
2013-10-20 12:00:00		14.0	57.8805	168.859	309.274	1.97808
2013-10-20 13:00:00		14.0	57.8805	168.859	285.475	1.79721
2013-10-20 14:00:00		14.0	57.8805	168.859	301.632	1.92001
2013-10-20 15:00:00		14.0	57.8805	168.859	323.513	2.0863
2013-10-20 16:00:00		14.0	57.8805	168.859	355.269	2.32765
2013-10-20 17:00:00		14.0	57.8805	168.859	382.054	2.53121
2013-10-20 18:00:00		14.0	57.8805	168.859	428.435	2.8837
2013-10-20 19:00:00		14.0	57.8805	168.859	430.454	2.89905
2013-10-20 20:00:00		14.0	57.8805	168.859	483.169	3.29968
2013-10-20 21:00:00		14.0	57.8805	168.859	450.136	3.04863
2013-10-20 22:00:00		14.0	57.8805	168.859	425.512	2.86149
2013-10-20 23:00:00		14.0	57.8805	168.859	409.716	2.74144
2013-10-21 00:00:00		14.0	57.8805	168.859	389.409	2.5871
2013-10-21 01:00:00		14.0	57.8805	168.859	363.098	2.38714
2013-10-21 02:00:00		14.0	57.8805	168.859	378.586	2.50485
2013-10-21 03:00:00		14.0	57.8805	168.859	408.435	2.73171
2013-10-21 04:00:00		14.0	57.8805	168.859	389.881	2.5907
2013-10-21 05:00:00		14.0	57.8805	168.859	410.881	2.75029
2013-10-21 06:00:00		14.0	57.8805	168.859	477.68	3.25797
2013-10-21 07:00:00		14.0	57.8805	168.859	466.548	3.17336
2013-10-21 08:00:00		14.0	57.8805	168.859	393.286	2.61658
2013-10-21 09:00:00		14.0	57.8805	168.859	392.839	2.61318
2013-10-21 10:00:00		14.0	57.8805	168.859	346.283	2.25935
2013-10-21 11:00:00		14.0	57.8805	168.859	371.801	2.45329
2013-10-21 12:00:00		14.0	57.8805	168.859	372.467	2.45835
2013-10-21 13:00:00		14.0	57.8805	168.859	385.246	2.55547
2013-10-21 14:00:00		14.0	57.8805	168.859	369.344	2.43461
2013-10-21 15:00:00		14.0	57.8805	168.859	359.055	2.35642
2013-10-21 16:00:00		14.0	57.8805	168.859	393.301	2.61669
2013-10-21 17:00:00		14.0	57.8805	168.859	325.635	2.10243
2013-10-21 18:00:00		14.0	57.8805	168.859	326.587	2.10966
2013-10-21 19:00:00		14.0	57.8805	168.859	438.247	2.95828
2013-10-21 20:00:00		14.0	57.8805	168.859	574.708	3.99538
2013-10-21 21:00:00		14.0	57.8805	168.859	546.033	3.77745
2013-10-21 22:00:00		14.0	57.8805	168.859	500.336	3.43015
2013-10-21 23:00:00		14.0	57.8805	168.859	515.272	3.54367
2013-10-22 00:00:00		14.0	57.8805	168.859	495.09	3.39029
2013-10-22 01:00:00		14.0	57.8805	168.859	470.859	3.20613
2013-10-22 02:00:00		14.0	57.8805	168.859	420.435	2.82291
2013-10-22 03:00:00		14.0	57.8805	168.859	393.746	2.62007
2013-10-22 04:00:00		14.0	57.8805	168.859	422.691	2.84005
2013-10-22 05:00:00		14.0	57.8805	168.859	453.408	3.0735
2013-10-22 06:00:00		14.0	57.8805	168.859	456.12	3.09411
2013-10-22 07:00:00		14.0	57.8805	168.859	462.158	3.14
2013-10-22 08:00:00		14.0	57.8805	168.859	473.557	3.22663
2013-10-22 09:00:00		14.0	57.8805	168.859	488.192	3.33786
2013-10-22 10:00:00		14.0	57.8805	168.859	474.17	3.23129
2013-10-22 11:00:00		14.0	57.8805	168.859	479.913	3.27494
2013-10-22 12:00:00		14.0	57.8805	168.859	456.39	3.09617
2013-10-22 13:00:00		14.0	57.8805	168.859	431.907	2.91009
2013-10-22 14:00:00		14.0	57.8805	168.859	373.645	2.46731
2013-10-22 15:00:00		14.0	57.8805	168.859	304.514	1.94191
2013-10-22 16:00:00		14.0	57.8805	168.859	278.433	1.74369
2013-10-22 17:00:00		14.0	57.8805	168.859	269.853	1.67849
2013-10-22 18:00:00		14.0	57.8805	168.859	283.045	1.77874
2013-10-22 19:00:00		14.0	57.8805	168.859	303.433	1.93369
2013-10-22 20:00:00		14.0	57.8805	168.859	304.245	1.93986
2013-10-22 21:00:00		14.0	57.8805	168.859	586.476	4.08482
2013-10-22 22:00:00		14.0	57.8805	168.859	575.121	3.99852
2013-10-22 23:00:00		14.0	57.8805	168.859	617.988	4.32431
2013-10-23 00:00:00		14.0	57.8805	168.859	606.584	4.23764
2013-10-23 01:00:00		14.0	57.8805	168.859	461.098	3.13194
2013-10-23 02:00:00		14.0	57.8805	168.859	458.528	3.11242
2013-10-23 03:00:00		14.0	57.8805	168.859	482.033	3.29105
2013-10-23 04:00:00		14.0	57.8805	168.859	487.628	3.33358
2013-10-23 05:00:00		14.0	57.8805	168.859	401.289	2.6774
2013-10-23 06:00:00		14.0	57.8805	168.859	340.829	2.2179
2013-10-23 07:00:00		14.0	57.8805	168.859	300.728	1.91313
2013-10-23 08:00:00		14.0	57.8805	168.859	305.628	1.95038
2013-10-23 09:00:00		14.0	57.8805	168.859	328.007	2.12045
2013-10-23 10:00:00		14.0	57.8805	168.859	394.002	2.62202
2013-10-23 11:00:00		14.0	57.8805	168.859	317.274	2.03888
2013-10-23 12:00:00		14.0	57.8805	168.859	318.996	2.05197
2013-10-23 13:00:00		14.0	57.8805	168.859	304.385	1.94093
2013-10-23 14:00:00		14.0	57.8805	168.859	286.264	1.80321
2013-10-23 15:00:00		14.0	57.8805	168.859	267.391	1.65977
2013-10-23 16:00:00		14.0	57.8805	168.859	278.983	1.74787
2013-10-23 17:00:00		14.0	57.8805	168.859	247.792	1.51082
2013-10-23 18:00:00		14.0	57.8805	168.859	245.621	1.49432
2013-10-23 19:00:00		14.0	57.8805	168.859	254.734	1.56358
2013-10-23 20:00:00		14.0	57.8805	168.859	267.353	1.65949
2013-10-23 21:00:00		14.0	57.8805	168.859	401.71	2.68059
2013-10-23 22:00:00		14.0	57.8805	168.859	619.128	4.33298
2013-10-23 23:00:00		14.0	57.8805	168.859	684.657	4.83099
2013-10-24 00:00:00		14.0	57.8805	168.859	610.599	4.26816
2013-10-24 01:00:00		14.0	57.8805	168.859	578.938	4.02753
2013-10-24 02:00:00		14.0	57.8805	168.859	415.511	2.78549
2013-10-24 03:00:00		14.0	57.8805	168.859	342.297	2.22906
2013-10-24 04:00:00		14.0	57.8805	168.859	309.721	1.98148
2013-10-24 05:00:00		14.0	57.8805	168.859	331.278	2.14532
2013-10-24 06:00:00		14.0	57.8805	168.859	298.4	1.89544
2013-10-24 07:00:00		14.0	57.8805	168.859	292.129	1.84778
2013-10-24 08:00:00		14.0	57.8805	168.859	296.356	1.8799
2013-10-24 09:00:00		14.0	57.8805	168.859	410.213	2.74522
2013-10-24 10:00:00		14.0	57.8805	168.859	348.625	2.27715
2013-10-24 11:00:00		14.0	57.8805	168.859	342.224	2.2285
2013-10-24 12:00:00		14.0	57.8805	168.859	298.614	1.89707
2013-10-24 13:00:00		14.0	57.8805	168.859	283.297	1.78066
2013-10-24 14:00:00		14.0	57.8805	168.859	234.148	1.40713
2013-10-24 15:00:00		14.0	57.8805	168.859	232.219	1.39246
2013-10-24 16:00:00		14.0	57.8805	168.859	256.482	1.57687
2013-10-24 17:00:00		14.0	57.8805	168.859	251.305	1.53752
2013-10-24 18:00:00		14.0	57.8805	168.859	273.468	1.70596
2013-10-24 19:00:00		14.0	57.8805	168.859	283.953	1.78565
2013-10-24 20:00:00		14.0	57.8805	168.859	279.786	1.75398
2013-10-24 21:00:00		14.0	57.8805	168.859	290.292	1.83382
2013-10-24 22:00:00		14.0	57.8805	168.859	292.0	1.8468
2013-10-24 23:00:00		14.0	57.8805	168.859	272.028	1.69501
2013-10-25 00:00:00		14.0	57.8805	168.859	238.608	1.44102
2013-10-25 01:00:00		14.0	57.8805	168.859	248.758	1.51816
2013-10-25 02:00:00		14.0	57.8805	168.859	234.512	1.40989
2013-10-25 03:00:00		14.0	57.8805	168.859	248.488	1.51611
2013-10-25 04:00:00		14.0	57.8805	168.859	233.649	1.40333
2013-10-25 05:00:00		14.0	57.8805	168.859	227.531	1.35684
2013-10-25 06:00:00		14.0	57.8805	168.859	243.477	1.47803
2013-10-25 07:00:00		14.0	57.8805	168.859	256.404	1.57627
2013-10-25 08:00:00		14.0	57.8805	168.859	264.934	1.6411
2013-10-25 09:00:00		14.0	57.8805	168.859	265.133	1.64261
2013-10-25 10:00:00		14.0	57.8805	168.859	252.004	1.54283
2013-10-25 11:00:00		14.0	57.8805	168.859	226.614	1.34987
2013-10-25 12:00:00		14.0	57.8805	168.859	211.741	1.23683
2013-10-25 13:00:00		14.0	57.8805	168.859	236.842	1.4276
2013-10-25 14:00:00		14.0	57.8805	168.859	224.549	1.33417
2013-10-25 15:00:00		14.0	57.8805	168.859	241.909	1.46611
2013-10-25 16:00:00		14.0	57.8805	168.859	272.69	1.70004
2013-10-25 17:00:00		14.0	57.8805	168.859	256.233	1.57497
2013-10-25 18:00:00		14.0	57.8805	168.859	262.515	1.62272
2013-10-25 19:00:00		14.0	57.8805	168.859	282.16	1.77202
2013-10-25 20:00:00		14.0	57.8805	168.859	240.899	1.45843
2013-10-25 21:00:00		14.0	57.8805	168.859	220.168	1.30088
2013-10-25 22:00:00		14.0	57.8805	168.859	218.0	1.2844
2013-10-25 23:00:00		14.0	57.8805	168.859	240.468	1.45516
2013-10-26 00:00:00		14.0	57.8805	168.859	263.87	1.63301
2013-10-26 01:00:00		14.0	57.8805	168.859	286.864	1.80777
2013-10-26 02:00:00		14.0	57.8805	168.859	265.819	1.64782
2013-10-26 03:00:00		14.0	57.8805	168.859	270.634	1.68442
2013-10-26 04:00:00		14.0	57.8805	168.859	239.202	1.44554
2013-10-26 05:00:00		14.0	57.8805	168.859	224.506	1.33385
2013-10-26 06:00:00		14.0	57.8805	168.859	215.235	1.26338
2013-10-26 07:00:00		14.0	57.8805	168.859	251.099	1.53596
2013-10-26 08:00:00		14.0	57.8805	168.859	232.849	1.39725
2013-10-26 09:00:00		14.0	57.8805	168.859	259.179	1.59736
2013-10-26 10:00:00		14.0	57.8805	168.859	238.996	1.44397
2013-10-26 11:00:00		14.0	57.8805	168.859	261.721	1.61668
2013-10-26 12:00:00		14.0	57.8805	168.859	250.489	1.53132
2013-10-26 13:00:00		14.0	57.8805	168.859	243.692	1.47966
2013-10-26 14:00:00		14.0	57.8805	168.859	238.693	1.44167
2013-10-26 15:00:00		14.0	57.8805	168.859	240.583	1.45603
2013-10-26 16:00:00		14.0	57.8805	168.859	239.278	1.44611
2013-10-26 17:00:00		14.0	57.8805	168.859	255.357	1.56831
2013-10-26 18:00:00		14.0	57.8805	168.859	308.775	1.97429
2013-10-26 19:00:00		14.0	57.8805	168.859	302.371	1.92562
2013-10-26 20:00:00		14.0	57.8805	168.859	323.229	2.08414
2013-10-26 21:00:00		14.0	57.8805	168.859	365.712	2.40701
2013-10-26 22:00:00		14.0	57.8805	168.859	299.757	1.90575
2013-10-26 23:00:00		14.0	57.8805	168.859	308.634	1.97322
2013-10-27 00:00:00		14.0	57.8805	168.859	275.032	1.71784
2013-10-27 01:00:00		14.0	57.8805	168.859	302.52	1.92675
2013-10-27 02:00:00		14.0	57.8805	168.859	283.083	1.77903
2013-10-27 03:00:00		14.0	57.8805	168.859	320.24	2.06142
2013-10-27 04:00:00		14.0	57.8805	168.859	263.439	1.62974
2013-10-27 05:00:00		14.0	57.8805	168.859	276.184	1.72659
2013-10-27 06:00:00		14.0	57.8805	168.859	279.141	1.74907
2013-10-27 07:00:00		14.0	57.8805	168.859	317.627	2.04156
2013-10-27 08:00:00		14.0	57.8805	168.859	281.095	1.76392
2013-10-27 09:00:00		14.0	57.8805	168.859	252.549	1.54697
2013-10-27 10:00:00		14.0	57.8805	168.859	268.73	1.66995
2013-10-27 11:00:00		14.0	57.8805	168.859	251.419	1.53839
2013-10-27 12:00:00		14.0	57.8805	168.859	230.85	1.38206
2013-10-27 13:00:00		14.0	57.8805	168.859	197.996	1.13237
2013-10-27 14:00:00		14.0	57.8805	168.859	211.859	1.23773
2013-10-27 15:00:00		14.0	57.8805	168.859	225.284	1.33976
2013-10-27 16:00:00		14.0	57.8805	168.859	210.723	1.22909
2013-10-27 17:00:00		14.0	57.8805	168.859	208.857	1.21491
2013-10-27 18:00:00		14.0	57.8805	168.859	260.386	1.60653
2013-10-27 19:00:00		14.0	57.8805	168.859	252.733	1.54837
2013-10-27 20:00:00		14.0	57.8805	168.859	239.727	1.44952
2013-10-27 21:00:00		14.0	57.8805	168.859	255.973	1.573
2013-10-27 22:00:00		14.0	57.8805	168.859	235.899	1.42043
2013-10-27 23:00:00		14.0	57.8805	168.859	237.989	1.43632
2013-10-28 00:00:00		14.0	57.8805	168.859	219.328	1.29449
2013-10-28 01:00:00		14.0	57.8805	168.859	222.84	1.32119
2013-10-28 02:00:00		14.0	57.8805	168.859	225.71	1.343
2013-10-28 03:00:00		14.0	57.8805	168.859	224.29	1.33221
2013-10-28 04:00:00		14.0	57.8805	168.859	223.145	1.3235
2013-10-28 05:00:00		14.0	57.8805	168.859	228.127	1.36136
2013-10-28 06:00:00		14.0	57.8805	168.859	225.583	1.34203
2013-10-28 07:00:00		14.0	57.8805	168.859	245.5	1.4934
2013-10-28 08:00:00		14.0	57.8805	168.859	237.045	1.42914
2013-10-28 09:00:00		14.0	57.8805	168.859	230.732	1.38116
2013-10-28 10:00:00		14.0	57.8805	168.859	225.732	1.34316
2013-10-28 11:00:00		14.0	57.8805	168.859	231.827	1.38949
2013-10-28 12:00:00		14.0	57.8805	168.859	223.616	1.32708
2013-10-28 13:00:00		14.0	57.8805	168.859	236.502	1.42501
2013-10-28 14:00:00		14.0	57.8805	168.859	231.325	1.38567
2013-10-28 15:00:00		14.0	57.8805	168.859	222.327	1.31729
2013-10-28 16:00:00		14.0	57.8805	168.859	221.852	1.31368
2013-10-28 17:00:00		14.0	57.8805	168.859	231.375	1.38605
2013-10-28 18:00:00		14.0	57.8805	168.859	216.812	1.27537
2013-10-28 19:00:00		14.0	57.8805	168.859	220.816	1.3058
2013-10-28 20:00:00		14.0	57.8805	168.859	234.776	1.41189
2013-10-28 21:00:00		14.0	57.8805	168.859	232.742	1.39644
2013-10-28 22:00:00		14.0	57.8805	168.859	233.703	1.40374
2013-10-28 23:00:00		14.0	57.8805	168.859	222.935	1.32191
2013-10-29 00:00:00		14.0	57.8805	168.859	229.511	1.37188
2013-10-29 01:00:00		14.0	57.8805	168.859	244.614	1.48667
2013-10-29 02:00:00		14.0	57.8805	168.859	236.793	1.42723
2013-10-29 03:00:00		14.0	57.8805	168.859	245.207	1.49117
2013-10-29 04:00:00		14.0	57.8805	168.859	247.0	1.5048
2013-10-29 05:00:00		14.0	57.8805	168.859	241.05	1.45958
2013-10-29 06:00:00		14.0	57.8805	168.859	227.25	1.3547
2013-10-29 07:00:00		14.0	57.8805	168.859	251.343	1.5378
2013-10-29 08:00:00		14.0	57.8805	168.859	226.268	1.34724
2013-10-29 09:00:00		14.0	57.8805	168.859	240.537	1.45568
2013-10-29 10:00:00		14.0	57.8805	168.859	240.603	1.45618
2013-10-29 11:00:00		14.0	57.8805	168.859	218.771	1.29026
2013-10-29 12:00:00		14.0	57.8805	168.859	249.806	1.52613
2013-10-29 13:00:00		14.0	57.8805	168.859	249.211	1.5216
2013-10-29 14:00:00		14.0	57.8805	168.859	233.574	1.40276
2013-10-29 15:00:00		14.0	57.8805	168.859	250.513	1.5315
2013-10-29 16:00:00		14.0	57.8805	168.859	237.886	1.43553
2013-10-29 17:00:00		14.0	57.8805	168.859	224.823	1.33626
2013-10-29 18:00:00		14.0	57.8805	168.859	239.956	1.45127
2013-10-29 19:00:00		14.0	57.8805	168.859	243.848	1.48084
2013-10-29 20:00:00		14.0	57.8805	168.859	223.66	1.32742
2013-10-29 21:00:00		14.0	57.8805	168.859	210.68	1.22877
2013-10-29 22:00:00		14.0	57.8805	168.859	230.175	1.37693
2013-10-29 23:00:00		14.0	57.8805	168.859	234.0	1.406
2013-10-30 00:00:00		14.0	57.8805	168.859	250.087	1.52826
2013-10-30 01:00:00		14.0	57.8805	168.859	258.079	1.589
2013-10-30 02:00:00		14.0	57.8805	168.859	241.226	1.46092
2013-10-30 03:00:00		14.0	57.8805	168.859	246.462	1.50071
2013-10-30 04:00:00		14.0	57.8805	168.859	285.229	1.79534
2013-10-30 05:00:00		14.0	57.8805	168.859	243.785	1.48037
2013-10-30 06:00:00		14.0	57.8805	168.859	242.61	1.47144
2013-10-30 07:00:00		14.0	57.8805	168.859	234.699	1.41131
2013-10-30 08:00:00		14.0	57.8805	168.859	241.453	1.46264
2013-10-30 09:00:00		14.0	57.8805	168.859	237.93	1.43587
2013-10-30 10:00:00		14.0	57.8805	168.859	219.255	1.29394
2013-10-30 11:00:00		14.0	57.8805	168.859	238.809	1.44255
2013-10-30 12:00:00		14.0	57.8805	168.859	255.667	1.57067
2013-10-30 13:00:00		14.0	57.8805	168.859	244.489	1.48572
2013-10-30 14:00:00		14.0	57.8805	168.859	248.754	1.51813
2013-10-30 15:00:00		14.0	57.8805	168.859	241.561	1.46346
2013-10-30 16:00:00		14.0	57.8805	168.859	276.287	1.72738
2013-10-30 17:00:00		14.0	57.8805	168.859	278.782	1.74634
2013-10-30 18:00:00		14.0	57.8805	168.859	271.253	1.68912
2013-10-30 19:00:00		14.0	57.8805	168.859	256.507	1.57705
2013-10-30 20:00:00		14.0	57.8805	168.859	254.0	1.558
2013-10-30 21:00:00		14.0	57.8805	168.859	250.628	1.53237
2013-10-30 22:00:00		14.0	57.8805	168.859	238.201	1.43792
2013-10-30 23:00:00		14.0	57.8805	168.859	237.685	1.43401
2013-10-31 00:00:00		14.0	57.8805	168.859	259.062	1.59647
2013-10-31 01:00:00		14.0	57.8805	168.859	261.315	1.6136
2013-10-31 02:00:00		14.0	57.8805	168.859	281.208	1.76478
2013-10-31 03:00:00		14.0	57.8805	168.859	294.261	1.86399
2013-10-31 04:00:00		14.0	57.8805	168.859	269.907	1.67889
2013-10-31 05:00:00		14.0	57.8805	168.859	267.524	1.66078
2013-10-31 06:00:00		14.0	57.8805	168.859	239.393	1.44699
2013-10-31 07:00:00		14.0	57.8805	168.859	259.235	1.59778
2013-10-31 08:00:00		14.0	57.8805	168.859	275.772	1.72347
2013-10-31 09:00:00		14.0	57.8805	168.859	274.637	1.71484
2013-10-31 10:00:00		14.0	57.8805	168.859	250.463	1.53112
2013-10-31 11:00:00		14.0	57.8805	168.859	282.144	1.77189
2013-10-31 12:00:00		14.0	57.8805	168.859	255.387	1.56854
2013-10-31 13:00:00		14.0	57.8805	168.859	298.563	1.89668
2013-10-31 14:00:00		14.0	57.8805	168.859	346.64	2.26206
2013-10-31 15:00:00		14.0	57.8805	168.859	397.668	2.64988
2013-10-31 16:00:00		14.0	57.8805	168.859	376.618	2.4899
2013-10-31 17:00:00		14.0	57.8805	168.859	303.005	1.93044
2013-10-31 18:00:00		14.0	57.8805	168.859	253.075	1.55097
2013-10-31 19:00:00		14.0	57.8805	168.859	273.685	1.7076
2013-10-31 20:00:00		14.0	57.8805	168.859	285.711	1.799
2013-10-31 21:00:00		14.0	57.8805	168.859	314.676	2.01913
2013-10-31 22:00:00		14.0	57.8805	168.859	291.495	1.84296
2013-10-31 23:00:00		14.0	57.8805	168.859	245.76	1.49538
2013-11-01 00:00:00		14.0	57.8805	168.859	235.486	1.41729
2013-11-01 01:00:00		14.0	57.8805	168.859	250.919	1.53458
2013-11-01 02:00:00		14.0	57.8805	168.859	310.969	1.99096
2013-11-01 03:00:00		14.0	57.8805	168.859	480.296	3.27785
2013-11-01 04:00:00		14.0	57.8805	168.859	409.663	2.74104
2013-11-01 05:00:00		14.0	57.8805	168.859	304.599	1.94255
2013-11-01 06:00:00		14.0	57.8805	168.859	252.009	1.54287
2013-11-01 07:00:00		14.0	57.8805	168.859	264.25	1.6359
2013-11-01 08:00:00		14.0	57.8805	168.859	240.389	1.45455
2013-11-01 09:00:00		14.0	57.8805	168.859	236.673	1.42631
2013-11-01 10:00:00		14.0	57.8805	168.859	250.382	1.5305
2013-11-01 11:00:00		14.0	57.8805	168.859	236.277	1.4233
2013-11-01 12:00:00		14.0	57.8805	168.859	251.389	1.53816
2013-11-01 13:00:00		14.0	57.8805	168.859	275.896	1.72441
2013-11-01 14:00:00		14.0	57.8805	168.859	255.768	1.57143
2013-11-01 15:00:00		14.0	57.8805	168.859	287.754	1.81453
2013-11-01 16:00:00		14.0	57.8805	168.859	272.448	1.6982
2013-11-01 17:00:00		14.0	57.8805	168.859	248.794	1.51843
2013-11-01 18:00:00		14.0	57.8805	168.859	291.76	1.84498
2013-11-01 19:00:00		14.0	57.8805	168.859	290.983	1.83907
2013-11-01 20:00:00		14.0	57.8805	168.859	282.324	1.77326
2013-11-01 21:00:00		14.0	57.8805	168.859	290.179	1.83296
2013-11-01 22:00:00		14.0	57.8805	168.859	303.679	1.93556
2013-11-01 23:00:00		14.0	57.8805	168.859	293.491	1.85813
2013-11-02 00:00:00		14.0	57.8805	168.859	271.821	1.69344
2013-11-02 01:00:00		14.0	57.8805	168.859	278.004	1.74043
2013-11-02 02:00:00		14.0	57.8805	168.859	254.999	1.56559
2013-11-02 03:00:00		14.0	57.8805	168.859	245.833	1.49593
2013-11-02 04:00:00		14.0	57.8805	168.859	255.83	1.57191
2013-11-02 05:00:00		14.0	57.8805	168.859	260.498	1.60739
2013-11-02 06:00:00		14.0	57.8805	168.859	230.187	1.37702
2013-11-02 07:00:00		14.0	57.8805	168.859	218.172	1.28571
2013-11-02 08:00:00		14.0	57.8805	168.859	236.142	1.42228
2013-11-02 09:00:00		14.0	57.8805	168.859	231.678	1.38835
2013-11-02 10:00:00		14.0	57.8805	168.859	251.632	1.54
2013-11-02 11:00:00		14.0	57.8805	168.859	238.529	1.44042
2013-11-02 12:00:00		14.0	57.8805	168.859	235.832	1.41992
2013-11-02 13:00:00		14.0	57.8805	168.859	231.011	1.38329
2013-11-02 14:00:00		14.0	57.8805	168.859	249.122	1.52093
2013-11-02 15:00:00		14.0	57.8805	168.859	228.065	1.3609
2013-11-02 16:00:00		14.0	57.8805	168.859	213.86	1.25294
2013-11-02 17:00:00		14.0	57.8805	168.859	218.647	1.28931
2013-11-02 18:00:00		14.0	57.8805	168.859	206.71	1.1986
2013-11-02 19:00:00		14.0	57.8805	168.859	213.964	1.25373
2013-11-02 20:00:00		14.0	57.8805	168.859	213.509	1.25027
2013-11-02 21:00:00		14.0	57.8805	168.859	221.3	1.30948
2013-11-02 22:00:00		14.0	57.8805	168.859	232.127	1.39177
2013-11-02 23:00:00		14.0	57.8805	168.859	253.084	1.55104
2013-11-03 00:00:00		14.0	57.8805	168.859	252.023	1.54298
2013-11-03 01:00:00		14.0	57.8805	168.859	246.023	1.49738
2013-11-03 02:00:00		14.0	57.8805	168.859	248.317	1.51481
2013-11-03 03:00:00		14.0	57.8805	168.859	224.132	1.331
2013-11-03 04:00:00		14.0	57.8805	168.859	219.829	1.2983
2013-11-03 05:00:00		14.0	57.8805	168.859	206.741	1.19884
2013-11-03 06:00:00		14.0	57.8805	168.859	206.485	1.19689
2013-11-03 07:00:00		14.0	57.8805	168.859	215.283	1.26375
2013-11-03 08:00:00		14.0	57.8805	168.859	237.703	1.43414
2013-11-03 09:00:00		14.0	57.8805	168.859	232.066	1.3913
2013-11-03 10:00:00		14.0	57.8805	168.859	242.417	1.46997
2013-11-03 11:00:00		14.0	57.8805	168.859	241.69	1.46444
2013-11-03 12:00:00		14.0	57.8805	168.859	240.173	1.45291
2013-11-03 13:00:00		14.0	57.8805	168.859	216.011	1.26928
2013-11-03 14:00:00		14.0	57.8805	168.859	220.924	1.30662
2013-11-03 15:00:00		14.0	57.8805	168.859	190.758	1.07736
2013-11-03 16:00:00		14.0	57.8805	168.859	209.627	1.22076
2013-11-03 17:00:00		14.0	57.8805	168.859	227.397	1.35581
2013-11-03 18:00:00		14.0	57.8805	168.859	192.813	1.09298
2013-11-03 19:00:00		14.0	57.8805	168.859	194.088	1.10267
2013-11-03 20:00:00		14.0	57.8805	168.859	200.955	1.15486
2013-11-03 21:00:00		14.0	57.8805	168.859	197.045	1.12514
2013-11-03 22:00:00		14.0	57.8805	168.859	204.256	1.17995
2013-11-03 23:00:00		14.0	57.8805	168.859	207.651	1.20574
2013-11-04 00:00:00		14.0	57.8805	168.859	223.68	1.32757
2013-11-04 01:00:00		14.0	57.8805	168.859	212.974	1.2462
2013-11-04 02:00:00		14.0	57.8805	168.859	220.722	1.30509
2013-11-04 03:00:00		14.0	57.8805	168.859	232.897	1.39761
2013-11-04 04:00:00		14.0	57.8805	168.859	232.527	1.3948
2013-11-04 05:00:00		14.0	57.8805	168.859	230.352	1.37827
2013-11-04 06:00:00		14.0	57.8805	168.859	215.989	1.26912
2013-11-04 07:00:00		14.0	57.8805	168.859	227.007	1.35285
2013-11-04 08:00:00		14.0	57.8805	168.859	210.227	1.22532
2013-11-04 09:00:00		14.0	57.8805	168.859	209.295	1.21824
2013-11-04 10:00:00		14.0	57.8805	168.859	198.473	1.13599
2013-11-04 11:00:00		14.0	57.8805	168.859	200.94	1.15474
2013-11-04 12:00:00		14.0	57.8805	168.859	205.292	1.18782
2013-11-04 13:00:00		14.0	57.8805	168.859	198.595	1.13692
2013-11-04 14:00:00		14.0	57.8805	168.859	211.81	1.23736
2013-11-04 15:00:00		14.0	57.8805	168.859	209.242	1.21784
2013-11-04 16:00:00		14.0	57.8805	168.859	205.533	1.18965
2013-11-04 17:00:00		14.0	57.8805	168.859	213.222	1.24809
2013-11-04 18:00:00		14.0	57.8805	168.859	204.314	1.18039
2013-11-04 19:00:00		14.0	57.8805	168.859	195.426	1.11284
2013-11-04 20:00:00		14.0	57.8805	168.859	194.0	1.102
2013-11-04 21:00:00		14.0	57.8805	168.859	194.0	1.102
2013-11-04 22:00:00		14.0	57.8805	168.859	201.39	1.15817
2013-11-04 23:00:00		14.0	57.8805	168.859	214.496	1.25777
2013-11-05 00:00:00		14.0	57.8805	168.859	225.209	1.33919
2013-11-05 01:00:00		14.0	57.8805	168.859	244.237	1.4838
2013-11-05 02:00:00		14.0	57.8805	168.859	257.847	1.58724
2013-11-05 03:00:00		14.0	57.8805	168.859	264.102	1.63477
2013-11-05 04:00:00		14.0	57.8805	168.859	232.189	1.39224
2013-11-05 05:00:00		14.0	57.8805	168.859	225.82	1.34383
2013-11-05 06:00:00		14.0	57.8805	168.859	233.378	1.40127
2013-11-05 07:00:00		14.0	57.8805	168.859	235.0	1.4136
2013-11-05 08:00:00		14.0	57.8805	168.859	234.181	1.40737
2013-11-05 09:00:00		14.0	57.8805	168.859	238.915	1.44336
2013-11-05 10:00:00		14.0	57.8805	168.859	221.159	1.30841
2013-11-05 11:00:00		14.0	57.8805	168.859	221.914	1.31414
2013-11-05 12:00:00		14.0	57.8805	168.859	238.555	1.44061
2013-11-05 13:00:00		14.0	57.8805	168.859	237.907	1.43569
2013-11-05 14:00:00		14.0	57.8805	168.859	267.28	1.65893
2013-11-05 15:00:00		14.0	57.8805	168.859	224.9	1.33684
2013-11-05 16:00:00		14.0	57.8805	168.859	202.547	1.16695
2013-11-05 17:00:00		14.0	57.8805	168.859	213.085	1.24705
2013-11-05 18:00:00		14.0	57.8805	168.859	207.004	1.20083
2013-11-05 19:00:00		14.0	57.8805	168.859	203.365	1.17317
2013-11-05 20:00:00		14.0	57.8805	168.859	212.807	1.24494
2013-11-05 21:00:00		14.0	57.8805	168.859	215.0	1.2616
2013-11-05 22:00:00		14.0	57.8805	168.859	216.634	1.27402
2013-11-05 23:00:00		14.0	57.8805	168.859	232.518	1.39473
2013-11-06 00:00:00		14.0	57.8805	168.859	240.9	1.45844
2013-11-06 01:00:00		14.0	57.8805	168.859	246.899	1.50403
2013-11-06 02:00:00		14.0	57.8805	168.859	259.426	1.59924
2013-11-06 03:00:00		14.0	57.8805	168.859	248.942	1.51956
2013-11-06 04:00:00		14.0	57.8805	168.859	233.762	1.40419
2013-11-06 05:00:00		14.0	57.8805	168.859	220.397	1.30262
2013-11-06 06:00:00		14.0	57.8805	168.859	204.951	1.18523
2013-11-06 07:00:00		14.0	57.8805	168.859	202.0	1.1628
2013-11-06 08:00:00		14.0	57.8805	168.859	190.586	1.07605
2013-11-06 09:00:00		14.0	57.8805	168.859	197.781	1.13073
2013-11-06 10:00:00		14.0	57.8805	168.859	191.852	1.08568
2013-11-06 11:00:00		14.0	57.8805	168.859	204.665	1.18305
2013-11-06 12:00:00		14.0	57.8805	168.859	190.896	1.07841
2013-11-06 13:00:00		14.0	57.8805	168.859	182.115	1.01167
2013-11-06 14:00:00		14.0	57.8805	168.859	177.743	0.978449
2013-11-06 15:00:00		14.0	57.8805	168.859	164.791	0.880011
2013-11-06 16:00:00		14.0	57.8805	168.859	161.186	0.852616
2013-11-06 17:00:00		14.0	57.8805	168.859	171.577	0.931585
2013-11-06 18:00:00		14.0	57.8805	168.859	159.359	0.838729
2013-11-06 19:00:00		14.0	57.8805	168.859	161.692	0.856457
2013-11-06 20:00:00		14.0	57.8805	168.859	181.7	1.00852
2013-11-06 21:00:00		14.0	57.8805	168.859	216.887	1.27594
2013-11-06 22:00:00		14.0	57.8805	168.859	238.63	1.44119
2013-11-06 23:00:00		14.0	57.8805	168.859	228.999	1.36799
2013-11-07 00:00:00		14.0	57.8805	168.859	204.881	1.18469
2013-11-07 01:00:00		14.0	57.8805	168.859	195.939	1.11674
2013-11-07 02:00:00		14.0	57.8805	168.859	191.752	1.08492
2013-11-07 03:00:00		14.0	57.8805	168.859	190.188	1.07303
2013-11-07 04:00:00		14.0	57.8805	168.859	196.493	1.12095
2013-11-07 05:00:00		14.0	57.8805	168.859	193.943	1.10157
2013-11-07 06:00:00		14.0	57.8805	168.859	167.043	0.897125
2013-11-07 07:00:00		14.0	57.8805	168.859	178.033	0.980653
2013-11-07 08:00:00		14.0	57.8805	168.859	187.676	1.05394
2013-11-07 09:00:00		14.0	57.8805	168.859	177.652	0.977751
2013-11-07 10:00:00		14.0	57.8805	168.859	186.348	1.04384
2013-11-07 11:00:00		14.0	57.8805	168.859	182.517	1.01473
2013-11-07 12:00:00		14.0	57.8805	168.859	180.19	0.997044
2013-11-07 13:00:00		14.0	57.8805	168.859	175.14	0.958664
2013-11-07 14:00:00		14.0	57.8805	168.859	181.288	1.00539
2013-11-07 15:00:00		14.0	57.8805	168.859	184.619	1.03071
2013-11-07 16:00:00		14.0	57.8805	168.859	176.096	0.965926
2013-11-07 17:00:00		14.0	57.8805	168.859	169.954	0.91925
2013-11-07 18:00:00		14.0	57.8805	168.859	177.092	0.973497
2013-11-07 19:00:00		14.0	57.8805	168.859	199.224	1.1417
2013-11-07 20:00:00		14.0	57.8805	168.859	191.87	1.08581
2013-11-07 21:00:00		14.0	57.8805	168.859	206.789	1.1992
2013-11-07 22:00:00		14.0	57.8805	168.859	213.425	1.24963
2013-11-07 23:00:00		14.0	57.8805	168.859	205.919	1.19258
2013-11-08 00:00:00		14.0	57.8805	168.859	209.656	1.22099
2013-11-08 01:00:00		14.0	57.8805	168.859	198.883	1.13911
2013-11-08 02:00:00		14.0	57.8805	168.859	191.962	1.08651
2013-11-08 03:00:00		14.0	57.8805	168.859	185.348	1.03624
2013-11-08 04:00:00		14.0	57.8805	168.859	188.036	1.05668
2013-11-08 05:00:00		14.0	57.8805	168.859	189.0	1.064
2013-11-08 06:00:00		14.0	57.8805	168.859	176.895	0.972002
2013-11-08 07:00:00		14.0	57.8805	168.859	171.58	0.931607
2013-11-08 08:00:00		14.0	57.8805	168.859	180.68	1.00077
2013-11-08 09:00:00		14.0	57.8805	168.859	174.129	0.950981
2013-11-08 10:00:00		14.0	57.8805	168.859	181.674	1.00832
2013-11-08 11:00:00		14.0	57.8805	168.859	186.418	1.04438
2013-11-08 12:00:00		14.0	57.8805	168.859	166.853	0.895682
2013-11-08 13:00:00		14.0	57.8805	168.859	178.918	0.987375
2013-11-08 14:00:00		14.0	57.8805	168.859	163.667	0.871467
2013-11-08 15:00:00		14.0	57.8805	168.859	173.496	0.946169
2013-11-08 16:00:00		14.0	57.8805	168.859	156.069	0.813722
2013-11-08 17:00:00		14.0	57.8805	168.859	147.78	0.750728
2013-11-08 18:00:00		14.0	57.8805	168.859	159.072	0.836544
2013-11-08 19:00:00		14.0	57.8805	168.859	177.285	0.97497
2013-11-08 20:00:00		14.0	57.8805	168.859	176.173	0.966517
2013-11-08 21:00:00		14.0	57.8805	168.859	179.021	0.98816
2013-11-08 22:00:00		14.0	57.8805	168.859	180.0	0.9956
2013-11-08 23:00:00		14.0	57.8805	168.859	182.412	1.01393
2013-11-09 00:00:00		14.0	57.8805	168.859	174.16	0.951214
2013-11-09 01:00:00		14.0	57.8805	168.859	188.876	1.06306
2013-11-09 02:00:00		14.0	57.8805	168.859	187.376	1.05166
2013-11-09 03:00:00		14.0	57.8805	168.859	185.197	1.0351
2013-11-09 04:00:00		14.0	57.8805	168.859	175.363	0.960361
2013-11-09 05:00:00		14.0	57.8805	168.859	175.408	0.960705
2013-11-09 06:00:00		14.0	57.8805	168.859	176.803	0.971299
2013-11-09 07:00:00		14.0	57.8805	168.859	172.185	0.936206
2013-11-09 08:00:00		14.0	57.8805	168.859	174.209	0.951589
2013-11-09 09:00:00		14.0	57.8805	168.859	169.386	0.914934
2013-11-09 10:00:00		14.0	57.8805	168.859	159.179	0.837358
2013-11-09 11:00:00		14.0	57.8805	168.859	153.793	0.796428
2013-11-09 12:00:00		14.0	57.8805	168.859	162.617	0.863492
2013-11-09 13:00:00		14.0	57.8805	168.859	161.794	0.857238
2013-11-09 14:00:00		14.0	57.8805	168.859	161.0	0.8512
2013-11-09 15:00:00		14.0	57.8805	168.859	168.21	0.905996
2013-11-09 16:00:00		14.0	57.8805	168.859	162.792	0.864819
2013-11-09 17:00:00		14.0	57.8805	168.859	177.012	0.972893
2013-11-09 18:00:00		14.0	57.8805	168.859	169.792	0.918021
2013-11-09 19:00:00		14.0	57.8805	168.859	179.005	0.988038
2013-11-09 20:00:00		14.0	57.8805	168.859	176.4	0.968237
2013-11-09 21:00:00		14.0	57.8805	168.859	171.8	0.93328
2013-11-09 22:00:00		14.0	57.8805	168.859	171.8	0.933278
2013-11-09 23:00:00		14.0	57.8805	168.859	193.586	1.09886
2013-11-10 00:00:00		14.0	57.8805	168.859	191.805	1.08532
2013-11-10 01:00:00		14.0	57.8805	168.859	180.409	0.998711
2013-11-10 02:00:00		14.0	57.8805	168.859	177.201	0.974328
2013-11-10 03:00:00		14.0	57.8805	168.859	171.408	0.930299
2013-11-10 04:00:00		14.0	57.8805	168.859	180.383	0.998508
2013-11-10 05:00:00		14.0	57.8805	168.859	177.41	0.975914
2013-11-10 06:00:00		14.0	57.8805	168.859	157.637	0.825642
2013-11-10 07:00:00		14.0	57.8805	168.859	164.174	0.875319
2013-11-10 08:00:00		14.0	57.8805	168.859	158.221	0.830083
2013-11-10 09:00:00		14.0	57.8805	168.859	173.552	0.946598
2013-11-10 10:00:00		14.0	57.8805	168.859	177.202	0.974339
2013-11-10 11:00:00		14.0	57.8805	168.859	169.025	0.91219
2013-11-10 12:00:00		14.0	57.8805	168.859	157.433	0.824088
2013-11-10 13:00:00		14.0	57.8805	168.859	162.97	0.866172
2013-11-10 14:00:00		14.0	57.8805	168.859	164.203	0.875543
2013-11-10 15:00:00		14.0	57.8805	168.859	158.423	0.831614
2013-11-10 16:00:00		14.0	57.8805	168.859	157.0	0.8208
2013-11-10 17:00:00		14.0	57.8805	168.859	160.982	0.851063
2013-11-10 18:00:00		14.0	57.8805	168.859	173.942	0.949563
2013-11-10 19:00:00		14.0	57.8805	168.859	182.571	1.01514
2013-11-10 20:00:00		14.0	57.8805	168.859	187.183	1.05019
2013-11-10 21:00:00		14.0	57.8805	168.859	179.248	0.989887
2013-11-10 22:00:00		14.0	57.8805	168.859	191.32	1.08163
2013-11-10 23:00:00		14.0	57.8805	168.859	179.093	0.988709
2013-11-11 00:00:00		14.0	57.8805	168.859	163.869	0.873006
2013-11-11 01:00:00		14.0	57.8805	168.859	177.695	0.978082
2013-11-11 02:00:00		14.0	57.8805	168.859	180.41	0.998719
2013-11-11 03:00:00		14.0	57.8805	168.859	172.85	0.941256
2013-11-11 04:00:00		14.0	57.8805	168.859	171.0	0.9272
2013-11-11 05:00:00		14.0	57.8805	168.859	155.91	0.812514
2013-11-11 06:00:00		14.0	57.8805	168.859	154.382	0.800902
2013-11-11 07:00:00		14.0	57.8805	168.859	162.145	0.859902
2013-11-11 08:00:00		14.0	57.8805	168.859	176.699	0.97051
2013-11-11 09:00:00		14.0	57.8805	168.859	164.926	0.881035
2013-11-11 10:00:00		14.0	57.8805	168.859	159.413	0.839141
2013-11-11 11:00:00		14.0	57.8805	168.859	185.966	1.04094
2013-11-11 12:00:00		14.0	57.8805	168.859	171.588	0.931665
2013-11-11 13:00:00		14.0	57.8805	168.859	167.586	0.901251
2013-11-11 14:00:00		14.0	57.8805	168.859	156.112	0.814049
2013-11-11 15:00:00		14.0	57.8805	168.859	148.245	0.754262
2013-11-11 16:00:00		14.0	57.8805	168.859	166.015	0.889312
2013-11-11 17:00:00		14.0	57.8805	168.859	174.96	0.957296
2013-11-11 18:00:00		14.0	57.8805	168.859	179.168	0.989275
2013-11-11 19:00:00		14.0	57.8805	168.859	223.545	1.32654
2013-11-11 20:00:00		14.0	57.8805	168.859	200.176	1.14894
2013-11-11 21:00:00		14.0	57.8805	168.859	199.705	1.14536
2013-11-11 22:00:00		14.0	57.8805	168.859	179.056	0.988427
2013-11-11 23:00:00		14.0	57.8805	168.859	167.464	0.900325
2013-11-12 00:00:00		14.0	57.8805	168.859	166.791	0.89521
2013-11-12 01:00:00		14.0	57.8805	168.859	168.581	0.908817
2013-11-12 02:00:00		14.0	57.8805	168.859	169.0	0.912
2013-11-12 03:00:00		14.0	57.8805	168.859	169.0	0.912
2013-11-12 04:00:00		14.0	57.8805	168.859	172.16	0.936018
2013-11-12 05:00:00		14.0	57.8805	168.859	173.79	0.948404
2013-11-12 06:00:00		14.0	57.8805	168.859	185.847	1.04003
2013-11-12 07:00:00		14.0	57.8805	168.859	171.631	0.931995
2013-11-12 08:00:00		14.0	57.8805	168.859	167.789	0.9028
2013-11-12 09:00:00		14.0	57.8805	168.859	164.054	0.874409
2013-11-12 10:00:00		14.0	57.8805	168.859	184.302	1.02829
2013-11-12 11:00:00		14.0	57.8805	168.859	184.478	1.02963
2013-11-12 12:00:00		14.0	57.8805	168.859	179.057	0.988431
2013-11-12 13:00:00		14.0	57.8805	168.859	173.27	0.944449
2013-11-12 14:00:00		14.0	57.8805	168.859	160.175	0.84493
2013-11-12 15:00:00		14.0	57.8805	168.859	163.305	0.868717
2013-11-12 16:00:00		14.0	57.8805	168.859	167.364	0.899563
2013-11-12 17:00:00		14.0	57.8805	168.859	171.151	0.928348
2013-11-12 18:00:00		14.0	57.8805	168.859	176.725	0.970713
2013-11-12 19:00:00		14.0	57.8805	168.859	179.575	0.99237
2013-11-12 20:00:00		14.0	57.8805	168.859	197.32	1.12723
2013-11-12 21:00:00		14.0	57.8805	168.859	193.343	1.09701
2013-11-12 22:00:00		14.0	57.8805	168.859	187.852	1.05528
2013-11-12 23:00:00		14.0	57.8805	168.859	186.213	1.04282
2013-11-13 00:00:00		14.0	57.8805	168.859	187.573	1.05315
2013-11-13 01:00:00		14.0	57.8805	168.859	170.699	0.924916
2013-11-13 02:00:00		14.0	57.8805	168.859	170.717	0.925049
2013-11-13 03:00:00		14.0	57.8805	168.859	183.002	1.01842
2013-11-13 04:00:00		14.0	57.8805	168.859	171.069	0.927726
2013-11-13 05:00:00		14.0	57.8805	168.859	163.072	0.866947
2013-11-13 06:00:00		14.0	57.8805	168.859	174.565	0.954297
2013-11-13 07:00:00		14.0	57.8805	168.859	185.853	1.04008
2013-11-13 08:00:00		14.0	57.8805	168.859	180.149	0.996736
2013-11-13 09:00:00		14.0	57.8805	168.859	179.57	0.992329
2013-11-13 10:00:00		14.0	57.8805	168.859	177.646	0.977708
2013-11-13 11:00:00		14.0	57.8805	168.859	177.0	0.9728
2013-11-13 12:00:00		14.0	57.8805	168.859	166.018	0.889335
2013-11-13 13:00:00		14.0	57.8805	168.859	149.668	0.765078
2013-11-13 14:00:00		14.0	57.8805	168.859	162.463	0.862318
2013-11-13 15:00:00		14.0	57.8805	168.859	158.377	0.831267
2013-11-13 16:00:00		14.0	57.8805	168.859	159.135	0.837024
2013-11-13 17:00:00		14.0	57.8805	168.859	170.967	0.926953
2013-11-13 18:00:00		14.0	57.8805	168.859	172.433	0.938093
2013-11-13 19:00:00		14.0	57.8805	168.859	196.277	1.1193
2013-11-13 20:00:00		14.0	57.8805	168.859	191.257	1.08116
2013-11-13 21:00:00		14.0	57.8805	168.859	213.049	1.24677
2013-11-13 22:00:00		14.0	57.8805	168.859	198.871	1.13902
2013-11-13 23:00:00		14.0	57.8805	168.859	198.476	1.13602
2013-11-14 00:00:00		14.0	57.8805	168.859	203.129	1.17138
2013-11-14 01:00:00		14.0	57.8805	168.859	180.54	0.999703
2013-11-14 02:00:00		14.0	57.8805	168.859	181.037	1.00348
2013-11-14 03:00:00		14.0	57.8805	168.859	159.548	0.840167
2013-11-14 04:00:00		14.0	57.8805	168.859	178.006	0.980448
2013-11-14 05:00:00		14.0	57.8805	168.859	160.777	0.849505
2013-11-14 06:00:00		14.0	57.8805	168.859	151.656	0.780189
2013-11-14 07:00:00		14.0	57.8805	168.859	154.904	0.804874
2013-11-14 08:00:00		14.0	57.8805	168.859	156.781	0.819134
2013-11-14 09:00:00		14.0	57.8805	168.859	159.342	0.838598
2013-11-14 10:00:00		14.0	57.8805	168.859	178.728	0.985934
2013-11-14 11:00:00		14.0	57.8805	168.859	167.614	0.901468
2013-11-14 12:00:00		14.0	57.8805	168.859	161.44	0.854543
2013-11-14 13:00:00		14.0	57.8805	168.859	161.0	0.8512
2013-11-14 14:00:00		14.0	57.8805	168.859	155.542	0.809719
2013-11-14 15:00:00		14.0	57.8805	168.859	161.795	0.857242
2013-11-14 16:00:00		14.0	57.8805	168.859	157.766	0.826623
2013-11-14 17:00:00		14.0	57.8805	168.859	179.375	0.99085
2013-11-14 18:00:00		14.0	57.8805	168.859	164.189	0.87544
2013-11-14 19:00:00		14.0	57.8805	168.859	171.241	0.929032
2013-11-14 20:00:00		14.0	57.8805	168.859	188.237	1.0582
2013-11-14 21:00:00		14.0	57.8805	168.859	192.0	1.0868
2013-11-14 22:00:00		14.0	57.8805	168.859	197.448	1.12821
2013-11-14 23:00:00		14.0	57.8805	168.859	177.213	0.974417
2013-11-15 00:00:00		14.0	57.8805	168.859	182.668	1.01587
2013-11-15 01:00:00		14.0	57.8805	168.859	176.667	0.970267
2013-11-15 02:00:00		14.0	57.8805	168.859	173.222	0.944091
2013-11-15 03:00:00		14.0	57.8805	168.859	169.114	0.912863
2013-11-15 04:00:00		14.0	57.8805	168.859	190.539	1.0757
2013-11-15 05:00:00		14.0	57.8805	168.859	171.359	0.929927
2013-11-15 06:00:00		14.0	57.8805	168.859	166.33	0.891709
2013-11-15 07:00:00		14.0	57.8805	168.859	161.563	0.855481
2013-11-15 08:00:00		14.0	57.8805	168.859	165.435	0.884907
2013-11-15 09:00:00		14.0	57.8805	168.859	166.224	0.890899
2013-11-15 10:00:00		14.0	57.8805	168.859	170.657	0.924593
2013-11-15 11:00:00		14.0	57.8805	168.859	164.241	0.875832
2013-11-15 12:00:00		14.0	57.8805	168.859	160.448	0.847007
2013-11-15 13:00:00		14.0	57.8805	168.859	159.224	0.837705
2013-11-15 14:00:00		14.0	57.8805	168.859	159.775	0.841893
2013-11-15 15:00:00		14.0	57.8805	168.859	153.798	0.796463
2013-11-15 16:00:00		14.0	57.8805	168.859	143.474	0.718005
2013-11-15 17:00:00		14.0	57.8805	168.859	147.973	0.752195
2013-11-15 18:00:00		14.0	57.8805	168.859	150.0	0.7676
2013-11-15 19:00:00		14.0	57.8805	168.859	156.971	0.820576
2013-11-15 20:00:00		14.0	57.8805	168.859	148.935	0.759506
2013-11-15 21:00:00		14.0	57.8805	168.859	155.29	0.807804
2013-11-15 22:00:00		14.0	57.8805	168.859	164.966	0.881338
2013-11-15 23:00:00		14.0	57.8805	168.859	169.321	0.91444
2013-11-16 00:00:00		14.0	57.8805	168.859	190.114	1.07247
2013-11-16 01:00:00		14.0	57.8805	168.859	175.118	0.958499
2013-11-16 02:00:00		14.0	57.8805	168.859	170.547	0.923755
2013-11-16 03:00:00		14.0	57.8805	168.859	166.361	0.891946
2013-11-16 04:00:00		14.0	57.8805	168.859	154.18	0.79937
2013-11-16 05:00:00		14.0	57.8805	168.859	147.136	0.745835
2013-11-16 06:00:00		14.0	57.8805	168.859	148.318	0.754814
2013-11-16 07:00:00		14.0	57.8805	168.859	145.139	0.730653
2013-11-16 08:00:00		14.0	57.8805	168.859	145.544	0.733738
2013-11-16 09:00:00		14.0	57.8805	168.859	143.684	0.719598
2013-11-16 10:00:00		14.0	57.8805	168.859	151.489	0.778916
2013-11-16 11:00:00		14.0	57.8805	168.859	150.913	0.774541
2013-11-16 12:00:00		14.0	57.8805	168.859	148.457	0.755874
2013-11-16 13:00:00		14.0	57.8805	168.859	152.627	0.787565
2013-11-16 14:00:00		14.0	57.8805	168.859	161.711	0.856604
2013-11-16 15:00:00		14.0	57.8805	168.859	153.207	0.791977
2013-11-16 16:00:00		14.0	57.8805	168.859	152.312	0.785175
2013-11-16 17:00:00		14.0	57.8805	168.859	156.082	0.813827
2013-11-16 18:00:00		14.0	57.8805	168.859	150.067	0.768109
2013-11-16 19:00:00		14.0	57.8805	168.859	158.784	0.834357
2013-11-16 20:00:00		14.0	57.8805	168.859	157.38	0.823685
2013-11-16 21:00:00		14.0	57.8805	168.859	159.849	0.842452
2013-11-16 22:00:00		14.0	57.8805	168.859	164.079	0.8746
2013-11-16 23:00:00		14.0	57.8805	168.859	160.383	0.846511
2013-11-17 00:00:00		14.0	57.8805	168.859	181.308	1.00554
2013-11-17 01:00:00		14.0	57.8805	168.859	187.231	1.05055
2013-11-17 02:00:00		14.0	57.8805	168.859	184.693	1.03127
2013-11-17 03:00:00		14.0	57.8805	168.859	172.47	0.938371
2013-11-17 04:00:00		14.0	57.8805	168.859	162.083	0.859427
2013-11-17 05:00:00		14.0	57.8805	168.859	157.695	0.826081
2013-11-17 06:00:00		14.0	57.8805	168.859	162.377	0.861664
2013-11-17 07:00:00		14.0	57.8805	168.859	155.551	0.809791
2013-11-17 08:00:00		14.0	57.8805	168.859	153.0	0.7904
2013-11-17 09:00:00		14.0	57.8805	168.859	149.929	0.76706
2013-11-17 10:00:00		14.0	57.8805	168.859	155.141	0.806668
2013-11-17 11:00:00		14.0	57.8805	168.859	149.327	0.762486
2013-11-17 12:00:00		14.0	57.8805	168.859	163.112	0.867248
2013-11-17 13:00:00		14.0	57.8805	168.859	155.728	0.811132
2013-11-17 14:00:00		14.0	57.8805	168.859	148.166	0.753664
2013-11-17 15:00:00		14.0	57.8805	168.859	154.667	0.803067
2013-11-17 16:00:00		14.0	57.8805	168.859	153.934	0.7975
2013-11-17 17:00:00		14.0	57.8805	168.859	168.323	0.906859
2013-11-17 18:00:00		14.0	57.8805	168.859	159.976	0.843419
2013-11-17 19:00:00		14.0	57.8805	168.859	166.723	0.894691
2013-11-17 20:00:00		14.0	57.8805	168.859	159.281	0.838138
2013-11-17 21:00:00		14.0	57.8805	168.859	167.483	0.900473
2013-11-17 22:00:00		14.0	57.8805	168.859	170.235	0.921383
2013-11-17 23:00:00		14.0	57.8805	168.859	161.582	0.855623
2013-11-18 00:00:00		14.0	57.8805	168.859	153.645	0.795299
2013-11-18 01:00:00		14.0	57.8805	168.859	159.648	0.840924
2013-11-18 02:00:00		14.0	57.8805	168.859	188.765	1.06222
2013-11-18 03:00:00		14.0	57.8805	168.859	165.655	0.886579
2013-11-18 04:00:00		14.0	57.8805	168.859	160.585	0.848049
2013-11-18 05:00:00		14.0	57.8805	168.859	151.302	0.777493
2013-11-18 06:00:00		14.0	57.8805	168.859	143.416	0.717564
2013-11-18 07:00:00		14.0	57.8805	168.859	145.818	0.73582
2013-11-18 08:00:00		14.0	57.8805	168.859	141.655	0.704176
2013-11-18 09:00:00		14.0	57.8805	168.859	143.054	0.714807
2013-11-18 10:00:00		14.0	57.8805	168.859	137.895	0.675602
2013-11-18 11:00:00		14.0	57.8805	168.859	136.0	0.6612
2013-11-18 12:00:00		14.0	57.8805	168.859	159.648	0.840926
2013-11-18 13:00:00		14.0	57.8805	168.859	160.137	0.844641
2013-11-18 14:00:00		14.0	57.8805	168.859	149.613	0.764655
2013-11-18 15:00:00		14.0	57.8805	168.859	145.475	0.733213
2013-11-18 16:00:00		14.0	57.8805	168.859	149.573	0.764357
2013-11-18 17:00:00		14.0	57.8805	168.859	151.762	0.780991
2013-11-18 18:00:00		14.0	57.8805	168.859	144.383	0.724908
2013-11-18 19:00:00		14.0	57.8805	168.859	138.953	0.683645
2013-11-18 20:00:00		14.0	57.8805	168.859	140.284	0.693761
2013-11-18 21:00:00		14.0	57.8805	168.859	143.284	0.716555
2013-11-18 22:00:00		14.0	57.8805	168.859	144.0	0.722
2013-11-18 23:00:00		14.0	57.8805	168.859	151.609	0.779828
2013-11-19 00:00:00		14.0	57.8805	168.859	155.521	0.809561
2013-11-19 01:00:00		14.0	57.8805	168.859	159.803	0.842101
2013-11-19 02:00:00		14.0	57.8805	168.859	163.281	0.868536
2013-11-19 03:00:00		14.0	57.8805	168.859	164.0	0.874
2013-11-19 04:00:00		14.0	57.8805	168.859	153.36	0.793136
2013-11-19 05:00:00		14.0	57.8805	168.859	147.721	0.750277
2013-11-19 06:00:00		14.0	57.8805	168.859	150.038	0.767889
2013-11-19 07:00:00		14.0	57.8805	168.859	157.835	0.827146
2013-11-19 08:00:00		14.0	57.8805	168.859	148.612	0.757048
2013-11-19 09:00:00		14.0	57.8805	168.859	138.168	0.677673
2013-11-19 10:00:00		14.0	57.8805	168.859	137.518	0.672736
2013-11-19 11:00:00		14.0	57.8805	168.859	136.483	0.664868
2013-11-19 12:00:00		14.0	57.8805	168.859	138.276	0.678496
2013-11-19 13:00:00		14.0	57.8805	168.859	147.342	0.747402
2013-11-19 14:00:00		14.0	57.8805	168.859	156.065	0.813694
2013-11-19 15:00:00		14.0	57.8805	168.859	145.113	0.730459
2013-11-19 16:00:00		14.0	57.8805	168.859	151.61	0.779835
2013-11-19 17:00:00		14.0	57.8805	168.859	153.485	0.794085
2013-11-19 18:00:00		14.0	57.8805	168.859	141.638	0.704045
2013-11-19 19:00:00		14.0	57.8805	168.859	134.971	0.653378
2013-11-19 20:00:00		14.0	57.8805	168.859	130.972	0.622987
2013-11-19 21:00:00		14.0	57.8805	168.859	140.597	0.696139
2013-11-19 22:00:00		14.0	57.8805	168.859	144.757	0.727751
2013-11-19 23:00:00		14.0	57.8805	168.859	148.027	0.752603
2013-11-20 00:00:00		14.0	57.8805	168.859	145.974	0.737004
2013-11-20 01:00:00		14.0	57.8805	168.859	169.954	0.919249
2013-11-20 02:00:00		14.0	57.8805	168.859	205.976	1.19302
2013-11-20 03:00:00		14.0	57.8805	168.859	183.252	1.02032
2013-11-20 04:00:00		14.0	57.8805	168.859	181.312	1.00557
2013-11-20 05:00:00		14.0	57.8805	168.859	206.667	1.19827
2013-11-20 06:00:00		14.0	57.8805	168.859	193.606	1.099
2013-11-20 07:00:00		14.0	57.8805	168.859	156.797	0.81926
2013-11-20 08:00:00		14.0	57.8805	168.859	162.1	0.85956
2013-11-20 09:00:00		14.0	57.8805	168.859	160.207	0.845172
2013-11-20 10:00:00		14.0	57.8805	168.859	158.755	0.834134
2013-11-20 11:00:00		14.0	57.8805	168.859	155.982	0.813065
2013-11-20 12:00:00		14.0	57.8805	168.859	164.805	0.880118
2013-11-20 13:00:00		14.0	57.8805	168.859	162.722	0.86429
2013-11-20 14:00:00		14.0	57.8805	168.859	163.262	0.868389
2013-11-20 15:00:00		14.0	57.8805	168.859	176.813	0.971375
2013-11-20 16:00:00		14.0	57.8805	168.859	171.203	0.928743
2013-11-20 17:00:00		14.0	57.8805	168.859	163.48	0.870045
2013-11-20 18:00:00		14.0	57.8805	168.859	146.184	0.738602
2013-11-20 19:00:00		14.0	57.8805	168.859	139.494	0.687754
2013-11-20 20:00:00		14.0	57.8805	168.859	139.753	0.689722
2013-11-20 21:00:00		14.0	57.8805	168.859	131.722	0.628685
2013-11-20 22:00:00		14.0	57.8805	168.859	155.337	0.808165
2013-11-20 23:00:00		14.0	57.8805	168.859	144.44	0.725348
2013-11-21 00:00:00		14.0	57.8805	168.859	158.304	0.830713
2013-11-21 01:00:00		14.0	57.8805	168.859	171.767	0.933033
2013-11-21 02:00:00		14.0	57.8805	168.859	167.986	0.904295
2013-11-21 03:00:00		14.0	57.8805	168.859	154.728	0.803534
2013-11-21 04:00:00		14.0	57.8805	168.859	157.762	0.826595
2013-11-21 05:00:00		14.0	57.8805	168.859	166.009	0.889272
2013-11-21 06:00:00		14.0	57.8805	168.859	149.222	0.761689
2013-11-21 07:00:00		14.0	57.8805	168.859	156.516	0.817123
2013-11-21 08:00:00		14.0	57.8805	168.859	161.0	0.8512
2013-11-21 09:00:00		14.0	57.8805	168.859	151.993	0.782749
2013-11-21 10:00:00		14.0	57.8805	168.859	142.997	0.714379
2013-11-21 11:00:00		14.0	57.8805	168.859	140.25	0.6935
2013-11-21 12:00:00		14.0	57.8805	168.859	131.75	0.6289
2013-11-21 13:00:00		14.0	57.8805	168.859	130.5	0.619397
2013-11-21 14:00:00		14.0	57.8805	168.859	126.503	0.589022
2013-11-21 15:00:00		14.0	57.8805	168.859	129.497	0.611775
2013-11-21 16:00:00		14.0	57.8805	168.859	132.498	0.634588
2013-11-21 17:00:00		14.0	57.8805	168.859	144.234	0.723781
2013-11-21 18:00:00		14.0	57.8805	168.859	149.498	0.763783
2013-11-21 19:00:00		14.0	57.8805	168.859	152.995	0.79036
2013-11-21 20:00:00		14.0	57.8805	168.859	148.761	0.758185
2013-11-21 21:00:00		14.0	57.8805	168.859	142.51	0.710676
2013-11-21 22:00:00		14.0	57.8805	168.859	136.511	0.665086
2013-11-21 23:00:00		14.0	57.8805	168.859	134.252	0.647915
2013-11-22 00:00:00		14.0	57.8805	168.859	134.748	0.651684
2013-11-22 01:00:00		14.0	57.8805	168.859	133.505	0.642237
2013-11-22 02:00:00		14.0	57.8805	168.859	133.0	0.6384
2013-11-22 03:00:00		14.0	57.8805	168.859	131.505	0.627041
2013-11-22 04:00:00		14.0	57.8805	168.859	141.458	0.702682
2013-11-22 05:00:00		14.0	57.8805	168.859	139.771	0.689863
2013-11-22 06:00:00		14.0	57.8805	168.859	132.773	0.636674
2013-11-22 07:00:00		14.0	57.8805	168.859	125.028	0.577815
2013-11-22 08:00:00		14.0	57.8805	168.859	132.703	0.636143
2013-11-22 09:00:00		14.0	57.8805	168.859	129.284	0.610161
2013-11-22 10:00:00		14.0	57.8805	168.859	126.254	0.587131
2013-11-22 11:00:00		14.0	57.8805	168.859	134.95	0.65322
2013-11-22 12:00:00		14.0	57.8805	168.859	141.728	0.704734
2013-11-22 13:00:00		14.0	57.8805	168.859	140.763	0.697401
2013-11-22 14:00:00		14.0	57.8805	168.859	149.69	0.76524
2013-11-22 15:00:00		14.0	57.8805	168.859	141.079	0.6998
2013-11-22 16:00:00		14.0	57.8805	168.859	131.04	0.623504
2013-11-22 17:00:00		14.0	57.8805	168.859	131.979	0.630642
2013-11-22 18:00:00		14.0	57.8805	168.859	136.723	0.666692
2013-11-22 19:00:00		14.0	57.8805	168.859	139.489	0.687716
2013-11-22 20:00:00		14.0	57.8805	168.859	135.535	0.657663
2013-11-22 21:00:00		14.0	57.8805	168.859	131.768	0.629038
2013-11-22 22:00:00		14.0	57.8805	168.859	136.207	0.662775
2013-11-22 23:00:00		14.0	57.8805	168.859	156.592	0.817699
2013-11-23 00:00:00		14.0	57.8805	168.859	165.974	0.888999
2013-11-23 01:00:00		14.0	57.8805	168.859	155.107	0.806411
2013-11-23 02:00:00		14.0	57.8805	168.859	156.945	0.820382
2013-11-23 03:00:00		14.0	57.8805	168.859	143.4	0.717442
2013-11-23 04:00:00		14.0	57.8805	168.859	143.199	0.715916
2013-11-23 05:00:00		14.0	57.8805	168.859	141.287	0.701382
2013-11-23 06:00:00		14.0	57.8805	168.859	135.545	0.657742
2013-11-23 07:00:00		14.0	57.8805	168.859	136.969	0.668566
2013-11-23 08:00:00		14.0	57.8805	168.859	139.484	0.687679
2013-11-23 09:00:00		14.0	57.8805	168.859	137.032	0.669045
2013-11-23 10:00:00		14.0	57.8805	168.859	136.742	0.666837
2013-11-23 11:00:00		14.0	57.8805	168.859	149.605	0.764597
2013-11-23 12:00:00		14.0	57.8805	168.859	139.172	0.685309
2013-11-23 13:00:00		14.0	57.8805	168.859	133.259	0.640367
2013-11-23 14:00:00		14.0	57.8805	168.859	134.482	0.649662
2013-11-23 15:00:00		14.0	57.8805	168.859	146.112	0.738055
2013-11-23 16:00:00		14.0	57.8805	168.859	153.703	0.795744
2013-11-23 17:00:00		14.0	57.8805	168.859	155.74	0.811227
2013-11-23 18:00:00		14.0	57.8805	168.859	147.857	0.751313
2013-11-23 19:00:00		14.0	57.8805	168.859	153.881	0.797094
2013-11-23 20:00:00		14.0	57.8805	168.859	166.62	0.893912
2013-11-23 21:00:00		14.0	57.8805	168.859	161.862	0.857753
2013-11-23 22:00:00		14.0	57.8805	168.859	147.907	0.751695
2013-11-23 23:00:00		14.0	57.8805	168.859	141.042	0.699521
2013-11-24 00:00:00		14.0	57.8805	168.859	181.397	1.00622
2013-11-24 01:00:00		14.0	57.8805	168.859	160.53	0.847627
2013-11-24 02:00:00		14.0	57.8805	168.859	147.261	0.746784
2013-11-24 03:00:00		14.0	57.8805	168.859	140.352	0.694274
2013-11-24 04:00:00		14.0	57.8805	168.859	140.215	0.693236
2013-11-24 05:00:00		14.0	57.8805	168.859	143.953	0.721645
2013-11-24 06:00:00		14.0	57.8805	168.859	137.619	0.673502
2013-11-24 07:00:00		14.0	57.8805	168.859	143.854	0.720892
2013-11-24 08:00:00		14.0	57.8805	168.859	142.573	0.711157
2013-11-24 09:00:00		14.0	57.8805	168.859	135.837	0.659961
2013-11-24 10:00:00		14.0	57.8805	168.859	144.322	0.724448
2013-11-24 11:00:00		14.0	57.8805	168.859	133.993	0.645945
2013-11-24 12:00:00		14.0	57.8805	168.859	134.159	0.647209
2013-11-24 13:00:00		14.0	57.8805	168.859	146.317	0.739611
2013-11-24 14:00:00		14.0	57.8805	168.859	138.212	0.678013
2013-11-24 15:00:00		14.0	57.8805	168.859	140.628	0.696374
2013-11-24 16:00:00		14.0	57.8805	168.859	135.636	0.658435
2013-11-24 17:00:00		14.0	57.8805	168.859	126.374	0.588045
2013-11-24 18:00:00		14.0	57.8805	168.859	129.887	0.614743
2013-11-24 19:00:00		14.0	57.8805	168.859	140.83	0.697908
2013-11-24 20:00:00		14.0	57.8805	168.859	146.943	0.744363
2013-11-24 21:00:00		14.0	57.8805	168.859	148.0	0.7524
2013-11-24 22:00:00		14.0	57.8805	168.859	149.471	0.763576
2013-11-24 23:00:00		14.0	57.8805	168.859	153.675	0.795533
2013-11-25 00:00:00		14.0	57.8805	168.859	151.326	0.777678
2013-11-25 01:00:00		14.0	57.8805	168.859	148.531	0.756432
2013-11-25 02:00:00		14.0	57.8805	168.859	149.469	0.763565
2013-11-25 03:00:00		14.0	57.8805	168.859	140.452	0.695037
2013-11-25 04:00:00		14.0	57.8805	168.859	140.671	0.696701
2013-11-25 05:00:00		14.0	57.8805	168.859	138.33	0.678909
2013-11-25 06:00:00		14.0	57.8805	168.859	136.266	0.663222
2013-11-25 07:00:00		14.0	57.8805	168.859	128.663	0.60544
2013-11-25 08:00:00		14.0	57.8805	168.859	133.334	0.640939
2013-11-25 09:00:00		14.0	57.8805	168.859	141.867	0.705787
2013-11-25 10:00:00		14.0	57.8805	168.859	142.534	0.710856
2013-11-25 11:00:00		14.0	57.8805	168.859	127.343	0.595407
2013-11-25 12:00:00		14.0	57.8805	168.859	130.793	0.621629
2013-11-25 13:00:00		14.0	57.8805	168.859	136.93	0.66827
2013-11-25 14:00:00		14.0	57.8805	168.859	129.212	0.609615
2013-11-25 15:00:00		14.0	57.8805	168.859	132.59	0.635284
2013-11-25 16:00:00		14.0	57.8805	168.859	138.66	0.681417
2013-11-25 17:00:00		14.0	57.8805	168.859	144.39	0.724967
2013-11-25 18:00:00		14.0	57.8805	168.859	134.293	0.64823
2013-11-25 19:00:00		14.0	57.8805	168.859	134.389	0.648955
2013-11-25 20:00:00		14.0	57.8805	168.859	139.657	0.688993
2013-11-25 21:00:00		14.0	57.8805	168.859	155.624	0.81034
2013-11-25 22:00:00		14.0	57.8805	168.859	151.498	0.778986
2013-11-25 23:00:00		14.0	57.8805	168.859	137.768	0.67464
2013-11-26 00:00:00		14.0	57.8805	168.859	148.613	0.757056
2013-11-26 01:00:00		14.0	57.8805	168.859	141.584	0.703639
2013-11-26 02:00:00		14.0	57.8805	168.859	131.888	0.629949
2013-11-26 03:00:00		14.0	57.8805	168.859	130.73	0.621149
2013-11-26 04:00:00		14.0	57.8805	168.859	127.351	0.595468
2013-11-26 05:00:00		14.0	57.8805	168.859	131.108	0.624021
2013-11-26 06:00:00		14.0	57.8805	168.859	133.73	0.643944
2013-11-26 07:00:00		14.0	57.8805	168.859	131.812	0.629373
2013-11-26 08:00:00		14.0	57.8805	168.859	135.375	0.65645
2013-11-26 09:00:00		14.0	57.8805	168.859	141.374	0.702041
2013-11-26 10:00:00		14.0	57.8805	168.859	138.627	0.681163
2013-11-26 11:00:00		14.0	57.8805	168.859	126.798	0.591268
2013-11-26 12:00:00		14.0	57.8805	168.859	133.926	0.645438
2013-11-26 13:00:00		14.0	57.8805	168.859	127.075	0.59337
2013-11-26 14:00:00		14.0	57.8805	168.859	136.106	0.662008
2013-11-26 15:00:00		14.0	57.8805	168.859	136.633	0.66601
2013-11-26 16:00:00		14.0	57.8805	168.859	134.272	0.648069
2013-11-26 17:00:00		14.0	57.8805	168.859	132.545	0.634941
2013-11-26 18:00:00		14.0	57.8805	168.859	142.182	0.708184
2013-11-26 19:00:00		14.0	57.8805	168.859	144.546	0.726146
2013-11-26 20:00:00		14.0	57.8805	168.859	136.73	0.666747
2013-11-26 21:00:00		14.0	57.8805	168.859	134.0	0.646
2013-11-26 22:00:00		14.0	57.8805	168.859	143.447	0.717794
2013-11-26 23:00:00		14.0	57.8805	168.859	138.282	0.678547
2013-11-27 00:00:00		14.0	57.8805	168.859	142.988	0.714309
2013-11-27 01:00:00		14.0	57.8805	168.859	141.643	0.704089
2013-11-27 02:00:00		14.0	57.8805	168.859	137.822	0.675049
2013-11-27 03:00:00		14.0	57.8805	168.859	146.436	0.740512
2013-11-27 04:00:00		14.0	57.8805	168.859	147.097	0.745541
2013-11-27 05:00:00		14.0	57.8805	168.859	130.768	0.621434
2013-11-27 06:00:00		14.0	57.8805	168.859	117.022	0.516967
2013-11-27 07:00:00		14.0	57.8805	168.859	114.0	0.494
2013-11-27 08:00:00		14.0	57.8805	168.859	124.147	0.571118
2013-11-27 09:00:00		14.0	57.8805	168.859	120.028	0.539813
2013-11-27 10:00:00		14.0	57.8805	168.859	116.275	0.511294
2013-11-27 11:00:00		14.0	57.8805	168.859	114.552	0.498192
2013-11-27 12:00:00		14.0	57.8805	168.859	115.448	0.505007
2013-11-27 13:00:00		14.0	57.8805	168.859	118.172	0.525706
2013-11-27 14:00:00		14.0	57.8805	168.859	118.276	0.5265
2013-11-27 15:00:00		14.0	57.8805	168.859	123.789	0.568395
2013-11-27 16:00:00		14.0	57.8805	168.859	124.553	0.574204
2013-11-27 17:00:00		14.0	57.8805	168.859	126.17	0.586492
2013-11-27 18:00:00		14.0	57.8805	168.859	118.322	0.526851
2013-11-27 19:00:00		14.0	57.8805	168.859	125.12	0.578512
2013-11-27 20:00:00		14.0	57.8805	168.859	125.386	0.580535
2013-11-27 21:00:00		14.0	57.8805	168.859	130.503	0.619424
2013-11-27 22:00:00		14.0	57.8805	168.859	130.833	0.621932
2013-11-27 23:00:00		14.0	57.8805	168.859	128.556	0.604622
2013-11-28 00:00:00		14.0	57.8805	168.859	132.332	0.633324
2013-11-28 01:00:00		14.0	57.8805	168.859	140.496	0.695367
2013-11-28 02:00:00		14.0	57.8805	168.859	149.495	0.763762
2013-11-28 03:00:00		14.0	57.8805	168.859	149.114	0.760867
2013-11-28 04:00:00		14.0	57.8805	168.859	127.807	0.598931
2013-11-28 05:00:00		14.0	57.8805	168.859	119.279	0.53412
2013-11-28 06:00:00		14.0	57.8805	168.859	118.279	0.526521
2013-11-28 07:00:00		14.0	57.8805	168.859	114.397	0.497016
2013-11-28 08:00:00		14.0	57.8805	168.859	120.206	0.541162
2013-11-28 09:00:00		14.0	57.8805	168.859	121.559	0.551451
2013-11-28 10:00:00		14.0	57.8805	168.859	121.72	0.552674
2013-11-28 11:00:00		14.0	57.8805	168.859	122.72	0.560273
2013-11-28 12:00:00		14.0	57.8805	168.859	125.159	0.578811
2013-11-28 13:00:00		14.0	57.8805	168.859	129.599	0.612549
2013-11-28 14:00:00		14.0	57.8805	168.859	127.402	0.595858
2013-11-28 15:00:00		14.0	57.8805	168.859	126.719	0.590666
2013-11-28 16:00:00		14.0	57.8805	168.859	122.685	0.560006
2013-11-28 17:00:00		14.0	57.8805	168.859	128.909	0.607306
2013-11-28 18:00:00		14.0	57.8805	168.859	135.593	0.65811
2013-11-28 19:00:00		14.0	57.8805	168.859	139.156	0.685184
2013-11-28 20:00:00		14.0	57.8805	168.859	152.213	0.784419
2013-11-28 21:00:00		14.0	57.8805	168.859	173.517	0.946329
2013-11-28 22:00:00		14.0	57.8805	168.859	161.331	0.853713
2013-11-28 23:00:00		14.0	57.8805	168.859	156.154	0.814367
2013-11-29 00:00:00		14.0	57.8805	168.859	141.931	0.706275
2013-11-29 01:00:00		14.0	57.8805	168.859	138.152	0.677559
2013-11-29 02:00:00		14.0	57.8805	168.859	135.413	0.656743
2013-11-29 03:00:00		14.0	57.8805	168.859	135.434	0.656902
2013-11-29 04:00:00		14.0	57.8805	168.859	120.943	0.546763
2013-11-29 05:00:00		14.0	57.8805	168.859	123.601	0.566967
2013-11-29 06:00:00		14.0	57.8805	168.859	123.417	0.565567
2013-11-29 07:00:00		14.0	57.8805	168.859	117.701	0.522129
2013-11-29 08:00:00		14.0	57.8805	168.859	117.432	0.520086
2013-11-29 09:00:00		14.0	57.8805	168.859	116.568	0.513515
2013-11-29 10:00:00		14.0	57.8805	168.859	116.716	0.514641
2013-11-29 11:00:00		14.0	57.8805	168.859	115.569	0.505922
2013-11-29 12:00:00		14.0	57.8805	168.859	115.0	0.5016
2013-11-29 13:00:00		14.0	57.8805	168.859	117.861	0.523347
2013-11-29 14:00:00		14.0	57.8805	168.859	124.006	0.570042
2013-11-29 15:00:00		14.0	57.8805	168.859	126.715	0.590634
2013-11-29 16:00:00		14.0	57.8805	168.859	126.285	0.587368
2013-11-29 17:00:00		14.0	57.8805	168.859	128.144	0.601496
2013-11-29 18:00:00		14.0	57.8805	168.859	126.142	0.586278
2013-11-29 19:00:00		14.0	57.8805	168.859	133.571	0.642739
2013-11-29 20:00:00		14.0	57.8805	168.859	133.429	0.641662
2013-11-29 21:00:00		14.0	57.8805	168.859	149.135	0.761028
2013-11-29 22:00:00		14.0	57.8805	168.859	156.714	0.818624
2013-11-29 23:00:00		14.0	57.8805	168.859	156.286	0.815377
2013-11-30 00:00:00		14.0	57.8805	168.859	145.299	0.731871
2013-11-30 01:00:00		14.0	57.8805	168.859	136.721	0.666681
2013-11-30 02:00:00		14.0	57.8805	168.859	137.852	0.675277
2013-11-30 03:00:00		14.0	57.8805	168.859	126.169	0.586481
2013-11-30 04:00:00		14.0	57.8805	168.859	119.575	0.536369
2013-11-30 05:00:00		14.0	57.8805	168.859	119.0	0.532
2013-11-30 06:00:00		14.0	57.8805	168.859	114.726	0.499519
2013-11-30 07:00:00		14.0	57.8805	168.859	111.576	0.475577
2013-11-30 08:00:00		14.0	57.8805	168.859	118.119	0.525308
2013-11-30 09:00:00		14.0	57.8805	168.859	119.577	0.536381
2013-11-30 10:00:00		14.0	57.8805	168.859	116.153	0.510365
2013-11-30 11:00:00		14.0	57.8805	168.859	119.269	0.534043
2013-11-30 12:00:00		14.0	57.8805	168.859	111.755	0.476934
2013-11-30 13:00:00		14.0	57.8805	168.859	105.867	0.432187
2013-11-30 14:00:00		14.0	57.8805	168.859	111.398	0.474226
2013-11-30 15:00:00		14.0	57.8805	168.859	116.843	0.515603
2013-11-30 16:00:00		14.0	57.8805	168.859	120.842	0.546001
2013-11-30 17:00:00		14.0	57.8805	168.859	118.448	0.527806
2013-11-30 18:00:00		14.0	57.8805	168.859	117.71	0.522197
2013-11-30 19:00:00		14.0	57.8805	168.859	127.94	0.599944
2013-11-30 20:00:00		14.0	57.8805	168.859	139.808	0.690139
2013-11-30 21:00:00		14.0	57.8805	168.859	146.548	0.741362
2013-11-30 22:00:00		14.0	57.8805	168.859	142.324	0.709266
2013-11-30 23:00:00		14.0	57.8805	168.859	137.872	0.675429
2013-12-01 00:00:00		14.0	57.8805	168.859	138.418	0.679579
2013-12-01 01:00:00		14.0	57.8805	168.859	144.672	0.727105
2013-12-01 02:00:00		14.0	57.8805	168.859	132.826	0.637079
2013-12-01 03:00:00		14.0	57.8805	168.859	122.04	0.555102
2013-12-01 04:00:00		14.0	57.8805	168.859	116.458	0.51268
2013-12-01 05:00:00		14.0	57.8805	168.859	109.335	0.458545
2013-12-01 06:00:00		14.0	57.8805	168.859	109.832	0.462325
2013-12-01 07:00:00		14.0	57.8805	168.859	113.124	0.487339
2013-12-01 08:00:00		14.0	57.8805	168.859	114.0	0.494
2013-12-01 09:00:00		14.0	57.8805	168.859	121.075	0.54777
2013-12-01 10:00:00		14.0	57.8805	168.859	117.634	0.521621
2013-12-01 11:00:00		14.0	57.8805	168.859	109.344	0.458613
2013-12-01 12:00:00		14.0	57.8805	168.859	112.656	0.483782
2013-12-01 13:00:00		14.0	57.8805	168.859	110.76	0.469372
2013-12-01 14:00:00		14.0	57.8805	168.859	119.597	0.536537
2013-12-01 15:00:00		14.0	57.8805	168.859	118.349	0.527052
2013-12-01 16:00:00		14.0	57.8805	168.859	116.0	0.5092
2013-12-01 17:00:00		14.0	57.8805	168.859	120.237	0.541399
2013-12-01 18:00:00		14.0	57.8805	168.859	124.118	0.570895
2013-12-01 19:00:00		14.0	57.8805	168.859	125.706	0.582963
2013-12-01 20:00:00		14.0	57.8805	168.859	120.356	0.542302
2013-12-01 21:00:00		14.0	57.8805	168.859	115.884	0.508318
2013-12-01 22:00:00		14.0	57.8805	168.859	117.115	0.517676
2013-12-01 23:00:00		14.0	57.8805	168.859	137.74	0.674424
2013-12-02 00:00:00		14.0	57.8805	168.859	126.97	0.592575
2013-12-02 01:00:00		14.0	57.8805	168.859	120.409	0.542709
2013-12-02 02:00:00		14.0	57.8805	168.859	120.296	0.541846
2013-12-02 03:00:00		14.0	57.8805	168.859	110.845	0.47002
2013-12-02 04:00:00		14.0	57.8805	168.859	109.112	0.45685
2013-12-02 05:00:00		14.0	57.8805	168.859	123.374	0.565241
2013-12-02 06:00:00		14.0	57.8805	168.859	115.63	0.506387
2013-12-02 07:00:00		14.0	57.8805	168.859	103.668	0.415473
2013-12-02 08:00:00		14.0	57.8805	168.859	108.034	0.448659
2013-12-02 09:00:00		14.0	57.8805	168.859	107.484	0.444481
2013-12-02 10:00:00		14.0	57.8805	168.859	109.515	0.459916
2013-12-02 11:00:00		14.0	57.8805	168.859	120.137	0.540642
2013-12-02 12:00:00		14.0	57.8805	168.859	112.056	0.479227
2013-12-02 13:00:00		14.0	57.8805	168.859	113.322	0.488851
2013-12-02 14:00:00		14.0	57.8805	168.859	114.595	0.498525
2013-12-02 15:00:00		14.0	57.8805	168.859	112.596	0.483329
2013-12-02 16:00:00		14.0	57.8805	168.859	118.317	0.526813
2013-12-02 17:00:00		14.0	57.8805	168.859	120.298	0.541867
2013-12-02 18:00:00		14.0	57.8805	168.859	113.687	0.491619
2013-12-02 19:00:00		14.0	57.8805	168.859	125.729	0.583141
2013-12-02 20:00:00		14.0	57.8805	168.859	122.183	0.556193
2013-12-02 21:00:00		14.0	57.8805	168.859	116.598	0.513746
2013-12-02 22:00:00		14.0	57.8805	168.859	125.812	0.583768
2013-12-02 23:00:00		14.0	57.8805	168.859	124.395	0.573001
2013-12-03 00:00:00		14.0	57.8805	168.859	117.797	0.522855
2013-12-03 01:00:00		14.0	57.8805	168.859	120.202	0.541136
2013-12-03 02:00:00		14.0	57.8805	168.859	120.6	0.544159
2013-12-03 03:00:00		14.0	57.8805	168.859	115.1	0.50236
2013-12-03 04:00:00		14.0	57.8805	168.859	106.702	0.438533
2013-12-03 05:00:00		14.0	57.8805	168.859	108.197	0.449898
2013-12-03 06:00:00		14.0	57.8805	168.859	110.0	0.4636
2013-12-03 07:00:00		14.0	57.8805	168.859	130.278	0.617714
2013-12-03 08:00:00		14.0	57.8805	168.859	115.934	0.508698
2013-12-03 09:00:00		14.0	57.8805	168.859	102.506	0.406642
2013-12-03 10:00:00		14.0	57.8805	168.859	101.699	0.40051
2013-12-03 11:00:00		14.0	57.8805	168.859	102.698	0.408108
2013-12-03 12:00:00		14.0	57.8805	168.859	108.587	0.452859
2013-12-03 13:00:00		14.0	57.8805	168.859	109.604	0.460588
2013-12-03 14:00:00		14.0	57.8805	168.859	108.302	0.450695
2013-12-03 15:00:00		14.0	57.8805	168.859	110.094	0.464311
2013-12-03 16:00:00		14.0	57.8805	168.859	110.302	0.465898
2013-12-03 17:00:00		14.0	57.8805	168.859	109.303	0.458299
2013-12-03 18:00:00		14.0	57.8805	168.859	109.0	0.456
2013-12-03 19:00:00		14.0	57.8805	168.859	115.273	0.503677
2013-12-03 20:00:00		14.0	57.8805	168.859	119.394	0.534994
2013-12-03 21:00:00		14.0	57.8805	168.859	126.271	0.587258
2013-12-03 22:00:00		14.0	57.8805	168.859	117.856	0.523309
2013-12-03 23:00:00		14.0	57.8805	168.859	131.106	0.624006
2013-12-04 00:00:00		14.0	57.8805	168.859	122.291	0.557014
2013-12-04 01:00:00		14.0	57.8805	168.859	121.959	0.55449
2013-12-04 02:00:00		14.0	57.8805	168.859	124.304	0.572312
2013-12-04 03:00:00		14.0	57.8805	168.859	113.565	0.490697
2013-12-04 04:00:00		14.0	57.8805	168.859	108.305	0.450715
2013-12-04 05:00:00		14.0	57.8805	168.859	103.828	0.416695
2013-12-04 06:00:00		14.0	57.8805	168.859	104.78	0.423931
2013-12-04 07:00:00		14.0	57.8805	168.859	104.61	0.422636
2013-12-04 08:00:00		14.0	57.8805	168.859	103.305	0.412719
2013-12-04 09:00:00		14.0	57.8805	168.859	102.305	0.405122
2013-12-04 10:00:00		14.0	57.8805	168.859	111.028	0.471411
2013-12-04 11:00:00		14.0	57.8805	168.859	113.612	0.491047
2013-12-04 12:00:00		14.0	57.8805	168.859	109.53	0.460029
2013-12-04 13:00:00		14.0	57.8805	168.859	110.776	0.469494
2013-12-04 14:00:00		14.0	57.8805	168.859	112.0	0.4788
[truncated: 7,592 more rows]
