# Supplementary material for: Return of warm conditions in the southeastern Bering Sea: Physics to fluorescence
Source: PLoS One. 2017 Sep 28;12(9):e0185464. doi: 10.1371/journal.pone.0185464 (PMC5619787; doi:10.1371/journal.pone.0185464)
Supplement: S2 Data — Moored chlorophyll fluorescence data presented in Fig 5. (ZIP) [file pone.0185464.s002.zip › NOAAEcoFOCI_2014bs2c_ecfChlorophyll_11m.csv]

Global Attributes: for file 14bs2c_ecf_0011m.nc
DATA_CMNT: 14bs2c_eco_flsb1795_11m.txt
FILL_FLAG: 0
COMPOSITE: 1
PROG_CMNT01:
CREATION_DATE: 09:07 23-MAR-2016
PROJECT: EXPERIMENT
EXPERIMENT: EXPERIMENT
MOORING: 14BS-2C
WATER_MASS: B
EDIT_CMNT01:
WATER_DEPTH: 70.0
EPIC_FILE_GENERATOR: trim_netcdf.py V0.1.0
INST_TYPE: EcoFluorometer
VAR_FILL: 00
time		depth	lat	lon	fluor_3031	Fch_906
					fluorometer	Chlorophyll A
time		dbar	degree_north	degree_west	volts	ugrams/l
2014-10-20 11:00:00		11.0	56.8691	164.063	317.323	2.09292
2014-10-20 12:00:00		11.0	56.8691	164.063	311.227	2.04537
2014-10-20 13:00:00		11.0	56.8691	164.063	386.444	2.63206
2014-10-20 14:00:00		11.0	56.8691	164.063	385.132	2.62183
2014-10-20 15:00:00		11.0	56.8691	164.063	383.067	2.60572
2014-10-20 16:00:00		11.0	56.8691	164.063	361.745	2.43941
2014-10-20 17:00:00		11.0	56.8691	164.063	350.376	2.35073
2014-10-20 18:00:00		11.0	56.8691	164.063	409.865	2.81475
2014-10-20 19:00:00		11.0	56.8691	164.063	321.263	2.12365
2014-10-20 20:00:00		11.0	56.8691	164.063	305.455	2.00035
2014-10-20 21:00:00		11.0	56.8691	164.063	297.282	1.9366
2014-10-20 22:00:00		11.0	56.8691	164.063	283.498	1.82908
2014-10-20 23:00:00		11.0	56.8691	164.063	297.463	1.93801
2014-10-21 00:00:00		11.0	56.8691	164.063	331.736	2.20534
2014-10-21 01:00:00		11.0	56.8691	164.063	343.6	2.29788
2014-10-21 02:00:00		11.0	56.8691	164.063	360.377	2.42874
2014-10-21 03:00:00		11.0	56.8691	164.063	406.264	2.78666
2014-10-21 04:00:00		11.0	56.8691	164.063	412.814	2.83775
2014-10-21 05:00:00		11.0	56.8691	164.063	387.012	2.6365
2014-10-21 06:00:00		11.0	56.8691	164.063	391.773	2.67363
2014-10-21 07:00:00		11.0	56.8691	164.063	373.723	2.53284
2014-10-21 08:00:00		11.0	56.8691	164.063	356.652	2.39968
2014-10-21 09:00:00		11.0	56.8691	164.063	357.923	2.4096
2014-10-21 10:00:00		11.0	56.8691	164.063	379.139	2.57508
2014-10-21 11:00:00		11.0	56.8691	164.063	355.025	2.387
2014-10-21 12:00:00		11.0	56.8691	164.063	336.715	2.24418
2014-10-21 13:00:00		11.0	56.8691	164.063	379.2	2.57556
2014-10-21 14:00:00		11.0	56.8691	164.063	379.081	2.57463
2014-10-21 15:00:00		11.0	56.8691	164.063	375.162	2.54406
2014-10-21 16:00:00		11.0	56.8691	164.063	381.714	2.59517
2014-10-21 17:00:00		11.0	56.8691	164.063	383.918	2.61236
2014-10-21 18:00:00		11.0	56.8691	164.063	400.297	2.74011
2014-10-21 19:00:00		11.0	56.8691	164.063	384.708	2.61852
2014-10-21 20:00:00		11.0	56.8691	164.063	365.797	2.47101
2014-10-21 21:00:00		11.0	56.8691	164.063	362.127	2.44239
2014-10-21 22:00:00		11.0	56.8691	164.063	312.21	2.05303
2014-10-21 23:00:00		11.0	56.8691	164.063	325.316	2.15526
2014-10-22 00:00:00		11.0	56.8691	164.063	315.474	2.07849
2014-10-22 01:00:00		11.0	56.8691	164.063	346.57	2.32105
2014-10-22 02:00:00		11.0	56.8691	164.063	321.221	2.12332
2014-10-22 03:00:00		11.0	56.8691	164.063	340.079	2.27041
2014-10-22 04:00:00		11.0	56.8691	164.063	399.306	2.73239
2014-10-22 05:00:00		11.0	56.8691	164.063	478.424	3.34951
2014-10-22 06:00:00		11.0	56.8691	164.063	426.609	2.94535
2014-10-22 07:00:00		11.0	56.8691	164.063	396.313	2.70904
2014-10-22 08:00:00		11.0	56.8691	164.063	424.588	2.92959
2014-10-22 09:00:00		11.0	56.8691	164.063	334.399	2.22611
2014-10-22 10:00:00		11.0	56.8691	164.063	413.943	2.84656
2014-10-22 11:00:00		11.0	56.8691	164.063	513.362	3.62202
2014-10-22 12:00:00		11.0	56.8691	164.063	466.519	3.25665
2014-10-22 13:00:00		11.0	56.8691	164.063	469.718	3.2816
2014-10-22 14:00:00		11.0	56.8691	164.063	470.953	3.29123
2014-10-22 15:00:00		11.0	56.8691	164.063	458.617	3.19502
2014-10-22 16:00:00		11.0	56.8691	164.063	462.761	3.22734
2014-10-22 17:00:00		11.0	56.8691	164.063	502.982	3.54106
2014-10-22 18:00:00		11.0	56.8691	164.063	455.513	3.1708
2014-10-22 19:00:00		11.0	56.8691	164.063	410.187	2.81726
2014-10-22 20:00:00		11.0	56.8691	164.063	431.778	2.98567
2014-10-22 21:00:00		11.0	56.8691	164.063	431.098	2.98037
2014-10-22 22:00:00		11.0	56.8691	164.063	457.616	3.1872
2014-10-22 23:00:00		11.0	56.8691	164.063	485.608	3.40554
2014-10-23 00:00:00		11.0	56.8691	164.063	487.0	3.4164
2014-10-23 01:00:00		11.0	56.8691	164.063	474.657	3.32013
2014-10-23 02:00:00		11.0	56.8691	164.063	521.459	3.68518
2014-10-23 03:00:00		11.0	56.8691	164.063	513.562	3.62358
2014-10-23 04:00:00		11.0	56.8691	164.063	507.308	3.5748
2014-10-23 05:00:00		11.0	56.8691	164.063	543.037	3.85349
2014-10-23 06:00:00		11.0	56.8691	164.063	523.194	3.69872
2014-10-23 07:00:00		11.0	56.8691	164.063	540.008	3.82986
2014-10-23 08:00:00		11.0	56.8691	164.063	501.204	3.5272
2014-10-23 09:00:00		11.0	56.8691	164.063	570.043	4.06413
2014-10-23 10:00:00		11.0	56.8691	164.063	432.903	2.99445
2014-10-23 11:00:00		11.0	56.8691	164.063	436.36	3.02141
2014-10-23 12:00:00		11.0	56.8691	164.063	373.591	2.53181
2014-10-23 13:00:00		11.0	56.8691	164.063	434.336	3.00562
2014-10-23 14:00:00		11.0	56.8691	164.063	422.866	2.91616
2014-10-23 15:00:00		11.0	56.8691	164.063	499.537	3.51419
2014-10-23 16:00:00		11.0	56.8691	164.063	429.322	2.96651
2014-10-23 17:00:00		11.0	56.8691	164.063	393.815	2.68955
2014-10-23 18:00:00		11.0	56.8691	164.063	446.795	3.1028
2014-10-23 19:00:00		11.0	56.8691	164.063	501.931	3.53286
2014-10-23 20:00:00		11.0	56.8691	164.063	496.505	3.49054
2014-10-23 21:00:00		11.0	56.8691	164.063	545.068	3.86933
2014-10-23 22:00:00		11.0	56.8691	164.063	457.439	3.18582
2014-10-23 23:00:00		11.0	56.8691	164.063	461.431	3.21696
2014-10-24 00:00:00		11.0	56.8691	164.063	462.943	3.22875
2014-10-24 01:00:00		11.0	56.8691	164.063	468.655	3.27331
2014-10-24 02:00:00		11.0	56.8691	164.063	457.693	3.18781
2014-10-24 03:00:00		11.0	56.8691	164.063	507.866	3.57915
2014-10-24 04:00:00		11.0	56.8691	164.063	534.542	3.78723
2014-10-24 05:00:00		11.0	56.8691	164.063	513.406	3.62237
2014-10-24 06:00:00		11.0	56.8691	164.063	468.708	3.27372
2014-10-24 07:00:00		11.0	56.8691	164.063	507.397	3.5755
2014-10-24 08:00:00		11.0	56.8691	164.063	458.269	3.1923
2014-10-24 09:00:00		11.0	56.8691	164.063	583.82	4.1716
2014-10-24 10:00:00		11.0	56.8691	164.063	528.079	3.73682
2014-10-24 11:00:00		11.0	56.8691	164.063	440.363	3.05263
2014-10-24 12:00:00		11.0	56.8691	164.063	598.466	4.28583
2014-10-24 13:00:00		11.0	56.8691	164.063	386.414	2.63183
2014-10-24 14:00:00		11.0	56.8691	164.063	420.809	2.90011
2014-10-24 15:00:00		11.0	56.8691	164.063	372.391	2.52245
2014-10-24 16:00:00		11.0	56.8691	164.063	368.062	2.48868
2014-10-24 17:00:00		11.0	56.8691	164.063	420.516	2.89783
2014-10-24 18:00:00		11.0	56.8691	164.063	455.875	3.17363
2014-10-24 19:00:00		11.0	56.8691	164.063	412.075	2.83199
2014-10-24 20:00:00		11.0	56.8691	164.063	428.676	2.96147
2014-10-24 21:00:00		11.0	56.8691	164.063	448.734	3.11792
2014-10-24 22:00:00		11.0	56.8691	164.063	393.816	2.68956
2014-10-24 23:00:00		11.0	56.8691	164.063	372.214	2.52107
2014-10-25 00:00:00		11.0	56.8691	164.063	385.038	2.62109
2014-10-25 01:00:00		11.0	56.8691	164.063	428.101	2.95699
2014-10-25 02:00:00		11.0	56.8691	164.063	434.741	3.00878
2014-10-25 03:00:00		11.0	56.8691	164.063	456.505	3.17854
2014-10-25 04:00:00		11.0	56.8691	164.063	515.954	3.64224
2014-10-25 05:00:00		11.0	56.8691	164.063	563.92	4.01637
2014-10-25 06:00:00		11.0	56.8691	164.063	592.223	4.23714
2014-10-25 07:00:00		11.0	56.8691	164.063	589.331	4.21458
2014-10-25 08:00:00		11.0	56.8691	164.063	548.854	3.89886
2014-10-25 09:00:00		11.0	56.8691	164.063	477.884	3.3453
2014-10-25 10:00:00		11.0	56.8691	164.063	414.234	2.84883
2014-10-25 11:00:00		11.0	56.8691	164.063	433.313	2.99764
2014-10-25 12:00:00		11.0	56.8691	164.063	383.727	2.61087
2014-10-25 13:00:00		11.0	56.8691	164.063	389.32	2.65449
2014-10-25 14:00:00		11.0	56.8691	164.063	500.87	3.52459
2014-10-25 15:00:00		11.0	56.8691	164.063	1077.16	8.01963
2014-10-25 16:00:00		11.0	56.8691	164.063	607.811	4.35873
2014-10-25 17:00:00		11.0	56.8691	164.063	686.356	4.97138
2014-10-25 18:00:00		11.0	56.8691	164.063	524.705	3.7105
2014-10-25 19:00:00		11.0	56.8691	164.063	418.971	2.88577
2014-10-25 20:00:00		11.0	56.8691	164.063	415.72	2.86042
2014-10-25 21:00:00		11.0	56.8691	164.063	421.578	2.90611
2014-10-25 22:00:00		11.0	56.8691	164.063	477.768	3.34439
2014-10-25 23:00:00		11.0	56.8691	164.063	489.433	3.43538
2014-10-26 00:00:00		11.0	56.8691	164.063	469.564	3.2804
2014-10-26 01:00:00		11.0	56.8691	164.063	501.431	3.52896
2014-10-26 02:00:00		11.0	56.8691	164.063	498.43	3.50555
2014-10-26 03:00:00		11.0	56.8691	164.063	499.856	3.51668
2014-10-26 04:00:00		11.0	56.8691	164.063	517.623	3.65526
2014-10-26 05:00:00		11.0	56.8691	164.063	508.8	3.58644
2014-10-26 06:00:00		11.0	56.8691	164.063	533.955	3.78265
2014-10-26 07:00:00		11.0	56.8691	164.063	493.373	3.46611
2014-10-26 08:00:00		11.0	56.8691	164.063	493.706	3.4687
2014-10-26 09:00:00		11.0	56.8691	164.063	565.312	4.02723
2014-10-26 10:00:00		11.0	56.8691	164.063	467.305	3.26278
2014-10-26 11:00:00		11.0	56.8691	164.063	440.489	3.05361
2014-10-26 12:00:00		11.0	56.8691	164.063	435.299	3.01313
2014-10-26 13:00:00		11.0	56.8691	164.063	440.55	3.05409
2014-10-26 14:00:00		11.0	56.8691	164.063	477.99	3.34612
2014-10-26 15:00:00		11.0	56.8691	164.063	462.511	3.22538
2014-10-26 16:00:00		11.0	56.8691	164.063	448.986	3.11989
2014-10-26 17:00:00		11.0	56.8691	164.063	476.641	3.3356
2014-10-26 18:00:00		11.0	56.8691	164.063	497.473	3.49809
2014-10-26 19:00:00		11.0	56.8691	164.063	451.909	3.14269
2014-10-26 20:00:00		11.0	56.8691	164.063	412.0	2.8314
2014-10-26 21:00:00		11.0	56.8691	164.063	429.302	2.96635
2014-10-26 22:00:00		11.0	56.8691	164.063	395.944	2.70617
2014-10-26 23:00:00		11.0	56.8691	164.063	430.801	2.97805
2014-10-27 00:00:00		11.0	56.8691	164.063	493.91	3.47029
2014-10-27 01:00:00		11.0	56.8691	164.063	491.629	3.4525
2014-10-27 02:00:00		11.0	56.8691	164.063	505.738	3.56256
2014-10-27 03:00:00		11.0	56.8691	164.063	470.166	3.28509
2014-10-27 04:00:00		11.0	56.8691	164.063	495.538	3.48299
2014-10-27 05:00:00		11.0	56.8691	164.063	500.761	3.52373
2014-10-27 06:00:00		11.0	56.8691	164.063	472.479	3.30314
2014-10-27 07:00:00		11.0	56.8691	164.063	485.636	3.40576
2014-10-27 08:00:00		11.0	56.8691	164.063	466.772	3.25862
2014-10-27 09:00:00		11.0	56.8691	164.063	482.465	3.38102
2014-10-27 10:00:00		11.0	56.8691	164.063	451.838	3.14214
2014-10-27 11:00:00		11.0	56.8691	164.063	524.328	3.70756
2014-10-27 12:00:00		11.0	56.8691	164.063	425.389	2.93584
2014-10-27 13:00:00		11.0	56.8691	164.063	359.079	2.41862
2014-10-27 14:00:00		11.0	56.8691	164.063	376.945	2.55797
2014-10-27 15:00:00		11.0	56.8691	164.063	403.773	2.76723
2014-10-27 16:00:00		11.0	56.8691	164.063	461.035	3.21387
2014-10-27 17:00:00		11.0	56.8691	164.063	443.076	3.07379
2014-10-27 18:00:00		11.0	56.8691	164.063	410.758	2.82171
2014-10-27 19:00:00		11.0	56.8691	164.063	438.232	3.03601
2014-10-27 20:00:00		11.0	56.8691	164.063	441.0	3.0576
2014-10-27 21:00:00		11.0	56.8691	164.063	445.578	3.09331
2014-10-27 22:00:00		11.0	56.8691	164.063	434.101	3.00379
2014-10-27 23:00:00		11.0	56.8691	164.063	489.731	3.4377
2014-10-28 00:00:00		11.0	56.8691	164.063	471.217	3.29329
2014-10-28 01:00:00		11.0	56.8691	164.063	486.375	3.41152
2014-10-28 02:00:00		11.0	56.8691	164.063	516.34	3.64525
2014-10-28 03:00:00		11.0	56.8691	164.063	451.371	3.13849
2014-10-28 04:00:00		11.0	56.8691	164.063	507.127	3.57339
2014-10-28 05:00:00		11.0	56.8691	164.063	488.339	3.42685
2014-10-28 06:00:00		11.0	56.8691	164.063	527.088	3.72909
2014-10-28 07:00:00		11.0	56.8691	164.063	468.017	3.26833
2014-10-28 08:00:00		11.0	56.8691	164.063	508.539	3.5844
2014-10-28 09:00:00		11.0	56.8691	164.063	447.318	3.10688
2014-10-28 10:00:00		11.0	56.8691	164.063	474.743	3.32079
2014-10-28 11:00:00		11.0	56.8691	164.063	428.769	2.9622
2014-10-28 12:00:00		11.0	56.8691	164.063	442.228	3.06718
2014-10-28 13:00:00		11.0	56.8691	164.063	354.734	2.38472
2014-10-28 14:00:00		11.0	56.8691	164.063	300.471	1.96147
2014-10-28 15:00:00		11.0	56.8691	164.063	266.87	1.69939
2014-10-28 16:00:00		11.0	56.8691	164.063	318.601	2.10289
2014-10-28 17:00:00		11.0	56.8691	164.063	364.029	2.45722
2014-10-28 18:00:00		11.0	56.8691	164.063	347.082	2.32504
2014-10-28 19:00:00		11.0	56.8691	164.063	323.179	2.1386
2014-10-28 20:00:00		11.0	56.8691	164.063	273.737	1.75295
2014-10-28 21:00:00		11.0	56.8691	164.063	264.457	1.68056
2014-10-28 22:00:00		11.0	56.8691	164.063	239.474	1.4857
2014-10-28 23:00:00		11.0	56.8691	164.063	256.07	1.61514
2014-10-29 00:00:00		11.0	56.8691	164.063	271.617	1.73641
2014-10-29 01:00:00		11.0	56.8691	164.063	304.763	1.99495
2014-10-29 02:00:00		11.0	56.8691	164.063	318.887	2.10512
2014-10-29 03:00:00		11.0	56.8691	164.063	242.908	1.51248
2014-10-29 04:00:00		11.0	56.8691	164.063	241.347	1.50031
2014-10-29 05:00:00		11.0	56.8691	164.063	244.719	1.52661
2014-10-29 06:00:00		11.0	56.8691	164.063	288.494	1.86806
2014-10-29 07:00:00		11.0	56.8691	164.063	295.718	1.9244
2014-10-29 08:00:00		11.0	56.8691	164.063	285.136	1.84186
2014-10-29 09:00:00		11.0	56.8691	164.063	256.849	1.62122
2014-10-29 10:00:00		11.0	56.8691	164.063	273.904	1.75425
2014-10-29 11:00:00		11.0	56.8691	164.063	263.337	1.67183
2014-10-29 12:00:00		11.0	56.8691	164.063	306.305	2.00698
2014-10-29 13:00:00		11.0	56.8691	164.063	320.943	2.12116
2014-10-29 14:00:00		11.0	56.8691	164.063	294.891	1.91795
2014-10-29 15:00:00		11.0	56.8691	164.063	298.323	1.94472
2014-10-29 16:00:00		11.0	56.8691	164.063	316.159	2.08384
2014-10-29 17:00:00		11.0	56.8691	164.063	297.236	1.93624
2014-10-29 18:00:00		11.0	56.8691	164.063	282.365	1.82024
2014-10-29 19:00:00		11.0	56.8691	164.063	278.293	1.78849
2014-10-29 20:00:00		11.0	56.8691	164.063	301.451	1.96912
2014-10-29 21:00:00		11.0	56.8691	164.063	285.966	1.84834
2014-10-29 22:00:00		11.0	56.8691	164.063	295.718	1.9244
2014-10-29 23:00:00		11.0	56.8691	164.063	299.703	1.95549
2014-10-30 00:00:00		11.0	56.8691	164.063	271.173	1.73295
2014-10-30 01:00:00		11.0	56.8691	164.063	244.585	1.52556
2014-10-30 02:00:00		11.0	56.8691	164.063	259.106	1.63882
2014-10-30 03:00:00		11.0	56.8691	164.063	252.902	1.59044
2014-10-30 04:00:00		11.0	56.8691	164.063	269.989	1.72372
2014-10-30 05:00:00		11.0	56.8691	164.063	254.915	1.60614
2014-10-30 06:00:00		11.0	56.8691	164.063	308.733	2.02591
2014-10-30 07:00:00		11.0	56.8691	164.063	291.635	1.89256
2014-10-30 08:00:00		11.0	56.8691	164.063	289.898	1.87901
2014-10-30 09:00:00		11.0	56.8691	164.063	309.758	2.03391
2014-10-30 10:00:00		11.0	56.8691	164.063	317.387	2.09342
2014-10-30 11:00:00		11.0	56.8691	164.063	271.329	1.73416
2014-10-30 12:00:00		11.0	56.8691	164.063	292.917	1.90256
2014-10-30 13:00:00		11.0	56.8691	164.063	291.515	1.89162
2014-10-30 14:00:00		11.0	56.8691	164.063	317.004	2.09043
2014-10-30 15:00:00		11.0	56.8691	164.063	332.55	2.21169
2014-10-30 16:00:00		11.0	56.8691	164.063	316.077	2.0832
2014-10-30 17:00:00		11.0	56.8691	164.063	342.668	2.29061
2014-10-30 18:00:00		11.0	56.8691	164.063	346.0	2.3166
2014-10-30 19:00:00		11.0	56.8691	164.063	335.256	2.2328
2014-10-30 20:00:00		11.0	56.8691	164.063	331.315	2.20206
2014-10-30 21:00:00		11.0	56.8691	164.063	361.421	2.43689
2014-10-30 22:00:00		11.0	56.8691	164.063	356.058	2.39505
2014-10-30 23:00:00		11.0	56.8691	164.063	346.955	2.32405
2014-10-31 00:00:00		11.0	56.8691	164.063	355.83	2.39327
2014-10-31 01:00:00		11.0	56.8691	164.063	340.026	2.27
2014-10-31 02:00:00		11.0	56.8691	164.063	314.78	2.07308
2014-10-31 03:00:00		11.0	56.8691	164.063	278.073	1.78677
2014-10-31 04:00:00		11.0	56.8691	164.063	273.107	1.74804
2014-10-31 05:00:00		11.0	56.8691	164.063	273.0	1.7472
2014-10-31 06:00:00		11.0	56.8691	164.063	281.92	1.81677
2014-10-31 07:00:00		11.0	56.8691	164.063	333.827	2.22165
2014-10-31 08:00:00		11.0	56.8691	164.063	359.611	2.42277
2014-10-31 09:00:00		11.0	56.8691	164.063	329.919	2.19117
2014-10-31 10:00:00		11.0	56.8691	164.063	325.109	2.15365
2014-10-31 11:00:00		11.0	56.8691	164.063	344.593	2.30562
2014-10-31 12:00:00		11.0	56.8691	164.063	340.768	2.27579
2014-10-31 13:00:00		11.0	56.8691	164.063	362.251	2.44336
2014-10-31 14:00:00		11.0	56.8691	164.063	355.213	2.38846
2014-10-31 15:00:00		11.0	56.8691	164.063	348.663	2.33737
2014-10-31 16:00:00		11.0	56.8691	164.063	317.767	2.09639
2014-10-31 17:00:00		11.0	56.8691	164.063	317.555	2.09473
2014-10-31 18:00:00		11.0	56.8691	164.063	284.242	1.83489
2014-10-31 19:00:00		11.0	56.8691	164.063	300.426	1.96112
2014-10-31 20:00:00		11.0	56.8691	164.063	290.571	1.88425
2014-10-31 21:00:00		11.0	56.8691	164.063	326.276	2.16275
2014-10-31 22:00:00		11.0	56.8691	164.063	338.985	2.26188
2014-10-31 23:00:00		11.0	56.8691	164.063	369.27	2.49811
2014-11-01 00:00:00		11.0	56.8691	164.063	345.512	2.3128
2014-11-01 01:00:00		11.0	56.8691	164.063	380.116	2.5827
2014-11-01 02:00:00		11.0	56.8691	164.063	374.366	2.53786
2014-11-01 03:00:00		11.0	56.8691	164.063	389.831	2.65848
2014-11-01 04:00:00		11.0	56.8691	164.063	384.03	2.61323
2014-11-01 05:00:00		11.0	56.8691	164.063	374.147	2.53615
2014-11-01 06:00:00		11.0	56.8691	164.063	339.369	2.26488
2014-11-01 07:00:00		11.0	56.8691	164.063	357.119	2.40333
2014-11-01 08:00:00		11.0	56.8691	164.063	329.928	2.19124
2014-11-01 09:00:00		11.0	56.8691	164.063	352.526	2.3675
2014-11-01 10:00:00		11.0	56.8691	164.063	401.964	2.75312
2014-11-01 11:00:00		11.0	56.8691	164.063	373.538	2.5314
2014-11-01 12:00:00		11.0	56.8691	164.063	331.909	2.20669
2014-11-01 13:00:00		11.0	56.8691	164.063	327.0	2.1684
2014-11-01 14:00:00		11.0	56.8691	164.063	325.235	2.15463
2014-11-01 15:00:00		11.0	56.8691	164.063	326.764	2.16656
2014-11-01 16:00:00		11.0	56.8691	164.063	311.124	2.04457
2014-11-01 17:00:00		11.0	56.8691	164.063	307.237	2.01425
2014-11-01 18:00:00		11.0	56.8691	164.063	305.237	1.99865
2014-11-01 19:00:00		11.0	56.8691	164.063	301.475	1.96931
2014-11-01 20:00:00		11.0	56.8691	164.063	289.549	1.87628
2014-11-01 21:00:00		11.0	56.8691	164.063	289.761	1.87794
2014-11-01 22:00:00		11.0	56.8691	164.063	256.548	1.61888
2014-11-01 23:00:00		11.0	56.8691	164.063	259.04	1.63831
2014-11-02 00:00:00		11.0	56.8691	164.063	261.759	1.65952
2014-11-02 01:00:00		11.0	56.8691	164.063	292.782	1.9015
2014-11-02 02:00:00		11.0	56.8691	164.063	283.812	1.83153
2014-11-02 03:00:00		11.0	56.8691	164.063	285.516	1.84482
2014-11-02 04:00:00		11.0	56.8691	164.063	285.121	1.84175
2014-11-02 05:00:00		11.0	56.8691	164.063	301.689	1.97097
2014-11-02 06:00:00		11.0	56.8691	164.063	283.804	1.83147
2014-11-02 07:00:00		11.0	56.8691	164.063	272.224	1.74115
2014-11-02 08:00:00		11.0	56.8691	164.063	258.718	1.6358
2014-11-02 09:00:00		11.0	56.8691	164.063	265.77	1.6908
2014-11-02 10:00:00		11.0	56.8691	164.063	295.054	1.91922
2014-11-02 11:00:00		11.0	56.8691	164.063	284.101	1.83379
2014-11-02 12:00:00		11.0	56.8691	164.063	288.133	1.86524
2014-11-02 13:00:00		11.0	56.8691	164.063	271.483	1.73537
2014-11-02 14:00:00		11.0	56.8691	164.063	283.885	1.8321
2014-11-02 15:00:00		11.0	56.8691	164.063	285.125	1.84177
2014-11-02 16:00:00		11.0	56.8691	164.063	262.249	1.66334
2014-11-02 17:00:00		11.0	56.8691	164.063	297.489	1.93822
2014-11-02 18:00:00		11.0	56.8691	164.063	296.879	1.93345
2014-11-02 19:00:00		11.0	56.8691	164.063	409.646	2.81304
2014-11-02 20:00:00		11.0	56.8691	164.063	287.047	1.85676
2014-11-02 21:00:00		11.0	56.8691	164.063	270.495	1.72766
2014-11-02 22:00:00		11.0	56.8691	164.063	222.965	1.35693
2014-11-02 23:00:00		11.0	56.8691	164.063	266.639	1.69758
2014-11-03 00:00:00		11.0	56.8691	164.063	245.197	1.53034
2014-11-03 01:00:00		11.0	56.8691	164.063	258.451	1.63372
2014-11-03 02:00:00		11.0	56.8691	164.063	264.488	1.68081
2014-11-03 03:00:00		11.0	56.8691	164.063	251.053	1.57601
2014-11-03 04:00:00		11.0	56.8691	164.063	266.428	1.69594
2014-11-03 05:00:00		11.0	56.8691	164.063	275.969	1.77036
2014-11-03 06:00:00		11.0	56.8691	164.063	277.0	1.7784
2014-11-03 07:00:00		11.0	56.8691	164.063	256.106	1.61543
2014-11-03 08:00:00		11.0	56.8691	164.063	230.372	1.4147
2014-11-03 09:00:00		11.0	56.8691	164.063	238.31	1.47662
2014-11-03 10:00:00		11.0	56.8691	164.063	249.567	1.56442
2014-11-03 11:00:00		11.0	56.8691	164.063	243.175	1.51456
2014-11-03 12:00:00		11.0	56.8691	164.063	264.599	1.68167
2014-11-03 13:00:00		11.0	56.8691	164.063	241.932	1.50487
2014-11-03 14:00:00		11.0	56.8691	164.063	250.161	1.56906
2014-11-03 15:00:00		11.0	56.8691	164.063	257.21	1.62404
2014-11-03 16:00:00		11.0	56.8691	164.063	256.264	1.61666
2014-11-03 17:00:00		11.0	56.8691	164.063	250.793	1.57399
2014-11-03 18:00:00		11.0	56.8691	164.063	256.94	1.62193
2014-11-03 19:00:00		11.0	56.8691	164.063	240.655	1.49491
2014-11-03 20:00:00		11.0	56.8691	164.063	249.271	1.56211
2014-11-03 21:00:00		11.0	56.8691	164.063	214.599	1.29167
2014-11-03 22:00:00		11.0	56.8691	164.063	229.788	1.41015
2014-11-03 23:00:00		11.0	56.8691	164.063	241.659	1.50274
2014-11-04 00:00:00		11.0	56.8691	164.063	240.403	1.49295
2014-11-04 01:00:00		11.0	56.8691	164.063	257.306	1.62479
2014-11-04 02:00:00		11.0	56.8691	164.063	240.969	1.49736
2014-11-04 03:00:00		11.0	56.8691	164.063	250.971	1.57538
2014-11-04 04:00:00		11.0	56.8691	164.063	248.678	1.55749
2014-11-04 05:00:00		11.0	56.8691	164.063	225.531	1.37694
2014-11-04 06:00:00		11.0	56.8691	164.063	215.089	1.29549
2014-11-04 07:00:00		11.0	56.8691	164.063	222.636	1.35436
2014-11-04 08:00:00		11.0	56.8691	164.063	228.317	1.39867
2014-11-04 09:00:00		11.0	56.8691	164.063	260.071	1.64636
2014-11-04 10:00:00		11.0	56.8691	164.063	257.235	1.62423
2014-11-04 11:00:00		11.0	56.8691	164.063	262.9	1.66842
2014-11-04 12:00:00		11.0	56.8691	164.063	242.444	1.50886
2014-11-04 13:00:00		11.0	56.8691	164.063	220.898	1.34081
2014-11-04 14:00:00		11.0	56.8691	164.063	235.234	1.45263
2014-11-04 15:00:00		11.0	56.8691	164.063	226.801	1.38685
2014-11-04 16:00:00		11.0	56.8691	164.063	222.417	1.35265
2014-11-04 17:00:00		11.0	56.8691	164.063	216.836	1.30912
2014-11-04 18:00:00		11.0	56.8691	164.063	231.486	1.42339
2014-11-04 19:00:00		11.0	56.8691	164.063	213.359	1.282
2014-11-04 20:00:00		11.0	56.8691	164.063	206.561	1.22898
2014-11-04 21:00:00		11.0	56.8691	164.063	222.33	1.35197
2014-11-04 22:00:00		11.0	56.8691	164.063	214.69	1.29238
2014-11-04 23:00:00		11.0	56.8691	164.063	212.141	1.2725
2014-11-05 00:00:00		11.0	56.8691	164.063	209.424	1.25131
2014-11-05 01:00:00		11.0	56.8691	164.063	211.575	1.26809
2014-11-05 02:00:00		11.0	56.8691	164.063	226.588	1.38518
2014-11-05 03:00:00		11.0	56.8691	164.063	211.844	1.27018
2014-11-05 04:00:00		11.0	56.8691	164.063	221.006	1.34164
2014-11-05 05:00:00		11.0	56.8691	164.063	223.857	1.36389
2014-11-05 06:00:00		11.0	56.8691	164.063	219.715	1.33158
2014-11-05 07:00:00		11.0	56.8691	164.063	217.287	1.31264
2014-11-05 08:00:00		11.0	56.8691	164.063	206.723	1.23024
2014-11-05 09:00:00		11.0	56.8691	164.063	210.993	1.26355
2014-11-05 10:00:00		11.0	56.8691	164.063	217.991	1.31813
2014-11-05 11:00:00		11.0	56.8691	164.063	217.289	1.31265
2014-11-05 12:00:00		11.0	56.8691	164.063	225.551	1.3771
2014-11-05 13:00:00		11.0	56.8691	164.063	233.838	1.44174
2014-11-05 14:00:00		11.0	56.8691	164.063	238.418	1.47746
2014-11-05 15:00:00		11.0	56.8691	164.063	211.665	1.26879
2014-11-05 16:00:00		11.0	56.8691	164.063	214.685	1.29235
2014-11-05 17:00:00		11.0	56.8691	164.063	204.049	1.20938
2014-11-05 18:00:00		11.0	56.8691	164.063	206.267	1.22668
2014-11-05 19:00:00		11.0	56.8691	164.063	206.147	1.22575
2014-11-05 20:00:00		11.0	56.8691	164.063	198.325	1.16473
2014-11-05 21:00:00		11.0	56.8691	164.063	173.981	0.974855
2014-11-05 22:00:00		11.0	56.8691	164.063	170.852	0.950448
2014-11-05 23:00:00		11.0	56.8691	164.063	185.484	1.06457
2014-11-06 00:00:00		11.0	56.8691	164.063	193.11	1.12406
2014-11-06 01:00:00		11.0	56.8691	164.063	202.514	1.19741
2014-11-06 02:00:00		11.0	56.8691	164.063	210.809	1.26211
2014-11-06 03:00:00		11.0	56.8691	164.063	201.79	1.19176
2014-11-06 04:00:00		11.0	56.8691	164.063	204.253	1.21097
2014-11-06 05:00:00		11.0	56.8691	164.063	219.455	1.32955
2014-11-06 06:00:00		11.0	56.8691	164.063	205.849	1.22342
2014-11-06 07:00:00		11.0	56.8691	164.063	193.655	1.12831
2014-11-06 08:00:00		11.0	56.8691	164.063	203.889	1.20813
2014-11-06 09:00:00		11.0	56.8691	164.063	195.813	1.14514
2014-11-06 10:00:00		11.0	56.8691	164.063	205.032	1.21705
2014-11-06 11:00:00		11.0	56.8691	164.063	212.09	1.2721
2014-11-06 12:00:00		11.0	56.8691	164.063	243.531	1.51734
2014-11-06 13:00:00		11.0	56.8691	164.063	246.457	1.54016
2014-11-06 14:00:00		11.0	56.8691	164.063	227.354	1.39116
2014-11-06 15:00:00		11.0	56.8691	164.063	215.527	1.29891
2014-11-06 16:00:00		11.0	56.8691	164.063	213.153	1.28039
2014-11-06 17:00:00		11.0	56.8691	164.063	200.299	1.18014
2014-11-06 18:00:00		11.0	56.8691	164.063	202.232	1.19521
2014-11-06 19:00:00		11.0	56.8691	164.063	200.462	1.1814
2014-11-06 20:00:00		11.0	56.8691	164.063	200.846	1.1844
2014-11-06 21:00:00		11.0	56.8691	164.063	202.691	1.19879
2014-11-06 22:00:00		11.0	56.8691	164.063	178.486	1.00999
2014-11-06 23:00:00		11.0	56.8691	164.063	189.211	1.09364
2014-11-07 00:00:00		11.0	56.8691	164.063	193.69	1.12858
2014-11-07 01:00:00		11.0	56.8691	164.063	198.222	1.16393
2014-11-07 02:00:00		11.0	56.8691	164.063	200.688	1.18317
2014-11-07 03:00:00		11.0	56.8691	164.063	209.437	1.2514
2014-11-07 04:00:00		11.0	56.8691	164.063	210.157	1.25702
2014-11-07 05:00:00		11.0	56.8691	164.063	220.96	1.34129
2014-11-07 06:00:00		11.0	56.8691	164.063	217.943	1.31776
2014-11-07 07:00:00		11.0	56.8691	164.063	216.157	1.30383
2014-11-07 08:00:00		11.0	56.8691	164.063	225.265	1.37487
2014-11-07 09:00:00		11.0	56.8691	164.063	208.476	1.24392
2014-11-07 10:00:00		11.0	56.8691	164.063	191.533	1.11175
2014-11-07 11:00:00		11.0	56.8691	164.063	196.573	1.15107
2014-11-07 12:00:00		11.0	56.8691	164.063	213.141	1.2803
2014-11-07 13:00:00		11.0	56.8691	164.063	243.749	1.51904
2014-11-07 14:00:00		11.0	56.8691	164.063	217.898	1.3174
2014-11-07 15:00:00		11.0	56.8691	164.063	213.681	1.28451
2014-11-07 16:00:00		11.0	56.8691	164.063	208.96	1.24769
2014-11-07 17:00:00		11.0	56.8691	164.063	218.917	1.32535
2014-11-07 18:00:00		11.0	56.8691	164.063	210.087	1.25648
2014-11-07 19:00:00		11.0	56.8691	164.063	206.322	1.22711
2014-11-07 20:00:00		11.0	56.8691	164.063	191.738	1.11336
2014-11-07 21:00:00		11.0	56.8691	164.063	194.031	1.13124
2014-11-07 22:00:00		11.0	56.8691	164.063	203.381	1.20417
2014-11-07 23:00:00		11.0	56.8691	164.063	193.271	1.12531
2014-11-08 00:00:00		11.0	56.8691	164.063	191.838	1.11413
2014-11-08 01:00:00		11.0	56.8691	164.063	202.047	1.19377
2014-11-08 02:00:00		11.0	56.8691	164.063	217.392	1.31346
2014-11-08 03:00:00		11.0	56.8691	164.063	220.837	1.34033
2014-11-08 04:00:00		11.0	56.8691	164.063	204.271	1.21112
2014-11-08 05:00:00		11.0	56.8691	164.063	211.034	1.26386
2014-11-08 06:00:00		11.0	56.8691	164.063	212.164	1.27268
2014-11-08 07:00:00		11.0	56.8691	164.063	228.712	1.40175
2014-11-08 08:00:00		11.0	56.8691	164.063	229.494	1.40785
2014-11-08 09:00:00		11.0	56.8691	164.063	211.464	1.26722
2014-11-08 10:00:00		11.0	56.8691	164.063	216.348	1.30531
2014-11-08 11:00:00		11.0	56.8691	164.063	201.31	1.18802
2014-11-08 12:00:00		11.0	56.8691	164.063	211.347	1.26631
2014-11-08 13:00:00		11.0	56.8691	164.063	228.177	1.39758
2014-11-08 14:00:00		11.0	56.8691	164.063	236.002	1.45862
2014-11-08 15:00:00		11.0	56.8691	164.063	221.999	1.34939
2014-11-08 16:00:00		11.0	56.8691	164.063	218.167	1.3195
2014-11-08 17:00:00		11.0	56.8691	164.063	208.842	1.24677
2014-11-08 18:00:00		11.0	56.8691	164.063	187.858	1.08309
2014-11-08 19:00:00		11.0	56.8691	164.063	177.344	1.00108
2014-11-08 20:00:00		11.0	56.8691	164.063	192.634	1.12035
2014-11-08 21:00:00		11.0	56.8691	164.063	188.517	1.08823
2014-11-08 22:00:00		11.0	56.8691	164.063	167.883	0.927291
2014-11-08 23:00:00		11.0	56.8691	164.063	164.0	0.897
2014-11-09 00:00:00		11.0	56.8691	164.063	179.781	1.02009
2014-11-09 01:00:00		11.0	56.8691	164.063	181.339	1.03225
2014-11-09 02:00:00		11.0	56.8691	164.063	176.02	0.990754
2014-11-09 03:00:00		11.0	56.8691	164.063	200.723	1.18344
2014-11-09 04:00:00		11.0	56.8691	164.063	196.876	1.15343
2014-11-09 05:00:00		11.0	56.8691	164.063	201.634	1.19054
2014-11-09 06:00:00		11.0	56.8691	164.063	197.197	1.15594
2014-11-09 07:00:00		11.0	56.8691	164.063	190.199	1.10136
2014-11-09 08:00:00		11.0	56.8691	164.063	188.172	1.08554
2014-11-09 09:00:00		11.0	56.8691	164.063	197.937	1.16171
2014-11-09 10:00:00		11.0	56.8691	164.063	171.854	0.958261
2014-11-09 11:00:00		11.0	56.8691	164.063	195.783	1.14491
2014-11-09 12:00:00		11.0	56.8691	164.063	182.152	1.03859
2014-11-09 13:00:00		11.0	56.8691	164.063	189.574	1.09648
2014-11-09 14:00:00		11.0	56.8691	164.063	177.124	0.999369
2014-11-09 15:00:00		11.0	56.8691	164.063	185.566	1.06522
2014-11-09 16:00:00		11.0	56.8691	164.063	197.085	1.15506
2014-11-09 17:00:00		11.0	56.8691	164.063	194.872	1.1378
2014-11-09 18:00:00		11.0	56.8691	164.063	189.048	1.09237
2014-11-09 19:00:00		11.0	56.8691	164.063	183.05	1.04559
2014-11-09 20:00:00		11.0	56.8691	164.063	173.752	0.973068
2014-11-09 21:00:00		11.0	56.8691	164.063	159.633	0.862935
2014-11-09 22:00:00		11.0	56.8691	164.063	155.352	0.829542
2014-11-09 23:00:00		11.0	56.8691	164.063	153.352	0.813947
2014-11-10 00:00:00		11.0	56.8691	164.063	147.234	0.766228
2014-11-10 01:00:00		11.0	56.8691	164.063	159.997	0.86578
2014-11-10 02:00:00		11.0	56.8691	164.063	161.354	0.87636
2014-11-10 03:00:00		11.0	56.8691	164.063	161.823	0.880018
2014-11-10 04:00:00		11.0	56.8691	164.063	158.71	0.855737
2014-11-10 05:00:00		11.0	56.8691	164.063	172.801	0.965647
2014-11-10 06:00:00		11.0	56.8691	164.063	174.356	0.977781
2014-11-10 07:00:00		11.0	56.8691	164.063	170.714	0.949371
2014-11-10 08:00:00		11.0	56.8691	164.063	160.967	0.873345
2014-11-10 09:00:00		11.0	56.8691	164.063	161.463	0.877209
2014-11-10 10:00:00		11.0	56.8691	164.063	162.821	0.887801
2014-11-10 11:00:00		11.0	56.8691	164.063	151.515	0.799621
2014-11-10 12:00:00		11.0	56.8691	164.063	147.36	0.767207
2014-11-10 13:00:00		11.0	56.8691	164.063	159.297	0.860313
2014-11-10 14:00:00		11.0	56.8691	164.063	169.375	0.938928
2014-11-10 15:00:00		11.0	56.8691	164.063	174.277	0.97716
2014-11-10 16:00:00		11.0	56.8691	164.063	175.0	0.9828
2014-11-10 17:00:00		11.0	56.8691	164.063	175.819	0.989186
2014-11-10 18:00:00		11.0	56.8691	164.063	173.545	0.97145
2014-11-10 19:00:00		11.0	56.8691	164.063	181.181	1.03101
2014-11-10 20:00:00		11.0	56.8691	164.063	163.372	0.892103
2014-11-10 21:00:00		11.0	56.8691	164.063	154.095	0.819739
2014-11-10 22:00:00		11.0	56.8691	164.063	152.183	0.804825
2014-11-10 23:00:00		11.0	56.8691	164.063	159.353	0.860753
2014-11-11 00:00:00		11.0	56.8691	164.063	161.817	0.87997
2014-11-11 01:00:00		11.0	56.8691	164.063	157.919	0.849568
2014-11-11 02:00:00		11.0	56.8691	164.063	165.159	0.906039
2014-11-11 03:00:00		11.0	56.8691	164.063	162.106	0.88223
2014-11-11 04:00:00		11.0	56.8691	164.063	162.631	0.886319
2014-11-11 05:00:00		11.0	56.8691	164.063	171.966	0.959131
2014-11-11 06:00:00		11.0	56.8691	164.063	154.446	0.822475
2014-11-11 07:00:00		11.0	56.8691	164.063	167.104	0.921214
2014-11-11 08:00:00		11.0	56.8691	164.063	162.858	0.888091
2014-11-11 09:00:00		11.0	56.8691	164.063	161.814	0.879949
2014-11-11 10:00:00		11.0	56.8691	164.063	163.627	0.894093
2014-11-11 11:00:00		11.0	56.8691	164.063	157.493	0.846245
2014-11-11 12:00:00		11.0	56.8691	164.063	154.374	0.821916
2014-11-11 13:00:00		11.0	56.8691	164.063	157.251	0.84436
2014-11-11 14:00:00		11.0	56.8691	164.063	150.687	0.793159
2014-11-11 15:00:00		11.0	56.8691	164.063	159.56	0.862364
2014-11-11 16:00:00		11.0	56.8691	164.063	167.684	0.925735
2014-11-11 17:00:00		11.0	56.8691	164.063	168.188	0.929669
2014-11-11 18:00:00		11.0	56.8691	164.063	166.377	0.915542
2014-11-11 19:00:00		11.0	56.8691	164.063	167.622	0.925254
2014-11-11 20:00:00		11.0	56.8691	164.063	159.893	0.864969
2014-11-11 21:00:00		11.0	56.8691	164.063	153.138	0.812277
2014-11-11 22:00:00		11.0	56.8691	164.063	152.81	0.809718
2014-11-11 23:00:00		11.0	56.8691	164.063	154.62	0.823832
2014-11-12 00:00:00		11.0	56.8691	164.063	158.238	0.852056
2014-11-12 01:00:00		11.0	56.8691	164.063	154.954	0.826441
2014-11-12 02:00:00		11.0	56.8691	164.063	161.28	0.875787
2014-11-12 03:00:00		11.0	56.8691	164.063	154.913	0.826124
2014-11-12 04:00:00		11.0	56.8691	164.063	157.042	0.842727
2014-11-12 05:00:00		11.0	56.8691	164.063	208.911	1.2473
2014-11-12 06:00:00		11.0	56.8691	164.063	174.954	0.98244
2014-11-12 07:00:00		11.0	56.8691	164.063	159.962	0.865506
2014-11-12 08:00:00		11.0	56.8691	164.063	165.458	0.908374
2014-11-12 09:00:00		11.0	56.8691	164.063	166.193	0.914105
2014-11-12 10:00:00		11.0	56.8691	164.063	163.58	0.893723
2014-11-12 11:00:00		11.0	56.8691	164.063	171.871	0.958393
2014-11-12 12:00:00		11.0	56.8691	164.063	159.489	0.861815
2014-11-12 13:00:00		11.0	56.8691	164.063	157.612	0.847172
2014-11-12 14:00:00		11.0	56.8691	164.063	163.639	0.894186
2014-11-12 15:00:00		11.0	56.8691	164.063	156.144	0.835722
2014-11-12 16:00:00		11.0	56.8691	164.063	160.438	0.869218
2014-11-12 17:00:00		11.0	56.8691	164.063	156.369	0.837475
2014-11-12 18:00:00		11.0	56.8691	164.063	171.084	0.952258
2014-11-12 19:00:00		11.0	56.8691	164.063	169.372	0.938905
2014-11-12 20:00:00		11.0	56.8691	164.063	167.196	0.921931
2014-11-12 21:00:00		11.0	56.8691	164.063	155.753	0.83267
2014-11-12 22:00:00		11.0	56.8691	164.063	153.0	0.8112
2014-11-12 23:00:00		11.0	56.8691	164.063	159.423	0.861297
2014-11-13 00:00:00		11.0	56.8691	164.063	155.382	0.829781
2014-11-13 01:00:00		11.0	56.8691	164.063	155.605	0.831515
2014-11-13 02:00:00		11.0	56.8691	164.063	169.634	0.940945
2014-11-13 03:00:00		11.0	56.8691	164.063	167.388	0.923426
2014-11-13 04:00:00		11.0	56.8691	164.063	171.61	0.956359
2014-11-13 05:00:00		11.0	56.8691	164.063	175.403	0.985947
2014-11-13 06:00:00		11.0	56.8691	164.063	154.376	0.821934
2014-11-13 07:00:00		11.0	56.8691	164.063	165.012	0.904895
2014-11-13 08:00:00		11.0	56.8691	164.063	169.0	0.936
2014-11-13 09:00:00		11.0	56.8691	164.063	173.8	0.973442
2014-11-13 10:00:00		11.0	56.8691	164.063	169.403	0.939144
2014-11-13 11:00:00		11.0	56.8691	164.063	157.61	0.847159
2014-11-13 12:00:00		11.0	56.8691	164.063	146.212	0.758251
2014-11-13 13:00:00		11.0	56.8691	164.063	169.557	0.940346
2014-11-13 14:00:00		11.0	56.8691	164.063	153.645	0.816232
2014-11-13 15:00:00		11.0	56.8691	164.063	155.981	0.834452
2014-11-13 16:00:00		11.0	56.8691	164.063	154.011	0.819085
2014-11-13 17:00:00		11.0	56.8691	164.063	165.761	0.910735
2014-11-13 18:00:00		11.0	56.8691	164.063	157.041	0.842719
2014-11-13 19:00:00		11.0	56.8691	164.063	160.376	0.868733
2014-11-13 20:00:00		11.0	56.8691	164.063	158.813	0.856542
2014-11-13 21:00:00		11.0	56.8691	164.063	154.814	0.825351
2014-11-13 22:00:00		11.0	56.8691	164.063	152.408	0.80658
2014-11-13 23:00:00		11.0	56.8691	164.063	159.163	0.859271
2014-11-14 00:00:00		11.0	56.8691	164.063	153.044	0.811543
2014-11-14 01:00:00		11.0	56.8691	164.063	154.977	0.826618
2014-11-14 02:00:00		11.0	56.8691	164.063	154.41	0.822197
2014-11-14 03:00:00		11.0	56.8691	164.063	157.179	0.843797
2014-11-14 04:00:00		11.0	56.8691	164.063	172.301	0.961748
2014-11-14 05:00:00		11.0	56.8691	164.063	168.06	0.928668
2014-11-14 06:00:00		11.0	56.8691	164.063	159.651	0.863075
2014-11-14 07:00:00		11.0	56.8691	164.063	161.967	0.881142
2014-11-14 08:00:00		11.0	56.8691	164.063	163.0	0.8892
2014-11-14 09:00:00		11.0	56.8691	164.063	166.964	0.92012
2014-11-14 10:00:00		11.0	56.8691	164.063	166.415	0.915836
2014-11-14 11:00:00		11.0	56.8691	164.063	170.754	0.949679
2014-11-14 12:00:00		11.0	56.8691	164.063	166.456	0.916157
2014-11-14 13:00:00		11.0	56.8691	164.063	161.833	0.880098
2014-11-14 14:00:00		11.0	56.8691	164.063	152.294	0.805694
2014-11-14 15:00:00		11.0	56.8691	164.063	161.076	0.874195
2014-11-14 16:00:00		11.0	56.8691	164.063	160.046	0.866155
2014-11-14 17:00:00		11.0	56.8691	164.063	151.094	0.796332
2014-11-14 18:00:00		11.0	56.8691	164.063	162.436	0.884798
2014-11-14 19:00:00		11.0	56.8691	164.063	166.79	0.918762
2014-11-14 20:00:00		11.0	56.8691	164.063	152.784	0.809515
2014-11-14 21:00:00		11.0	56.8691	164.063	148.21	0.773842
2014-11-14 22:00:00		11.0	56.8691	164.063	156.681	0.839915
2014-11-14 23:00:00		11.0	56.8691	164.063	149.533	0.784155
2014-11-15 00:00:00		11.0	56.8691	164.063	161.192	0.875098
2014-11-15 01:00:00		11.0	56.8691	164.063	161.848	0.880211
2014-11-15 02:00:00		11.0	56.8691	164.063	160.212	0.867455
2014-11-15 03:00:00		11.0	56.8691	164.063	167.088	0.921086
2014-11-15 04:00:00		11.0	56.8691	164.063	174.511	0.978985
2014-11-15 05:00:00		11.0	56.8691	164.063	168.917	0.935353
2014-11-15 06:00:00		11.0	56.8691	164.063	159.919	0.865172
2014-11-15 07:00:00		11.0	56.8691	164.063	158.786	0.856334
2014-11-15 08:00:00		11.0	56.8691	164.063	159.0	0.858
2014-11-15 09:00:00		11.0	56.8691	164.063	170.002	0.943819
2014-11-15 10:00:00		11.0	56.8691	164.063	162.001	0.881411
2014-11-15 11:00:00		11.0	56.8691	164.063	153.503	0.815121
2014-11-15 12:00:00		11.0	56.8691	164.063	158.28	0.852388
2014-11-15 13:00:00		11.0	56.8691	164.063	166.278	0.91477
2014-11-15 14:00:00		11.0	56.8691	164.063	164.862	0.903724
2014-11-15 15:00:00		11.0	56.8691	164.063	164.784	0.903117
2014-11-15 16:00:00		11.0	56.8691	164.063	161.08	0.874226
2014-11-15 17:00:00		11.0	56.8691	164.063	161.567	0.878025
2014-11-15 18:00:00		11.0	56.8691	164.063	158.083	0.850848
2014-11-15 19:00:00		11.0	56.8691	164.063	153.868	0.817974
2014-11-15 20:00:00		11.0	56.8691	164.063	156.13	0.835616
2014-11-15 21:00:00		11.0	56.8691	164.063	156.218	0.836298
2014-11-15 22:00:00		11.0	56.8691	164.063	152.872	0.810202
2014-11-15 23:00:00		11.0	56.8691	164.063	154.345	0.821692
2014-11-16 00:00:00		11.0	56.8691	164.063	149.53	0.784133
2014-11-16 01:00:00		11.0	56.8691	164.063	146.438	0.760014
2014-11-16 02:00:00		11.0	56.8691	164.063	156.152	0.835782
2014-11-16 03:00:00		11.0	56.8691	164.063	165.245	0.90671
2014-11-16 04:00:00		11.0	56.8691	164.063	155.295	0.829101
2014-11-16 05:00:00		11.0	56.8691	164.063	146.54	0.760809
2014-11-16 06:00:00		11.0	56.8691	164.063	154.357	0.821787
2014-11-16 07:00:00		11.0	56.8691	164.063	150.764	0.793759
2014-11-16 08:00:00		11.0	56.8691	164.063	142.766	0.731376
2014-11-16 09:00:00		11.0	56.8691	164.063	155.8	0.83304
2014-11-16 10:00:00		11.0	56.8691	164.063	158.443	0.853653
2014-11-16 11:00:00		11.0	56.8691	164.063	142.432	0.728771
2014-11-16 12:00:00		11.0	56.8691	164.063	148.115	0.773101
2014-11-16 13:00:00		11.0	56.8691	164.063	145.555	0.75313
2014-11-16 14:00:00		11.0	56.8691	164.063	144.0	0.741
2014-11-16 15:00:00		11.0	56.8691	164.063	146.331	0.759182
2014-11-16 16:00:00		11.0	56.8691	164.063	140.009	0.709874
2014-11-16 17:00:00		11.0	56.8691	164.063	135.671	0.676031
2014-11-16 18:00:00		11.0	56.8691	164.063	147.419	0.767666
2014-11-16 19:00:00		11.0	56.8691	164.063	151.0	0.7956
2014-11-16 20:00:00		11.0	56.8691	164.063	150.224	0.78955
2014-11-16 21:00:00		11.0	56.8691	164.063	143.022	0.733371
2014-11-16 22:00:00		11.0	56.8691	164.063	137.125	0.687373
2014-11-16 23:00:00		11.0	56.8691	164.063	135.225	0.672557
2014-11-17 00:00:00		11.0	56.8691	164.063	140.422	0.713088
2014-11-17 01:00:00		11.0	56.8691	164.063	135.032	0.671049
2014-11-17 02:00:00		11.0	56.8691	164.063	137.644	0.691421
2014-11-17 03:00:00		11.0	56.8691	164.063	136.679	0.683896
2014-11-17 04:00:00		11.0	56.8691	164.063	142.961	0.732892
2014-11-17 05:00:00		11.0	56.8691	164.063	141.134	0.718648
2014-11-17 06:00:00		11.0	56.8691	164.063	143.091	0.733913
2014-11-17 07:00:00		11.0	56.8691	164.063	138.592	0.698818
2014-11-17 08:00:00		11.0	56.8691	164.063	139.317	0.704471
2014-11-17 09:00:00		11.0	56.8691	164.063	140.0	0.7098
2014-11-17 10:00:00		11.0	56.8691	164.063	142.314	0.727852
2014-11-17 11:00:00		11.0	56.8691	164.063	139.915	0.709139
2014-11-17 12:00:00		11.0	56.8691	164.063	144.396	0.744091
2014-11-17 13:00:00		11.0	56.8691	164.063	144.459	0.744578
2014-11-17 14:00:00		11.0	56.8691	164.063	144.0	0.741
2014-11-17 15:00:00		11.0	56.8691	164.063	145.54	0.753013
2014-11-17 16:00:00		11.0	56.8691	164.063	144.46	0.744591
2014-11-17 17:00:00		11.0	56.8691	164.063	149.387	0.783015
2014-11-17 18:00:00		11.0	56.8691	164.063	151.769	0.8016
2014-11-17 19:00:00		11.0	56.8691	164.063	141.235	0.719431
2014-11-17 20:00:00		11.0	56.8691	164.063	134.157	0.664222
2014-11-17 21:00:00		11.0	56.8691	164.063	137.61	0.691161
2014-11-17 22:00:00		11.0	56.8691	164.063	135.928	0.678035
2014-11-17 23:00:00		11.0	56.8691	164.063	139.607	0.706735
2014-11-18 00:00:00		11.0	56.8691	164.063	140.232	0.711613
2014-11-18 01:00:00		11.0	56.8691	164.063	141.535	0.72177
2014-11-18 02:00:00		11.0	56.8691	164.063	137.398	0.689504
2014-11-18 03:00:00		11.0	56.8691	164.063	140.6	0.714483
2014-11-18 04:00:00		11.0	56.8691	164.063	149.662	0.785167
2014-11-18 05:00:00		11.0	56.8691	164.063	145.873	0.755608
2014-11-18 06:00:00		11.0	56.8691	164.063	142.469	0.729056
2014-11-18 07:00:00		11.0	56.8691	164.063	142.765	0.73137
2014-11-18 08:00:00		11.0	56.8691	164.063	145.295	0.751102
2014-11-18 09:00:00		11.0	56.8691	164.063	139.117	0.702912
2014-11-18 10:00:00		11.0	56.8691	164.063	149.997	0.787774
2014-11-18 11:00:00		11.0	56.8691	164.063	154.0	0.819
2014-11-18 12:00:00		11.0	56.8691	164.063	142.541	0.729618
2014-11-18 13:00:00		11.0	56.8691	164.063	140.527	0.713913
2014-11-18 14:00:00		11.0	56.8691	164.063	133.366	0.658055
2014-11-18 15:00:00		11.0	56.8691	164.063	133.289	0.657457
2014-11-18 16:00:00		11.0	56.8691	164.063	130.949	0.639199
2014-11-18 17:00:00		11.0	56.8691	164.063	137.626	0.69128
2014-11-18 18:00:00		11.0	56.8691	164.063	146.861	0.763312
2014-11-18 19:00:00		11.0	56.8691	164.063	142.142	0.726507
2014-11-18 20:00:00		11.0	56.8691	164.063	136.953	0.686034
2014-11-18 21:00:00		11.0	56.8691	164.063	131.431	0.642964
2014-11-18 22:00:00		11.0	56.8691	164.063	136.851	0.685234
2014-11-18 23:00:00		11.0	56.8691	164.063	139.761	0.707933
2014-11-19 00:00:00		11.0	56.8691	164.063	134.678	0.668285
2014-11-19 01:00:00		11.0	56.8691	164.063	138.32	0.696699
2014-11-19 02:00:00		11.0	56.8691	164.063	138.48	0.697947
2014-11-19 03:00:00		11.0	56.8691	164.063	144.076	0.741593
2014-11-19 04:00:00		11.0	56.8691	164.063	141.445	0.721068
2014-11-19 05:00:00		11.0	56.8691	164.063	140.759	0.71572
2014-11-19 06:00:00		11.0	56.8691	164.063	159.967	0.865542
2014-11-19 07:00:00		11.0	56.8691	164.063	160.691	0.871192
2014-11-19 08:00:00		11.0	56.8691	164.063	140.047	0.710167
2014-11-19 09:00:00		11.0	56.8691	164.063	134.0	0.663
2014-11-19 10:00:00		11.0	56.8691	164.063	147.636	0.769362
2014-11-19 11:00:00		11.0	56.8691	164.063	141.398	0.720704
2014-11-19 12:00:00		11.0	56.8691	164.063	138.0	0.6942
2014-11-19 13:00:00		11.0	56.8691	164.063	143.297	0.735518
2014-11-19 14:00:00		11.0	56.8691	164.063	138.192	0.695697
2014-11-19 15:00:00		11.0	56.8691	164.063	135.244	0.672702
2014-11-19 16:00:00		11.0	56.8691	164.063	138.024	0.694384
2014-11-19 17:00:00		11.0	56.8691	164.063	144.289	0.743257
2014-11-19 18:00:00		11.0	56.8691	164.063	139.959	0.70948
2014-11-19 19:00:00		11.0	56.8691	164.063	139.51	0.705975
2014-11-19 20:00:00		11.0	56.8691	164.063	136.227	0.680374
2014-11-19 21:00:00		11.0	56.8691	164.063	131.229	0.641385
2014-11-19 22:00:00		11.0	56.8691	164.063	132.262	0.649443
2014-11-19 23:00:00		11.0	56.8691	164.063	130.739	0.637564
2014-11-20 00:00:00		11.0	56.8691	164.063	138.287	0.696442
2014-11-20 01:00:00		11.0	56.8691	164.063	141.753	0.723474
2014-11-20 02:00:00		11.0	56.8691	164.063	143.506	0.737144
2014-11-20 03:00:00		11.0	56.8691	164.063	152.278	0.80557
2014-11-20 04:00:00		11.0	56.8691	164.063	145.22	0.750518
2014-11-20 05:00:00		11.0	56.8691	164.063	152.528	0.807519
2014-11-20 06:00:00		11.0	56.8691	164.063	149.986	0.787692
2014-11-20 07:00:00		11.0	56.8691	164.063	138.231	0.696002
2014-11-20 08:00:00		11.0	56.8691	164.063	137.254	0.688377
2014-11-20 09:00:00		11.0	56.8691	164.063	136.498	0.682486
2014-11-20 10:00:00		11.0	56.8691	164.063	137.501	0.69031
2014-11-20 11:00:00		11.0	56.8691	164.063	138.75	0.700053
2014-11-20 12:00:00		11.0	56.8691	164.063	147.251	0.766356
2014-11-20 13:00:00		11.0	56.8691	164.063	141.005	0.717639
2014-11-20 14:00:00		11.0	56.8691	164.063	138.749	0.700044
2014-11-20 15:00:00		11.0	56.8691	164.063	139.749	0.707842
2014-11-20 16:00:00		11.0	56.8691	164.063	143.743	0.738998
2014-11-20 17:00:00		11.0	56.8691	164.063	138.264	0.696262
2014-11-20 18:00:00		11.0	56.8691	164.063	136.748	0.684435
2014-11-20 19:00:00		11.0	56.8691	164.063	145.974	0.756398
2014-11-20 20:00:00		11.0	56.8691	164.063	157.971	0.849972
2014-11-20 21:00:00		11.0	56.8691	164.063	158.011	0.850285
2014-11-20 22:00:00		11.0	56.8691	164.063	160.735	0.871533
2014-11-20 23:00:00		11.0	56.8691	164.063	153.786	0.81733
2014-11-21 00:00:00		11.0	56.8691	164.063	152.493	0.807245
2014-11-21 01:00:00		11.0	56.8691	164.063	160.462	0.869402
2014-11-21 02:00:00		11.0	56.8691	164.063	163.746	0.895018
2014-11-21 03:00:00		11.0	56.8691	164.063	174.439	0.978422
2014-11-21 04:00:00		11.0	56.8691	164.063	172.037	0.95969
2014-11-21 05:00:00		11.0	56.8691	164.063	157.334	0.845004
2014-11-21 06:00:00		11.0	56.8691	164.063	161.193	0.875103
2014-11-21 07:00:00		11.0	56.8691	164.063	161.766	0.879578
2014-11-21 08:00:00		11.0	56.8691	164.063	161.744	0.879403
2014-11-21 09:00:00		11.0	56.8691	164.063	158.282	0.852397
2014-11-21 10:00:00		11.0	56.8691	164.063	139.158	0.703235
2014-11-21 11:00:00		11.0	56.8691	164.063	140.431	0.713164
2014-11-21 12:00:00		11.0	56.8691	164.063	145.229	0.750583
2014-11-21 13:00:00		11.0	56.8691	164.063	134.119	0.663927
2014-11-21 14:00:00		11.0	56.8691	164.063	132.227	0.64917
2014-11-21 15:00:00		11.0	56.8691	164.063	142.646	0.73044
2014-11-21 16:00:00		11.0	56.8691	164.063	139.324	0.70453
2014-11-21 17:00:00		11.0	56.8691	164.063	148.122	0.773151
2014-11-21 18:00:00		11.0	56.8691	164.063	150.518	0.791838
2014-11-21 19:00:00		11.0	56.8691	164.063	152.223	0.805137
2014-11-21 20:00:00		11.0	56.8691	164.063	162.628	0.886299
2014-11-21 21:00:00		11.0	56.8691	164.063	168.221	0.929924
2014-11-21 22:00:00		11.0	56.8691	164.063	168.26	0.930227
2014-11-21 23:00:00		11.0	56.8691	164.063	162.821	0.887807
2014-11-22 00:00:00		11.0	56.8691	164.063	162.479	0.885136
2014-11-22 01:00:00		11.0	56.8691	164.063	160.782	0.871902
2014-11-22 02:00:00		11.0	56.8691	164.063	159.261	0.860036
2014-11-22 03:00:00		11.0	56.8691	164.063	161.954	0.88104
2014-11-22 04:00:00		11.0	56.8691	164.063	172.596	0.964046
2014-11-22 05:00:00		11.0	56.8691	164.063	166.408	0.915782
2014-11-22 06:00:00		11.0	56.8691	164.063	175.539	0.987002
2014-11-22 07:00:00		11.0	56.8691	164.063	168.941	0.935537
2014-11-22 08:00:00		11.0	56.8691	164.063	156.156	0.835815
2014-11-22 09:00:00		11.0	56.8691	164.063	137.529	0.690523
2014-11-22 10:00:00		11.0	56.8691	164.063	138.628	0.699099
2014-11-22 11:00:00		11.0	56.8691	164.063	139.528	0.706116
2014-11-22 12:00:00		11.0	56.8691	164.063	136.056	0.67904
2014-11-22 13:00:00		11.0	56.8691	164.063	139.414	0.705227
2014-11-22 14:00:00		11.0	56.8691	164.063	135.853	0.67745
2014-11-22 15:00:00		11.0	56.8691	164.063	137.675	0.691668
2014-11-22 16:00:00		11.0	56.8691	164.063	135.326	0.673343
2014-11-22 17:00:00		11.0	56.8691	164.063	128.858	0.622895
2014-11-22 18:00:00		11.0	56.8691	164.063	135.811	0.677125
2014-11-22 19:00:00		11.0	56.8691	164.063	139.0	0.702
2014-11-22 20:00:00		11.0	56.8691	164.063	144.136	0.742059
2014-11-22 21:00:00		11.0	56.8691	164.063	138.666	0.699395
2014-11-22 22:00:00		11.0	56.8691	164.063	144.795	0.747202
2014-11-22 23:00:00		11.0	56.8691	164.063	139.942	0.709345
2014-11-23 00:00:00		11.0	56.8691	164.063	133.339	0.657841
2014-11-23 01:00:00		11.0	56.8691	164.063	134.928	0.670239
2014-11-23 02:00:00		11.0	56.8691	164.063	141.122	0.718553
2014-11-23 03:00:00		11.0	56.8691	164.063	140.806	0.716084
2014-11-23 04:00:00		11.0	56.8691	164.063	136.344	0.681284
2014-11-23 05:00:00		11.0	56.8691	164.063	140.116	0.710707
2014-11-23 06:00:00		11.0	56.8691	164.063	152.229	0.805184
2014-11-23 07:00:00		11.0	56.8691	164.063	144.314	0.743452
2014-11-23 08:00:00		11.0	56.8691	164.063	129.779	0.630076
2014-11-23 09:00:00		11.0	56.8691	164.063	120.891	0.560753
2014-11-23 10:00:00		11.0	56.8691	164.063	120.459	0.55738
2014-11-23 11:00:00		11.0	56.8691	164.063	122.458	0.572976
2014-11-23 12:00:00		11.0	56.8691	164.063	124.458	0.588572
2014-11-23 13:00:00		11.0	56.8691	164.063	130.829	0.63827
2014-11-23 14:00:00		11.0	56.8691	164.063	132.272	0.649518
2014-11-23 15:00:00		11.0	56.8691	164.063	126.903	0.607644
2014-11-23 16:00:00		11.0	56.8691	164.063	127.184	0.609832
2014-11-23 17:00:00		11.0	56.8691	164.063	124.363	0.587833
2014-11-23 18:00:00		11.0	56.8691	164.063	123.0	0.5772
2014-11-23 19:00:00		11.0	56.8691	164.063	127.36	0.611211
2014-11-23 20:00:00		11.0	56.8691	164.063	129.726	0.629666
2014-11-23 21:00:00		11.0	56.8691	164.063	127.095	0.609143
2014-11-23 22:00:00		11.0	56.8691	164.063	126.726	0.606262
2014-11-23 23:00:00		11.0	56.8691	164.063	131.354	0.642359
2014-11-24 00:00:00		11.0	56.8691	164.063	127.923	0.615596
2014-11-24 01:00:00		11.0	56.8691	164.063	132.526	0.6515
2014-11-24 02:00:00		11.0	56.8691	164.063	140.798	0.716027
2014-11-24 03:00:00		11.0	56.8691	164.063	144.449	0.744502
2014-11-24 04:00:00		11.0	56.8691	164.063	132.688	0.652766
2014-11-24 05:00:00		11.0	56.8691	164.063	130.172	0.633141
2014-11-24 06:00:00		11.0	56.8691	164.063	131.0	0.6396
2014-11-24 07:00:00		11.0	56.8691	164.063	133.894	0.66217
2014-11-24 08:00:00		11.0	56.8691	164.063	125.599	0.597475
2014-11-24 09:00:00		11.0	56.8691	164.063	136.457	0.682165
2014-11-24 10:00:00		11.0	56.8691	164.063	131.884	0.646495
2014-11-24 11:00:00		11.0	56.8691	164.063	122.944	0.576763
2014-11-24 12:00:00		11.0	56.8691	164.063	118.113	0.539079
2014-11-24 13:00:00		11.0	56.8691	164.063	122.772	0.575419
2014-11-24 14:00:00		11.0	56.8691	164.063	127.164	0.609676
2014-11-24 15:00:00		11.0	56.8691	164.063	130.163	0.633069
2014-11-24 16:00:00		11.0	56.8691	164.063	128.838	0.622737
2014-11-24 17:00:00		11.0	56.8691	164.063	127.28	0.610581
2014-11-24 18:00:00		11.0	56.8691	164.063	124.12	0.585934
2014-11-24 19:00:00		11.0	56.8691	164.063	127.319	0.610887
2014-11-24 20:00:00		11.0	56.8691	164.063	131.159	0.640837
2014-11-24 21:00:00		11.0	56.8691	164.063	128.404	0.61935
2014-11-24 22:00:00		11.0	56.8691	164.063	124.843	0.591576
2014-11-24 23:00:00		11.0	56.8691	164.063	125.437	0.596211
2014-11-25 00:00:00		11.0	56.8691	164.063	128.155	0.617411
2014-11-25 01:00:00		11.0	56.8691	164.063	127.564	0.612797
2014-11-25 02:00:00		11.0	56.8691	164.063	129.871	0.630797
2014-11-25 03:00:00		11.0	56.8691	164.063	132.435	0.650794
2014-11-25 04:00:00		11.0	56.8691	164.063	133.0	0.6552
2014-11-25 05:00:00		11.0	56.8691	164.063	139.453	0.705535
2014-11-25 06:00:00		11.0	56.8691	164.063	145.584	0.753353
2014-11-25 07:00:00		11.0	56.8691	164.063	150.581	0.792334
2014-11-25 08:00:00		11.0	56.8691	164.063	148.42	0.77548
2014-11-25 09:00:00		11.0	56.8691	164.063	135.55	0.675089
2014-11-25 10:00:00		11.0	56.8691	164.063	126.708	0.606121
2014-11-25 11:00:00		11.0	56.8691	164.063	122.14	0.57049
2014-11-25 12:00:00		11.0	56.8691	164.063	116.711	0.528147
2014-11-25 13:00:00		11.0	56.8691	164.063	115.715	0.520373
2014-11-25 14:00:00		11.0	56.8691	164.063	119.571	0.550455
2014-11-25 15:00:00		11.0	56.8691	164.063	123.856	0.583876
2014-11-25 16:00:00		11.0	56.8691	164.063	125.0	0.5928
2014-11-25 17:00:00		11.0	56.8691	164.063	129.994	0.631752
2014-11-25 18:00:00		11.0	56.8691	164.063	122.016	0.569526
2014-11-25 19:00:00		11.0	56.8691	164.063	118.0	0.5382
2014-11-25 20:00:00		11.0	56.8691	164.063	116.575	0.527084
2014-11-25 21:00:00		11.0	56.8691	164.063	118.137	0.539268
2014-11-25 22:00:00		11.0	56.8691	164.063	126.12	0.601538
2014-11-25 23:00:00		11.0	56.8691	164.063	127.577	0.612897
2014-11-26 00:00:00		11.0	56.8691	164.063	131.98	0.647246
2014-11-26 01:00:00		11.0	56.8691	164.063	134.0	0.663
2014-11-26 02:00:00		11.0	56.8691	164.063	133.289	0.657456
2014-11-26 03:00:00		11.0	56.8691	164.063	127.317	0.610874
2014-11-26 04:00:00		11.0	56.8691	164.063	127.84	0.614954
2014-11-26 05:00:00		11.0	56.8691	164.063	132.549	0.651682
2014-11-26 06:00:00		11.0	56.8691	164.063	134.0	0.663
2014-11-26 07:00:00		11.0	56.8691	164.063	138.965	0.701725
2014-11-26 08:00:00		11.0	56.8691	164.063	143.836	0.73972
2014-11-26 09:00:00		11.0	56.8691	164.063	141.457	0.721161
2014-11-26 10:00:00		11.0	56.8691	164.063	133.624	0.66007
2014-11-26 11:00:00		11.0	56.8691	164.063	126.043	0.600936
2014-11-26 12:00:00		11.0	56.8691	164.063	124.708	0.590521
2014-11-26 13:00:00		11.0	56.8691	164.063	120.755	0.559685
2014-11-26 14:00:00		11.0	56.8691	164.063	116.878	0.529449
2014-11-26 15:00:00		11.0	56.8691	164.063	121.656	0.566718
2014-11-26 16:00:00		11.0	56.8691	164.063	121.88	0.568462
2014-11-26 17:00:00		11.0	56.8691	164.063	121.706	0.56711
2014-11-26 18:00:00		11.0	56.8691	164.063	124.119	0.585925
2014-11-26 19:00:00		11.0	56.8691	164.063	123.588	0.581788
2014-11-26 20:00:00		11.0	56.8691	164.063	122.294	0.571696
2014-11-26 21:00:00		11.0	56.8691	164.063	119.179	0.547399
2014-11-26 22:00:00		11.0	56.8691	164.063	122.934	0.576682
2014-11-26 23:00:00		11.0	56.8691	164.063	132.75	0.653248
2014-11-27 00:00:00		11.0	56.8691	164.063	143.747	0.739024
2014-11-27 01:00:00		11.0	56.8691	164.063	135.737	0.676545
2014-11-27 02:00:00		11.0	56.8691	164.063	142.259	0.727421
2014-11-27 03:00:00		11.0	56.8691	164.063	139.262	0.704047
2014-11-27 04:00:00		11.0	56.8691	164.063	158.5	0.854102
2014-11-27 05:00:00		11.0	56.8691	164.063	137.777	0.692462
2014-11-27 06:00:00		11.0	56.8691	164.063	138.349	0.696922
2014-11-27 07:00:00		11.0	56.8691	164.063	143.298	0.735522
2014-11-27 08:00:00		11.0	56.8691	164.063	134.576	0.667491
2014-11-27 09:00:00		11.0	56.8691	164.063	139.421	0.705283
2014-11-27 10:00:00		11.0	56.8691	164.063	135.284	0.673014
2014-11-27 11:00:00		11.0	56.8691	164.063	132.701	0.652869
2014-11-27 12:00:00		11.0	56.8691	164.063	121.785	0.567726
2014-11-27 13:00:00		11.0	56.8691	164.063	115.599	0.51947
2014-11-27 14:00:00		11.0	56.8691	164.063	113.599	0.503874
2014-11-27 15:00:00		11.0	56.8691	164.063	114.4	0.510121
2014-11-27 16:00:00		11.0	56.8691	164.063	117.099	0.531171
2014-11-27 17:00:00		11.0	56.8691	164.063	118.699	0.543654
2014-11-27 18:00:00		11.0	56.8691	164.063	115.505	0.51874
2014-11-27 19:00:00		11.0	56.8691	164.063	113.301	0.50155
2014-11-27 20:00:00		11.0	56.8691	164.063	115.794	0.52099
2014-11-27 21:00:00		11.0	56.8691	164.063	120.491	0.557627
2014-11-27 22:00:00		11.0	56.8691	164.063	124.094	0.58573
2014-11-27 23:00:00		11.0	56.8691	164.063	129.883	0.630888
2014-11-28 00:00:00		11.0	56.8691	164.063	129.211	0.625644
2014-11-28 01:00:00		11.0	56.8691	164.063	128.697	0.621637
2014-11-28 02:00:00		11.0	56.8691	164.063	135.967	0.678346
2014-11-28 03:00:00		11.0	56.8691	164.063	141.089	0.718297
2014-11-28 04:00:00		11.0	56.8691	164.063	139.911	0.709109
2014-11-28 05:00:00		11.0	56.8691	164.063	139.0	0.702
2014-11-28 06:00:00		11.0	56.8691	164.063	141.087	0.718278
2014-11-28 07:00:00		11.0	56.8691	164.063	131.57	0.644043
2014-11-28 08:00:00		11.0	56.8691	164.063	131.17	0.64093
2014-11-28 09:00:00		11.0	56.8691	164.063	135.779	0.676878
2014-11-28 10:00:00		11.0	56.8691	164.063	139.084	0.702652
2014-11-28 11:00:00		11.0	56.8691	164.063	142.776	0.731455
2014-11-28 12:00:00		11.0	56.8691	164.063	137.063	0.686892
2014-11-28 13:00:00		11.0	56.8691	164.063	136.08	0.679226
2014-11-28 14:00:00		11.0	56.8691	164.063	130.069	0.632335
2014-11-28 15:00:00		11.0	56.8691	164.063	115.914	0.521931
2014-11-28 16:00:00		11.0	56.8691	164.063	111.693	0.489002
2014-11-28 17:00:00		11.0	56.8691	164.063	109.923	0.4752
2014-11-28 18:00:00		11.0	56.8691	164.063	117.304	0.532774
2014-11-28 19:00:00		11.0	56.8691	164.063	119.617	0.550809
2014-11-28 20:00:00		11.0	56.8691	164.063	115.543	0.519033
2014-11-28 21:00:00		11.0	56.8691	164.063	118.838	0.544739
2014-11-28 22:00:00		11.0	56.8691	164.063	121.691	0.566989
2014-11-28 23:00:00		11.0	56.8691	164.063	128.906	0.62327
2014-11-29 00:00:00		11.0	56.8691	164.063	132.0	0.6474
2014-11-29 01:00:00		11.0	56.8691	164.063	137.521	0.690461
2014-11-29 02:00:00		11.0	56.8691	164.063	148.967	0.779746
2014-11-29 03:00:00		11.0	56.8691	164.063	136.451	0.682121
2014-11-29 04:00:00		11.0	56.8691	164.063	127.621	0.613248
2014-11-29 05:00:00		11.0	56.8691	164.063	130.445	0.63527
2014-11-29 06:00:00		11.0	56.8691	164.063	125.802	0.599054
2014-11-29 07:00:00		11.0	56.8691	164.063	128.506	0.620145
2014-11-29 08:00:00		11.0	56.8691	164.063	127.561	0.612773
2014-11-29 09:00:00		11.0	56.8691	164.063	129.438	0.627416
2014-11-29 10:00:00		11.0	56.8691	164.063	127.563	0.612795
2014-11-29 11:00:00		11.0	56.8691	164.063	136.305	0.680982
2014-11-29 12:00:00		11.0	56.8691	164.063	134.132	0.664033
2014-11-29 13:00:00		11.0	56.8691	164.063	124.822	0.59141
2014-11-29 14:00:00		11.0	56.8691	164.063	113.766	0.505172
2014-11-29 15:00:00		11.0	56.8691	164.063	110.686	0.48115
2014-11-29 16:00:00		11.0	56.8691	164.063	113.057	0.499644
2014-11-29 17:00:00		11.0	56.8691	164.063	111.259	0.485617
2014-11-29 18:00:00		11.0	56.8691	164.063	111.37	0.486487
2014-11-29 19:00:00		11.0	56.8691	164.063	119.533	0.550156
2014-11-29 20:00:00		11.0	56.8691	164.063	116.839	0.529146
2014-11-29 21:00:00		11.0	56.8691	164.063	114.0	0.507
2014-11-29 22:00:00		11.0	56.8691	164.063	110.58	0.480325
2014-11-29 23:00:00		11.0	56.8691	164.063	115.153	0.515995
2014-11-30 00:00:00		11.0	56.8691	164.063	122.784	0.575515
2014-11-30 01:00:00		11.0	56.8691	164.063	127.049	0.608785
2014-11-30 02:00:00		11.0	56.8691	164.063	160.086	0.866468
2014-11-30 03:00:00		11.0	56.8691	164.063	177.729	1.00409
2014-11-30 04:00:00		11.0	56.8691	164.063	138.078	0.69481
2014-11-30 05:00:00		11.0	56.8691	164.063	125.818	0.599177
2014-11-30 06:00:00		11.0	56.8691	164.063	114.689	0.512375
2014-11-30 07:00:00		11.0	56.8691	164.063	120.262	0.55584
2014-11-30 08:00:00		11.0	56.8691	164.063	117.148	0.531555
2014-11-30 09:00:00		11.0	56.8691	164.063	115.042	0.515127
2014-11-30 10:00:00		11.0	56.8691	164.063	126.205	0.602202
2014-11-30 11:00:00		11.0	56.8691	164.063	132.36	0.650209
2014-11-30 12:00:00		11.0	56.8691	164.063	128.921	0.623385
2014-11-30 13:00:00		11.0	56.8691	164.063	158.938	0.857516
2014-11-30 14:00:00		11.0	56.8691	164.063	231.057	1.42005
2014-11-30 15:00:00		11.0	56.8691	164.063	158.87	0.856984
2014-11-30 16:00:00		11.0	56.8691	164.063	112.0	0.4914
2014-11-30 17:00:00		11.0	56.8691	164.063	109.286	0.470233
2014-11-30 18:00:00		11.0	56.8691	164.063	110.034	0.476068
2014-11-30 19:00:00		11.0	56.8691	164.063	115.745	0.520611
2014-11-30 20:00:00		11.0	56.8691	164.063	115.967	0.522345
2014-11-30 21:00:00		11.0	56.8691	164.063	112.292	0.493674
2014-11-30 22:00:00		11.0	56.8691	164.063	115.061	0.515272
2014-11-30 23:00:00		11.0	56.8691	164.063	114.294	0.509294
2014-12-01 00:00:00		11.0	56.8691	164.063	123.143	0.578315
2014-12-01 01:00:00		11.0	56.8691	164.063	123.269	0.579295
2014-12-01 02:00:00		11.0	56.8691	164.063	133.162	0.65646
2014-12-01 03:00:00		11.0	56.8691	164.063	132.922	0.654589
2014-12-01 04:00:00		11.0	56.8691	164.063	130.675	0.637066
2014-12-01 05:00:00		11.0	56.8691	164.063	127.626	0.613282
2014-12-01 06:00:00		11.0	56.8691	164.063	114.533	0.511157
2014-12-01 07:00:00		11.0	56.8691	164.063	113.046	0.499555
2014-12-01 08:00:00		11.0	56.8691	164.063	114.326	0.509543
2014-12-01 09:00:00		11.0	56.8691	164.063	117.368	0.533274
2014-12-01 10:00:00		11.0	56.8691	164.063	119.0	0.546
2014-12-01 11:00:00		11.0	56.8691	164.063	115.634	0.519747
2014-12-01 12:00:00		11.0	56.8691	164.063	114.673	0.512248
2014-12-01 13:00:00		11.0	56.8691	164.063	117.69	0.535785
2014-12-01 14:00:00		11.0	56.8691	164.063	113.622	0.504048
2014-12-01 15:00:00		11.0	56.8691	164.063	118.392	0.54126
2014-12-01 16:00:00		11.0	56.8691	164.063	117.299	0.532732
2014-12-01 17:00:00		11.0	56.8691	164.063	117.685	0.535741
2014-12-01 18:00:00		11.0	56.8691	164.063	116.316	0.525067
2014-12-01 19:00:00		11.0	56.8691	164.063	117.012	0.530493
2014-12-01 20:00:00		11.0	56.8691	164.063	111.967	0.49114
2014-12-01 21:00:00		11.0	56.8691	164.063	110.34	0.478453
2014-12-01 22:00:00		11.0	56.8691	164.063	108.991	0.467926
2014-12-01 23:00:00		11.0	56.8691	164.063	112.017	0.491534
2014-12-02 00:00:00		11.0	56.8691	164.063	114.0	0.507
2014-12-02 01:00:00		11.0	56.8691	164.063	133.4	0.658323
2014-12-02 02:00:00		11.0	56.8691	164.063	134.307	0.665394
2014-12-02 03:00:00		11.0	56.8691	164.063	125.989	0.600518
2014-12-02 04:00:00		11.0	56.8691	164.063	124.668	0.590212
2014-12-02 05:00:00		11.0	56.8691	164.063	129.007	0.624056
2014-12-02 06:00:00		11.0	56.8691	164.063	120.319	0.556285
2014-12-02 07:00:00		11.0	56.8691	164.063	113.665	0.50439
2014-12-02 08:00:00		11.0	56.8691	164.063	106.997	0.452374
2014-12-02 09:00:00		11.0	56.8691	164.063	109.334	0.470606
2014-12-02 10:00:00		11.0	56.8691	164.063	117.332	0.532988
2014-12-02 11:00:00		11.0	56.8691	164.063	114.006	0.507046
2014-12-02 12:00:00		11.0	56.8691	164.063	245.46	1.53239
2014-12-02 13:00:00		11.0	56.8691	164.063	181.923	1.0368
2014-12-02 14:00:00		11.0	56.8691	164.063	110.679	0.481098
2014-12-02 15:00:00		11.0	56.8691	164.063	113.318	0.501684
2014-12-02 16:00:00		11.0	56.8691	164.063	119.987	0.5537
2014-12-02 17:00:00		11.0	56.8691	164.063	116.022	0.522769
2014-12-02 18:00:00		11.0	56.8691	164.063	107.688	0.457768
2014-12-02 19:00:00		11.0	56.8691	164.063	107.655	0.457507
2014-12-02 20:00:00		11.0	56.8691	164.063	110.327	0.478349
2014-12-02 21:00:00		11.0	56.8691	164.063	111.0	0.4836
2014-12-02 22:00:00		11.0	56.8691	164.063	112.326	0.493941
2014-12-02 23:00:00		11.0	56.8691	164.063	110.35	0.478527
2014-12-03 00:00:00		11.0	56.8691	164.063	110.987	0.483498
2014-12-03 01:00:00		11.0	56.8691	164.063	112.662	0.496564
2014-12-03 02:00:00		11.0	56.8691	164.063	111.015	0.483715
2014-12-03 03:00:00		11.0	56.8691	164.063	111.323	0.486119
2014-12-03 04:00:00		11.0	56.8691	164.063	112.661	0.496557
2014-12-03 05:00:00		11.0	56.8691	164.063	113.661	0.504355
2014-12-03 06:00:00		11.0	56.8691	164.063	110.037	0.47609
2014-12-03 07:00:00		11.0	56.8691	164.063	108.66	0.465349
2014-12-03 08:00:00		11.0	56.8691	164.063	114.938	0.514319
2014-12-03 09:00:00		11.0	56.8691	164.063	116.021	0.522767
2014-12-03 10:00:00		11.0	56.8691	164.063	107.748	0.458236
2014-12-03 11:00:00		11.0	56.8691	164.063	109.272	0.47012
2014-12-03 12:00:00		11.0	56.8691	164.063	115.952	0.522227
2014-12-03 13:00:00		11.0	56.8691	164.063	114.049	0.507386
2014-12-03 14:00:00		11.0	56.8691	164.063	113.316	0.501667
2014-12-03 15:00:00		11.0	56.8691	164.063	113.342	0.501869
2014-12-03 16:00:00		11.0	56.8691	164.063	114.973	0.514588
2014-12-03 17:00:00		11.0	56.8691	164.063	120.601	0.558489
2014-12-03 18:00:00		11.0	56.8691	164.063	112.487	0.495202
2014-12-03 19:00:00		11.0	56.8691	164.063	106.343	0.447277
2014-12-03 20:00:00		11.0	56.8691	164.063	115.847	0.521408
2014-12-03 21:00:00		11.0	56.8691	164.063	112.469	0.495061
2014-12-03 22:00:00		11.0	56.8691	164.063	111.936	0.490897
2014-12-03 23:00:00		11.0	56.8691	164.063	112.033	0.491658
2014-12-04 00:00:00		11.0	56.8691	164.063	109.034	0.468264
2014-12-04 01:00:00		11.0	56.8691	164.063	115.204	0.516391
2014-12-04 02:00:00		11.0	56.8691	164.063	114.418	0.510262
2014-12-04 03:00:00		11.0	56.8691	164.063	115.271	0.516916
2014-12-04 04:00:00		11.0	56.8691	164.063	115.038	0.515097
2014-12-04 05:00:00		11.0	56.8691	164.063	116.615	0.527396
2014-12-04 06:00:00		11.0	56.8691	164.063	111.466	0.487233
2014-12-04 07:00:00		11.0	56.8691	164.063	111.919	0.490767
2014-12-04 08:00:00		11.0	56.8691	164.063	106.818	0.450984
2014-12-04 09:00:00		11.0	56.8691	164.063	108.221	0.461922
2014-12-04 10:00:00		11.0	56.8691	164.063	111.0	0.4836
2014-12-04 11:00:00		11.0	56.8691	164.063	107.088	0.453085
2014-12-04 12:00:00		11.0	56.8691	164.063	105.652	0.441884
2014-12-04 13:00:00		11.0	56.8691	164.063	109.909	0.475089
2014-12-04 14:00:00		11.0	56.8691	164.063	107.442	0.455844
2014-12-04 15:00:00		11.0	56.8691	164.063	105.0	0.4368
2014-12-04 16:00:00		11.0	56.8691	164.063	105.651	0.441875
2014-12-04 17:00:00		11.0	56.8691	164.063	105.35	0.439527
2014-12-04 18:00:00		11.0	56.8691	164.063	108.901	0.467224
2014-12-04 19:00:00		11.0	56.8691	164.063	111.65	0.488669
2014-12-04 20:00:00		11.0	56.8691	164.063	114.597	0.51166
2014-12-04 21:00:00		11.0	56.8691	164.063	109.51	0.471979
2014-12-04 22:00:00		11.0	56.8691	164.063	104.703	0.43448
2014-12-04 23:00:00		11.0	56.8691	164.063	106.594	0.449231
2014-12-05 00:00:00		11.0	56.8691	164.063	110.593	0.480422
2014-12-05 01:00:00		11.0	56.8691	164.063	112.648	0.496453
2014-12-05 02:00:00		11.0	56.8691	164.063	113.648	0.504251
2014-12-05 03:00:00		11.0	56.8691	164.063	115.295	0.517098
2014-12-05 04:00:00		11.0	56.8691	164.063	115.353	0.517553
2014-12-05 05:00:00		11.0	56.8691	164.063	115.0	0.5148
2014-12-05 06:00:00		11.0	56.8691	164.063	114.354	0.509757
2014-12-05 07:00:00		11.0	56.8691	164.063	113.354	0.50196
2014-12-05 08:00:00		11.0	56.8691	164.063	114.938	0.514315
2014-12-05 09:00:00		11.0	56.8691	164.063	113.417	0.502456
2014-12-05 10:00:00		11.0	56.8691	164.063	107.482	0.456163
2014-12-05 11:00:00		11.0	56.8691	164.063	105.645	0.441832
2014-12-05 12:00:00		11.0	56.8691	164.063	106.0	0.4446
2014-12-05 13:00:00		11.0	56.8691	164.063	113.734	0.504929
2014-12-05 14:00:00		11.0	56.8691	164.063	110.269	0.477897
2014-12-05 15:00:00		11.0	56.8691	164.063	102.781	0.419492
2014-12-05 16:00:00		11.0	56.8691	164.063	101.0	0.4056
2014-12-05 17:00:00		11.0	56.8691	164.063	101.643	0.410617
2014-12-05 18:00:00		11.0	56.8691	164.063	102.0	0.4134
2014-12-05 19:00:00		11.0	56.8691	164.063	105.856	0.443473
2014-12-05 20:00:00		11.0	56.8691	164.063	106.715	0.45018
2014-12-05 21:00:00		11.0	56.8691	164.063	109.21	0.46964
2014-12-05 22:00:00		11.0	56.8691	164.063	109.075	0.468583
2014-12-05 23:00:00		11.0	56.8691	164.063	108.641	0.465204
2014-12-06 00:00:00		11.0	56.8691	164.063	108.359	0.462999
2014-12-06 01:00:00		11.0	56.8691	164.063	106.718	0.450202
2014-12-06 02:00:00		11.0	56.8691	164.063	111.125	0.484577
2014-12-06 03:00:00		11.0	56.8691	164.063	115.921	0.521985
2014-12-06 04:00:00		11.0	56.8691	164.063	115.72	0.520414
2014-12-06 05:00:00		11.0	56.8691	164.063	116.919	0.529772
2014-12-06 06:00:00		11.0	56.8691	164.063	118.0	0.5382
2014-12-06 07:00:00		11.0	56.8691	164.063	112.247	0.493324
2014-12-06 08:00:00		11.0	56.8691	164.063	105.805	0.44308
2014-12-06 09:00:00		11.0	56.8691	164.063	104.0	0.429
2014-12-06 10:00:00		11.0	56.8691	164.063	105.277	0.438957
2014-12-06 11:00:00		11.0	56.8691	164.063	109.189	0.469477
2014-12-06 12:00:00		11.0	56.8691	164.063	108.45	0.463707
2014-12-06 13:00:00		11.0	56.8691	164.063	106.363	0.447429
2014-12-06 14:00:00		11.0	56.8691	164.063	113.007	0.499258
2014-12-06 15:00:00		11.0	56.8691	164.063	108.085	0.460865
2014-12-06 16:00:00		11.0	56.8691	164.063	102.364	0.416235
2014-12-06 17:00:00		11.0	56.8691	164.063	104.545	0.43325
2014-12-06 18:00:00		11.0	56.8691	164.063	109.816	0.474362
2014-12-06 19:00:00		11.0	56.8691	164.063	106.915	0.451735
2014-12-06 20:00:00		11.0	56.8691	164.063	109.718	0.473603
2014-12-06 21:00:00		11.0	56.8691	164.063	111.095	0.484339
2014-12-06 22:00:00		11.0	56.8691	164.063	111.904	0.490655
2014-12-06 23:00:00		11.0	56.8691	164.063	109.193	0.469503
2014-12-07 00:00:00		11.0	56.8691	164.063	113.343	0.501873
2014-12-07 01:00:00		11.0	56.8691	164.063	220.974	1.3414
2014-12-07 02:00:00		11.0	56.8691	164.063	172.636	0.964359
2014-12-07 03:00:00		11.0	56.8691	164.063	106.199	0.446155
2014-12-07 04:00:00		11.0	56.8691	164.063	107.166	0.453693
2014-12-07 05:00:00		11.0	56.8691	164.063	110.898	0.482805
2014-12-07 06:00:00		11.0	56.8691	164.063	112.632	0.496332
2014-12-07 07:00:00		11.0	56.8691	164.063	114.896	0.51399
2014-12-07 08:00:00		11.0	56.8691	164.063	114.105	0.507817
2014-12-07 09:00:00		11.0	56.8691	164.063	109.211	0.469646
2014-12-07 10:00:00		11.0	56.8691	164.063	106.369	0.447477
2014-12-07 11:00:00		11.0	56.8691	164.063	107.262	0.454443
2014-12-07 12:00:00		11.0	56.8691	164.063	108.631	0.465119
2014-12-07 13:00:00		11.0	56.8691	164.063	108.37	0.463083
2014-12-07 14:00:00		11.0	56.8691	164.063	107.37	0.455285
2014-12-07 15:00:00		11.0	56.8691	164.063	103.221	0.422924
2014-12-07 16:00:00		11.0	56.8691	164.063	101.63	0.41051
2014-12-07 17:00:00		11.0	56.8691	164.063	101.371	0.408492
2014-12-07 18:00:00		11.0	56.8691	164.063	104.145	0.430131
2014-12-07 19:00:00		11.0	56.8691	164.063	106.0	0.4446
2014-12-07 20:00:00		11.0	56.8691	164.063	103.486	0.424993
2014-12-07 21:00:00		11.0	56.8691	164.063	103.256	0.423199
2014-12-07 22:00:00		11.0	56.8691	164.063	105.256	0.438795
2014-12-07 23:00:00		11.0	56.8691	164.063	112.276	0.493553
2014-12-08 00:00:00		11.0	56.8691	164.063	107.22	0.454115
2014-12-08 01:00:00		11.0	56.8691	164.063	104.507	0.432955
2014-12-08 02:00:00		11.0	56.8691	164.063	103.494	0.425054
2014-12-08 03:00:00		11.0	56.8691	164.063	165.874	0.911614
2014-12-08 04:00:00		11.0	56.8691	164.063	203.316	1.20367
2014-12-08 05:00:00		11.0	56.8691	164.063	240.759	1.49572
2014-12-08 06:00:00		11.0	56.8691	164.063	107.378	0.455346
2014-12-08 07:00:00		11.0	56.8691	164.063	109.375	0.470924
2014-12-08 08:00:00		11.0	56.8691	164.063	108.375	0.463126
2014-12-08 09:00:00		11.0	56.8691	164.063	109.249	0.469943
2014-12-08 10:00:00		11.0	56.8691	164.063	106.879	0.451454
2014-12-08 11:00:00		11.0	56.8691	164.063	105.0	0.4368
2014-12-08 12:00:00		11.0	56.8691	164.063	105.0	0.4368
2014-12-08 13:00:00		11.0	56.8691	164.063	106.87	0.451388
2014-12-08 14:00:00		11.0	56.8691	164.063	103.638	0.426176
2014-12-08 15:00:00		11.0	56.8691	164.063	105.983	0.444468
2014-12-08 16:00:00		11.0	56.8691	164.063	108.377	0.463144
2014-12-08 17:00:00		11.0	56.8691	164.063	102.399	0.416513
2014-12-08 18:00:00		11.0	56.8691	164.063	99.622	0.394852
2014-12-08 19:00:00		11.0	56.8691	164.063	101.865	0.412345
2014-12-08 20:00:00		11.0	56.8691	164.063	104.242	0.430891
2014-12-08 21:00:00		11.0	56.8691	164.063	100.653	0.402897
2014-12-08 22:00:00		11.0	56.8691	164.063	99.862	0.396723
2014-12-08 23:00:00		11.0	56.8691	164.063	102.861	0.420117
2014-12-09 00:00:00		11.0	56.8691	164.063	104.62	0.433837
2014-12-09 01:00:00		11.0	56.8691	164.063	105.62	0.441635
2014-12-09 02:00:00		11.0	56.8691	164.063	101.663	0.410773
2014-12-09 03:00:00		11.0	56.8691	164.063	102.096	0.414151
2014-12-09 04:00:00		11.0	56.8691	164.063	101.524	0.409687
2014-12-09 05:00:00		11.0	56.8691	164.063	101.237	0.407452
2014-12-09 06:00:00		11.0	56.8691	164.063	100.145	0.398929
2014-12-09 07:00:00		11.0	56.8691	164.063	98.3818	0.385178
2014-12-09 08:00:00		11.0	56.8691	164.063	103.561	0.425575
2014-12-09 09:00:00		11.0	56.8691	164.063	116.882	0.529477
2014-12-09 10:00:00		11.0	56.8691	164.063	117.444	0.533864
2014-12-09 11:00:00		11.0	56.8691	164.063	105.978	0.444431
2014-12-09 12:00:00		11.0	56.8691	164.063	99.7665	0.395978
2014-12-09 13:00:00		11.0	56.8691	164.063	105.165	0.438086
2014-12-09 14:00:00		11.0	56.8691	164.063	118.857	0.544882
2014-12-09 15:00:00		11.0	56.8691	164.063	112.071	0.491955
2014-12-09 16:00:00		11.0	56.8691	164.063	105.231	0.4386
2014-12-09 17:00:00		11.0	56.8691	164.063	99.2339	0.391824
2014-12-09 18:00:00		11.0	56.8691	164.063	95.6148	0.363596
2014-12-09 19:00:00		11.0	56.8691	164.063	98.4582	0.385774
2014-12-09 20:00:00		11.0	56.8691	164.063	107.371	0.455296
2014-12-09 21:00:00		11.0	56.8691	164.063	101.562	0.409985
2014-12-09 22:00:00		11.0	56.8691	164.063	99.9097	0.397096
2014-12-09 23:00:00		11.0	56.8691	164.063	100.546	0.402061
2014-12-10 00:00:00		11.0	56.8691	164.063	105.132	0.437826
2014-12-10 01:00:00		11.0	56.8691	164.063	106.548	0.448878
2014-12-10 02:00:00		11.0	56.8691	164.063	108.063	0.460692
2014-12-10 03:00:00		11.0	56.8691	164.063	102.04	0.41371
2014-12-10 04:00:00		11.0	56.8691	164.063	99.4482	0.393496
2014-12-10 05:00:00		11.0	56.8691	164.063	102.224	0.415144
2014-12-10 06:00:00		11.0	56.8691	164.063	104.223	0.430739
2014-12-10 07:00:00		11.0	56.8691	164.063	115.391	0.517847
2014-12-10 08:00:00		11.0	56.8691	164.063	138.495	0.698063
2014-12-10 09:00:00		11.0	56.8691	164.063	142.285	0.72762
2014-12-10 10:00:00		11.0	56.8691	164.063	116.036	0.522883
2014-12-10 11:00:00		11.0	56.8691	164.063	98.9509	0.389617
2014-12-10 12:00:00		11.0	56.8691	164.063	96.3904	0.369646
2014-12-10 13:00:00		11.0	56.8691	164.063	96.0	0.3666
2014-12-10 14:00:00		11.0	56.8691	164.063	103.308	0.423602
2014-12-10 15:00:00		11.0	56.8691	164.063	105.565	0.441208
2014-12-10 16:00:00		11.0	56.8691	164.063	104.0	0.429
2014-12-10 17:00:00		11.0	56.8691	164.063	104.608	0.433744
2014-12-10 18:00:00		11.0	56.8691	164.063	98.9212	0.389385
2014-12-10 19:00:00		11.0	56.8691	164.063	98.6456	0.387236
2014-12-10 20:00:00		11.0	56.8691	164.063	98.5707	0.386651
2014-12-10 21:00:00		11.0	56.8691	164.063	99.4282	0.39334
2014-12-10 22:00:00		11.0	56.8691	164.063	102.214	0.415066
2014-12-10 23:00:00		11.0	56.8691	164.063	104.213	0.430661
2014-12-11 00:00:00		11.0	56.8691	164.063	102.575	0.417886
2014-12-11 01:00:00		11.0	56.8691	164.063	104.636	0.433958
2014-12-11 02:00:00		11.0	56.8691	164.063	104.577	0.433503
2014-12-11 03:00:00		11.0	56.8691	164.063	100.578	0.402312
2014-12-11 04:00:00		11.0	56.8691	164.063	100.21	0.399437
2014-12-11 05:00:00		11.0	56.8691	164.063	100.395	0.400885
2014-12-11 06:00:00		11.0	56.8691	164.063	100.0	0.3978
2014-12-11 07:00:00		11.0	56.8691	164.063	103.624	0.426067
2014-12-11 08:00:00		11.0	56.8691	164.063	109.622	0.472854
2014-12-11 09:00:00		11.0	56.8691	164.063	105.362	0.439625
2014-12-11 10:00:00		11.0	56.8691	164.063	99.7937	0.396191
2014-12-11 11:00:00		11.0	56.8691	164.063	103.823	0.42762
2014-12-11 12:00:00		11.0	56.8691	164.063	100.974	0.405397
2014-12-11 13:00:00		11.0	56.8691	164.063	95.7953	0.365004
2014-12-11 14:00:00		11.0	56.8691	164.063	92.5918	0.340016
2014-12-11 15:00:00		11.0	56.8691	164.063	92.2035	0.336988
2014-12-11 16:00:00		11.0	56.8691	164.063	98.4135	0.385425
2014-12-11 17:00:00		11.0	56.8691	164.063	98.9939	0.389952
2014-12-11 18:00:00		11.0	56.8691	164.063	103.009	0.421273
2014-12-11 19:00:00		11.0	56.8691	164.063	102.795	0.419604
2014-12-11 20:00:00		11.0	56.8691	164.063	97.5985	0.379068
2014-12-11 21:00:00		11.0	56.8691	164.063	96.6001	0.371281
2014-12-11 22:00:00		11.0	56.8691	164.063	98.1997	0.383757
2014-12-11 23:00:00		11.0	56.8691	164.063	98.4006	0.385325
2014-12-12 00:00:00		11.0	56.8691	164.063	99.797	0.396217
2014-12-12 01:00:00		11.0	56.8691	164.063	103.395	0.42428
2014-12-12 02:00:00		11.0	56.8691	164.063	100.811	0.404125
2014-12-12 03:00:00		11.0	56.8691	164.063	98.5982	0.386866
2014-12-12 04:00:00		11.0	56.8691	164.063	100.196	0.399327
2014-12-12 05:00:00		11.0	56.8691	164.063	129.088	0.624683
2014-12-12 06:00:00		11.0	56.8691	164.063	119.328	0.54856
2014-12-12 07:00:00		11.0	56.8691	164.063	114.926	0.514225
2014-12-12 08:00:00		11.0	56.8691	164.063	122.016	0.569526
2014-12-12 09:00:00		11.0	56.8691	164.063	109.86	0.474704
2014-12-12 10:00:00		11.0	56.8691	164.063	103.596	0.425851
2014-12-12 11:00:00		11.0	56.8691	164.063	101.616	0.410407
2014-12-12 12:00:00		11.0	56.8691	164.063	97.6173	0.379215
2014-12-12 13:00:00		11.0	56.8691	164.063	94.8092	0.357312
2014-12-12 14:00:00		11.0	56.8691	164.063	94.5951	0.355642
2014-12-12 15:00:00		11.0	56.8691	164.063	97.9742	0.381998
2014-12-12 16:00:00		11.0	56.8691	164.063	98.2163	0.383887
2014-12-12 17:00:00		11.0	56.8691	164.063	101.754	0.411483
2014-12-12 18:00:00		11.0	56.8691	164.063	106.782	0.450696
2014-12-12 19:00:00		11.0	56.8691	164.063	106.813	0.450942
2014-12-12 20:00:00		11.0	56.8691	164.063	103.627	0.426093
2014-12-12 21:00:00		11.0	56.8691	164.063	97.8498	0.381028
2014-12-12 22:00:00		11.0	56.8691	164.063	95.5926	0.363422
2014-12-12 23:00:00		11.0	56.8691	164.063	101.923	0.412802
2014-12-13 00:00:00		11.0	56.8691	164.063	104.224	0.430746
2014-12-13 01:00:00		11.0	56.8691	164.063	104.184	0.430432
2014-12-13 02:00:00		11.0	56.8691	164.063	102.043	0.413732
2014-12-13 03:00:00		11.0	56.8691	164.063	102.956	0.420858
2014-12-13 04:00:00		11.0	56.8691	164.063	104.409	0.432191
2014-12-13 05:00:00		11.0	56.8691	164.063	104.0	0.429
2014-12-13 06:00:00		11.0	56.8691	164.063	103.41	0.424395
2014-12-13 07:00:00		11.0	56.8691	164.063	102.41	0.416597
2014-12-13 08:00:00		11.0	56.8691	164.063	105.539	0.441004
2014-12-13 09:00:00		11.0	56.8691	164.063	103.873	0.42801
2014-12-13 10:00:00		11.0	56.8691	164.063	101.0	0.4056
2014-12-13 11:00:00		11.0	56.8691	164.063	103.945	0.428571
2014-12-13 12:00:00		11.0	56.8691	164.063	107.177	0.453784
2014-12-13 13:00:00		11.0	56.8691	164.063	99.7641	0.39596
2014-12-13 14:00:00		11.0	56.8691	164.063	98.1152	0.383099
2014-12-13 15:00:00		11.0	56.8691	164.063	101.0	0.4056
2014-12-13 16:00:00		11.0	56.8691	164.063	99.8253	0.396438
2014-12-13 17:00:00		11.0	56.8691	164.063	101.348	0.408316
2014-12-13 18:00:00		11.0	56.8691	164.063	102.413	0.416623
2014-12-13 19:00:00		11.0	56.8691	164.063	103.759	0.427124
2014-12-13 20:00:00		11.0	56.8691	164.063	100.896	0.404792
2014-12-13 21:00:00		11.0	56.8691	164.063	99.7578	0.395911
2014-12-13 22:00:00		11.0	56.8691	164.063	98.6573	0.387327
2014-12-13 23:00:00		11.0	56.8691	164.063	97.5854	0.378966
2014-12-14 00:00:00		11.0	56.8691	164.063	96.8298	0.373072
2014-12-14 01:00:00		11.0	56.8691	164.063	98.9242	0.389409
2014-12-14 02:00:00		11.0	56.8691	164.063	100.415	0.40104
2014-12-14 03:00:00		11.0	56.8691	164.063	100.0	0.3978
2014-12-14 04:00:00		11.0	56.8691	164.063	98.832	0.38869
2014-12-14 05:00:00		11.0	56.8691	164.063	102.086	0.414071
2014-12-14 06:00:00		11.0	56.8691	164.063	100.332	0.400393
2014-12-14 07:00:00		11.0	56.8691	164.063	99.3327	0.392595
2014-12-14 08:00:00		11.0	56.8691	164.063	100.417	0.401055
2014-12-14 09:00:00		11.0	56.8691	164.063	100.582	0.402342
2014-12-14 10:00:00		11.0	56.8691	164.063	101.0	0.4056
2014-12-14 11:00:00		11.0	56.8691	164.063	99.2547	0.391986
2014-12-14 12:00:00		11.0	56.8691	164.063	98.0	0.3822
2014-12-14 13:00:00		11.0	56.8691	164.063	100.325	0.400334
2014-12-14 14:00:00		11.0	56.8691	164.063	99.6762	0.395274
2014-12-14 15:00:00		11.0	56.8691	164.063	96.258	0.368612
2014-12-14 16:00:00		11.0	56.8691	164.063	97.902	0.381435
2014-12-14 17:00:00		11.0	56.8691	164.063	100.0	0.3978
2014-12-14 18:00:00		11.0	56.8691	164.063	98.2605	0.384232
2014-12-14 19:00:00		11.0	56.8691	164.063	99.3182	0.392482
2014-12-14 20:00:00		11.0	56.8691	164.063	99.2622	0.392045
2014-12-14 21:00:00		11.0	56.8691	164.063	96.263	0.368651
2014-12-14 22:00:00		11.0	56.8691	164.063	94.4213	0.354286
2014-12-14 23:00:00		11.0	56.8691	164.063	94.5784	0.355512
2014-12-15 00:00:00		11.0	56.8691	164.063	97.3127	0.376839
2014-12-15 01:00:00		11.0	56.8691	164.063	99.0	0.39
2014-12-15 02:00:00		11.0	56.8691	164.063	102.466	0.417032
2014-12-15 03:00:00		11.0	56.8691	164.063	101.537	0.409788
2014-12-15 04:00:00		11.0	56.8691	164.063	102.461	0.416993
2014-12-15 05:00:00		11.0	56.8691	164.063	103.847	0.427807
2014-12-15 06:00:00		11.0	56.8691	164.063	112.22	0.493113
2014-12-15 07:00:00		11.0	56.8691	164.063	105.753	0.442675
2014-12-15 08:00:00		11.0	56.8691	164.063	119.602	0.550699
2014-12-15 09:00:00		11.0	56.8691	164.063	116.861	0.529318
2014-12-15 10:00:00		11.0	56.8691	164.063	100.275	0.399942
2014-12-15 11:00:00		11.0	56.8691	164.063	103.599	0.42587
2014-12-15 12:00:00		11.0	56.8691	164.063	113.32	0.501697
2014-12-15 13:00:00		11.0	56.8691	164.063	117.426	0.533721
2014-12-15 14:00:00		11.0	56.8691	164.063	108.39	0.463242
2014-12-15 15:00:00		11.0	56.8691	164.063	100.279	0.399975
2014-12-15 16:00:00		11.0	56.8691	164.063	128.246	0.618118
2014-12-15 17:00:00		11.0	56.8691	164.063	118.476	0.54191
2014-12-15 18:00:00		11.0	56.8691	164.063	99.0102	0.39008
2014-12-15 19:00:00		11.0	56.8691	164.063	102.0	0.4134
2014-12-15 20:00:00		11.0	56.8691	164.063	104.862	0.435721
2014-12-15 21:00:00		11.0	56.8691	164.063	111.576	0.488097
2014-12-15 22:00:00		11.0	56.8691	164.063	110.999	0.483589
2014-12-15 23:00:00		11.0	56.8691	164.063	111.427	0.486933
2014-12-16 00:00:00		11.0	56.8691	164.063	114.571	0.511453
2014-12-16 01:00:00		11.0	56.8691	164.063	114.429	0.510349
2014-12-16 02:00:00		11.0	56.8691	164.063	120.274	0.55594
2014-12-16 03:00:00		11.0	56.8691	164.063	118.159	0.539437
2014-12-16 04:00:00		11.0	56.8691	164.063	107.871	0.459197
2014-12-16 05:00:00		11.0	56.8691	164.063	105.709	0.442328
2014-12-16 06:00:00		11.0	56.8691	164.063	108.708	0.465721
2014-12-16 07:00:00		11.0	56.8691	164.063	104.879	0.435856
2014-12-16 08:00:00		11.0	56.8691	164.063	108.393	0.463269
2014-12-16 09:00:00		11.0	56.8691	164.063	107.179	0.453793
2014-12-16 10:00:00		11.0	56.8691	164.063	110.523	0.479876
2014-12-16 11:00:00		11.0	56.8691	164.063	108.482	0.463956
2014-12-16 12:00:00		11.0	56.8691	164.063	102.568	0.417827
2014-12-16 13:00:00		11.0	56.8691	164.063	106.404	0.447751
2014-12-16 14:00:00		11.0	56.8691	164.063	107.299	0.454731
2014-12-16 15:00:00		11.0	56.8691	164.063	108.834	0.466705
2014-12-16 16:00:00		11.0	56.8691	164.063	108.167	0.461506
2014-12-16 17:00:00		11.0	56.8691	164.063	115.623	0.519661
2014-12-16 18:00:00		11.0	56.8691	164.063	108.293	0.462482
2014-12-16 19:00:00		11.0	56.8691	164.063	107.177	0.453781
2014-12-16 20:00:00		11.0	56.8691	164.063	112.174	0.49276
2014-12-16 21:00:00		11.0	56.8691	164.063	106.046	0.44496
2014-12-16 22:00:00		11.0	56.8691	164.063	109.775	0.474043
2014-12-16 23:00:00		11.0	56.8691	164.063	121.207	0.563216
2014-12-17 00:00:00		11.0	56.8691	164.063	126.564	0.604999
2014-12-17 01:00:00		11.0	56.8691	164.063	123.618	0.582018
2014-12-17 02:00:00		11.0	56.8691	164.063	116.492	0.526441
2014-12-17 03:00:00		11.0	56.8691	164.063	123.7	0.582662
2014-12-17 04:00:00		11.0	56.8691	164.063	115.113	0.515683
2014-12-17 05:00:00		11.0	56.8691	164.063	104.813	0.435342
2014-12-17 06:00:00		11.0	56.8691	164.063	100.814	0.404151
2014-12-17 07:00:00		11.0	56.8691	164.063	94.8759	0.357832
2014-12-17 08:00:00		11.0	56.8691	164.063	97.9325	0.381673
2014-12-17 09:00:00		11.0	56.8691	164.063	98.1925	0.383701
2014-12-17 10:00:00		11.0	56.8691	164.063	96.0	0.3666
2014-12-17 11:00:00		11.0	56.8691	164.063	100.488	0.401603
2014-12-17 12:00:00		11.0	56.8691	164.063	102.318	0.415884
2014-12-17 13:00:00		11.0	56.8691	164.063	102.68	0.418707
2014-12-17 14:00:00		11.0	56.8691	164.063	104.56	0.433367
2014-12-17 15:00:00		11.0	56.8691	164.063	106.679	0.449894
2014-12-17 16:00:00		11.0	56.8691	164.063	102.966	0.420938
2014-12-17 17:00:00		11.0	56.8691	164.063	96.764	0.372559
2014-12-17 18:00:00		11.0	56.8691	164.063	98.9111	0.389307
2014-12-17 19:00:00		11.0	56.8691	164.063	98.0908	0.382909
2014-12-17 20:00:00		11.0	56.8691	164.063	96.6745	0.371861
2014-12-17 21:00:00		11.0	56.8691	164.063	99.1158	0.390903
2014-12-17 22:00:00		11.0	56.8691	164.063	98.3271	0.384752
2014-12-17 23:00:00		11.0	56.8691	164.063	98.672	0.387442
2014-12-18 00:00:00		11.0	56.8691	164.063	102.228	0.41518
2014-12-18 01:00:00		11.0	56.8691	164.063	101.216	0.407285
2014-12-18 02:00:00		11.0	56.8691	164.063	104.009	0.429067
2014-12-18 03:00:00		11.0	56.8691	164.063	109.669	0.473216
2014-12-18 04:00:00		11.0	56.8691	164.063	107.108	0.453245
2014-12-18 05:00:00		11.0	56.8691	164.063	106.778	0.450671
2014-12-18 06:00:00		11.0	56.8691	164.063	105.112	0.437675
2014-12-18 07:00:00		11.0	56.8691	164.063	99.7801	0.396085
2014-12-18 08:00:00		11.0	56.8691	164.063	98.5546	0.386526
2014-12-18 09:00:00		11.0	56.8691	164.063	100.109	0.398647
2014-12-18 10:00:00		11.0	56.8691	164.063	106.54	0.448813
2014-12-18 11:00:00		11.0	56.8691	164.063	100.479	0.401537
2014-12-18 12:00:00		11.0	56.8691	164.063	97.5345	0.378569
2014-12-18 13:00:00		11.0	56.8691	164.063	102.0	0.4134
2014-12-18 14:00:00		11.0	56.8691	164.063	109.741	0.473776
2014-12-18 15:00:00		11.0	56.8691	164.063	122.631	0.574325
2014-12-18 16:00:00		11.0	56.8691	164.063	126.895	0.607583
2014-12-18 17:00:00		11.0	56.8691	164.063	128.208	0.617824
2014-12-18 18:00:00		11.0	56.8691	164.063	120.068	0.554329
2014-12-18 19:00:00		11.0	56.8691	164.063	130.751	0.63766
2014-12-18 20:00:00		11.0	56.8691	164.063	134.424	0.666308
2014-12-18 21:00:00		11.0	56.8691	164.063	131.061	0.640072
2014-12-18 22:00:00		11.0	56.8691	164.063	142.608	0.730143
2014-12-18 23:00:00		11.0	56.8691	164.063	230.56	1.41617
2014-12-19 00:00:00		11.0	56.8691	164.063	288.648	1.86925
2014-12-19 01:00:00		11.0	56.8691	164.063	235.363	1.45363
2014-12-19 02:00:00		11.0	56.8691	164.063	198.0	1.1622
2014-12-19 03:00:00		11.0	56.8691	164.063	175.491	0.986627
2014-12-19 04:00:00		11.0	56.8691	164.063	152.61	0.808159
2014-12-19 05:00:00		11.0	56.8691	164.063	159.421	0.861281
2014-12-19 06:00:00		11.0	56.8691	164.063	143.88	0.740066
2014-12-19 07:00:00		11.0	56.8691	164.063	165.64	0.909795
2014-12-19 08:00:00		11.0	56.8691	164.063	146.333	0.759198
2014-12-19 09:00:00		11.0	56.8691	164.063	103.095	0.421939
2014-12-19 10:00:00		11.0	56.8691	164.063	104.0	0.429
2014-12-19 11:00:00		11.0	56.8691	164.063	105.64	0.441795
2014-12-19 12:00:00		11.0	56.8691	164.063	115.744	0.520605
2014-12-19 13:00:00		11.0	56.8691	164.063	260.651	1.65088
2014-12-19 14:00:00		11.0	56.8691	164.063	234.143	1.44412
2014-12-19 15:00:00		11.0	56.8691	164.063	108.815	0.466556
2014-12-19 16:00:00		11.0	56.8691	164.063	102.545	0.417654
2014-12-19 17:00:00		11.0	56.8691	164.063	105.18	0.438208
2014-12-19 18:00:00		11.0	56.8691	164.063	110.269	0.477899
2014-12-19 19:00:00		11.0	56.8691	164.063	114.089	0.507695
2014-12-19 20:00:00		11.0	56.8691	164.063	118.266	0.540273
2014-12-19 21:00:00		11.0	56.8691	164.063	113.93	0.506453
2014-12-19 22:00:00		11.0	56.8691	164.063	114.521	0.511068
2014-12-19 23:00:00		11.0	56.8691	164.063	129.777	0.630062
2014-12-20 00:00:00		11.0	56.8691	164.063	140.715	0.715373
2014-12-20 01:00:00		11.0	56.8691	164.063	157.651	0.847476
2014-12-20 02:00:00		11.0	56.8691	164.063	170.0	0.9438
2014-12-20 03:00:00		11.0	56.8691	164.063	148.859	0.778903
2014-12-20 04:00:00		11.0	56.8691	164.063	128.833	0.622696
2014-12-20 05:00:00		11.0	56.8691	164.063	146.494	0.760457
2014-12-20 06:00:00		11.0	56.8691	164.063	137.021	0.686562
2014-12-20 07:00:00		11.0	56.8691	164.063	116.623	0.527458
2014-12-20 08:00:00		11.0	56.8691	164.063	113.134	0.500244
2014-12-20 09:00:00		11.0	56.8691	164.063	105.758	0.442709
2014-12-20 10:00:00		11.0	56.8691	164.063	105.16	0.438052
2014-12-20 11:00:00		11.0	56.8691	164.063	107.54	0.456611
2014-12-20 12:00:00		11.0	56.8691	164.063	108.54	0.464409
2014-12-20 13:00:00		11.0	56.8691	164.063	113.314	0.501652
2014-12-20 14:00:00		11.0	56.8691	164.063	108.915	0.467335
2014-12-20 15:00:00		11.0	56.8691	164.063	105.232	0.438613
2014-12-20 16:00:00		11.0	56.8691	164.063	106.923	0.451802
2014-12-20 17:00:00		11.0	56.8691	164.063	113.531	0.503339
2014-12-20 18:00:00		11.0	56.8691	164.063	118.387	0.54122
2014-12-20 19:00:00		11.0	56.8691	164.063	148.703	0.777687
2014-12-20 20:00:00		11.0	56.8691	164.063	144.85	0.74763
2014-12-20 21:00:00		11.0	56.8691	164.063	131.42	0.642874
2014-12-20 22:00:00		11.0	56.8691	164.063	126.905	0.607656
2014-12-20 23:00:00		11.0	56.8691	164.063	116.754	0.528478
2014-12-21 00:00:00		11.0	56.8691	164.063	122.144	0.570522
2014-12-21 01:00:00		11.0	56.8691	164.063	124.536	0.589178
2014-12-21 02:00:00		11.0	56.8691	164.063	151.235	0.797431
2014-12-21 03:00:00		11.0	56.8691	164.063	152.06	0.803867
2014-12-21 04:00:00		11.0	56.8691	164.063	128.721	0.621826
2014-12-21 05:00:00		11.0	56.8691	164.063	128.742	0.621988
2014-12-21 06:00:00		11.0	56.8691	164.063	132.0	0.6474
2014-12-21 07:00:00		11.0	56.8691	164.063	125.058	0.593251
2014-12-21 08:00:00		11.0	56.8691	164.063	127.54	0.61261
2014-12-21 09:00:00		11.0	56.8691	164.063	123.264	0.579258
2014-12-21 10:00:00		11.0	56.8691	164.063	113.0	0.4992
2014-12-21 11:00:00		11.0	56.8691	164.063	115.131	0.515822
2014-12-21 12:00:00		11.0	56.8691	164.063	131.906	0.646665
2014-12-21 13:00:00		11.0	56.8691	164.063	133.827	0.661647
2014-12-21 14:00:00		11.0	56.8691	164.063	127.191	0.609888
2014-12-21 15:00:00		11.0	56.8691	164.063	126.811	0.606925
2014-12-21 16:00:00		11.0	56.8691	164.063	132.5	0.651298
2014-12-21 17:00:00		11.0	56.8691	164.063	130.974	0.639395
2014-12-21 18:00:00		11.0	56.8691	164.063	119.285	0.548225
2014-12-21 19:00:00		11.0	56.8691	164.063	118.652	0.543286
2014-12-21 20:00:00		11.0	56.8691	164.063	119.41	0.549195
2014-12-21 21:00:00		11.0	56.8691	164.063	120.119	0.554731
2014-12-21 22:00:00		11.0	56.8691	164.063	123.059	0.577661
2014-12-21 23:00:00		11.0	56.8691	164.063	124.529	0.589128
2014-12-22 00:00:00		11.0	56.8691	164.063	124.471	0.588674
2014-12-22 01:00:00		11.0	56.8691	164.063	133.517	0.659235
2014-12-22 02:00:00		11.0	56.8691	164.063	129.845	0.630594
2014-12-22 03:00:00		11.0	56.8691	164.063	119.0	0.546
2014-12-22 04:00:00		11.0	56.8691	164.063	157.537	0.846589
2014-12-22 05:00:00		11.0	56.8691	164.063	155.066	0.827316
2014-12-22 06:00:00		11.0	56.8691	164.063	119.891	0.552951
2014-12-22 07:00:00		11.0	56.8691	164.063	114.312	0.509437
2014-12-22 08:00:00		11.0	56.8691	164.063	117.318	0.532882
2014-12-22 09:00:00		11.0	56.8691	164.063	110.37	0.478688
2014-12-22 10:00:00		11.0	56.8691	164.063	102.156	0.414615
2014-12-22 11:00:00		11.0	56.8691	164.063	106.577	0.449101
2014-12-22 12:00:00		11.0	56.8691	164.063	109.051	0.468396
2014-12-22 13:00:00		11.0	56.8691	164.063	110.0	0.4758
2014-12-22 14:00:00		11.0	56.8691	164.063	106.851	0.451237
2014-12-22 15:00:00		11.0	56.8691	164.063	110.295	0.4781
2014-12-22 16:00:00		11.0	56.8691	164.063	115.476	0.518511
2014-12-22 17:00:00		11.0	56.8691	164.063	118.668	0.543411
2014-12-22 18:00:00		11.0	56.8691	164.063	113.096	0.499952
2014-12-22 19:00:00		11.0	56.8691	164.063	105.0	0.4368
2014-12-22 20:00:00		11.0	56.8691	164.063	107.093	0.453123
2014-12-22 21:00:00		11.0	56.8691	164.063	107.431	0.455764
2014-12-22 22:00:00		11.0	56.8691	164.063	109.136	0.469059
2014-12-22 23:00:00		11.0	56.8691	164.063	111.478	0.487326
2014-12-23 00:00:00		11.0	56.8691	164.063	113.088	0.499889
2014-12-23 01:00:00		11.0	56.8691	164.063	111.348	0.486318
2014-12-23 02:00:00		11.0	56.8691	164.063	113.734	0.504922
2014-12-23 03:00:00		11.0	56.8691	164.063	119.521	0.550063
2014-12-23 04:00:00		11.0	56.8691	164.063	116.355	0.525371
2014-12-23 05:00:00		11.0	56.8691	164.063	119.245	0.54791
2014-12-23 06:00:00		11.0	56.8691	164.063	118.758	0.544116
2014-12-23 07:00:00		11.0	56.8691	164.063	114.04	0.50731
2014-12-23 08:00:00		11.0	56.8691	164.063	111.363	0.486431
2014-12-23 09:00:00		11.0	56.8691	164.063	108.519	0.464251
2014-12-23 10:00:00		11.0	56.8691	164.063	101.734	0.411323
2014-12-23 11:00:00		11.0	56.8691	164.063	97.075	0.374985
2014-12-23 12:00:00		11.0	56.8691	164.063	115.591	0.519408
2014-12-23 13:00:00		11.0	56.8691	164.063	122.709	0.57493
2014-12-23 14:00:00		11.0	56.8691	164.063	118.107	0.539038
2014-12-23 15:00:00		11.0	56.8691	164.063	117.377	0.533337
2014-12-23 16:00:00		11.0	56.8691	164.063	129.521	0.62806
2014-12-23 17:00:00		11.0	56.8691	164.063	122.8	0.57564
2014-12-23 18:00:00		11.0	56.8691	164.063	100.933	0.405076
2014-12-23 19:00:00		11.0	56.8691	164.063	103.132	0.422231
2014-12-23 20:00:00		11.0	56.8691	164.063	137.458	0.689974
2014-12-23 21:00:00		11.0	56.8691	164.063	138.662	0.69936
2014-12-23 22:00:00		11.0	56.8691	164.063	108.361	0.463018
2014-12-23 23:00:00		11.0	56.8691	164.063	104.515	0.433018
2014-12-24 00:00:00		11.0	56.8691	164.063	109.119	0.468927
2014-12-24 01:00:00		11.0	56.8691	164.063	110.942	0.483145
2014-12-24 02:00:00		11.0	56.8691	164.063	108.486	0.463988
2014-12-24 03:00:00		11.0	56.8691	164.063	108.0	0.4602
2014-12-24 04:00:00		11.0	56.8691	164.063	98.7526	0.388071
2014-12-24 05:00:00		11.0	56.8691	164.063	93.0808	0.34383
2014-12-24 06:00:00		11.0	56.8691	164.063	94.4604	0.354591
2014-12-24 07:00:00		11.0	56.8691	164.063	91.9742	0.335199
2014-12-24 08:00:00		11.0	56.8691	164.063	98.6895	0.387578
2014-12-24 09:00:00		11.0	56.8691	164.063	97.8023	0.380658
2014-12-24 10:00:00		11.0	56.8691	164.063	94.0966	0.351754
2014-12-24 11:00:00		11.0	56.8691	164.063	93.3938	0.346272
2014-12-24 12:00:00		11.0	56.8691	164.063	93.6037	0.347909
2014-12-24 13:00:00		11.0	56.8691	164.063	97.4888	0.378212
2014-12-24 14:00:00		11.0	56.8691	164.063	98.5329	0.386357
2014-12-24 15:00:00		11.0	56.8691	164.063	101.532	0.40975
2014-12-24 16:00:00		11.0	56.8691	164.063	98.9179	0.389359
2014-12-24 17:00:00		11.0	56.8691	164.063	97.0394	0.374707
2014-12-24 18:00:00		11.0	56.8691	164.063	101.548	0.409873
2014-12-24 19:00:00		11.0	56.8691	164.063	105.528	0.440918
2014-12-24 20:00:00		11.0	56.8691	164.063	102.928	0.420637
2014-12-24 21:00:00		11.0	56.8691	164.063	95.4388	0.362223
2014-12-24 22:00:00		11.0	56.8691	164.063	93.5254	0.347298
2014-12-24 23:00:00		11.0	56.8691	164.063	94.4918	0.354836
2014-12-25 00:00:00		11.0	56.8691	164.063	94.5079	0.354962
2014-12-25 01:00:00		11.0	56.8691	164.063	95.5076	0.36276
2014-12-25 02:00:00		11.0	56.8691	164.063	96.5074	0.370557
2014-12-25 03:00:00		11.0	56.8691	164.063	94.9717	0.358579
2014-12-25 04:00:00		11.0	56.8691	164.063	93.0	0.3432
2014-12-25 05:00:00		11.0	56.8691	164.063	93.5065	0.347151
2014-12-25 06:00:00		11.0	56.8691	164.063	99.0624	0.390487
2014-12-25 07:00:00		11.0	56.8691	164.063	100.458	0.401374
2014-12-25 08:00:00		11.0	56.8691	164.063	100.54	0.402011
2014-12-25 09:00:00		11.0	56.8691	164.063	105.011	0.436884
2014-12-25 10:00:00		11.0	56.8691	164.063	100.949	0.4052
2014-12-25 11:00:00		11.0	56.8691	164.063	92.467	0.339043
2014-12-25 12:00:00		11.0	56.8691	164.063	90.5129	0.323801
2014-12-25 13:00:00		11.0	56.8691	164.063	98.0483	0.382576
2014-12-25 14:00:00		11.0	56.8691	164.063	99.97	0.397566
2014-12-25 15:00:00		11.0	56.8691	164.063	98.5173	0.386235
2014-12-25 16:00:00		11.0	56.8691	164.063	102.006	0.41345
2014-12-25 17:00:00		11.0	56.8691	164.063	101.491	0.409432
2014-12-25 18:00:00		11.0	56.8691	164.063	99.4974	0.393879
2014-12-25 19:00:00		11.0	56.8691	164.063	99.0	0.39
2014-12-25 20:00:00		11.0	56.8691	164.063	98.4979	0.386084
2014-12-25 21:00:00		11.0	56.8691	164.063	100.509	0.40177
2014-12-25 22:00:00		11.0	56.8691	164.063	103.502	0.425112
2014-12-25 23:00:00		11.0	56.8691	164.063	101.995	0.413361
2014-12-26 00:00:00		11.0	56.8691	164.063	99.499	0.393892
2014-12-26 01:00:00		11.0	56.8691	164.063	102.004	0.413432
2014-12-26 02:00:00		11.0	56.8691	164.063	105.0	0.4368
2014-12-26 03:00:00		11.0	56.8691	164.063	100.499	0.401691
2014-12-26 04:00:00		11.0	56.8691	164.063	99.9989	0.397791
2014-12-26 05:00:00		11.0	56.8691	164.063	102.501	0.41731
2014-12-26 06:00:00		11.0	56.8691	164.063	101.0	0.4056
2014-12-26 07:00:00		11.0	56.8691	164.063	100.003	0.39782
2014-12-26 08:00:00		11.0	56.8691	164.063	103.486	0.424993
2014-12-26 09:00:00		11.0	56.8691	164.063	107.004	0.452428
2014-12-26 10:00:00		11.0	56.8691	164.063	99.5271	0.394112
2014-12-26 11:00:00		11.0	56.8691	164.063	94.4929	0.354845
2014-12-26 12:00:00		11.0	56.8691	164.063	96.0	0.3666
2014-12-26 13:00:00		11.0	56.8691	164.063	98.9825	0.389863
2014-12-26 14:00:00		11.0	56.8691	164.063	99.0192	0.39015
2014-12-26 15:00:00		11.0	56.8691	164.063	95.007	0.358854
2014-12-26 16:00:00		11.0	56.8691	164.063	99.955	0.397449
2014-12-26 17:00:00		11.0	56.8691	164.063	103.52	0.425257
2014-12-26 18:00:00		11.0	56.8691	164.063	101.0	0.4056
2014-12-26 19:00:00		11.0	56.8691	164.063	100.505	0.401736
2014-12-26 20:00:00		11.0	56.8691	164.063	97.5243	0.37849
2014-12-26 21:00:00		11.0	56.8691	164.063	95.0	0.3588
2014-12-26 22:00:00		11.0	56.8691	164.063	97.4729	0.378089
2014-12-26 23:00:00		11.0	56.8691	164.063	97.5285	0.378522
2014-12-27 00:00:00		11.0	56.8691	164.063	95.494	0.362653
2014-12-27 01:00:00		11.0	56.8691	164.063	96.9872	0.3743
2014-12-27 02:00:00		11.0	56.8691	164.063	99.9728	0.397588
2014-12-27 03:00:00		11.0	56.8691	164.063	100.521	0.401866
2014-12-27 04:00:00		11.0	56.8691	164.063	99.4926	0.393843
2014-12-27 05:00:00		11.0	56.8691	164.063	99.5076	0.39396
2014-12-27 06:00:00		11.0	56.8691	164.063	98.0158	0.382324
2014-12-27 07:00:00		11.0	56.8691	164.063	98.4754	0.385908
2014-12-27 08:00:00		11.0	56.8691	164.063	100.0	0.3978
2014-12-27 09:00:00		11.0	56.8691	164.063	98.5263	0.386305
2014-12-27 10:00:00		11.0	56.8691	164.063	96.509	0.37057
2014-12-27 11:00:00		11.0	56.8691	164.063	93.5465	0.347463
2014-12-27 12:00:00		11.0	56.8691	164.063	91.9808	0.33525
2014-12-27 13:00:00		11.0	56.8691	164.063	97.4112	0.377608
2014-12-27 14:00:00		11.0	56.8691	164.063	97.5913	0.379012
2014-12-27 15:00:00		11.0	56.8691	164.063	95.9375	0.366112
2014-12-27 16:00:00		11.0	56.8691	164.063	95.0856	0.359467
2014-12-27 17:00:00		11.0	56.8691	164.063	92.9561	0.342858
2014-12-27 18:00:00		11.0	56.8691	164.063	94.5113	0.354988
2014-12-27 19:00:00		11.0	56.8691	164.063	93.5115	0.34719
2014-12-27 20:00:00		11.0	56.8691	164.063	92.0239	0.335586
2014-12-27 21:00:00		11.0	56.8691	164.063	92.4629	0.339011
2014-12-27 22:00:00		11.0	56.8691	164.063	95.4621	0.362404
2014-12-27 23:00:00		11.0	56.8691	164.063	97.0	0.3744
2014-12-28 00:00:00		11.0	56.8691	164.063	97.9736	0.381994
2014-12-28 01:00:00		11.0	56.8691	164.063	99.4865	0.393795
2014-12-28 02:00:00		11.0	56.8691	164.063	98.5413	0.386422
2014-12-28 03:00:00		11.0	56.8691	164.063	97.9719	0.381981
2014-12-28 04:00:00		11.0	56.8691	164.063	98.5143	0.386212
2014-12-28 05:00:00		11.0	56.8691	164.063	96.0583	0.367055
2014-12-28 06:00:00		11.0	56.8691	164.063	94.4851	0.354784
2014-12-28 07:00:00		11.0	56.8691	164.063	93.0606	0.343672
2014-12-28 08:00:00		11.0	56.8691	164.063	92.4538	0.338939
2014-12-28 09:00:00		11.0	56.8691	164.063	94.9686	0.358555
2014-12-28 10:00:00		11.0	56.8691	164.063	92.6118	0.340172
2014-12-28 11:00:00		11.0	56.8691	164.063	90.4512	0.32332
2014-12-28 12:00:00		11.0	56.8691	164.063	96.3513	0.36934
2014-12-28 13:00:00		11.0	56.8691	164.063	149.803	0.786261
2014-12-28 14:00:00		11.0	56.8691	164.063	147.913	0.771524
2014-12-28 15:00:00		11.0	56.8691	164.063	93.86	0.349908
2014-12-28 16:00:00		11.0	56.8691	164.063	97.5179	0.37844
2014-12-28 17:00:00		11.0	56.8691	164.063	98.9272	0.389432
2014-12-28 18:00:00		11.0	56.8691	164.063	98.5924	0.38682
2014-12-28 19:00:00		11.0	56.8691	164.063	98.8875	0.389123
2014-12-28 20:00:00		11.0	56.8691	164.063	108.253	0.462171
2014-12-28 21:00:00		11.0	56.8691	164.063	105.867	0.443561
2014-12-28 22:00:00		11.0	56.8691	164.063	95.5196	0.362853
2014-12-28 23:00:00		11.0	56.8691	164.063	93.0794	0.34382
2014-12-29 00:00:00		11.0	56.8691	164.063	93.8792	0.350058
2014-12-29 01:00:00		11.0	56.8691	164.063	96.0408	0.366918
2014-12-29 02:00:00		11.0	56.8691	164.063	96.9172	0.373754
2014-12-29 03:00:00		11.0	56.8691	164.063	95.6468	0.363845
2014-12-29 04:00:00		11.0	56.8691	164.063	94.3938	0.354071
2014-12-29 05:00:00		11.0	56.8691	164.063	97.4785	0.378132
2014-12-29 06:00:00		11.0	56.8691	164.063	96.5654	0.37101
2014-12-29 07:00:00		11.0	56.8691	164.063	93.0883	0.343889
2014-12-29 08:00:00		11.0	56.8691	164.063	96.2541	0.368582
2014-12-29 09:00:00		11.0	56.8691	164.063	99.1358	0.391059
2014-12-29 10:00:00		11.0	56.8691	164.063	94.0922	0.351719
2014-12-29 11:00:00		11.0	56.8691	164.063	206.844	1.23118
2014-12-29 12:00:00		11.0	56.8691	164.063	384.435	2.61639
2014-12-29 13:00:00		11.0	56.8691	164.063	346.757	2.3225
2014-12-29 14:00:00		11.0	56.8691	164.063	180.208	1.02342
2014-12-29 15:00:00		11.0	56.8691	164.063	197.051	1.1548
2014-12-29 16:00:00		11.0	56.8691	164.063	314.332	2.06959
2014-12-29 17:00:00		11.0	56.8691	164.063	331.402	2.20274
2014-12-29 18:00:00		11.0	56.8691	164.063	214.32	1.28949
2014-12-29 19:00:00		11.0	56.8691	164.063	95.4229	0.362099
2014-12-29 20:00:00		11.0	56.8691	164.063	92.2597	0.337426
2014-12-29 21:00:00		11.0	56.8691	164.063	93.1588	0.344439
2014-12-29 22:00:00		11.0	56.8691	164.063	99.5265	0.394107
2014-12-29 23:00:00		11.0	56.8691	164.063	101.839	0.412146
2014-12-30 00:00:00		11.0	56.8691	164.063	102.635	0.418356
2014-12-30 01:00:00		11.0	56.8691	164.063	99.5274	0.394113
2014-12-30 02:00:00		11.0	56.8691	164.063	100.889	0.404738
2014-12-30 03:00:00		11.0	56.8691	164.063	103.0	0.4212
2014-12-30 04:00:00		11.0	56.8691	164.063	97.8101	0.380719
2014-12-30 05:00:00		11.0	56.8691	164.063	93.4142	0.346431
2014-12-30 06:00:00		11.0	56.8691	164.063	93.5871	0.347779
2014-12-30 07:00:00		11.0	56.8691	164.063	92.0	0.3354
2014-12-30 08:00:00		11.0	56.8691	164.063	94.8225	0.357416
2014-12-30 09:00:00		11.0	56.8691	164.063	95.6493	0.363864
2014-12-30 10:00:00		11.0	56.8691	164.063	93.4699	0.346865
2014-12-30 11:00:00		11.0	56.8691	164.063	95.4088	0.361988
2014-12-30 12:00:00		11.0	56.8691	164.063	93.7148	0.348776
2014-12-30 13:00:00		11.0	56.8691	164.063	92.3452	0.338092
2014-12-30 14:00:00		11.0	56.8691	164.063	96.4063	0.369769
2014-12-30 15:00:00		11.0	56.8691	164.063	97.5315	0.378546
2014-12-30 16:00:00		11.0	56.8691	164.063	100.277	0.399964
2014-12-30 17:00:00		11.0	56.8691	164.063	103.532	0.42535
2014-12-30 18:00:00		11.0	56.8691	164.063	102.065	0.413905
2014-12-30 19:00:00		11.0	56.8691	164.063	99.1305	0.391018
2014-12-30 20:00:00		11.0	56.8691	164.063	96.5329	0.370757
2014-12-30 21:00:00		11.0	56.8691	164.063	94.5996	0.355677
2014-12-30 22:00:00		11.0	56.8691	164.063	94.8661	0.357756
2014-12-30 23:00:00		11.0	56.8691	164.063	97.4663	0.378037
2014-12-31 00:00:00		11.0	56.8691	164.063	96.6025	0.371299
2014-12-31 01:00:00		11.0	56.8691	164.063	95.9308	0.366061
2014-12-31 02:00:00		11.0	56.8691	164.063	96.5349	0.370772
2014-12-31 03:00:00		11.0	56.8691	164.063	97.3946	0.377478
2014-12-31 04:00:00		11.0	56.8691	164.063	98.0708	0.382752
2014-12-31 05:00:00		11.0	56.8691	164.063	93.2855	0.345427
2014-12-31 06:00:00		11.0	56.8691	164.063	88.536	0.308381
2014-12-31 07:00:00		11.0	56.8691	164.063	87.5362	0.300583
2014-12-31 08:00:00		11.0	56.8691	164.063	87.927	0.30363
2014-12-31 09:00:00		11.0	56.8691	164.063	89.9264	0.319226
2014-12-31 10:00:00		11.0	56.8691	164.063	91.0	0.3276
2014-12-31 11:00:00		11.0	56.8691	164.063	90.0747	0.320383
2014-12-31 12:00:00		11.0	56.8691	164.063	91.3118	0.330032
2014-12-31 13:00:00		11.0	56.8691	164.063	96.7725	0.372626
2014-12-31 14:00:00		11.0	56.8691	164.063	103.233	0.423015
2014-12-31 15:00:00		11.0	56.8691	164.063	130.538	0.635998
2014-12-31 16:00:00		11.0	56.8691	164.063	130.325	0.634332
2014-12-31 17:00:00		11.0	56.8691	164.063	99.8439	0.396583
2014-12-31 18:00:00		11.0	56.8691	164.063	98.7751	0.388246
2014-12-31 19:00:00		11.0	56.8691	164.063	94.0794	0.351619
2014-12-31 20:00:00		11.0	56.8691	164.063	95.2993	0.361135
2014-12-31 21:00:00		11.0	56.8691	164.063	97.0808	0.37503
2014-12-31 22:00:00		11.0	56.8691	164.063	96.0	0.3666
2014-12-31 23:00:00		11.0	56.8691	164.063	95.0819	0.359439
2015-01-01 00:00:00		11.0	56.8691	164.063	94.9175	0.358157
2015-01-01 01:00:00		11.0	56.8691	164.063	98.2924	0.384481
2015-01-01 02:00:00		11.0	56.8691	164.063	101.0	0.4056
2015-01-01 03:00:00		11.0	56.8691	164.063	101.0	0.4056
2015-01-01 04:00:00		11.0	56.8691	164.063	97.7965	0.380613
2015-01-01 05:00:00		11.0	56.8691	164.063	92.1705	0.33673
2015-01-01 06:00:00		11.0	56.8691	164.063	90.0	0.3198
2015-01-01 07:00:00		11.0	56.8691	164.063	95.0249	0.358995
2015-01-01 08:00:00		11.0	56.8691	164.063	99.6304	0.394917
2015-01-01 09:00:00		11.0	56.8691	164.063	94.3499	0.35373
2015-01-01 10:00:00		11.0	56.8691	164.063	93.1919	0.344696
2015-01-01 11:00:00		11.0	56.8691	164.063	96.0886	0.367291
2015-01-01 12:00:00		11.0	56.8691	164.063	95.9109	0.365905
2015-01-01 13:00:00		11.0	56.8691	164.063	98.8206	0.388601
2015-01-01 14:00:00		11.0	56.8691	164.063	98.2715	0.384318
2015-01-01 15:00:00		11.0	56.8691	164.063	93.1827	0.344625
2015-01-01 16:00:00		11.0	56.8691	164.063	92.8161	0.341766
2015-01-01 17:00:00		11.0	56.8691	164.063	94.0925	0.351721
2015-01-01 18:00:00		11.0	56.8691	164.063	93.907	0.350274
2015-01-01 19:00:00		11.0	56.8691	164.063	94.0936	0.35173
2015-01-01 20:00:00		11.0	56.8691	164.063	94.3588	0.353798
2015-01-01 21:00:00		11.0	56.8691	164.063	96.4526	0.370131
2015-01-01 22:00:00		11.0	56.8691	164.063	96.0953	0.367343
2015-01-01 23:00:00		11.0	56.8691	164.063	97.7126	0.379958
2015-01-02 00:00:00		11.0	56.8691	164.063	99.1927	0.391503
2015-01-02 01:00:00		11.0	56.8691	164.063	97.4515	0.377922
2015-01-02 02:00:00		11.0	56.8691	164.063	98.9025	0.38924
2015-01-02 03:00:00		11.0	56.8691	164.063	101.804	0.411871
2015-01-02 04:00:00		11.0	56.8691	164.063	125.634	0.597744
2015-01-02 05:00:00		11.0	56.8691	164.063	127.677	0.61368
2015-01-02 06:00:00		11.0	56.8691	164.063	93.9487	0.3506
2015-01-02 07:00:00		11.0	56.8691	164.063	89.8997	0.319018
2015-01-02 08:00:00		11.0	56.8691	164.063	95.4959	0.362668
2015-01-02 09:00:00		11.0	56.8691	164.063	96.0589	0.367059
2015-01-02 10:00:00		11.0	56.8691	164.063	90.0	0.3198
2015-01-02 11:00:00		11.0	56.8691	164.063	90.897	0.326796
2015-01-02 12:00:00		11.0	56.8691	164.063	92.8964	0.342392
2015-01-02 13:00:00		11.0	56.8691	164.063	93.5521	0.347506
2015-01-02 14:00:00		11.0	56.8691	164.063	93.0	0.3432
2015-01-02 15:00:00		11.0	56.8691	164.063	93.0	0.3432
2015-01-02 16:00:00		11.0	56.8691	164.063	95.6826	0.364124
2015-01-02 17:00:00		11.0	56.8691	164.063	98.1064	0.38303
2015-01-02 18:00:00		11.0	56.8691	164.063	96.1069	0.367434
2015-01-02 19:00:00		11.0	56.8691	164.063	95.8925	0.365762
2015-01-02 20:00:00		11.0	56.8691	164.063	95.662	0.363964
2015-01-02 21:00:00		11.0	56.8691	164.063	94.8914	0.357953
2015-01-02 22:00:00		11.0	56.8691	164.063	96.0	0.3666
2015-01-02 23:00:00		11.0	56.8691	164.063	96.0	0.3666
2015-01-03 00:00:00		11.0	56.8691	164.063	97.3346	0.37701
2015-01-03 01:00:00		11.0	56.8691	164.063	98.1108	0.383064
2015-01-03 02:00:00		11.0	56.8691	164.063	99.2216	0.391728
2015-01-03 03:00:00		11.0	56.8691	164.063	102.888	0.420327
2015-01-03 04:00:00		11.0	56.8691	164.063	104.0	0.429
2015-01-03 05:00:00		11.0	56.8691	164.063	101.784	0.411715
2015-01-03 06:00:00		11.0	56.8691	164.063	98.1141	0.38309
2015-01-03 07:00:00		11.0	56.8691	164.063	97.8853	0.381305
2015-01-03 08:00:00		11.0	56.8691	164.063	97.2305	0.376198
2015-01-03 09:00:00		11.0	56.8691	164.063	93.6737	0.348455
2015-01-03 10:00:00		11.0	56.8691	164.063	95.0927	0.359523
2015-01-03 11:00:00		11.0	56.8691	164.063	98.5585	0.386556
2015-01-03 12:00:00		11.0	56.8691	164.063	99.3238	0.392526
2015-01-03 13:00:00		11.0	56.8691	164.063	107.174	0.453755
2015-01-03 14:00:00		11.0	56.8691	164.063	108.389	0.463237
2015-01-03 15:00:00		11.0	56.8691	164.063	99.1191	0.390929
2015-01-03 16:00:00		11.0	56.8691	164.063	97.5599	0.378767
2015-01-03 17:00:00		11.0	56.8691	164.063	98.7595	0.388124
2015-01-03 18:00:00		11.0	56.8691	164.063	98.3624	0.385027
2015-01-03 19:00:00		11.0	56.8691	164.063	97.1966	0.375933
2015-01-03 20:00:00		11.0	56.8691	164.063	98.6829	0.387526
2015-01-03 21:00:00		11.0	56.8691	164.063	95.6837	0.364133
2015-01-03 22:00:00		11.0	56.8691	164.063	96.6309	0.371521
2015-01-03 23:00:00		11.0	56.8691	164.063	98.2477	0.384132
2015-01-04 00:00:00		11.0	56.8691	164.063	96.4377	0.370014
2015-01-04 01:00:00		11.0	56.8691	164.063	97.8747	0.381223
2015-01-04 02:00:00		11.0	56.8691	164.063	99.0	0.39
2015-01-04 03:00:00		11.0	56.8691	164.063	98.1264	0.383186
2015-01-04 04:00:00		11.0	56.8691	164.063	98.7462	0.38802
2015-01-04 05:00:00		11.0	56.8691	164.063	101.873	0.412406
2015-01-04 06:00:00		11.0	56.8691	164.063	102.564	0.417799
2015-01-04 07:00:00		11.0	56.8691	164.063	98.5143	0.386212
2015-01-04 08:00:00		11.0	56.8691	164.063	92.2583	0.337415
2015-01-04 09:00:00		11.0	56.8691	164.063	92.1758	0.336771
2015-01-04 10:00:00		11.0	56.8691	164.063	95.8698	0.365584
2015-01-04 11:00:00		11.0	56.8691	164.063	97.8692	0.38118
2015-01-04 12:00:00		11.0	56.8691	164.063	102.475	0.417102
2015-01-04 13:00:00		11.0	56.8691	164.063	102.66	0.418545
2015-01-04 14:00:00		11.0	56.8691	164.063	94.8312	0.357483
2015-01-04 15:00:00		11.0	56.8691	164.063	94.6009	0.355687
2015-01-04 16:00:00		11.0	56.8691	164.063	98.8664	0.388958
2015-01-04 17:00:00		11.0	56.8691	164.063	100.866	0.404554
2015-01-04 18:00:00		11.0	56.8691	164.063	99.8373	0.396531
2015-01-04 19:00:00		11.0	56.8691	164.063	97.8642	0.381141
2015-01-04 20:00:00		11.0	56.8691	164.063	98.5682	0.386632
2015-01-04 21:00:00		11.0	56.8691	164.063	98.0	0.3822
2015-01-04 22:00:00		11.0	56.8691	164.063	96.7062	0.372108
2015-01-04 23:00:00		11.0	56.8691	164.063	96.293	0.368885
2015-01-05 00:00:00		11.0	56.8691	164.063	99.7228	0.395638
2015-01-05 01:00:00		11.0	56.8691	164.063	102.0	0.4134
2015-01-05 02:00:00		11.0	56.8691	164.063	102.86	0.42011
2015-01-05 03:00:00		11.0	56.8691	164.063	145.268	0.750891
2015-01-05 04:00:00		11.0	56.8691	164.063	157.47	0.846064
2015-01-05 05:00:00		11.0	56.8691	164.063	99.2827	0.392205
2015-01-05 06:00:00		11.0	56.8691	164.063	102.149	0.414558
2015-01-05 07:00:00		11.0	56.8691	164.063	106.427	0.447934
2015-01-05 08:00:00		11.0	56.8691	164.063	101.286	0.407831
2015-01-05 09:00:00		11.0	56.8691	164.063	96.8589	0.3733
2015-01-05 10:00:00		11.0	56.8691	164.063	94.0	0.351
2015-01-05 11:00:00		11.0	56.8691	164.063	92.2894	0.337657
2015-01-05 12:00:00		11.0	56.8691	164.063	89.5726	0.316466
2015-01-05 13:00:00		11.0	56.8691	164.063	89.427	0.31533
2015-01-05 14:00:00		11.0	56.8691	164.063	92.1327	0.336435
2015-01-05 15:00:00		11.0	56.8691	164.063	95.8525	0.36545
2015-01-05 16:00:00		11.0	56.8691	164.063	97.852	0.381045
2015-01-05 17:00:00		11.0	56.8691	164.063	97.2972	0.376718
2015-01-05 18:00:00		11.0	56.8691	164.063	92.022	0.335571
2015-01-05 19:00:00		11.0	56.8691	164.063	93.527	0.347311
2015-01-05 20:00:00		11.0	56.8691	164.063	98.4507	0.385716
2015-01-05 21:00:00		11.0	56.8691	164.063	97.5476	0.378671
2015-01-05 22:00:00		11.0	56.8691	164.063	98.4541	0.385742
2015-01-05 23:00:00		11.0	56.8691	164.063	96.2721	0.368723
2015-01-06 00:00:00		11.0	56.8691	164.063	98.0	0.3822
2015-01-06 01:00:00		11.0	56.8691	164.063	98.4235	0.385503
2015-01-06 02:00:00		11.0	56.8691	164.063	99.0	0.39
2015-01-06 03:00:00		11.0	56.8691	164.063	98.5771	0.386701
2015-01-06 04:00:00		11.0	56.8691	164.063	96.732	0.37231
2015-01-06 05:00:00		11.0	56.8691	164.063	97.5343	0.378567
2015-01-06 06:00:00		11.0	56.8691	164.063	105.221	0.438524
2015-01-06 07:00:00		11.0	56.8691	164.063	105.938	0.444117
2015-01-06 08:00:00		11.0	56.8691	164.063	96.8929	0.373564
2015-01-06 09:00:00		11.0	56.8691	164.063	96.1049	0.367419
2015-01-06 10:00:00		11.0	56.8691	164.063	96.4757	0.370311
2015-01-06 11:00:00		11.0	56.8691	164.063	94.2613	0.353038
2015-01-06 12:00:00		11.0	56.8691	164.063	97.6806	0.379709
2015-01-06 13:00:00		11.0	56.8691	164.063	97.0608	0.374875
2015-01-06 14:00:00		11.0	56.8691	164.063	94.6784	0.356292
2015-01-06 15:00:00		11.0	56.8691	164.063	97.0	0.3744
2015-01-06 16:00:00		11.0	56.8691	164.063	99.0952	0.390743
2015-01-06 17:00:00		11.0	56.8691	164.063	98.6499	0.387269
2015-01-06 18:00:00		11.0	56.8691	164.063	92.326	0.337943
2015-01-06 19:00:00		11.0	56.8691	164.063	93.3457	0.345896
2015-01-06 20:00:00		11.0	56.8691	164.063	97.1641	0.37568
2015-01-06 21:00:00		11.0	56.8691	164.063	96.4177	0.369858
2015-01-06 22:00:00		11.0	56.8691	164.063	96.5826	0.371144
2015-01-06 23:00:00		11.0	56.8691	164.063	97.2513	0.37636
2015-01-07 00:00:00		11.0	56.8691	164.063	97.7495	0.380246
2015-01-07 01:00:00		11.0	56.8691	164.063	94.7504	0.356853
2015-01-07 02:00:00		11.0	56.8691	164.063	94.6651	0.356188
2015-01-07 03:00:00		11.0	56.8691	164.063	97.8317	0.380888
2015-01-07 04:00:00		11.0	56.8691	164.063	96.5074	0.370558
2015-01-07 05:00:00		11.0	56.8691	164.063	94.2455	0.352915
2015-01-07 06:00:00		11.0	56.8691	164.063	99.319	0.392489
2015-01-07 07:00:00		11.0	56.8691	164.063	102.756	0.419298
2015-01-07 08:00:00		11.0	56.8691	164.063	103.9	0.428222
2015-01-07 09:00:00		11.0	56.8691	164.063	106.758	0.450511
2015-01-07 10:00:00		11.0	56.8691	164.063	103.759	0.427118
2015-01-07 11:00:00		11.0	56.8691	164.063	101.587	0.410175
2015-01-07 12:00:00		11.0	56.8691	164.063	98.5207	0.386262
2015-01-07 13:00:00		11.0	56.8691	164.063	98.3035	0.384567
2015-01-07 14:00:00		11.0	56.8691	164.063	100.111	0.398669
2015-01-07 15:00:00		11.0	56.8691	164.063	95.1752	0.360167
2015-01-07 16:00:00		11.0	56.8691	164.063	96.4726	0.370286
2015-01-07 17:00:00		11.0	56.8691	164.063	99.5882	0.394588
2015-01-07 18:00:00		11.0	56.8691	164.063	98.1769	0.38358
2015-01-07 19:00:00		11.0	56.8691	164.063	95.3549	0.361568
2015-01-07 20:00:00		11.0	56.8691	164.063	93.0	0.3432
2015-01-07 21:00:00		11.0	56.8691	164.063	94.6429	0.356014
2015-01-07 22:00:00		11.0	56.8691	164.063	96.5897	0.371199
2015-01-07 23:00:00		11.0	56.8691	164.063	97.6395	0.379388
2015-01-08 00:00:00		11.0	56.8691	164.063	99.5904	0.394605
2015-01-08 01:00:00		11.0	56.8691	164.063	99.4093	0.393193
2015-01-08 02:00:00		11.0	56.8691	164.063	125.77	0.598807
2015-01-08 03:00:00		11.0	56.8691	164.063	138.883	0.701084
2015-01-08 04:00:00		11.0	56.8691	164.063	102.366	0.416255
2015-01-08 05:00:00		11.0	56.8691	164.063	96.7343	0.372327
2015-01-08 06:00:00		11.0	56.8691	164.063	93.2238	0.344946
2015-01-08 07:00:00		11.0	56.8691	164.063	95.4077	0.36198
2015-01-08 08:00:00		11.0	56.8691	164.063	99.6664	0.395198
2015-01-08 09:00:00		11.0	56.8691	164.063	107.443	0.455853
2015-01-08 10:00:00		11.0	56.8691	164.063	106.118	0.445521
2015-01-08 11:00:00		11.0	56.8691	164.063	99.0	0.39
2015-01-08 12:00:00		11.0	56.8691	164.063	99.0	0.39
2015-01-08 13:00:00		11.0	56.8691	164.063	97.782	0.3805
2015-01-08 14:00:00		11.0	56.8691	164.063	98.84	0.388752
2015-01-08 15:00:00		11.0	56.8691	164.063	103.811	0.427525
2015-01-08 16:00:00		11.0	56.8691	164.063	101.759	0.411518
2015-01-08 17:00:00		11.0	56.8691	164.063	198.597	1.16686
2015-01-08 18:00:00		11.0	56.8691	164.063	248.131	1.55322
2015-01-08 19:00:00		11.0	56.8691	164.063	124.031	0.585241
2015-01-08 20:00:00		11.0	56.8691	164.063	163.249	0.891142
2015-01-08 21:00:00		11.0	56.8691	164.063	165.755	0.910686
2015-01-08 22:00:00		11.0	56.8691	164.063	160.016	0.865925
2015-01-08 23:00:00		11.0	56.8691	164.063	159.374	0.860914
2015-01-09 00:00:00		11.0	56.8691	164.063	142.725	0.731059
2015-01-09 01:00:00		11.0	56.8691	164.063	129.621	0.628847
2015-01-09 02:00:00		11.0	56.8691	164.063	127.36	0.611208
2015-01-09 03:00:00		11.0	56.8691	164.063	120.018	0.553943
2015-01-09 04:00:00		11.0	56.8691	164.063	140.054	0.710223
2015-01-09 05:00:00		11.0	56.8691	164.063	162.605	0.88612
2015-01-09 06:00:00		11.0	56.8691	164.063	185.852	1.06744
2015-01-09 07:00:00		11.0	56.8691	164.063	204.978	1.21663
2015-01-09 08:00:00		11.0	56.8691	164.063	174.987	0.982697
2015-01-09 09:00:00		11.0	56.8691	164.063	145.395	0.751883
2015-01-09 10:00:00		11.0	56.8691	164.063	149.194	0.781512
2015-01-09 11:00:00		11.0	56.8691	164.063	242.14	1.50649
2015-01-09 12:00:00		11.0	56.8691	164.063	326.016	2.16072
2015-01-09 13:00:00		11.0	56.8691	164.063	243.417	1.51645
2015-01-09 14:00:00		11.0	56.8691	164.063	124.248	0.586935
2015-01-09 15:00:00		11.0	56.8691	164.063	329.993	2.19175
2015-01-09 16:00:00		11.0	56.8691	164.063	642.542	4.62963
2015-01-09 17:00:00		11.0	56.8691	164.063	407.338	2.79504
2015-01-09 18:00:00		11.0	56.8691	164.063	355.213	2.38846
2015-01-09 19:00:00		11.0	56.8691	164.063	496.634	3.49155
2015-01-09 20:00:00		11.0	56.8691	164.063	142.905	0.732456
2015-01-09 21:00:00		11.0	56.8691	164.063	112.69	0.496779
2015-01-09 22:00:00		11.0	56.8691	164.063	101.359	0.4084
2015-01-09 23:00:00		11.0	56.8691	164.063	106.812	0.450934
2015-01-10 00:00:00		11.0	56.8691	164.063	129.139	0.625083
2015-01-10 01:00:00		11.0	56.8691	164.063	140.296	0.712111
2015-01-10 02:00:00		11.0	56.8691	164.063	100.605	0.402518
2015-01-10 03:00:00		11.0	56.8691	164.063	100.395	0.40088
2015-01-10 04:00:00		11.0	56.8691	164.063	100.211	0.399444
2015-01-10 05:00:00		11.0	56.8691	164.063	99.3943	0.393076
2015-01-10 06:00:00		11.0	56.8691	164.063	100.0	0.3978
2015-01-10 07:00:00		11.0	56.8691	164.063	104.33	0.431577
2015-01-10 08:00:00		11.0	56.8691	164.063	112.18	0.492801
2015-01-10 09:00:00		11.0	56.8691	164.063	113.607	0.503935
2015-01-10 10:00:00		11.0	56.8691	164.063	140.486	0.713595
2015-01-10 11:00:00		11.0	56.8691	164.063	178.291	1.00847
2015-01-10 12:00:00		11.0	56.8691	164.063	180.019	1.02194
2015-01-10 13:00:00		11.0	56.8691	164.063	164.221	0.898723
2015-01-10 14:00:00		11.0	56.8691	164.063	126.614	0.605391
2015-01-10 15:00:00		11.0	56.8691	164.063	125.914	0.59993
2015-01-10 16:00:00		11.0	56.8691	164.063	105.564	0.441199
2015-01-10 17:00:00		11.0	56.8691	164.063	110.735	0.481533
2015-01-10 18:00:00		11.0	56.8691	164.063	116.952	0.530027
2015-01-10 19:00:00		11.0	56.8691	164.063	116.879	0.529454
2015-01-10 20:00:00		11.0	56.8691	164.063	136.953	0.686032
2015-01-10 21:00:00		11.0	56.8691	164.063	146.779	0.762678
2015-01-10 22:00:00		11.0	56.8691	164.063	101.779	0.411674
2015-01-10 23:00:00		11.0	56.8691	164.063	106.501	0.448512
2015-01-11 00:00:00		11.0	56.8691	164.063	113.944	0.506562
[truncated: 2,637 more rows]
