# Supplementary material for: Return of warm conditions in the southeastern Bering Sea: Physics to fluorescence
Source: PLoS One. 2017 Sep 28;12(9):e0185464. doi: 10.1371/journal.pone.0185464 (PMC5619787; doi:10.1371/journal.pone.0185464)
Supplement: S2 Data — Moored chlorophyll fluorescence data presented in Fig 5. (ZIP) [file pone.0185464.s002.zip › NOAAEcoFOCI_2014bs4b_ecfChlorophyll_13m.csv]

Global Attributes: for file 14bs4b_ecf_0013m.nc
DATA_CMNT: 14bs4b_eco_flsb1984_0013m.txt
FILL_FLAG: 0
COMPOSITE: 1
PROG_CMNT01:
CREATION_DATE: 09:23 24-MAR-2016
PROJECT: EXPERIMENT
EXPERIMENT: EXPERIMENT
MOORING: 14BS-4B
WATER_MASS: B
EDIT_CMNT01:
WATER_DEPTH: 70.0
EPIC_FILE_GENERATOR: trim_netcdf.py V0.1.0
INST_TYPE: EcoFluorometer
VAR_FILL: 00
time		depth	lat	lon	fluor_3031	Fch_906
					fluorometer	Chlorophyll A
time		dbar	degree_north	degree_west	volts	ugrams/l
2014-10-18 01:00:00		13.0	57.8863	168.868	284.269	1.81084
2014-10-18 02:00:00		13.0	57.8863	168.868	314.598	2.04134
2014-10-18 03:00:00		13.0	57.8863	168.868	327.84	2.14198
2014-10-18 04:00:00		13.0	57.8863	168.868	299.163	1.92404
2014-10-18 05:00:00		13.0	57.8863	168.868	284.107	1.80961
2014-10-18 06:00:00		13.0	57.8863	168.868	297.606	1.91221
2014-10-18 07:00:00		13.0	57.8863	168.868	333.433	2.18449
2014-10-18 08:00:00		13.0	57.8863	168.868	342.191	2.25105
2014-10-18 09:00:00		13.0	57.8863	168.868	307.756	1.98935
2014-10-18 10:00:00		13.0	57.8863	168.868	291.077	1.86259
2014-10-18 11:00:00		13.0	57.8863	168.868	292.87	1.87621
2014-10-18 12:00:00		13.0	57.8863	168.868	294.483	1.88847
2014-10-18 13:00:00		13.0	57.8863	168.868	297.877	1.91427
2014-10-18 14:00:00		13.0	57.8863	168.868	290.529	1.85842
2014-10-18 15:00:00		13.0	57.8863	168.868	299.879	1.92948
2014-10-18 16:00:00		13.0	57.8863	168.868	275.269	1.74244
2014-10-18 17:00:00		13.0	57.8863	168.868	252.855	1.5721
2014-10-18 18:00:00		13.0	57.8863	168.868	313.385	2.03212
2014-10-18 19:00:00		13.0	57.8863	168.868	317.701	2.06492
2014-10-18 20:00:00		13.0	57.8863	168.868	265.841	1.67079
2014-10-18 21:00:00		13.0	57.8863	168.868	260.469	1.62996
2014-10-18 22:00:00		13.0	57.8863	168.868	252.099	1.56635
2014-10-18 23:00:00		13.0	57.8863	168.868	251.364	1.56077
2014-10-19 00:00:00		13.0	57.8863	168.868	269.487	1.6985
2014-10-19 01:00:00		13.0	57.8863	168.868	269.115	1.69567
2014-10-19 02:00:00		13.0	57.8863	168.868	261.337	1.63656
2014-10-19 03:00:00		13.0	57.8863	168.868	287.822	1.83784
2014-10-19 04:00:00		13.0	57.8863	168.868	315.0	2.0444
2014-10-19 05:00:00		13.0	57.8863	168.868	291.207	1.86357
2014-10-19 06:00:00		13.0	57.8863	168.868	259.804	1.62491
2014-10-19 07:00:00		13.0	57.8863	168.868	260.126	1.62736
2014-10-19 08:00:00		13.0	57.8863	168.868	279.04	1.7711
2014-10-19 09:00:00		13.0	57.8863	168.868	280.503	1.78222
2014-10-19 10:00:00		13.0	57.8863	168.868	284.536	1.81287
2014-10-19 11:00:00		13.0	57.8863	168.868	289.335	1.84935
2014-10-19 12:00:00		13.0	57.8863	168.868	279.221	1.77248
2014-10-19 13:00:00		13.0	57.8863	168.868	296.107	1.90082
2014-10-19 14:00:00		13.0	57.8863	168.868	296.896	1.90681
2014-10-19 15:00:00		13.0	57.8863	168.868	290.072	1.85495
2014-10-19 16:00:00		13.0	57.8863	168.868	288.073	1.83976
2014-10-19 17:00:00		13.0	57.8863	168.868	290.706	1.85976
2014-10-19 18:00:00		13.0	57.8863	168.868	285.742	1.82204
2014-10-19 19:00:00		13.0	57.8863	168.868	278.239	1.76501
2014-10-19 20:00:00		13.0	57.8863	168.868	291.247	1.86388
2014-10-19 21:00:00		13.0	57.8863	168.868	286.751	1.82971
2014-10-19 22:00:00		13.0	57.8863	168.868	262.535	1.64566
2014-10-19 23:00:00		13.0	57.8863	168.868	264.231	1.65855
2014-10-20 00:00:00		13.0	57.8863	168.868	276.845	1.75442
2014-10-20 01:00:00		13.0	57.8863	168.868	271.163	1.71124
2014-10-20 02:00:00		13.0	57.8863	168.868	277.203	1.75714
2014-10-20 03:00:00		13.0	57.8863	168.868	318.942	2.07436
2014-10-20 04:00:00		13.0	57.8863	168.868	329.054	2.15121
2014-10-20 05:00:00		13.0	57.8863	168.868	295.124	1.89334
2014-10-20 06:00:00		13.0	57.8863	168.868	280.46	1.78189
2014-10-20 07:00:00		13.0	57.8863	168.868	348.519	2.29915
2014-10-20 08:00:00		13.0	57.8863	168.868	367.407	2.44269
2014-10-20 09:00:00		13.0	57.8863	168.868	309.763	2.0046
2014-10-20 10:00:00		13.0	57.8863	168.868	328.292	2.14542
2014-10-20 11:00:00		13.0	57.8863	168.868	304.882	1.96751
2014-10-20 12:00:00		13.0	57.8863	168.868	294.149	1.88593
2014-10-20 13:00:00		13.0	57.8863	168.868	293.287	1.87938
2014-10-20 14:00:00		13.0	57.8863	168.868	263.085	1.64985
2014-10-20 15:00:00		13.0	57.8863	168.868	280.741	1.78403
2014-10-20 16:00:00		13.0	57.8863	168.868	312.593	2.02611
2014-10-20 17:00:00		13.0	57.8863	168.868	397.046	2.66795
2014-10-20 18:00:00		13.0	57.8863	168.868	417.842	2.826
2014-10-20 19:00:00		13.0	57.8863	168.868	394.174	2.64612
2014-10-20 20:00:00		13.0	57.8863	168.868	415.797	2.81045
2014-10-20 21:00:00		13.0	57.8863	168.868	537.428	3.73486
2014-10-20 22:00:00		13.0	57.8863	168.868	559.844	3.90522
2014-10-20 23:00:00		13.0	57.8863	168.868	317.441	2.06295
2014-10-21 00:00:00		13.0	57.8863	168.868	517.66	3.58462
2014-10-21 01:00:00		13.0	57.8863	168.868	562.931	3.92868
2014-10-21 02:00:00		13.0	57.8863	168.868	347.668	2.29268
2014-10-21 03:00:00		13.0	57.8863	168.868	428.697	2.90849
2014-10-21 04:00:00		13.0	57.8863	168.868	1391.88	10.2287
2014-10-21 05:00:00		13.0	57.8863	168.868	1540.83	11.3607
2014-10-21 06:00:00		13.0	57.8863	168.868	654.914	4.62775
2014-10-21 07:00:00		13.0	57.8863	168.868	1151.91	8.40492
2014-10-21 08:00:00		13.0	57.8863	168.868	897.342	6.4702
2014-10-21 09:00:00		13.0	57.8863	168.868	417.536	2.82367
2014-10-21 10:00:00		13.0	57.8863	168.868	385.782	2.58234
2014-10-21 11:00:00		13.0	57.8863	168.868	478.942	3.29036
2014-10-21 12:00:00		13.0	57.8863	168.868	769.924	5.50182
2014-10-21 13:00:00		13.0	57.8863	168.868	675.234	4.78218
2014-10-21 14:00:00		13.0	57.8863	168.868	681.367	4.82879
2014-10-21 15:00:00		13.0	57.8863	168.868	1363.19	10.0106
2014-10-21 16:00:00		13.0	57.8863	168.868	1212.9	8.86847
2014-10-21 17:00:00		13.0	57.8863	168.868	423.221	2.86688
2014-10-21 18:00:00		13.0	57.8863	168.868	670.196	4.74389
2014-10-21 19:00:00		13.0	57.8863	168.868	742.418	5.29277
2014-10-21 20:00:00		13.0	57.8863	168.868	334.43	2.19207
2014-10-21 21:00:00		13.0	57.8863	168.868	407.48	2.74725
2014-10-21 22:00:00		13.0	57.8863	168.868	1088.0	7.91924
2014-10-21 23:00:00		13.0	57.8863	168.868	1160.59	8.47086
2014-10-22 00:00:00		13.0	57.8863	168.868	473.306	3.24752
2014-10-22 01:00:00		13.0	57.8863	168.868	1505.38	11.0913
2014-10-22 02:00:00		13.0	57.8863	168.868	1563.09	11.5299
2014-10-22 03:00:00		13.0	57.8863	168.868	528.217	3.66485
2014-10-22 04:00:00		13.0	57.8863	168.868	582.719	4.07907
2014-10-22 05:00:00		13.0	57.8863	168.868	394.05	2.64518
2014-10-22 06:00:00		13.0	57.8863	168.868	395.044	2.65274
2014-10-22 07:00:00		13.0	57.8863	168.868	283.363	1.80396
2014-10-22 08:00:00		13.0	57.8863	168.868	270.491	1.70613
2014-10-22 09:00:00		13.0	57.8863	168.868	285.655	1.82138
2014-10-22 10:00:00		13.0	57.8863	168.868	334.199	2.19031
2014-10-22 11:00:00		13.0	57.8863	168.868	372.304	2.47991
2014-10-22 12:00:00		13.0	57.8863	168.868	298.877	1.92186
2014-10-22 13:00:00		13.0	57.8863	168.868	262.109	1.64243
2014-10-22 14:00:00		13.0	57.8863	168.868	289.65	1.85174
2014-10-22 15:00:00		13.0	57.8863	168.868	328.532	2.14724
2014-10-22 16:00:00		13.0	57.8863	168.868	320.06	2.08286
2014-10-22 17:00:00		13.0	57.8863	168.868	289.875	1.85345
2014-10-22 18:00:00		13.0	57.8863	168.868	299.543	1.92693
2014-10-22 19:00:00		13.0	57.8863	168.868	301.344	1.94062
2014-10-22 20:00:00		13.0	57.8863	168.868	290.922	1.86141
2014-10-22 21:00:00		13.0	57.8863	168.868	267.853	1.68608
2014-10-22 22:00:00		13.0	57.8863	168.868	259.278	1.62091
2014-10-22 23:00:00		13.0	57.8863	168.868	272.766	1.72342
2014-10-23 00:00:00		13.0	57.8863	168.868	263.968	1.65656
2014-10-23 01:00:00		13.0	57.8863	168.868	261.466	1.63754
2014-10-23 02:00:00		13.0	57.8863	168.868	280.848	1.78484
2014-10-23 03:00:00		13.0	57.8863	168.868	290.964	1.86173
2014-10-23 04:00:00		13.0	57.8863	168.868	288.517	1.84313
2014-10-23 05:00:00		13.0	57.8863	168.868	298.794	1.92124
2014-10-23 06:00:00		13.0	57.8863	168.868	308.614	1.99587
2014-10-23 07:00:00		13.0	57.8863	168.868	284.607	1.81341
2014-10-23 08:00:00		13.0	57.8863	168.868	281.634	1.79082
2014-10-23 09:00:00		13.0	57.8863	168.868	274.908	1.7397
2014-10-23 10:00:00		13.0	57.8863	168.868	284.801	1.81489
2014-10-23 11:00:00		13.0	57.8863	168.868	294.719	1.89026
2014-10-23 12:00:00		13.0	57.8863	168.868	277.445	1.75898
2014-10-23 13:00:00		13.0	57.8863	168.868	249.799	1.54888
2014-10-23 14:00:00		13.0	57.8863	168.868	228.243	1.38504
2014-10-23 15:00:00		13.0	57.8863	168.868	264.185	1.65821
2014-10-23 16:00:00		13.0	57.8863	168.868	266.126	1.67296
2014-10-23 17:00:00		13.0	57.8863	168.868	261.944	1.64118
2014-10-23 18:00:00		13.0	57.8863	168.868	270.652	1.70735
2014-10-23 19:00:00		13.0	57.8863	168.868	283.948	1.80841
2014-10-23 20:00:00		13.0	57.8863	168.868	288.278	1.84132
2014-10-23 21:00:00		13.0	57.8863	168.868	275.487	1.7441
2014-10-23 22:00:00		13.0	57.8863	168.868	252.398	1.56862
2014-10-23 23:00:00		13.0	57.8863	168.868	271.132	1.71101
2014-10-24 00:00:00		13.0	57.8863	168.868	302.992	1.95314
2014-10-24 01:00:00		13.0	57.8863	168.868	342.464	2.25313
2014-10-24 02:00:00		13.0	57.8863	168.868	347.413	2.29074
2014-10-24 03:00:00		13.0	57.8863	168.868	345.748	2.27808
2014-10-24 04:00:00		13.0	57.8863	168.868	365.0	2.4244
2014-10-24 05:00:00		13.0	57.8863	168.868	355.903	2.35526
2014-10-24 06:00:00		13.0	57.8863	168.868	335.341	2.19899
2014-10-24 07:00:00		13.0	57.8863	168.868	312.318	2.02402
2014-10-24 08:00:00		13.0	57.8863	168.868	316.025	2.05219
2014-10-24 09:00:00		13.0	57.8863	168.868	330.63	2.16319
2014-10-24 10:00:00		13.0	57.8863	168.868	310.954	2.01365
2014-10-24 11:00:00		13.0	57.8863	168.868	310.768	2.01224
2014-10-24 12:00:00		13.0	57.8863	168.868	319.706	2.08017
2014-10-24 13:00:00		13.0	57.8863	168.868	311.535	2.01807
2014-10-24 14:00:00		13.0	57.8863	168.868	375.359	2.50313
2014-10-24 15:00:00		13.0	57.8863	168.868	413.322	2.79165
2014-10-24 16:00:00		13.0	57.8863	168.868	438.087	2.97986
2014-10-24 17:00:00		13.0	57.8863	168.868	454.213	3.10242
2014-10-24 18:00:00		13.0	57.8863	168.868	334.516	2.19272
2014-10-24 19:00:00		13.0	57.8863	168.868	358.529	2.37522
2014-10-24 20:00:00		13.0	57.8863	168.868	465.01	3.18448
2014-10-24 21:00:00		13.0	57.8863	168.868	505.506	3.49224
2014-10-24 22:00:00		13.0	57.8863	168.868	319.856	2.0813
2014-10-24 23:00:00		13.0	57.8863	168.868	340.134	2.23541
2014-10-25 00:00:00		13.0	57.8863	168.868	368.694	2.45247
2014-10-25 01:00:00		13.0	57.8863	168.868	377.592	2.5201
2014-10-25 02:00:00		13.0	57.8863	168.868	465.434	3.1877
2014-10-25 03:00:00		13.0	57.8863	168.868	646.981	4.56746
2014-10-25 04:00:00		13.0	57.8863	168.868	618.66	4.35221
2014-10-25 05:00:00		13.0	57.8863	168.868	461.886	3.16073
2014-10-25 06:00:00		13.0	57.8863	168.868	387.459	2.59509
2014-10-25 07:00:00		13.0	57.8863	168.868	487.782	3.35754
2014-10-25 08:00:00		13.0	57.8863	168.868	517.589	3.58408
2014-10-25 09:00:00		13.0	57.8863	168.868	281.191	1.78745
2014-10-25 10:00:00		13.0	57.8863	168.868	420.651	2.84735
2014-10-25 11:00:00		13.0	57.8863	168.868	521.798	3.61607
2014-10-25 12:00:00		13.0	57.8863	168.868	387.705	2.59696
2014-10-25 13:00:00		13.0	57.8863	168.868	421.981	2.85746
2014-10-25 14:00:00		13.0	57.8863	168.868	365.964	2.43173
2014-10-25 15:00:00		13.0	57.8863	168.868	360.562	2.39067
2014-10-25 16:00:00		13.0	57.8863	168.868	365.222	2.42608
2014-10-25 17:00:00		13.0	57.8863	168.868	353.491	2.33693
2014-10-25 18:00:00		13.0	57.8863	168.868	451.863	3.08456
2014-10-25 19:00:00		13.0	57.8863	168.868	465.73	3.18995
2014-10-25 20:00:00		13.0	57.8863	168.868	373.955	2.49246
2014-10-25 21:00:00		13.0	57.8863	168.868	366.189	2.43344
2014-10-25 22:00:00		13.0	57.8863	168.868	373.185	2.48661
2014-10-25 23:00:00		13.0	57.8863	168.868	380.988	2.54591
2014-10-26 00:00:00		13.0	57.8863	168.868	369.05	2.45518
2014-10-26 01:00:00		13.0	57.8863	168.868	363.922	2.41621
2014-10-26 02:00:00		13.0	57.8863	168.868	327.931	2.14268
2014-10-26 03:00:00		13.0	57.8863	168.868	332.496	2.17737
2014-10-26 04:00:00		13.0	57.8863	168.868	338.994	2.22675
2014-10-26 05:00:00		13.0	57.8863	168.868	375.972	2.50779
2014-10-26 06:00:00		13.0	57.8863	168.868	386.581	2.58841
2014-10-26 07:00:00		13.0	57.8863	168.868	381.39	2.54897
2014-10-26 08:00:00		13.0	57.8863	168.868	399.707	2.68818
2014-10-26 09:00:00		13.0	57.8863	168.868	423.538	2.86929
2014-10-26 10:00:00		13.0	57.8863	168.868	377.634	2.52042
2014-10-26 11:00:00		13.0	57.8863	168.868	317.283	2.06175
2014-10-26 12:00:00		13.0	57.8863	168.868	306.947	1.9832
2014-10-26 13:00:00		13.0	57.8863	168.868	322.078	2.0982
2014-10-26 14:00:00		13.0	57.8863	168.868	320.086	2.08305
2014-10-26 15:00:00		13.0	57.8863	168.868	306.744	1.98165
2014-10-26 16:00:00		13.0	57.8863	168.868	310.659	2.01141
2014-10-26 17:00:00		13.0	57.8863	168.868	352.579	2.33
2014-10-26 18:00:00		13.0	57.8863	168.868	344.856	2.27131
2014-10-26 19:00:00		13.0	57.8863	168.868	329.989	2.15831
2014-10-26 20:00:00		13.0	57.8863	168.868	342.401	2.25265
2014-10-26 21:00:00		13.0	57.8863	168.868	347.094	2.28831
2014-10-26 22:00:00		13.0	57.8863	168.868	328.894	2.14999
2014-10-26 23:00:00		13.0	57.8863	168.868	307.342	1.9862
2014-10-27 00:00:00		13.0	57.8863	168.868	316.601	2.05657
2014-10-27 01:00:00		13.0	57.8863	168.868	341.281	2.24414
2014-10-27 02:00:00		13.0	57.8863	168.868	366.654	2.43697
2014-10-27 03:00:00		13.0	57.8863	168.868	372.355	2.4803
2014-10-27 04:00:00		13.0	57.8863	168.868	361.678	2.39915
2014-10-27 05:00:00		13.0	57.8863	168.868	390.105	2.61519
2014-10-27 06:00:00		13.0	57.8863	168.868	408.873	2.75784
2014-10-27 07:00:00		13.0	57.8863	168.868	414.134	2.79782
2014-10-27 08:00:00		13.0	57.8863	168.868	400.741	2.69603
2014-10-27 09:00:00		13.0	57.8863	168.868	373.414	2.48835
2014-10-27 10:00:00		13.0	57.8863	168.868	384.123	2.56973
2014-10-27 11:00:00		13.0	57.8863	168.868	355.194	2.34988
2014-10-27 12:00:00		13.0	57.8863	168.868	539.497	3.75058
2014-10-27 13:00:00		13.0	57.8863	168.868	660.267	4.66843
2014-10-27 14:00:00		13.0	57.8863	168.868	388.426	2.60244
2014-10-27 15:00:00		13.0	57.8863	168.868	349.848	2.30924
2014-10-27 16:00:00		13.0	57.8863	168.868	324.195	2.11428
2014-10-27 17:00:00		13.0	57.8863	168.868	291.808	1.86814
2014-10-27 18:00:00		13.0	57.8863	168.868	281.637	1.79084
2014-10-27 19:00:00		13.0	57.8863	168.868	292.59	1.87408
2014-10-27 20:00:00		13.0	57.8863	168.868	321.351	2.09267
2014-10-27 21:00:00		13.0	57.8863	168.868	370.327	2.46488
2014-10-27 22:00:00		13.0	57.8863	168.868	409.858	2.76532
2014-10-27 23:00:00		13.0	57.8863	168.868	378.101	2.52397
2014-10-28 00:00:00		13.0	57.8863	168.868	362.282	2.40374
2014-10-28 01:00:00		13.0	57.8863	168.868	397.89	2.67436
2014-10-28 02:00:00		13.0	57.8863	168.868	398.648	2.68012
2014-10-28 03:00:00		13.0	57.8863	168.868	397.351	2.67027
2014-10-28 04:00:00		13.0	57.8863	168.868	345.879	2.27908
2014-10-28 05:00:00		13.0	57.8863	168.868	370.876	2.46906
2014-10-28 06:00:00		13.0	57.8863	168.868	393.346	2.63983
2014-10-28 07:00:00		13.0	57.8863	168.868	381.509	2.54986
2014-10-28 08:00:00		13.0	57.8863	168.868	378.892	2.52998
2014-10-28 09:00:00		13.0	57.8863	168.868	440.861	3.00094
2014-10-28 10:00:00		13.0	57.8863	168.868	552.225	3.84731
2014-10-28 11:00:00		13.0	57.8863	168.868	650.125	4.59135
2014-10-28 12:00:00		13.0	57.8863	168.868	594.68	4.16996
2014-10-28 13:00:00		13.0	57.8863	168.868	401.283	2.70015
2014-10-28 14:00:00		13.0	57.8863	168.868	468.389	3.21015
2014-10-28 15:00:00		13.0	57.8863	168.868	499.389	3.44576
2014-10-28 16:00:00		13.0	57.8863	168.868	329.952	2.15804
2014-10-28 17:00:00		13.0	57.8863	168.868	291.253	1.86392
2014-10-28 18:00:00		13.0	57.8863	168.868	363.607	2.41382
2014-10-28 19:00:00		13.0	57.8863	168.868	407.519	2.74754
2014-10-28 20:00:00		13.0	57.8863	168.868	341.423	2.24522
2014-10-28 21:00:00		13.0	57.8863	168.868	328.31	2.14556
2014-10-28 22:00:00		13.0	57.8863	168.868	330.321	2.16084
2014-10-28 23:00:00		13.0	57.8863	168.868	356.936	2.36312
2014-10-29 00:00:00		13.0	57.8863	168.868	319.782	2.08074
2014-10-29 01:00:00		13.0	57.8863	168.868	339.054	2.22721
2014-10-29 02:00:00		13.0	57.8863	168.868	613.453	4.31264
2014-10-29 03:00:00		13.0	57.8863	168.868	1115.86	8.13097
2014-10-29 04:00:00		13.0	57.8863	168.868	1325.21	9.72198
2014-10-29 05:00:00		13.0	57.8863	168.868	1124.55	8.19701
2014-10-29 06:00:00		13.0	57.8863	168.868	689.932	4.89388
2014-10-29 07:00:00		13.0	57.8863	168.868	374.043	2.49312
2014-10-29 08:00:00		13.0	57.8863	168.868	415.988	2.81191
2014-10-29 09:00:00		13.0	57.8863	168.868	501.271	3.46006
2014-10-29 10:00:00		13.0	57.8863	168.868	611.979	4.30144
2014-10-29 11:00:00		13.0	57.8863	168.868	817.623	5.86433
2014-10-29 12:00:00		13.0	57.8863	168.868	669.431	4.73808
2014-10-29 13:00:00		13.0	57.8863	168.868	575.011	4.02048
2014-10-29 14:00:00		13.0	57.8863	168.868	739.13	5.26779
2014-10-29 15:00:00		13.0	57.8863	168.868	713.19	5.07065
2014-10-29 16:00:00		13.0	57.8863	168.868	736.81	5.25016
2014-10-29 17:00:00		13.0	57.8863	168.868	655.08	4.62901
2014-10-29 18:00:00		13.0	57.8863	168.868	429.708	2.91618
2014-10-29 19:00:00		13.0	57.8863	168.868	431.748	2.93169
2014-10-29 20:00:00		13.0	57.8863	168.868	533.81	3.70735
2014-10-29 21:00:00		13.0	57.8863	168.868	519.831	3.60111
2014-10-29 22:00:00		13.0	57.8863	168.868	473.079	3.2458
2014-10-29 23:00:00		13.0	57.8863	168.868	431.348	2.92865
2014-10-30 00:00:00		13.0	57.8863	168.868	438.275	2.98129
2014-10-30 01:00:00		13.0	57.8863	168.868	315.004	2.04443
2014-10-30 02:00:00		13.0	57.8863	168.868	358.627	2.37596
2014-10-30 03:00:00		13.0	57.8863	168.868	382.802	2.55969
2014-10-30 04:00:00		13.0	57.8863	168.868	351.417	2.32117
2014-10-30 05:00:00		13.0	57.8863	168.868	328.856	2.14971
2014-10-30 06:00:00		13.0	57.8863	168.868	337.351	2.21426
2014-10-30 07:00:00		13.0	57.8863	168.868	349.76	2.30857
2014-10-30 08:00:00		13.0	57.8863	168.868	322.1	2.09836
2014-10-30 09:00:00		13.0	57.8863	168.868	300.176	1.93173
2014-10-30 10:00:00		13.0	57.8863	168.868	298.084	1.91584
2014-10-30 11:00:00		13.0	57.8863	168.868	297.478	1.91123
2014-10-30 12:00:00		13.0	57.8863	168.868	298.571	1.91954
2014-10-30 13:00:00		13.0	57.8863	168.868	291.298	1.86426
2014-10-30 14:00:00		13.0	57.8863	168.868	290.582	1.85882
2014-10-30 15:00:00		13.0	57.8863	168.868	296.948	1.9072
2014-10-30 16:00:00		13.0	57.8863	168.868	315.253	2.04632
2014-10-30 17:00:00		13.0	57.8863	168.868	287.922	1.83861
2014-10-30 18:00:00		13.0	57.8863	168.868	270.947	1.70959
2014-10-30 19:00:00		13.0	57.8863	168.868	299.678	1.92795
2014-10-30 20:00:00		13.0	57.8863	168.868	313.174	2.03052
2014-10-30 21:00:00		13.0	57.8863	168.868	281.878	1.79267
2014-10-30 22:00:00		13.0	57.8863	168.868	294.73	1.89034
2014-10-30 23:00:00		13.0	57.8863	168.868	293.431	1.88048
2014-10-31 00:00:00		13.0	57.8863	168.868	312.467	2.02515
2014-10-31 01:00:00		13.0	57.8863	168.868	310.405	2.00948
2014-10-31 02:00:00		13.0	57.8863	168.868	299.581	1.92722
2014-10-31 03:00:00		13.0	57.8863	168.868	304.629	1.96558
2014-10-31 04:00:00		13.0	57.8863	168.868	250.538	1.55449
2014-10-31 05:00:00		13.0	57.8863	168.868	243.769	1.50304
2014-10-31 06:00:00		13.0	57.8863	168.868	264.666	1.66186
2014-10-31 07:00:00		13.0	57.8863	168.868	244.9	1.51164
2014-10-31 08:00:00		13.0	57.8863	168.868	235.084	1.43704
2014-10-31 09:00:00		13.0	57.8863	168.868	265.421	1.6676
2014-10-31 10:00:00		13.0	57.8863	168.868	277.518	1.75954
2014-10-31 11:00:00		13.0	57.8863	168.868	237.769	1.45745
2014-10-31 12:00:00		13.0	57.8863	168.868	248.922	1.5422
2014-10-31 13:00:00		13.0	57.8863	168.868	246.239	1.52182
2014-10-31 14:00:00		13.0	57.8863	168.868	247.746	1.53327
2014-10-31 15:00:00		13.0	57.8863	168.868	245.825	1.51867
2014-10-31 16:00:00		13.0	57.8863	168.868	213.084	1.26984
2014-10-31 17:00:00		13.0	57.8863	168.868	209.234	1.24058
2014-10-31 18:00:00		13.0	57.8863	168.868	214.888	1.28355
2014-10-31 19:00:00		13.0	57.8863	168.868	218.735	1.31278
2014-10-31 20:00:00		13.0	57.8863	168.868	206.236	1.21779
2014-10-31 21:00:00		13.0	57.8863	168.868	199.272	1.16487
2014-10-31 22:00:00		13.0	57.8863	168.868	188.474	1.0828
2014-10-31 23:00:00		13.0	57.8863	168.868	190.194	1.09588
2014-11-01 00:00:00		13.0	57.8863	168.868	197.762	1.15339
2014-11-01 01:00:00		13.0	57.8863	168.868	197.477	1.15123
2014-11-01 02:00:00		13.0	57.8863	168.868	200.326	1.17288
2014-11-01 03:00:00		13.0	57.8863	168.868	210.141	1.24747
2014-11-01 04:00:00		13.0	57.8863	168.868	213.52	1.27315
2014-11-01 05:00:00		13.0	57.8863	168.868	217.518	1.30354
2014-11-01 06:00:00		13.0	57.8863	168.868	270.072	1.70295
2014-11-01 07:00:00		13.0	57.8863	168.868	294.004	1.88483
2014-11-01 08:00:00		13.0	57.8863	168.868	201.651	1.18295
2014-11-01 09:00:00		13.0	57.8863	168.868	210.164	1.24764
2014-11-01 10:00:00		13.0	57.8863	168.868	212.84	1.26798
2014-11-01 11:00:00		13.0	57.8863	168.868	224.141	1.35388
2014-11-01 12:00:00		13.0	57.8863	168.868	243.425	1.50043
2014-11-01 13:00:00		13.0	57.8863	168.868	227.132	1.3766
2014-11-01 14:00:00		13.0	57.8863	168.868	221.458	1.33348
2014-11-01 15:00:00		13.0	57.8863	168.868	214.653	1.28176
2014-11-01 16:00:00		13.0	57.8863	168.868	255.631	1.5932
2014-11-01 17:00:00		13.0	57.8863	168.868	269.243	1.69665
2014-11-01 18:00:00		13.0	57.8863	168.868	231.32	1.40843
2014-11-01 19:00:00		13.0	57.8863	168.868	273.873	1.73183
2014-11-01 20:00:00		13.0	57.8863	168.868	487.883	3.35831
2014-11-01 21:00:00		13.0	57.8863	168.868	616.27	4.33405
2014-11-01 22:00:00		13.0	57.8863	168.868	245.871	1.51902
2014-11-01 23:00:00		13.0	57.8863	168.868	281.737	1.7916
2014-11-02 00:00:00		13.0	57.8863	168.868	283.16	1.80242
2014-11-02 01:00:00		13.0	57.8863	168.868	238.778	1.46511
2014-11-02 02:00:00		13.0	57.8863	168.868	233.83	1.42751
2014-11-02 03:00:00		13.0	57.8863	168.868	238.325	1.46167
2014-11-02 04:00:00		13.0	57.8863	168.868	221.929	1.33706
2014-11-02 05:00:00		13.0	57.8863	168.868	225.369	1.3632
2014-11-02 06:00:00		13.0	57.8863	168.868	196.453	1.14345
2014-11-02 07:00:00		13.0	57.8863	168.868	235.812	1.44257
2014-11-02 08:00:00		13.0	57.8863	168.868	264.627	1.66156
2014-11-02 09:00:00		13.0	57.8863	168.868	240.718	1.47986
2014-11-02 10:00:00		13.0	57.8863	168.868	247.0	1.5276
2014-11-02 11:00:00		13.0	57.8863	168.868	291.554	1.86621
2014-11-02 12:00:00		13.0	57.8863	168.868	400.761	2.69619
2014-11-02 13:00:00		13.0	57.8863	168.868	395.347	2.65504
2014-11-02 14:00:00		13.0	57.8863	168.868	273.441	1.72855
2014-11-02 15:00:00		13.0	57.8863	168.868	250.702	1.55573
2014-11-02 16:00:00		13.0	57.8863	168.868	316.183	2.05339
2014-11-02 17:00:00		13.0	57.8863	168.868	362.297	2.40386
2014-11-02 18:00:00		13.0	57.8863	168.868	262.352	1.64427
2014-11-02 19:00:00		13.0	57.8863	168.868	282.001	1.79361
2014-11-02 20:00:00		13.0	57.8863	168.868	402.119	2.7065
2014-11-02 21:00:00		13.0	57.8863	168.868	624.235	4.39459
2014-11-02 22:00:00		13.0	57.8863	168.868	610.262	4.28839
2014-11-02 23:00:00		13.0	57.8863	168.868	305.219	1.97007
2014-11-03 00:00:00		13.0	57.8863	168.868	363.265	2.41121
2014-11-03 01:00:00		13.0	57.8863	168.868	360.898	2.39322
2014-11-03 02:00:00		13.0	57.8863	168.868	325.959	2.12769
2014-11-03 03:00:00		13.0	57.8863	168.868	342.735	2.25518
2014-11-03 04:00:00		13.0	57.8863	168.868	389.356	2.60951
2014-11-03 05:00:00		13.0	57.8863	168.868	292.123	1.87053
2014-11-03 06:00:00		13.0	57.8863	168.868	658.903	4.65806
2014-11-03 07:00:00		13.0	57.8863	168.868	1214.45	8.8802
2014-11-03 08:00:00		13.0	57.8863	168.868	929.183	6.71219
2014-11-03 09:00:00		13.0	57.8863	168.868	656.617	4.64069
2014-11-03 10:00:00		13.0	57.8863	168.868	904.589	6.52528
2014-11-03 11:00:00		13.0	57.8863	168.868	248.845	1.54162
2014-11-03 12:00:00		13.0	57.8863	168.868	277.659	1.76061
2014-11-03 13:00:00		13.0	57.8863	168.868	327.125	2.13655
2014-11-03 14:00:00		13.0	57.8863	168.868	319.431	2.07807
2014-11-03 15:00:00		13.0	57.8863	168.868	215.546	1.28855
2014-11-03 16:00:00		13.0	57.8863	168.868	230.798	1.40447
2014-11-03 17:00:00		13.0	57.8863	168.868	278.696	1.76849
2014-11-03 18:00:00		13.0	57.8863	168.868	280.437	1.78172
2014-11-03 19:00:00		13.0	57.8863	168.868	225.114	1.36127
2014-11-03 20:00:00		13.0	57.8863	168.868	220.242	1.32424
2014-11-03 21:00:00		13.0	57.8863	168.868	222.868	1.3442
2014-11-03 22:00:00		13.0	57.8863	168.868	201.384	1.18092
2014-11-03 23:00:00		13.0	57.8863	168.868	204.393	1.20379
2014-11-04 00:00:00		13.0	57.8863	168.868	215.946	1.29159
2014-11-04 01:00:00		13.0	57.8863	168.868	232.612	1.41825
2014-11-04 02:00:00		13.0	57.8863	168.868	257.094	1.60431
2014-11-04 03:00:00		13.0	57.8863	168.868	243.772	1.50306
2014-11-04 04:00:00		13.0	57.8863	168.868	258.288	1.61339
2014-11-04 05:00:00		13.0	57.8863	168.868	226.621	1.37272
2014-11-04 06:00:00		13.0	57.8863	168.868	252.61	1.57024
2014-11-04 07:00:00		13.0	57.8863	168.868	232.228	1.41533
2014-11-04 08:00:00		13.0	57.8863	168.868	205.824	1.21466
2014-11-04 09:00:00		13.0	57.8863	168.868	191.924	1.10903
2014-11-04 10:00:00		13.0	57.8863	168.868	190.716	1.09985
2014-11-04 11:00:00		13.0	57.8863	168.868	198.801	1.16129
2014-11-04 12:00:00		13.0	57.8863	168.868	202.773	1.19148
2014-11-04 13:00:00		13.0	57.8863	168.868	192.289	1.11179
2014-11-04 14:00:00		13.0	57.8863	168.868	203.571	1.19754
2014-11-04 15:00:00		13.0	57.8863	168.868	203.22	1.19487
2014-11-04 16:00:00		13.0	57.8863	168.868	193.496	1.12097
2014-11-04 17:00:00		13.0	57.8863	168.868	197.287	1.14978
2014-11-04 18:00:00		13.0	57.8863	168.868	204.544	1.20494
2014-11-04 19:00:00		13.0	57.8863	168.868	209.684	1.244
2014-11-04 20:00:00		13.0	57.8863	168.868	193.133	1.11821
2014-11-04 21:00:00		13.0	57.8863	168.868	199.131	1.1638
2014-11-04 22:00:00		13.0	57.8863	168.868	200.871	1.17702
2014-11-04 23:00:00		13.0	57.8863	168.868	196.291	1.14221
2014-11-05 00:00:00		13.0	57.8863	168.868	195.0	1.1324
2014-11-05 01:00:00		13.0	57.8863	168.868	198.541	1.15931
2014-11-05 02:00:00		13.0	57.8863	168.868	214.906	1.28369
2014-11-05 03:00:00		13.0	57.8863	168.868	224.869	1.35941
2014-11-05 04:00:00		13.0	57.8863	168.868	213.886	1.27593
2014-11-05 05:00:00		13.0	57.8863	168.868	211.823	1.26026
2014-11-05 06:00:00		13.0	57.8863	168.868	397.436	2.67092
2014-11-05 07:00:00		13.0	57.8863	168.868	567.428	3.96285
2014-11-05 08:00:00		13.0	57.8863	168.868	192.07	1.11013
2014-11-05 09:00:00		13.0	57.8863	168.868	192.5	1.1134
2014-11-05 10:00:00		13.0	57.8863	168.868	202.969	1.19296
2014-11-05 11:00:00		13.0	57.8863	168.868	183.677	1.04634
2014-11-05 12:00:00		13.0	57.8863	168.868	184.987	1.0563
2014-11-05 13:00:00		13.0	57.8863	168.868	199.53	1.16683
2014-11-05 14:00:00		13.0	57.8863	168.868	191.462	1.10551
2014-11-05 15:00:00		13.0	57.8863	168.868	204.798	1.20686
2014-11-05 16:00:00		13.0	57.8863	168.868	209.596	1.24333
2014-11-05 17:00:00		13.0	57.8863	168.868	257.124	1.60454
2014-11-05 18:00:00		13.0	57.8863	168.868	270.21	1.70399
2014-11-05 19:00:00		13.0	57.8863	168.868	208.906	1.23808
2014-11-05 20:00:00		13.0	57.8863	168.868	258.365	1.61397
2014-11-05 21:00:00		13.0	57.8863	168.868	307.814	1.98979
2014-11-05 22:00:00		13.0	57.8863	168.868	210.866	1.25298
2014-11-05 23:00:00		13.0	57.8863	168.868	205.0	1.2084
2014-11-06 00:00:00		13.0	57.8863	168.868	208.477	1.23482
2014-11-06 01:00:00		13.0	57.8863	168.868	206.315	1.21839
2014-11-06 02:00:00		13.0	57.8863	168.868	198.331	1.15772
2014-11-06 03:00:00		13.0	57.8863	168.868	218.856	1.3137
2014-11-06 04:00:00		13.0	57.8863	168.868	223.148	1.34633
2014-11-06 05:00:00		13.0	57.8863	168.868	211.23	1.25575
2014-11-06 06:00:00		13.0	57.8863	168.868	219.84	1.32119
2014-11-06 07:00:00		13.0	57.8863	168.868	239.431	1.47008
2014-11-06 08:00:00		13.0	57.8863	168.868	218.364	1.30996
2014-11-06 09:00:00		13.0	57.8863	168.868	209.939	1.24594
2014-11-06 10:00:00		13.0	57.8863	168.868	734.074	5.22936
2014-11-06 11:00:00		13.0	57.8863	168.868	1450.11	10.6713
2014-11-06 12:00:00		13.0	57.8863	168.868	927.546	6.69975
2014-11-06 13:00:00		13.0	57.8863	168.868	615.291	4.32661
2014-11-06 14:00:00		13.0	57.8863	168.868	191.876	1.10866
2014-11-06 15:00:00		13.0	57.8863	168.868	198.817	1.16141
2014-11-06 16:00:00		13.0	57.8863	168.868	188.373	1.08203
2014-11-06 17:00:00		13.0	57.8863	168.868	189.971	1.09418
2014-11-06 18:00:00		13.0	57.8863	168.868	199.308	1.16514
2014-11-06 19:00:00		13.0	57.8863	168.868	212.098	1.26234
2014-11-06 20:00:00		13.0	57.8863	168.868	217.58	1.30401
2014-11-06 21:00:00		13.0	57.8863	168.868	240.147	1.47552
2014-11-06 22:00:00		13.0	57.8863	168.868	203.757	1.19896
2014-11-06 23:00:00		13.0	57.8863	168.868	213.73	1.27475
2014-11-07 00:00:00		13.0	57.8863	168.868	219.341	1.31739
2014-11-07 01:00:00		13.0	57.8863	168.868	219.319	1.31722
2014-11-07 02:00:00		13.0	57.8863	168.868	219.021	1.31496
2014-11-07 03:00:00		13.0	57.8863	168.868	210.795	1.25244
2014-11-07 04:00:00		13.0	57.8863	168.868	191.0	1.102
2014-11-07 05:00:00		13.0	57.8863	168.868	193.038	1.11749
2014-11-07 06:00:00		13.0	57.8863	168.868	193.267	1.11923
2014-11-07 07:00:00		13.0	57.8863	168.868	207.022	1.22377
2014-11-07 08:00:00		13.0	57.8863	168.868	243.934	1.5043
2014-11-07 09:00:00		13.0	57.8863	168.868	214.674	1.28192
2014-11-07 10:00:00		13.0	57.8863	168.868	174.691	0.978053
2014-11-07 11:00:00		13.0	57.8863	168.868	177.662	1.00063
2014-11-07 12:00:00		13.0	57.8863	168.868	183.078	1.04179
2014-11-07 13:00:00		13.0	57.8863	168.868	193.313	1.11958
2014-11-07 14:00:00		13.0	57.8863	168.868	182.246	1.03547
2014-11-07 15:00:00		13.0	57.8863	168.868	172.053	0.958001
2014-11-07 16:00:00		13.0	57.8863	168.868	185.702	1.06174
2014-11-07 17:00:00		13.0	57.8863	168.868	191.655	1.10698
2014-11-07 18:00:00		13.0	57.8863	168.868	184.968	1.05616
2014-11-07 19:00:00		13.0	57.8863	168.868	175.321	0.982842
2014-11-07 20:00:00		13.0	57.8863	168.868	186.76	1.06978
2014-11-07 21:00:00		13.0	57.8863	168.868	221.698	1.33531
2014-11-07 22:00:00		13.0	57.8863	168.868	236.684	1.4492
2014-11-07 23:00:00		13.0	57.8863	168.868	497.312	3.42997
2014-11-08 00:00:00		13.0	57.8863	168.868	732.518	5.21754
2014-11-08 01:00:00		13.0	57.8863	168.868	414.478	2.80043
2014-11-08 02:00:00		13.0	57.8863	168.868	704.806	5.00692
2014-11-08 03:00:00		13.0	57.8863	168.868	381.311	2.54836
2014-11-08 04:00:00		13.0	57.8863	168.868	268.342	1.6898
2014-11-08 05:00:00		13.0	57.8863	168.868	205.004	1.20843
2014-11-08 06:00:00		13.0	57.8863	168.868	191.012	1.10209
2014-11-08 07:00:00		13.0	57.8863	168.868	195.62	1.13711
2014-11-08 08:00:00		13.0	57.8863	168.868	211.729	1.25954
2014-11-08 09:00:00		13.0	57.8863	168.868	181.646	1.03091
2014-11-08 10:00:00		13.0	57.8863	168.868	193.653	1.12216
2014-11-08 11:00:00		13.0	57.8863	168.868	198.006	1.15525
2014-11-08 12:00:00		13.0	57.8863	168.868	193.021	1.11736
2014-11-08 13:00:00		13.0	57.8863	168.868	181.047	1.02636
2014-11-08 14:00:00		13.0	57.8863	168.868	172.635	0.962427
2014-11-08 15:00:00		13.0	57.8863	168.868	299.196	1.92429
2014-11-08 16:00:00		13.0	57.8863	168.868	475.019	3.26054
2014-11-08 17:00:00		13.0	57.8863	168.868	332.759	2.17937
2014-11-08 18:00:00		13.0	57.8863	168.868	365.073	2.42496
2014-11-08 19:00:00		13.0	57.8863	168.868	436.7	2.96932
2014-11-08 20:00:00		13.0	57.8863	168.868	364.533	2.42085
2014-11-08 21:00:00		13.0	57.8863	168.868	282.766	1.79942
2014-11-08 22:00:00		13.0	57.8863	168.868	215.717	1.28985
2014-11-08 23:00:00		13.0	57.8863	168.868	276.994	1.75556
2014-11-09 00:00:00		13.0	57.8863	168.868	234.362	1.43155
2014-11-09 01:00:00		13.0	57.8863	168.868	219.541	1.31891
2014-11-09 02:00:00		13.0	57.8863	168.868	207.449	1.22702
2014-11-09 03:00:00		13.0	57.8863	168.868	220.214	1.32403
2014-11-09 04:00:00		13.0	57.8863	168.868	192.448	1.11301
2014-11-09 05:00:00		13.0	57.8863	168.868	178.063	1.00368
2014-11-09 06:00:00		13.0	57.8863	168.868	172.978	0.965033
2014-11-09 07:00:00		13.0	57.8863	168.868	171.743	0.955644
2014-11-09 08:00:00		13.0	57.8863	168.868	171.509	0.95387
2014-11-09 09:00:00		13.0	57.8863	168.868	185.325	1.05887
2014-11-09 10:00:00		13.0	57.8863	168.868	202.245	1.18746
2014-11-09 11:00:00		13.0	57.8863	168.868	212.951	1.26883
2014-11-09 12:00:00		13.0	57.8863	168.868	170.514	0.946306
2014-11-09 13:00:00		13.0	57.8863	168.868	177.787	1.00158
2014-11-09 14:00:00		13.0	57.8863	168.868	166.41	0.915113
2014-11-09 15:00:00		13.0	57.8863	168.868	165.529	0.908422
2014-11-09 16:00:00		13.0	57.8863	168.868	177.586	1.00005
2014-11-09 17:00:00		13.0	57.8863	168.868	181.385	1.02893
2014-11-09 18:00:00		13.0	57.8863	168.868	174.773	0.978676
2014-11-09 19:00:00		13.0	57.8863	168.868	166.066	0.912498
2014-11-09 20:00:00		13.0	57.8863	168.868	159.745	0.864463
2014-11-09 21:00:00		13.0	57.8863	168.868	159.184	0.860199
2014-11-09 22:00:00		13.0	57.8863	168.868	167.678	0.924756
2014-11-09 23:00:00		13.0	57.8863	168.868	167.964	0.926926
2014-11-10 00:00:00		13.0	57.8863	168.868	177.062	0.996074
2014-11-10 01:00:00		13.0	57.8863	168.868	186.227	1.06572
2014-11-10 02:00:00		13.0	57.8863	168.868	178.166	1.00446
2014-11-10 03:00:00		13.0	57.8863	168.868	188.601	1.08377
2014-11-10 04:00:00		13.0	57.8863	168.868	190.081	1.09501
2014-11-10 05:00:00		13.0	57.8863	168.868	184.721	1.05428
2014-11-10 06:00:00		13.0	57.8863	168.868	180.723	1.02389
2014-11-10 07:00:00		13.0	57.8863	168.868	181.191	1.02745
2014-11-10 08:00:00		13.0	57.8863	168.868	175.886	0.987131
2014-11-10 09:00:00		13.0	57.8863	168.868	153.822	0.819449
2014-11-10 10:00:00		13.0	57.8863	168.868	166.455	0.915461
2014-11-10 11:00:00		13.0	57.8863	168.868	173.774	0.971084
2014-11-10 12:00:00		13.0	57.8863	168.868	175.354	0.983088
2014-11-10 13:00:00		13.0	57.8863	168.868	195.983	1.13987
2014-11-10 14:00:00		13.0	57.8863	168.868	202.12	1.18651
2014-11-10 15:00:00		13.0	57.8863	168.868	185.218	1.05806
2014-11-10 16:00:00		13.0	57.8863	168.868	183.352	1.04387
2014-11-10 17:00:00		13.0	57.8863	168.868	169.316	0.937204
2014-11-10 18:00:00		13.0	57.8863	168.868	172.212	0.959212
2014-11-10 19:00:00		13.0	57.8863	168.868	186.788	1.06999
2014-11-10 20:00:00		13.0	57.8863	168.868	212.417	1.26477
2014-11-10 21:00:00		13.0	57.8863	168.868	211.284	1.25616
2014-11-10 22:00:00		13.0	57.8863	168.868	188.63	1.08399
2014-11-10 23:00:00		13.0	57.8863	168.868	184.966	1.05614
2014-11-11 00:00:00		13.0	57.8863	168.868	174.943	0.979967
2014-11-11 01:00:00		13.0	57.8863	168.868	176.686	0.993213
2014-11-11 02:00:00		13.0	57.8863	168.868	182.276	1.0357
2014-11-11 03:00:00		13.0	57.8863	168.868	192.865	1.11617
2014-11-11 04:00:00		13.0	57.8863	168.868	180.675	1.02353
2014-11-11 05:00:00		13.0	57.8863	168.868	172.756	0.963342
2014-11-11 06:00:00		13.0	57.8863	168.868	179.749	1.01649
2014-11-11 07:00:00		13.0	57.8863	168.868	178.25	1.0051
2014-11-11 08:00:00		13.0	57.8863	168.868	181.312	1.02837
2014-11-11 09:00:00		13.0	57.8863	168.868	181.688	1.03123
2014-11-11 10:00:00		13.0	57.8863	168.868	184.427	1.05205
2014-11-11 11:00:00		13.0	57.8863	168.868	189.821	1.09304
2014-11-11 12:00:00		13.0	57.8863	168.868	181.268	1.02803
2014-11-11 13:00:00		13.0	57.8863	168.868	177.972	1.00299
2014-11-11 14:00:00		13.0	57.8863	168.868	182.17	1.03489
2014-11-11 15:00:00		13.0	57.8863	168.868	176.306	0.990323
2014-11-11 16:00:00		13.0	57.8863	168.868	190.182	1.09578
2014-11-11 17:00:00		13.0	57.8863	168.868	175.31	0.982753
2014-11-11 18:00:00		13.0	57.8863	168.868	181.878	1.03267
2014-11-11 19:00:00		13.0	57.8863	168.868	205.509	1.21227
2014-11-11 20:00:00		13.0	57.8863	168.868	248.763	1.541
2014-11-11 21:00:00		13.0	57.8863	168.868	297.628	1.91237
2014-11-11 22:00:00		13.0	57.8863	168.868	275.018	1.74054
2014-11-11 23:00:00		13.0	57.8863	168.868	206.235	1.21779
2014-11-12 00:00:00		13.0	57.8863	168.868	214.0	1.2768
2014-11-12 01:00:00		13.0	57.8863	168.868	196.085	1.14065
2014-11-12 02:00:00		13.0	57.8863	168.868	223.606	1.3498
2014-11-12 03:00:00		13.0	57.8863	168.868	297.553	1.9118
2014-11-12 04:00:00		13.0	57.8863	168.868	208.511	1.23508
2014-11-12 05:00:00		13.0	57.8863	168.868	177.081	0.996216
2014-11-12 06:00:00		13.0	57.8863	168.868	186.323	1.06645
2014-11-12 07:00:00		13.0	57.8863	168.868	201.91	1.18492
2014-11-12 08:00:00		13.0	57.8863	168.868	176.862	0.994549
2014-11-12 09:00:00		13.0	57.8863	168.868	171.39	0.952961
2014-11-12 10:00:00		13.0	57.8863	168.868	176.098	0.988747
2014-11-12 11:00:00		13.0	57.8863	168.868	186.954	1.07125
2014-11-12 12:00:00		13.0	57.8863	168.868	182.739	1.03922
2014-11-12 13:00:00		13.0	57.8863	168.868	185.959	1.06369
2014-11-12 14:00:00		13.0	57.8863	168.868	176.57	0.992329
2014-11-12 15:00:00		13.0	57.8863	168.868	167.661	0.924625
2014-11-12 16:00:00		13.0	57.8863	168.868	163.942	0.896361
2014-11-12 17:00:00		13.0	57.8863	168.868	173.0	0.9652
2014-11-12 18:00:00		13.0	57.8863	168.868	180.265	1.02041
2014-11-12 19:00:00		13.0	57.8863	168.868	190.649	1.09933
2014-11-12 20:00:00		13.0	57.8863	168.868	174.791	0.978815
2014-11-12 21:00:00		13.0	57.8863	168.868	173.811	0.971365
2014-11-12 22:00:00		13.0	57.8863	168.868	183.73	1.04675
2014-11-12 23:00:00		13.0	57.8863	168.868	196.096	1.14073
2014-11-13 00:00:00		13.0	57.8863	168.868	193.097	1.11794
2014-11-13 01:00:00		13.0	57.8863	168.868	192.504	1.11343
2014-11-13 02:00:00		13.0	57.8863	168.868	190.892	1.10118
2014-11-13 03:00:00		13.0	57.8863	168.868	173.897	0.972015
2014-11-13 04:00:00		13.0	57.8863	168.868	175.796	0.98645
2014-11-13 05:00:00		13.0	57.8863	168.868	207.7	1.22892
2014-11-13 06:00:00		13.0	57.8863	168.868	198.917	1.16217
2014-11-13 07:00:00		13.0	57.8863	168.868	180.299	1.02067
2014-11-13 08:00:00		13.0	57.8863	168.868	179.207	1.01237
2014-11-13 09:00:00		13.0	57.8863	168.868	186.642	1.06888
2014-11-13 10:00:00		13.0	57.8863	168.868	211.912	1.26093
2014-11-13 11:00:00		13.0	57.8863	168.868	201.935	1.1851
2014-11-13 12:00:00		13.0	57.8863	168.868	183.451	1.04463
2014-11-13 13:00:00		13.0	57.8863	168.868	181.086	1.02666
2014-11-13 14:00:00		13.0	57.8863	168.868	214.08	1.27741
2014-11-13 15:00:00		13.0	57.8863	168.868	213.063	1.26968
2014-11-13 16:00:00		13.0	57.8863	168.868	211.16	1.25521
2014-11-13 17:00:00		13.0	57.8863	168.868	217.777	1.30551
2014-11-13 18:00:00		13.0	57.8863	168.868	170.328	0.944896
2014-11-13 19:00:00		13.0	57.8863	168.868	182.409	1.0367
2014-11-13 20:00:00		13.0	57.8863	168.868	189.864	1.09337
2014-11-13 21:00:00		13.0	57.8863	168.868	289.521	1.85076
2014-11-13 22:00:00		13.0	57.8863	168.868	389.705	2.61216
2014-11-13 23:00:00		13.0	57.8863	168.868	187.187	1.07302
2014-11-14 00:00:00		13.0	57.8863	168.868	195.524	1.13638
2014-11-14 01:00:00		13.0	57.8863	168.868	193.234	1.11898
2014-11-14 02:00:00		13.0	57.8863	168.868	211.779	1.25992
2014-11-14 03:00:00		13.0	57.8863	168.868	181.468	1.02955
2014-11-14 04:00:00		13.0	57.8863	168.868	183.827	1.04749
2014-11-14 05:00:00		13.0	57.8863	168.868	172.797	0.963656
2014-11-14 06:00:00		13.0	57.8863	168.868	161.488	0.87771
2014-11-14 07:00:00		13.0	57.8863	168.868	176.444	0.991375
2014-11-14 08:00:00		13.0	57.8863	168.868	158.618	0.855896
2014-11-14 09:00:00		13.0	57.8863	168.868	175.435	0.983705
2014-11-14 10:00:00		13.0	57.8863	168.868	222.172	1.33891
2014-11-14 11:00:00		13.0	57.8863	168.868	173.417	0.968372
2014-11-14 12:00:00		13.0	57.8863	168.868	173.746	0.970871
2014-11-14 13:00:00		13.0	57.8863	168.868	177.709	1.00099
2014-11-14 14:00:00		13.0	57.8863	168.868	178.743	1.00885
2014-11-14 15:00:00		13.0	57.8863	168.868	210.568	1.25072
2014-11-14 16:00:00		13.0	57.8863	168.868	249.008	1.54286
2014-11-14 17:00:00		13.0	57.8863	168.868	171.918	0.956974
2014-11-14 18:00:00		13.0	57.8863	168.868	157.868	0.850197
2014-11-14 19:00:00		13.0	57.8863	168.868	164.914	0.90375
2014-11-14 20:00:00		13.0	57.8863	168.868	175.556	0.984625
2014-11-14 21:00:00		13.0	57.8863	168.868	167.961	0.926901
2014-11-14 22:00:00		13.0	57.8863	168.868	159.153	0.859963
2014-11-14 23:00:00		13.0	57.8863	168.868	168.047	0.92756
2014-11-15 00:00:00		13.0	57.8863	168.868	178.685	1.0084
2014-11-15 01:00:00		13.0	57.8863	168.868	170.874	0.949044
2014-11-15 02:00:00		13.0	57.8863	168.868	192.644	1.1145
2014-11-15 03:00:00		13.0	57.8863	168.868	212.936	1.26871
2014-11-15 04:00:00		13.0	57.8863	168.868	171.281	0.952132
2014-11-15 05:00:00		13.0	57.8863	168.868	166.427	0.915248
2014-11-15 06:00:00		13.0	57.8863	168.868	172.437	0.960919
2014-11-15 07:00:00		13.0	57.8863	168.868	183.57	1.04554
2014-11-15 08:00:00		13.0	57.8863	168.868	164.429	0.900061
2014-11-15 09:00:00		13.0	57.8863	168.868	162.715	0.887033
2014-11-15 10:00:00		13.0	57.8863	168.868	167.413	0.922742
2014-11-15 11:00:00		13.0	57.8863	168.868	180.431	1.02167
2014-11-15 12:00:00		13.0	57.8863	168.868	179.0	1.0108
2014-11-15 13:00:00		13.0	57.8863	168.868	172.466	0.961142
2014-11-15 14:00:00		13.0	57.8863	168.868	176.15	0.989142
2014-11-15 15:00:00		13.0	57.8863	168.868	208.287	1.23338
2014-11-15 16:00:00		13.0	57.8863	168.868	223.599	1.34975
2014-11-15 17:00:00		13.0	57.8863	168.868	369.832	2.46112
2014-11-15 18:00:00		13.0	57.8863	168.868	295.182	1.89378
2014-11-15 19:00:00		13.0	57.8863	168.868	178.069	1.00373
2014-11-15 20:00:00		13.0	57.8863	168.868	163.282	0.891344
2014-11-15 21:00:00		13.0	57.8863	168.868	163.154	0.890374
2014-11-15 22:00:00		13.0	57.8863	168.868	172.263	0.959602
2014-11-15 23:00:00		13.0	57.8863	168.868	200.437	1.17372
2014-11-16 00:00:00		13.0	57.8863	168.868	201.81	1.18416
2014-11-16 01:00:00		13.0	57.8863	168.868	198.612	1.15985
2014-11-16 02:00:00		13.0	57.8863	168.868	173.402	0.968258
2014-11-16 03:00:00		13.0	57.8863	168.868	181.763	1.0318
2014-11-16 04:00:00		13.0	57.8863	168.868	186.722	1.06949
2014-11-16 05:00:00		13.0	57.8863	168.868	165.204	0.905947
2014-11-16 06:00:00		13.0	57.8863	168.868	160.514	0.870308
2014-11-16 07:00:00		13.0	57.8863	168.868	166.163	0.913237
2014-11-16 08:00:00		13.0	57.8863	168.868	162.048	0.881967
2014-11-16 09:00:00		13.0	57.8863	168.868	160.064	0.866885
2014-11-16 10:00:00		13.0	57.8863	168.868	164.939	0.903938
2014-11-16 11:00:00		13.0	57.8863	168.868	157.0	0.8436
2014-11-16 12:00:00		13.0	57.8863	168.868	159.777	0.864705
2014-11-16 13:00:00		13.0	57.8863	168.868	163.671	0.894299
2014-11-16 14:00:00		13.0	57.8863	168.868	162.206	0.883163
2014-11-16 15:00:00		13.0	57.8863	168.868	190.137	1.09544
2014-11-16 16:00:00		13.0	57.8863	168.868	198.235	1.15698
2014-11-16 17:00:00		13.0	57.8863	168.868	192.091	1.11029
2014-11-16 18:00:00		13.0	57.8863	168.868	256.673	1.60111
2014-11-16 19:00:00		13.0	57.8863	168.868	183.07	1.04173
2014-11-16 20:00:00		13.0	57.8863	168.868	173.868	0.971796
2014-11-16 21:00:00		13.0	57.8863	168.868	164.376	0.899657
2014-11-16 22:00:00		13.0	57.8863	168.868	199.341	1.16539
2014-11-16 23:00:00		13.0	57.8863	168.868	249.043	1.54313
2014-11-17 00:00:00		13.0	57.8863	168.868	165.292	0.906622
2014-11-17 01:00:00		13.0	57.8863	168.868	176.193	0.989465
2014-11-17 02:00:00		13.0	57.8863	168.868	183.643	1.04609
2014-11-17 03:00:00		13.0	57.8863	168.868	182.803	1.0397
2014-11-17 04:00:00		13.0	57.8863	168.868	169.273	0.936877
2014-11-17 05:00:00		13.0	57.8863	168.868	173.822	0.971445
2014-11-17 06:00:00		13.0	57.8863	168.868	186.454	1.06745
2014-11-17 07:00:00		13.0	57.8863	168.868	189.459	1.09028
2014-11-17 08:00:00		13.0	57.8863	168.868	218.644	1.3121
2014-11-17 09:00:00		13.0	57.8863	168.868	299.707	1.92817
2014-11-17 10:00:00		13.0	57.8863	168.868	255.481	1.59205
2014-11-17 11:00:00		13.0	57.8863	168.868	276.109	1.74883
2014-11-17 12:00:00		13.0	57.8863	168.868	238.972	1.46659
2014-11-17 13:00:00		13.0	57.8863	168.868	274.838	1.73917
2014-11-17 14:00:00		13.0	57.8863	168.868	292.694	1.87487
2014-11-17 15:00:00		13.0	57.8863	168.868	540.436	3.75771
2014-11-17 16:00:00		13.0	57.8863	168.868	643.53	4.54123
2014-11-17 17:00:00		13.0	57.8863	168.868	261.45	1.63742
2014-11-17 18:00:00		13.0	57.8863	168.868	246.926	1.52704
2014-11-17 19:00:00		13.0	57.8863	168.868	259.771	1.62466
2014-11-17 20:00:00		13.0	57.8863	168.868	287.827	1.83789
2014-11-17 21:00:00		13.0	57.8863	168.868	517.97	3.58697
2014-11-17 22:00:00		13.0	57.8863	168.868	873.61	6.28983
2014-11-17 23:00:00		13.0	57.8863	168.868	710.514	5.05031
2014-11-18 00:00:00		13.0	57.8863	168.868	524.18	3.63417
2014-11-18 01:00:00		13.0	57.8863	168.868	986.811	7.15016
2014-11-18 02:00:00		13.0	57.8863	168.868	214.52	1.28075
2014-11-18 03:00:00		13.0	57.8863	168.868	181.457	1.02948
2014-11-18 04:00:00		13.0	57.8863	168.868	154.998	0.828382
2014-11-18 05:00:00		13.0	57.8863	168.868	179.663	1.01584
2014-11-18 06:00:00		13.0	57.8863	168.868	197.907	1.1545
2014-11-18 07:00:00		13.0	57.8863	168.868	217.901	1.30645
2014-11-18 08:00:00		13.0	57.8863	168.868	182.036	1.03387
2014-11-18 09:00:00		13.0	57.8863	168.868	159.204	0.860353
2014-11-18 10:00:00		13.0	57.8863	168.868	157.795	0.84964
2014-11-18 11:00:00		13.0	57.8863	168.868	157.354	0.846287
2014-11-18 12:00:00		13.0	57.8863	168.868	250.988	1.55791
2014-11-18 13:00:00		13.0	57.8863	168.868	436.135	2.96503
2014-11-18 14:00:00		13.0	57.8863	168.868	164.515	0.900715
2014-11-18 15:00:00		13.0	57.8863	168.868	183.888	1.04795
2014-11-18 16:00:00		13.0	57.8863	168.868	321.703	2.09534
2014-11-18 17:00:00		13.0	57.8863	168.868	435.384	2.95932
2014-11-18 18:00:00		13.0	57.8863	168.868	375.415	2.50356
2014-11-18 19:00:00		13.0	57.8863	168.868	430.137	2.91944
2014-11-18 20:00:00		13.0	57.8863	168.868	516.105	3.5728
2014-11-18 21:00:00		13.0	57.8863	168.868	479.561	3.29506
2014-11-18 22:00:00		13.0	57.8863	168.868	683.473	4.8448
2014-11-18 23:00:00		13.0	57.8863	168.868	617.276	4.3417
2014-11-19 00:00:00		13.0	57.8863	168.868	477.855	3.28209
2014-11-19 01:00:00		13.0	57.8863	168.868	213.349	1.27186
2014-11-19 02:00:00		13.0	57.8863	168.868	197.269	1.14965
2014-11-19 03:00:00		13.0	57.8863	168.868	209.362	1.24155
2014-11-19 04:00:00		13.0	57.8863	168.868	285.581	1.82082
2014-11-19 05:00:00		13.0	57.8863	168.868	270.404	1.70547
2014-11-19 06:00:00		13.0	57.8863	168.868	270.781	1.70834
2014-11-19 07:00:00		13.0	57.8863	168.868	262.168	1.64288
2014-11-19 08:00:00		13.0	57.8863	168.868	179.435	1.01411
2014-11-19 09:00:00		13.0	57.8863	168.868	186.468	1.06756
2014-11-19 10:00:00		13.0	57.8863	168.868	161.483	0.877675
2014-11-19 11:00:00		13.0	57.8863	168.868	162.064	0.882085
2014-11-19 12:00:00		13.0	57.8863	168.868	163.361	0.891946
2014-11-19 13:00:00		13.0	57.8863	168.868	147.426	0.770836
2014-11-19 14:00:00		13.0	57.8863	168.868	145.657	0.757395
2014-11-19 15:00:00		13.0	57.8863	168.868	157.376	0.84646
2014-11-19 16:00:00		13.0	57.8863	168.868	149.645	0.787702
2014-11-19 17:00:00		13.0	57.8863	168.868	172.152	0.958752
2014-11-19 18:00:00		13.0	57.8863	168.868	190.256	1.09635
2014-11-19 19:00:00		13.0	57.8863	168.868	211.716	1.25945
2014-11-19 20:00:00		13.0	57.8863	168.868	251.051	1.55838
2014-11-19 21:00:00		13.0	57.8863	168.868	188.724	1.0847
2014-11-19 22:00:00		13.0	57.8863	168.868	191.118	1.1029
2014-11-19 23:00:00		13.0	57.8863	168.868	212.056	1.26202
2014-11-20 00:00:00		13.0	57.8863	168.868	220.491	1.32613
2014-11-20 01:00:00		13.0	57.8863	168.868	241.36	1.48474
2014-11-20 02:00:00		13.0	57.8863	168.868	374.515	2.49671
2014-11-20 03:00:00		13.0	57.8863	168.868	475.388	3.26335
2014-11-20 04:00:00		13.0	57.8863	168.868	201.423	1.18121
2014-11-20 05:00:00		13.0	57.8863	168.868	236.446	1.44739
2014-11-20 06:00:00		13.0	57.8863	168.868	212.134	1.26262
2014-11-20 07:00:00		13.0	57.8863	168.868	187.573	1.07595
2014-11-20 08:00:00		13.0	57.8863	168.868	199.158	1.164
2014-11-20 09:00:00		13.0	57.8863	168.868	171.03	0.950228
2014-11-20 10:00:00		13.0	57.8863	168.868	180.484	1.02208
2014-11-20 11:00:00		13.0	57.8863	168.868	245.128	1.51337
2014-11-20 12:00:00		13.0	57.8863	168.868	382.931	2.56068
2014-11-20 13:00:00		13.0	57.8863	168.868	156.511	0.839881
2014-11-20 14:00:00		13.0	57.8863	168.868	169.755	0.94054
2014-11-20 15:00:00		13.0	57.8863	168.868	170.744	0.948055
2014-11-20 16:00:00		13.0	57.8863	168.868	159.497	0.862577
2014-11-20 17:00:00		13.0	57.8863	168.868	199.488	1.16651
2014-11-20 18:00:00		13.0	57.8863	168.868	225.748	1.36609
2014-11-20 19:00:00		13.0	57.8863	168.868	215.047	1.28476
2014-11-20 20:00:00		13.0	57.8863	168.868	173.761	0.970981
2014-11-20 21:00:00		13.0	57.8863	168.868	169.485	0.938489
2014-11-20 22:00:00		13.0	57.8863	168.868	216.473	1.2956
2014-11-20 23:00:00		13.0	57.8863	168.868	291.363	1.86476
2014-11-21 00:00:00		13.0	57.8863	168.868	162.688	0.886829
2014-11-21 01:00:00		13.0	57.8863	168.868	183.0	1.0412
2014-11-21 02:00:00		13.0	57.8863	168.868	182.506	1.03744
2014-11-21 03:00:00		13.0	57.8863	168.868	204.7	1.20612
2014-11-21 04:00:00		13.0	57.8863	168.868	289.576	1.85118
2014-11-21 05:00:00		13.0	57.8863	168.868	406.575	2.74037
2014-11-21 06:00:00		13.0	57.8863	168.868	540.465	3.75793
2014-11-21 07:00:00		13.0	57.8863	168.868	201.958	1.18528
2014-11-21 08:00:00		13.0	57.8863	168.868	164.264	0.898803
2014-11-21 09:00:00		13.0	57.8863	168.868	162.245	0.883464
2014-11-21 10:00:00		13.0	57.8863	168.868	170.838	0.948767
2014-11-21 11:00:00		13.0	57.8863	168.868	187.416	1.07476
2014-11-21 12:00:00		13.0	57.8863	168.868	162.534	0.885657
2014-11-21 13:00:00		13.0	57.8863	168.868	158.488	0.85491
2014-11-21 14:00:00		13.0	57.8863	168.868	159.025	0.858988
2014-11-21 15:00:00		13.0	57.8863	168.868	155.269	0.830447
2014-11-21 16:00:00		13.0	57.8863	168.868	155.433	0.831688
2014-11-21 17:00:00		13.0	57.8863	168.868	169.561	0.93906
2014-11-21 18:00:00		13.0	57.8863	168.868	182.719	1.03906
2014-11-21 19:00:00		13.0	57.8863	168.868	203.637	1.19804
2014-11-21 20:00:00		13.0	57.8863	168.868	300.771	1.93626
2014-11-21 21:00:00		13.0	57.8863	168.868	171.711	0.955406
2014-11-21 22:00:00		13.0	57.8863	168.868	151.034	0.798255
2014-11-21 23:00:00		13.0	57.8863	168.868	153.309	0.815548
2014-11-22 00:00:00		13.0	57.8863	168.868	168.072	0.927745
2014-11-22 01:00:00		13.0	57.8863	168.868	160.796	0.872451
2014-11-22 02:00:00		13.0	57.8863	168.868	156.519	0.839945
2014-11-22 03:00:00		13.0	57.8863	168.868	154.52	0.824749
2014-11-22 04:00:00		13.0	57.8863	168.868	155.399	0.831435
2014-11-22 05:00:00		13.0	57.8863	168.868	157.967	0.850951
2014-11-22 06:00:00		13.0	57.8863	168.868	145.112	0.75325
2014-11-22 07:00:00		13.0	57.8863	168.868	156.435	0.839303
2014-11-22 08:00:00		13.0	57.8863	168.868	160.284	0.868555
2014-11-22 09:00:00		13.0	57.8863	168.868	163.725	0.89471
2014-11-22 10:00:00		13.0	57.8863	168.868	179.617	1.01549
2014-11-22 11:00:00		13.0	57.8863	168.868	166.05	0.912383
2014-11-22 12:00:00		13.0	57.8863	168.868	152.467	0.809151
2014-11-22 13:00:00		13.0	57.8863	168.868	171.662	0.955031
2014-11-22 14:00:00		13.0	57.8863	168.868	170.123	0.943331
2014-11-22 15:00:00		13.0	57.8863	168.868	170.029	0.942623
2014-11-22 16:00:00		13.0	57.8863	168.868	233.665	1.42626
2014-11-22 17:00:00		13.0	57.8863	168.868	200.075	1.17097
2014-11-22 18:00:00		13.0	57.8863	168.868	185.231	1.05816
2014-11-22 19:00:00		13.0	57.8863	168.868	236.285	1.44616
2014-11-22 20:00:00		13.0	57.8863	168.868	225.239	1.36221
2014-11-22 21:00:00		13.0	57.8863	168.868	220.418	1.32558
2014-11-22 22:00:00		13.0	57.8863	168.868	161.645	0.878898
2014-11-22 23:00:00		13.0	57.8863	168.868	163.246	0.891066
2014-11-23 00:00:00		13.0	57.8863	168.868	150.766	0.796219
2014-11-23 01:00:00		13.0	57.8863	168.868	150.0	0.7904
2014-11-23 02:00:00		13.0	57.8863	168.868	153.273	0.815279
2014-11-23 03:00:00		13.0	57.8863	168.868	160.73	0.871951
2014-11-23 04:00:00		13.0	57.8863	168.868	152.799	0.811674
2014-11-23 05:00:00		13.0	57.8863	168.868	159.67	0.863893
2014-11-23 06:00:00		13.0	57.8863	168.868	154.094	0.821517
2014-11-23 07:00:00		13.0	57.8863	168.868	157.746	0.849269
2014-11-23 08:00:00		13.0	57.8863	168.868	146.768	0.765836
2014-11-23 09:00:00		13.0	57.8863	168.868	146.232	0.761762
2014-11-23 10:00:00		13.0	57.8863	168.868	150.011	0.790482
2014-11-23 11:00:00		13.0	57.8863	168.868	186.371	1.06682
2014-11-23 12:00:00		13.0	57.8863	168.868	245.351	1.51506
2014-11-23 13:00:00		13.0	57.8863	168.868	151.154	0.799169
2014-11-23 14:00:00		13.0	57.8863	168.868	155.0	0.8284
2014-11-23 15:00:00		13.0	57.8863	168.868	153.158	0.814403
2014-11-23 16:00:00		13.0	57.8863	168.868	145.62	0.757115
2014-11-23 17:00:00		13.0	57.8863	168.868	146.282	0.762144
2014-11-23 18:00:00		13.0	57.8863	168.868	161.477	0.877624
2014-11-23 19:00:00		13.0	57.8863	168.868	152.542	0.809718
2014-11-23 20:00:00		13.0	57.8863	168.868	150.771	0.796261
2014-11-23 21:00:00		13.0	57.8863	168.868	149.086	0.783452
2014-11-23 22:00:00		13.0	57.8863	168.868	147.826	0.773879
2014-11-23 23:00:00		13.0	57.8863	168.868	152.404	0.808671
2014-11-24 00:00:00		13.0	57.8863	168.868	147.683	0.772792
2014-11-24 01:00:00		13.0	57.8863	168.868	150.227	0.792129
2014-11-24 02:00:00		13.0	57.8863	168.868	151.227	0.799726
2014-11-24 03:00:00		13.0	57.8863	168.868	154.042	0.821118
2014-11-24 04:00:00		13.0	57.8863	168.868	158.054	0.851612
2014-11-24 05:00:00		13.0	57.8863	168.868	148.0	0.7752
2014-11-24 06:00:00		13.0	57.8863	168.868	149.13	0.78379
2014-11-24 07:00:00		13.0	57.8863	168.868	153.903	0.820063
2014-11-24 08:00:00		13.0	57.8863	168.868	155.422	0.831604
2014-11-24 09:00:00		13.0	57.8863	168.868	151.802	0.804093
2014-11-24 10:00:00		13.0	57.8863	168.868	157.325	0.846071
2014-11-24 11:00:00		13.0	57.8863	168.868	156.348	0.838644
2014-11-24 12:00:00		13.0	57.8863	168.868	157.634	0.848421
2014-11-24 13:00:00		13.0	57.8863	168.868	143.983	0.744671
2014-11-24 14:00:00		13.0	57.8863	168.868	138.567	0.703507
2014-11-24 15:00:00		13.0	57.8863	168.868	148.024	0.775381
2014-11-24 16:00:00		13.0	57.8863	168.868	158.204	0.852754
2014-11-24 17:00:00		13.0	57.8863	168.868	143.216	0.738842
2014-11-24 18:00:00		13.0	57.8863	168.868	139.45	0.710219
2014-11-24 19:00:00		13.0	57.8863	168.868	151.337	0.800558
2014-11-24 20:00:00		13.0	57.8863	168.868	160.112	0.867251
2014-11-24 21:00:00		13.0	57.8863	168.868	150.666	0.795459
2014-11-24 22:00:00		13.0	57.8863	168.868	152.114	0.806463
2014-11-24 23:00:00		13.0	57.8863	168.868	149.221	0.784482
2014-11-25 00:00:00		13.0	57.8863	168.868	150.221	0.79208
2014-11-25 01:00:00		13.0	57.8863	168.868	159.168	0.86008
2014-11-25 02:00:00		13.0	57.8863	168.868	177.637	1.00044
2014-11-25 03:00:00		13.0	57.8863	168.868	142.101	0.730368
2014-11-25 04:00:00		13.0	57.8863	168.868	147.54	0.771701
2014-11-25 05:00:00		13.0	57.8863	168.868	159.59	0.863282
2014-11-25 06:00:00		13.0	57.8863	168.868	176.638	0.992849
2014-11-25 07:00:00		13.0	57.8863	168.868	157.287	0.845778
2014-11-25 08:00:00		13.0	57.8863	168.868	164.405	0.899876
2014-11-25 09:00:00		13.0	57.8863	168.868	153.464	0.816724
2014-11-25 10:00:00		13.0	57.8863	168.868	182.822	1.03985
2014-11-25 11:00:00		13.0	57.8863	168.868	281.0	1.786
2014-11-25 12:00:00		13.0	57.8863	168.868	434.719	2.95426
2014-11-25 13:00:00		13.0	57.8863	168.868	175.217	0.982053
2014-11-25 14:00:00		13.0	57.8863	168.868	168.834	0.933537
2014-11-25 15:00:00		13.0	57.8863	168.868	144.084	0.745441
2014-11-25 16:00:00		13.0	57.8863	168.868	149.3	0.785077
2014-11-25 17:00:00		13.0	57.8863	168.868	154.433	0.824088
2014-11-25 18:00:00		13.0	57.8863	168.868	159.673	0.863913
2014-11-25 19:00:00		13.0	57.8863	168.868	171.274	0.952081
2014-11-25 20:00:00		13.0	57.8863	168.868	160.475	0.870007
2014-11-25 21:00:00		13.0	57.8863	168.868	144.0	0.7448
2014-11-25 22:00:00		13.0	57.8863	168.868	144.645	0.749701
2014-11-25 23:00:00		13.0	57.8863	168.868	148.073	0.775757
2014-11-26 00:00:00		13.0	57.8863	168.868	151.357	0.800712
2014-11-26 01:00:00		13.0	57.8863	168.868	149.642	0.787682
2014-11-26 02:00:00		13.0	57.8863	168.868	154.138	0.821851
2014-11-26 03:00:00		13.0	57.8863	168.868	156.875	0.842649
2014-11-26 04:00:00		13.0	57.8863	168.868	140.346	0.717029
2014-11-26 05:00:00		13.0	57.8863	168.868	148.787	0.781181
2014-11-26 06:00:00		13.0	57.8863	168.868	146.936	0.767117
2014-11-26 07:00:00		13.0	57.8863	168.868	150.223	0.792094
2014-11-26 08:00:00		13.0	57.8863	168.868	167.877	0.926266
2014-11-26 09:00:00		13.0	57.8863	168.868	137.39	0.694565
2014-11-26 10:00:00		13.0	57.8863	168.868	147.038	0.767885
2014-11-26 11:00:00		13.0	57.8863	168.868	136.211	0.685606
2014-11-26 12:00:00		13.0	57.8863	168.868	137.844	0.698016
2014-11-26 13:00:00		13.0	57.8863	168.868	139.735	0.712389
2014-11-26 14:00:00		13.0	57.8863	168.868	136.684	0.689198
2014-11-26 15:00:00		13.0	57.8863	168.868	140.688	0.719626
2014-11-26 16:00:00		13.0	57.8863	168.868	132.63	0.658387
2014-11-26 17:00:00		13.0	57.8863	168.868	136.048	0.684367
2014-11-26 18:00:00		13.0	57.8863	168.868	141.047	0.722357
2014-11-26 19:00:00		13.0	57.8863	168.868	145.418	0.755578
2014-11-26 20:00:00		13.0	57.8863	168.868	147.209	0.769187
2014-11-26 21:00:00		13.0	57.8863	168.868	149.877	0.789465
2014-11-26 22:00:00		13.0	57.8863	168.868	155.959	0.835686
2014-11-26 23:00:00		13.0	57.8863	168.868	151.376	0.800858
2014-11-27 00:00:00		13.0	57.8863	168.868	146.923	0.767014
2014-11-27 01:00:00		13.0	57.8863	168.868	139.622	0.71153
2014-11-27 02:00:00		13.0	57.8863	168.868	143.243	0.739047
2014-11-27 03:00:00		13.0	57.8863	168.868	146.552	0.764194
2014-11-27 04:00:00		13.0	57.8863	168.868	140.587	0.71886
2014-11-27 05:00:00		13.0	57.8863	168.868	139.413	0.709936
2014-11-27 06:00:00		13.0	57.8863	168.868	145.533	0.756452
2014-11-27 07:00:00		13.0	57.8863	168.868	157.856	0.850103
2014-11-27 08:00:00		13.0	57.8863	168.868	137.589	0.696076
2014-11-27 09:00:00		13.0	57.8863	168.868	135.795	0.68244
2014-11-27 10:00:00		13.0	57.8863	168.868	135.615	0.681073
2014-11-27 11:00:00		13.0	57.8863	168.868	140.047	0.714754
2014-11-27 12:00:00		13.0	57.8863	168.868	146.569	0.764327
2014-11-27 13:00:00		13.0	57.8863	168.868	141.408	0.725102
2014-11-27 14:00:00		13.0	57.8863	168.868	143.408	0.740298
2014-11-27 15:00:00		13.0	57.8863	168.868	145.407	0.755494
2014-11-27 16:00:00		13.0	57.8863	168.868	155.944	0.835575
2014-11-27 17:00:00		13.0	57.8863	168.868	182.271	1.03566
2014-11-27 18:00:00		13.0	57.8863	168.868	149.216	0.784444
2014-11-27 19:00:00		13.0	57.8863	168.868	156.024	0.836185
2014-11-27 20:00:00		13.0	57.8863	168.868	178.96	1.0105
2014-11-27 21:00:00		13.0	57.8863	168.868	222.455	1.34106
2014-11-27 22:00:00		13.0	57.8863	168.868	159.79	0.864807
2014-11-27 23:00:00		13.0	57.8863	168.868	154.195	0.82228
2014-11-28 00:00:00		13.0	57.8863	168.868	152.809	0.811752
2014-11-28 01:00:00		13.0	57.8863	168.868	158.394	0.854193
2014-11-28 02:00:00		13.0	57.8863	168.868	149.795	0.788839
2014-11-28 03:00:00		13.0	57.8863	168.868	141.4	0.725043
2014-11-28 04:00:00		13.0	57.8863	168.868	141.6	0.726563
2014-11-28 05:00:00		13.0	57.8863	168.868	136.2	0.685517
2014-11-28 06:00:00		13.0	57.8863	168.868	137.798	0.697661
2014-11-28 07:00:00		13.0	57.8863	168.868	141.796	0.728053
2014-11-28 08:00:00		13.0	57.8863	168.868	145.994	0.759956
2014-11-28 09:00:00		13.0	57.8863	168.868	150.397	0.793418
2014-11-28 10:00:00		13.0	57.8863	168.868	150.017	0.790531
2014-11-28 11:00:00		13.0	57.8863	168.868	147.346	0.770229
2014-11-28 12:00:00		13.0	57.8863	168.868	167.023	0.919773
2014-11-28 13:00:00		13.0	57.8863	168.868	155.841	0.834791
2014-11-28 14:00:00		13.0	57.8863	168.868	143.394	0.740197
2014-11-28 15:00:00		13.0	57.8863	168.868	145.0	0.7524
2014-11-28 16:00:00		13.0	57.8863	168.868	147.753	0.773319
2014-11-28 17:00:00		13.0	57.8863	168.868	157.626	0.848355
2014-11-28 18:00:00		13.0	57.8863	168.868	150.039	0.7907
2014-11-28 19:00:00		13.0	57.8863	168.868	142.979	0.737039
2014-11-28 20:00:00		13.0	57.8863	168.868	147.391	0.770572
2014-11-28 21:00:00		13.0	57.8863	168.868	150.952	0.797637
2014-11-28 22:00:00		13.0	57.8863	168.868	159.78	0.864726
2014-11-28 23:00:00		13.0	57.8863	168.868	161.443	0.877364
2014-11-29 00:00:00		13.0	57.8863	168.868	152.667	0.810672
2014-11-29 01:00:00		13.0	57.8863	168.868	143.776	0.743101
2014-11-29 02:00:00		13.0	57.8863	168.868	145.256	0.754342
2014-11-29 03:00:00		13.0	57.8863	168.868	138.774	0.705084
2014-11-29 04:00:00		13.0	57.8863	168.868	146.252	0.761916
2014-11-29 05:00:00		13.0	57.8863	168.868	161.684	0.879199
2014-11-29 06:00:00		13.0	57.8863	168.868	151.422	0.801206
2014-11-29 07:00:00		13.0	57.8863	168.868	149.0	0.7828
2014-11-29 08:00:00		13.0	57.8863	168.868	149.384	0.785721
2014-11-29 09:00:00		13.0	57.8863	168.868	150.424	0.793625
2014-11-29 10:00:00		13.0	57.8863	168.868	149.533	0.78685
2014-11-29 11:00:00		13.0	57.8863	168.868	156.191	0.837454
2014-11-29 12:00:00		13.0	57.8863	168.868	151.459	0.801492
2014-11-29 13:00:00		13.0	57.8863	168.868	129.335	0.633349
2014-11-29 14:00:00		13.0	57.8863	168.868	135.762	0.682191
2014-11-29 15:00:00		13.0	57.8863	168.868	138.429	0.702463
2014-11-29 16:00:00		13.0	57.8863	168.868	139.039	0.707097
2014-11-29 17:00:00		13.0	57.8863	168.868	148.965	0.782537
2014-11-29 18:00:00		13.0	57.8863	168.868	137.326	0.694075
2014-11-29 19:00:00		13.0	57.8863	168.868	142.244	0.731451
2014-11-29 20:00:00		13.0	57.8863	168.868	139.566	0.711105
2014-11-29 21:00:00		13.0	57.8863	168.868	141.057	0.722435
2014-11-29 22:00:00		13.0	57.8863	168.868	137.941	0.698755
2014-11-29 23:00:00		13.0	57.8863	168.868	141.436	0.725314
2014-11-30 00:00:00		13.0	57.8863	168.868	142.191	0.731054
2014-11-30 01:00:00		13.0	57.8863	168.868	155.813	0.834575
2014-11-30 02:00:00		13.0	57.8863	168.868	150.695	0.795683
2014-11-30 03:00:00		13.0	57.8863	168.868	134.43	0.672065
2014-11-30 04:00:00		13.0	57.8863	168.868	144.44	0.748145
2014-11-30 05:00:00		13.0	57.8863	168.868	142.0	0.7296
2014-11-30 06:00:00		13.0	57.8863	168.868	140.884	0.721116
2014-11-30 07:00:00		13.0	57.8863	168.868	136.372	0.686824
2014-11-30 08:00:00		13.0	57.8863	168.868	140.226	0.716118
2014-11-30 09:00:00		13.0	57.8863	168.868	149.444	0.786177
2014-11-30 10:00:00		13.0	57.8863	168.868	144.411	0.747922
2014-11-30 11:00:00		13.0	57.8863	168.868	135.77	0.682252
2014-11-30 12:00:00		13.0	57.8863	168.868	146.34	0.762588
2014-11-30 13:00:00		13.0	57.8863	168.868	137.895	0.698404
2014-11-30 14:00:00		13.0	57.8863	168.868	133.368	0.663994
2014-11-30 15:00:00		13.0	57.8863	168.868	137.753	0.697325
2014-11-30 16:00:00		13.0	57.8863	168.868	148.35	0.777864
2014-11-30 17:00:00		13.0	57.8863	168.868	140.817	0.720609
2014-11-30 18:00:00		13.0	57.8863	168.868	139.086	0.707457
2014-11-30 19:00:00		13.0	57.8863	168.868	137.007	0.691652
2014-11-30 20:00:00		13.0	57.8863	168.868	148.915	0.782152
2014-11-30 21:00:00		13.0	57.8863	168.868	159.454	0.862247
2014-11-30 22:00:00		13.0	57.8863	168.868	147.637	0.772439
2014-11-30 23:00:00		13.0	57.8863	168.868	147.451	0.771025
2014-12-01 00:00:00		13.0	57.8863	168.868	155.267	0.830432
2014-12-01 01:00:00		13.0	57.8863	168.868	159.373	0.861635
2014-12-01 02:00:00		13.0	57.8863	168.868	153.444	0.816575
2014-12-01 03:00:00		13.0	57.8863	168.868	155.855	0.834897
2014-12-01 04:00:00		13.0	57.8863	168.868	138.44	0.702541
2014-12-01 05:00:00		13.0	57.8863	168.868	145.359	0.755131
2014-12-01 06:00:00		13.0	57.8863	168.868	146.462	0.76351
2014-12-01 07:00:00		13.0	57.8863	168.868	142.03	0.729826
2014-12-01 08:00:00		13.0	57.8863	168.868	134.967	0.676151
2014-12-01 09:00:00		13.0	57.8863	168.868	142.929	0.736658
2014-12-01 10:00:00		13.0	57.8863	168.868	137.822	0.697845
2014-12-01 11:00:00		13.0	57.8863	168.868	135.932	0.683483
2014-12-01 12:00:00		13.0	57.8863	168.868	131.533	0.650052
2014-12-01 13:00:00		13.0	57.8863	168.868	137.194	0.693075
2014-12-01 14:00:00		13.0	57.8863	168.868	150.76	0.796175
2014-12-01 15:00:00		13.0	57.8863	168.868	146.238	0.761811
2014-12-01 16:00:00		13.0	57.8863	168.868	151.294	0.800231
2014-12-01 17:00:00		13.0	57.8863	168.868	147.471	0.77118
2014-12-01 18:00:00		13.0	57.8863	168.868	145.704	0.757752
2014-12-01 19:00:00		13.0	57.8863	168.868	149.703	0.788144
2014-12-01 20:00:00		13.0	57.8863	168.868	153.0	0.8132
2014-12-01 21:00:00		13.0	57.8863	168.868	150.897	0.797219
2014-12-01 22:00:00		13.0	57.8863	168.868	141.875	0.728648
2014-12-01 23:00:00		13.0	57.8863	168.868	146.0	0.76
2014-12-02 00:00:00		13.0	57.8863	168.868	147.395	0.770603
2014-12-02 01:00:00		13.0	57.8863	168.868	152.085	0.806244
2014-12-02 02:00:00		13.0	57.8863	168.868	143.348	0.739842
2014-12-02 03:00:00		13.0	57.8863	168.868	147.083	0.768229
2014-12-02 04:00:00		13.0	57.8863	168.868	155.44	0.831748
2014-12-02 05:00:00		13.0	57.8863	168.868	148.0	0.7752
2014-12-02 06:00:00		13.0	57.8863	168.868	148.0	0.7752
2014-12-02 07:00:00		13.0	57.8863	168.868	144.034	0.745056
2014-12-02 08:00:00		13.0	57.8863	168.868	128.788	0.629187
2014-12-02 09:00:00		13.0	57.8863	168.868	146.656	0.764987
2014-12-02 10:00:00		13.0	57.8863	168.868	144.142	0.745879
2014-12-02 11:00:00		13.0	57.8863	168.868	142.741	0.735235
2014-12-02 12:00:00		13.0	57.8863	168.868	154.974	0.8282
2014-12-02 13:00:00		13.0	57.8863	168.868	163.663	0.894236
2014-12-02 14:00:00		13.0	57.8863	168.868	473.651	3.25015
2014-12-02 15:00:00		13.0	57.8863	168.868	1444.51	10.6287
2014-12-02 16:00:00		13.0	57.8863	168.868	395.261	2.65438
2014-12-02 17:00:00		13.0	57.8863	168.868	368.347	2.44984
2014-12-02 18:00:00		13.0	57.8863	168.868	308.383	1.99411
2014-12-02 19:00:00		13.0	57.8863	168.868	233.669	1.42628
2014-12-02 20:00:00		13.0	57.8863	168.868	271.752	1.71572
2014-12-02 21:00:00		13.0	57.8863	168.868	218.297	1.30946
2014-12-02 22:00:00		13.0	57.8863	168.868	469.288	3.21698
2014-12-02 23:00:00		13.0	57.8863	168.868	646.718	4.56546
2014-12-03 00:00:00		13.0	57.8863	168.868	334.454	2.19225
2014-12-03 01:00:00		13.0	57.8863	168.868	168.67	0.93229
2014-12-03 02:00:00		13.0	57.8863	168.868	171.331	0.952518
2014-12-03 03:00:00		13.0	57.8863	168.868	165.33	0.906906
2014-12-03 04:00:00		13.0	57.8863	168.868	152.0	0.8056
2014-12-03 05:00:00		13.0	57.8863	168.868	151.667	0.803072
2014-12-03 06:00:00		13.0	57.8863	168.868	147.509	0.771469
2014-12-03 07:00:00		13.0	57.8863	168.868	134.834	0.67514
2014-12-03 08:00:00		13.0	57.8863	168.868	136.648	0.688926
2014-12-03 09:00:00		13.0	57.8863	168.868	164.871	0.903416
2014-12-03 10:00:00		13.0	57.8863	168.868	231.423	1.40921
2014-12-03 11:00:00		13.0	57.8863	168.868	190.635	1.09922
2014-12-03 12:00:00		13.0	57.8863	168.868	198.246	1.15707
2014-12-03 13:00:00		13.0	57.8863	168.868	184.919	1.05579
2014-12-03 14:00:00		13.0	57.8863	168.868	245.52	1.51635
2014-12-03 15:00:00		13.0	57.8863	168.868	141.654	0.726972
2014-12-03 16:00:00		13.0	57.8863	168.868	145.163	0.753641
2014-12-03 17:00:00		13.0	57.8863	168.868	147.141	0.768672
2014-12-03 18:00:00		13.0	57.8863	168.868	156.58	0.840408
2014-12-03 19:00:00		13.0	57.8863	168.868	174.675	0.977931
2014-12-03 20:00:00		13.0	57.8863	168.868	170.081	0.943015
2014-12-03 21:00:00		13.0	57.8863	168.868	154.029	0.821018
2014-12-03 22:00:00		13.0	57.8863	168.868	149.97	0.79017
2014-12-03 23:00:00		13.0	57.8863	168.868	154.677	0.825948
2014-12-04 00:00:00		13.0	57.8863	168.868	151.712	0.803407
2014-12-04 01:00:00		13.0	57.8863	168.868	146.447	0.763398
2014-12-04 02:00:00		13.0	57.8863	168.868	155.124	0.829339
2014-12-04 03:00:00		13.0	57.8863	168.868	159.718	0.864258
2014-12-04 04:00:00		13.0	57.8863	168.868	151.72	0.803475
2014-12-04 05:00:00		13.0	57.8863	168.868	146.597	0.764535
2014-12-04 06:00:00		13.0	57.8863	168.868	153.087	0.813863
2014-12-04 07:00:00		13.0	57.8863	168.868	143.0	0.7372
2014-12-04 08:00:00		13.0	57.8863	168.868	141.888	0.72875
2014-12-04 09:00:00		13.0	57.8863	168.868	136.159	0.685205
2014-12-04 10:00:00		13.0	57.8863	168.868	137.317	0.694006
2014-12-04 11:00:00		13.0	57.8863	168.868	137.578	0.695992
2014-12-04 12:00:00		13.0	57.8863	168.868	130.946	0.645593
2014-12-04 13:00:00		13.0	57.8863	168.868	136.472	0.68759
2014-12-04 14:00:00		13.0	57.8863	168.868	137.743	0.697244
2014-12-04 15:00:00		13.0	57.8863	168.868	131.471	0.649577
2014-12-04 16:00:00		13.0	57.8863	168.868	135.41	0.679513
2014-12-04 17:00:00		13.0	57.8863	168.868	142.062	0.730071
2014-12-04 18:00:00		13.0	57.8863	168.868	137.156	0.692786
2014-12-04 19:00:00		13.0	57.8863	168.868	140.493	0.718144
2014-12-04 20:00:00		13.0	57.8863	168.868	153.689	0.818436
2014-12-04 21:00:00		13.0	57.8863	168.868	150.758	0.796162
2014-12-04 22:00:00		13.0	57.8863	168.868	144.0	0.7448
2014-12-04 23:00:00		13.0	57.8863	168.868	144.773	0.750678
2014-12-05 00:00:00		13.0	57.8863	168.868	147.456	0.771066
2014-12-05 01:00:00		13.0	57.8863	168.868	139.0	0.7068
2014-12-05 02:00:00		13.0	57.8863	168.868	139.462	0.710308
2014-12-05 03:00:00		13.0	57.8863	168.868	142.154	0.730767
2014-12-05 04:00:00		13.0	57.8863	168.868	141.467	0.72555
2014-12-05 05:00:00		13.0	57.8863	168.868	135.601	0.680969
2014-12-05 06:00:00		13.0	57.8863	168.868	147.862	0.774149
2014-12-05 07:00:00		13.0	57.8863	168.868	135.695	0.681683
2014-12-05 08:00:00		13.0	57.8863	168.868	134.152	0.669957
2014-12-05 09:00:00		13.0	57.8863	168.868	136.215	0.685635
2014-12-05 10:00:00		13.0	57.8863	168.868	142.394	0.732591
2014-12-05 11:00:00		13.0	57.8863	168.868	137.789	0.697598
2014-12-05 12:00:00		13.0	57.8863	168.868	132.057	0.654037
2014-12-05 13:00:00		13.0	57.8863	168.868	137.095	0.692324
2014-12-05 14:00:00		13.0	57.8863	168.868	133.806	0.667327
2014-12-05 15:00:00		13.0	57.8863	168.868	146.554	0.76421
2014-12-05 16:00:00		13.0	57.8863	168.868	156.801	0.84209
2014-12-05 17:00:00		13.0	57.8863	168.868	141.232	0.723765
2014-12-05 18:00:00		13.0	57.8863	168.868	196.815	1.14619
2014-12-05 19:00:00		13.0	57.8863	168.868	231.044	1.40633
2014-12-05 20:00:00		13.0	57.8863	168.868	139.702	0.712138
2014-12-05 21:00:00		13.0	57.8863	168.868	138.743	0.704845
2014-12-05 22:00:00		13.0	57.8863	168.868	145.076	0.752978
2014-12-05 23:00:00		13.0	57.8863	168.868	154.484	0.824477
2014-12-06 00:00:00		13.0	57.8863	168.868	140.591	0.718891
2014-12-06 01:00:00		13.0	57.8863	168.868	143.853	0.743679
2014-12-06 02:00:00		13.0	57.8863	168.868	142.558	0.733844
2014-12-06 03:00:00		13.0	57.8863	168.868	140.588	0.718866
2014-12-06 04:00:00		13.0	57.8863	168.868	143.707	0.742571
2014-12-06 05:00:00		13.0	57.8863	168.868	141.707	0.727376
2014-12-06 06:00:00		13.0	57.8863	168.868	140.292	0.71662
2014-12-06 07:00:00		13.0	57.8863	168.868	141.708	0.727384
2014-12-06 08:00:00		13.0	57.8863	168.868	140.582	0.718824
2014-12-06 09:00:00		13.0	57.8863	168.868	142.693	0.734866
2014-12-06 10:00:00		13.0	57.8863	168.868	136.45	0.687417
2014-12-06 11:00:00		13.0	57.8863	168.868	147.749	0.773292
2014-12-06 12:00:00		13.0	57.8863	168.868	160.101	0.867169
2014-12-06 13:00:00		13.0	57.8863	168.868	137.0	0.6916
2014-12-06 14:00:00		13.0	57.8863	168.868	136.712	0.689414
2014-12-06 15:00:00		13.0	57.8863	168.868	136.436	0.687311
2014-12-06 16:00:00		13.0	57.8863	168.868	143.854	0.743688
2014-12-06 17:00:00		13.0	57.8863	168.868	136.285	0.686166
2014-12-06 18:00:00		13.0	57.8863	168.868	130.43	0.641667
2014-12-06 19:00:00		13.0	57.8863	168.868	125.416	0.603563
2014-12-06 20:00:00		13.0	57.8863	168.868	151.716	0.803439
2014-12-06 21:00:00		13.0	57.8863	168.868	150.993	0.797949
2014-12-06 22:00:00		13.0	57.8863	168.868	155.442	0.83176
2014-12-06 23:00:00		13.0	57.8863	168.868	152.502	0.809415
2014-12-07 00:00:00		13.0	57.8863	168.868	187.627	1.07636
2014-12-07 01:00:00		13.0	57.8863	168.868	184.09	1.04948
2014-12-07 02:00:00		13.0	57.8863	168.868	339.754	2.23253
2014-12-07 03:00:00		13.0	57.8863	168.868	393.539	2.6413
2014-12-07 04:00:00		13.0	57.8863	168.868	182.316	1.036
2014-12-07 05:00:00		13.0	57.8863	168.868	244.032	1.50504
2014-12-07 06:00:00		13.0	57.8863	168.868	158.418	0.854378
2014-12-07 07:00:00		13.0	57.8863	168.868	157.522	0.847566
2014-12-07 08:00:00		13.0	57.8863	168.868	138.638	0.704049
2014-12-07 09:00:00		13.0	57.8863	168.868	154.169	0.822081
2014-12-07 10:00:00		13.0	57.8863	168.868	156.468	0.839555
2014-12-07 11:00:00		13.0	57.8863	168.868	193.615	1.12187
2014-12-07 12:00:00		13.0	57.8863	168.868	144.091	0.745488
2014-12-07 13:00:00		13.0	57.8863	168.868	193.715	1.12263
2014-12-07 14:00:00		13.0	57.8863	168.868	154.447	0.824201
2014-12-07 15:00:00		13.0	57.8863	168.868	188.018	1.07934
2014-12-07 16:00:00		13.0	57.8863	168.868	145.23	0.754145
2014-12-07 17:00:00		13.0	57.8863	168.868	154.227	0.822526
2014-12-07 18:00:00		13.0	57.8863	168.868	161.184	0.875395
2014-12-07 19:00:00		13.0	57.8863	168.868	154.778	0.826712
2014-12-07 20:00:00		13.0	57.8863	168.868	144.832	0.751121
2014-12-07 21:00:00		13.0	57.8863	168.868	136.95	0.691223
2014-12-07 22:00:00		13.0	57.8863	168.868	170.951	0.949629
2014-12-07 23:00:00		13.0	57.8863	168.868	144.596	0.749329
2014-12-08 00:00:00		13.0	57.8863	168.868	140.925	0.721428
2014-12-08 01:00:00		13.0	57.8863	168.868	135.878	0.683071
2014-12-08 02:00:00		13.0	57.8863	168.868	149.74	0.788424
2014-12-08 03:00:00		13.0	57.8863	168.868	159.264	0.860803
2014-12-08 04:00:00		13.0	57.8863	168.868	147.2	0.769122
2014-12-08 05:00:00		13.0	57.8863	168.868	142.266	0.731622
2014-12-08 06:00:00		13.0	57.8863	168.868	158.203	0.852742
2014-12-08 07:00:00		13.0	57.8863	168.868	242.523	1.49357
2014-12-08 08:00:00		13.0	57.8863	168.868	181.052	1.02639
2014-12-08 09:00:00		13.0	57.8863	168.868	140.813	0.720578
2014-12-08 10:00:00		13.0	57.8863	168.868	134.711	0.674205
2014-12-08 11:00:00		13.0	57.8863	168.868	144.424	0.748021
2014-12-08 12:00:00		13.0	57.8863	168.868	138.719	0.704661
2014-12-08 13:00:00		13.0	57.8863	168.868	166.338	0.914567
2014-12-08 14:00:00		13.0	57.8863	168.868	141.739	0.727616
2014-12-08 15:00:00		13.0	57.8863	168.868	143.516	0.741125
2014-12-08 16:00:00		13.0	57.8863	168.868	164.531	0.900834
2014-12-08 17:00:00		13.0	57.8863	168.868	146.833	0.76633
2014-12-08 18:00:00		13.0	57.8863	168.868	136.93	0.691064
2014-12-08 19:00:00		13.0	57.8863	168.868	126.357	0.610716
2014-12-08 20:00:00		13.0	57.8863	168.868	146.423	0.763215
2014-12-08 21:00:00		13.0	57.8863	168.868	129.643	0.635686
2014-12-08 22:00:00		13.0	57.8863	168.868	134.77	0.67465
2014-12-08 23:00:00		13.0	57.8863	168.868	140.896	0.72121
2014-12-09 00:00:00		13.0	57.8863	168.868	146.361	0.762746
2014-12-09 01:00:00		13.0	57.8863	168.868	141.49	0.725725
2014-12-09 02:00:00		13.0	57.8863	168.868	138.509	0.703066
2014-12-09 03:00:00		13.0	57.8863	168.868	142.0	0.7296
2014-12-09 04:00:00		13.0	57.8863	168.868	140.227	0.716127
2014-12-09 05:00:00		13.0	57.8863	168.868	128.379	0.626081
2014-12-09 06:00:00		13.0	57.8863	168.868	130.496	0.642167
2014-12-09 07:00:00		13.0	57.8863	168.868	128.761	0.628985
2014-12-09 08:00:00		13.0	57.8863	168.868	140.372	0.71723
2014-12-09 09:00:00		13.0	57.8863	168.868	135.499	0.680193
2014-12-09 10:00:00		13.0	57.8863	168.868	132.125	0.65455
2014-12-09 11:00:00		13.0	57.8863	168.868	137.863	0.698156
2014-12-09 12:00:00		13.0	57.8863	168.868	171.129	0.950982
2014-12-09 13:00:00		13.0	57.8863	168.868	171.827	0.956286
2014-12-09 14:00:00		13.0	57.8863	168.868	218.018	1.30734
2014-12-09 15:00:00		13.0	57.8863	168.868	217.099	1.30035
2014-12-09 16:00:00		13.0	57.8863	168.868	291.752	1.86772
2014-12-09 17:00:00		13.0	57.8863	168.868	158.432	0.854487
2014-12-09 18:00:00		13.0	57.8863	168.868	138.769	0.705043
2014-12-09 19:00:00		13.0	57.8863	168.868	183.306	1.04353
2014-12-09 20:00:00		13.0	57.8863	168.868	198.569	1.15953
2014-12-09 21:00:00		13.0	57.8863	168.868	138.366	0.701979
2014-12-09 22:00:00		13.0	57.8863	168.868	148.784	0.78116
2014-12-09 23:00:00		13.0	57.8863	168.868	206.699	1.22131
2014-12-10 00:00:00		13.0	57.8863	168.868	208.951	1.23843
2014-12-10 01:00:00		13.0	57.8863	168.868	150.133	0.791412
2014-12-10 02:00:00		13.0	57.8863	168.868	251.674	1.56312
2014-12-10 03:00:00		13.0	57.8863	168.868	238.273	1.46127
2014-12-10 04:00:00		13.0	57.8863	168.868	201.163	1.17924
2014-12-10 05:00:00		13.0	57.8863	168.868	137.857	0.698111
2014-12-10 06:00:00		13.0	57.8863	168.868	195.716	1.13784
2014-12-10 07:00:00		13.0	57.8863	168.868	144.621	0.749519
2014-12-10 08:00:00		13.0	57.8863	168.868	162.693	0.886864
2014-12-10 09:00:00		13.0	57.8863	168.868	152.881	0.812299
2014-12-10 10:00:00		13.0	57.8863	168.868	162.41	0.884717
2014-12-10 11:00:00		13.0	57.8863	168.868	235.397	1.43942
2014-12-10 12:00:00		13.0	57.8863	168.868	204.885	1.20753
2014-12-10 13:00:00		13.0	57.8863	168.868	222.723	1.3431
2014-12-10 14:00:00		13.0	57.8863	168.868	152.765	0.811417
2014-12-10 15:00:00		13.0	57.8863	168.868	250.322	1.55285
2014-12-10 16:00:00		13.0	57.8863	168.868	145.95	0.759622
2014-12-10 17:00:00		13.0	57.8863	168.868	140.676	0.719538
2014-12-10 18:00:00		13.0	57.8863	168.868	161.232	0.875764
2014-12-10 19:00:00		13.0	57.8863	168.868	161.147	0.875119
2014-12-10 20:00:00		13.0	57.8863	168.868	147.462	0.771112
2014-12-10 21:00:00		13.0	57.8863	168.868	149.502	0.786614
2014-12-10 22:00:00		13.0	57.8863	168.868	138.345	0.701821
2014-12-10 23:00:00		13.0	57.8863	168.868	153.042	0.81352
2014-12-11 00:00:00		13.0	57.8863	168.868	245.542	1.51652
2014-12-11 01:00:00		13.0	57.8863	168.868	234.581	1.43322
2014-12-11 02:00:00		13.0	57.8863	168.868	175.861	0.986947
2014-12-11 03:00:00		13.0	57.8863	168.868	168.476	0.930821
2014-12-11 04:00:00		13.0	57.8863	168.868	176.941	0.995151
2014-12-11 05:00:00		13.0	57.8863	168.868	153.226	0.814918
2014-12-11 06:00:00		13.0	57.8863	168.868	153.647	0.818118
2014-12-11 07:00:00		13.0	57.8863	168.868	142.325	0.732072
2014-12-11 08:00:00		13.0	57.8863	168.868	142.161	0.730821
2014-12-11 09:00:00		13.0	57.8863	168.868	180.65	1.02334
2014-12-11 10:00:00		13.0	57.8863	168.868	166.689	0.917233
2014-12-11 11:00:00		13.0	57.8863	168.868	212.686	1.26681
2014-12-11 12:00:00		13.0	57.8863	168.868	273.336	1.72775
2014-12-11 13:00:00		13.0	57.8863	168.868	200.122	1.17133
2014-12-11 14:00:00		13.0	57.8863	168.868	166.347	0.914641
2014-12-11 15:00:00		13.0	57.8863	168.868	150.402	0.793455
2014-12-11 16:00:00		13.0	57.8863	168.868	196.089	1.14068
2014-12-11 17:00:00		13.0	57.8863	168.868	208.393	1.23419
2014-12-11 18:00:00		13.0	57.8863	168.868	184.239	1.05061
2014-12-11 19:00:00		13.0	57.8863	168.868	276.831	1.75431
2014-12-11 20:00:00		13.0	57.8863	168.868	151.803	0.8041
2014-12-11 21:00:00		13.0	57.8863	168.868	145.474	0.756006
2014-12-11 22:00:00		13.0	57.8863	168.868	171.293	0.952223
2014-12-11 23:00:00		13.0	57.8863	168.868	154.617	0.82549
2014-12-12 00:00:00		13.0	57.8863	168.868	195.397	1.13542
2014-12-12 01:00:00		13.0	57.8863	168.868	147.71	0.772999
2014-12-12 02:00:00		13.0	57.8863	168.868	150.827	0.796688
2014-12-12 03:00:00		13.0	57.8863	168.868	253.705	1.57856
2014-12-12 04:00:00		13.0	57.8863	168.868	149.934	0.789896
2014-12-12 05:00:00		13.0	57.8863	168.868	140.575	0.718767
2014-12-12 06:00:00		13.0	57.8863	168.868	138.061	0.699662
2014-12-12 07:00:00		13.0	57.8863	168.868	146.154	0.761167
2014-12-12 08:00:00		13.0	57.8863	168.868	140.688	0.719631
2014-12-12 09:00:00		13.0	57.8863	168.868	153.527	0.817202
2014-12-12 10:00:00		13.0	57.8863	168.868	141.21	0.723595
2014-12-12 11:00:00		13.0	57.8863	168.868	142.372	0.732426
2014-12-12 12:00:00		13.0	57.8863	168.868	136.582	0.688426
2014-12-12 13:00:00		13.0	57.8863	168.868	133.104	0.661991
2014-12-12 14:00:00		13.0	57.8863	168.868	134.208	0.670379
2014-12-12 15:00:00		13.0	57.8863	168.868	137.036	0.691872
2014-12-12 16:00:00		13.0	57.8863	168.868	145.174	0.753719
2014-12-12 17:00:00		13.0	57.8863	168.868	137.897	0.698417
2014-12-12 18:00:00		13.0	57.8863	168.868	138.747	0.704875
2014-12-12 19:00:00		13.0	57.8863	168.868	152.361	0.80834
2014-12-12 20:00:00		13.0	57.8863	168.868	138.102	0.699977
2014-12-12 21:00:00		13.0	57.8863	168.868	138.694	0.704476
2014-12-12 22:00:00		13.0	57.8863	168.868	135.492	0.680138
2014-12-12 23:00:00		13.0	57.8863	168.868	131.608	0.650622
2014-12-13 00:00:00		13.0	57.8863	168.868	136.899	0.690832
2014-12-13 01:00:00		13.0	57.8863	168.868	135.597	0.680936
2014-12-13 02:00:00		13.0	57.8863	168.868	132.101	0.654364
2014-12-13 03:00:00		13.0	57.8863	168.868	134.905	0.675676
2014-12-13 04:00:00		13.0	57.8863	168.868	150.401	0.793444
2014-12-13 05:00:00		13.0	57.8863	168.868	136.1	0.684758
2014-12-13 06:00:00		13.0	57.8863	168.868	137.0	0.6916
2014-12-13 07:00:00		13.0	57.8863	168.868	136.306	0.686326
2014-12-13 08:00:00		13.0	57.8863	168.868	130.89	0.645162
2014-12-13 09:00:00		13.0	57.8863	168.868	138.507	0.703054
2014-12-13 10:00:00		13.0	57.8863	168.868	134.0	0.6688
2014-12-13 11:00:00		13.0	57.8863	168.868	134.098	0.669545
2014-12-13 12:00:00		13.0	57.8863	168.868	134.902	0.675657
2014-12-13 13:00:00		13.0	57.8863	168.868	133.61	0.665837
2014-12-13 14:00:00		13.0	57.8863	168.868	131.458	0.64948
2014-12-13 15:00:00		13.0	57.8863	168.868	144.225	0.746508
2014-12-13 16:00:00		13.0	57.8863	168.868	135.744	0.682052
2014-12-13 17:00:00		13.0	57.8863	168.868	124.385	0.595729
2014-12-13 18:00:00		13.0	57.8863	168.868	128.865	0.629772
2014-12-13 19:00:00		13.0	57.8863	168.868	136.713	0.689416
2014-12-13 20:00:00		13.0	57.8863	168.868	133.904	0.668074
2014-12-13 21:00:00		13.0	57.8863	168.868	132.619	0.658304
2014-12-13 22:00:00		13.0	57.8863	168.868	128.62	0.627913
2014-12-13 23:00:00		13.0	57.8863	168.868	125.189	0.601839
2014-12-14 00:00:00		13.0	57.8863	168.868	128.133	0.624211
2014-12-14 01:00:00		13.0	57.8863	168.868	138.153	0.700361
2014-12-14 02:00:00		13.0	57.8863	168.868	130.0	0.6384
2014-12-14 03:00:00		13.0	57.8863	168.868	129.626	0.635555
2014-12-14 04:00:00		13.0	57.8863	168.868	127.493	0.619346
2014-12-14 05:00:00		13.0	57.8863	168.868	140.791	0.720409
2014-12-14 06:00:00		13.0	57.8863	168.868	133.174	0.66252
2014-12-14 07:00:00		13.0	57.8863	168.868	171.596	0.954528
2014-12-14 08:00:00		13.0	57.8863	168.868	146.801	0.766091
2014-12-14 09:00:00		13.0	57.8863	168.868	135.0	0.6764
2014-12-14 10:00:00		13.0	57.8863	168.868	133.992	0.668739
2014-12-14 11:00:00		13.0	57.8863	168.868	124.091	0.593494
2014-12-14 12:00:00		13.0	57.8863	168.868	124.909	0.599708
2014-12-14 13:00:00		13.0	57.8863	168.868	124.363	0.59556
2014-12-14 14:00:00		13.0	57.8863	168.868	127.457	0.619072
2014-12-14 15:00:00		13.0	57.8863	168.868	122.271	0.579658
2014-12-14 16:00:00		13.0	57.8863	168.868	125.45	0.603819
2014-12-14 17:00:00		13.0	57.8863	168.868	129.552	0.634992
2014-12-14 18:00:00		13.0	57.8863	168.868	125.268	0.602439
2014-12-14 19:00:00		13.0	57.8863	168.868	127.376	0.618458
2014-12-14 20:00:00		13.0	57.8863	168.868	121.178	0.571351
2014-12-14 21:00:00		13.0	57.8863	168.868	123.62	0.589913
2014-12-14 22:00:00		13.0	57.8863	168.868	129.47	0.634373
2014-12-14 23:00:00		13.0	57.8863	168.868	124.264	0.594807
2014-12-15 00:00:00		13.0	57.8863	168.868	127.439	0.618934
2014-12-15 01:00:00		13.0	57.8863	168.868	131.563	0.650276
2014-12-15 02:00:00		13.0	57.8863	168.868	127.0	0.6156
2014-12-15 03:00:00		13.0	57.8863	168.868	126.652	0.612958
2014-12-15 04:00:00		13.0	57.8863	168.868	123.087	0.585858
2014-12-15 05:00:00		13.0	57.8863	168.868	123.482	0.588862
2014-12-15 06:00:00		13.0	57.8863	168.868	118.344	0.549817
2014-12-15 07:00:00		13.0	57.8863	168.868	122.343	0.580208
2014-12-15 08:00:00		13.0	57.8863	168.868	124.803	0.5989
2014-12-15 09:00:00		13.0	57.8863	168.868	112.171	0.502896
2014-12-15 10:00:00		13.0	57.8863	168.868	114.34	0.519383
2014-12-15 11:00:00		13.0	57.8863	168.868	117.322	0.542051
2014-12-15 12:00:00		13.0	57.8863	168.868	110.253	0.488325
2014-12-15 13:00:00		13.0	57.8863	168.868	113.252	0.511118
2014-12-15 14:00:00		13.0	57.8863	168.868	115.832	0.530725
2014-12-15 15:00:00		13.0	57.8863	168.868	114.502	0.520611
2014-12-15 16:00:00		13.0	57.8863	168.868	120.25	0.564299
2014-12-15 17:00:00		13.0	57.8863	168.868	123.664	0.590248
2014-12-15 18:00:00		13.0	57.8863	168.868	129.759	0.636566
2014-12-15 19:00:00		13.0	57.8863	168.868	116.907	0.538895
2014-12-15 20:00:00		13.0	57.8863	168.868	126.26	0.609978
2014-12-15 21:00:00		13.0	57.8863	168.868	117.918	0.546577
2014-12-15 22:00:00		13.0	57.8863	168.868	116.837	0.538359
2014-12-15 23:00:00		13.0	57.8863	168.868	115.651	0.529347
2014-12-16 00:00:00		13.0	57.8863	168.868	122.919	0.584584
2014-12-16 01:00:00		13.0	57.8863	168.868	122.404	0.580671
2014-12-16 02:00:00		13.0	57.8863	168.868	126.034	0.608256
2014-12-16 03:00:00		13.0	57.8863	168.868	115.0	0.5244
2014-12-16 04:00:00		13.0	57.8863	168.868	115.88	0.531086
2014-12-16 05:00:00		13.0	57.8863	168.868	126.0	0.608
2014-12-16 06:00:00		13.0	57.8863	168.868	125.285	0.602568
2014-12-16 07:00:00		13.0	57.8863	168.868	117.396	0.542607
2014-12-16 08:00:00		13.0	57.8863	168.868	122.0	0.5776
2014-12-16 09:00:00		13.0	57.8863	168.868	121.214	0.571627
2014-12-16 10:00:00		13.0	57.8863	168.868	112.313	0.503981
2014-12-16 11:00:00		13.0	57.8863	168.868	116.624	0.536744
2014-12-16 12:00:00		13.0	57.8863	168.868	123.533	0.589254
2014-12-16 13:00:00		13.0	57.8863	168.868	117.535	0.543667
2014-12-16 14:00:00		13.0	57.8863	168.868	113.004	0.509227
2014-12-16 15:00:00		13.0	57.8863	168.868	125.538	0.604492
2014-12-16 16:00:00		13.0	57.8863	168.868	131.234	0.647775
2014-12-16 17:00:00		13.0	57.8863	168.868	122.153	0.578761
2014-12-16 18:00:00		13.0	57.8863	168.868	127.196	0.617087
2014-12-16 19:00:00		13.0	57.8863	168.868	162.968	0.888954
2014-12-16 20:00:00		13.0	57.8863	168.868	126.0	0.608
2014-12-16 21:00:00		13.0	57.8863	168.868	125.247	0.602281
2014-12-16 22:00:00		13.0	57.8863	168.868	117.05	0.539977
2014-12-16 23:00:00		13.0	57.8863	168.868	129.104	0.631588
2014-12-17 00:00:00		13.0	57.8863	168.868	118.819	0.553421
2014-12-17 01:00:00		13.0	57.8863	168.868	127.888	0.622348
2014-12-17 02:00:00		13.0	57.8863	168.868	113.926	0.516239
2014-12-17 03:00:00		13.0	57.8863	168.868	113.736	0.514793
2014-12-17 04:00:00		13.0	57.8863	168.868	122.56	0.581857
2014-12-17 05:00:00		13.0	57.8863	168.868	125.764	0.606205
2014-12-17 06:00:00		13.0	57.8863	168.868	228.633	1.38801
2014-12-17 07:00:00		13.0	57.8863	168.868	122.0	0.5776
2014-12-17 08:00:00		13.0	57.8863	168.868	121.928	0.577051
2014-12-17 09:00:00		13.0	57.8863	168.868	120.137	0.563441
2014-12-17 10:00:00		13.0	57.8863	168.868	110.29	0.488601
2014-12-17 11:00:00		13.0	57.8863	168.868	126.001	0.608007
2014-12-17 12:00:00		13.0	57.8863	168.868	113.0	0.5092
2014-12-17 13:00:00		13.0	57.8863	168.868	112.646	0.506509
2014-12-17 14:00:00		13.0	57.8863	168.868	108.071	0.471736
2014-12-17 15:00:00		13.0	57.8863	168.868	109.07	0.479334
2014-12-17 16:00:00		13.0	57.8863	168.868	110.28	0.488527
2014-12-17 17:00:00		13.0	57.8863	168.868	114.348	0.519449
2014-12-17 18:00:00		13.0	57.8863	168.868	118.167	0.548469
2014-12-17 19:00:00		13.0	57.8863	168.868	107.83	0.469906
2014-12-17 20:00:00		13.0	57.8863	168.868	118.587	0.55166
2014-12-17 21:00:00		13.0	57.8863	168.868	112.931	0.508679
2014-12-17 22:00:00		13.0	57.8863	168.868	111.863	0.500562
2014-12-17 23:00:00		13.0	57.8863	168.868	109.66	0.483815
2014-12-18 00:00:00		13.0	57.8863	168.868	105.136	0.44943
2014-12-18 01:00:00		13.0	57.8863	168.868	107.27	0.465651
2014-12-18 02:00:00		13.0	57.8863	168.868	111.0	0.494
2014-12-18 03:00:00		13.0	57.8863	168.868	111.736	0.499595
2014-12-18 04:00:00		13.0	57.8863	168.868	121.467	0.573548
2014-12-18 05:00:00		13.0	57.8863	168.868	114.0	0.5168
2014-12-18 06:00:00		13.0	57.8863	168.868	113.603	0.513786
2014-12-18 07:00:00		13.0	57.8863	168.868	107.605	0.468199
2014-12-18 08:00:00		13.0	57.8863	168.868	102.262	0.427592
2014-12-18 09:00:00		13.0	57.8863	168.868	106.0	0.456
2014-12-18 10:00:00		13.0	57.8863	168.868	105.87	0.455012
2014-12-18 11:00:00		13.0	57.8863	168.868	103.871	0.439817
2014-12-18 12:00:00		13.0	57.8863	168.868	102.58	0.430007
2014-12-18 13:00:00		13.0	57.8863	168.868	110.615	0.491075
2014-12-18 14:00:00		13.0	57.8863	168.868	104.872	0.447429
2014-12-18 15:00:00		13.0	57.8863	168.868	103.127	0.434167
2014-12-18 16:00:00		13.0	57.8863	168.868	105.57	0.452731
2014-12-18 17:00:00		13.0	57.8863	168.868	114.126	0.517758
2014-12-18 18:00:00		13.0	57.8863	168.868	116.251	0.533908
2014-12-18 19:00:00		13.0	57.8863	168.868	120.562	0.566674
2014-12-18 20:00:00		13.0	57.8863	168.868	128.876	0.629855
2014-12-18 21:00:00		13.0	57.8863	168.868	132.449	0.657014
2014-12-18 22:00:00		13.0	57.8863	168.868	213.274	1.27128
2014-12-18 23:00:00		13.0	57.8863	168.868	184.238	1.05061
2014-12-19 00:00:00		13.0	57.8863	168.868	144.016	0.744921
2014-12-19 01:00:00		13.0	57.8863	168.868	172.628	0.962375
2014-12-19 02:00:00		13.0	57.8863	168.868	138.542	0.703323
2014-12-19 03:00:00		13.0	57.8863	168.868	176.614	0.992667
2014-12-19 04:00:00		13.0	57.8863	168.868	155.3	0.830679
2014-12-19 05:00:00		13.0	57.8863	168.868	160.418	0.869576
2014-12-19 06:00:00		13.0	57.8863	168.868	165.217	0.906051
2014-12-19 07:00:00		13.0	57.8863	168.868	137.118	0.692499
2014-12-19 08:00:00		13.0	57.8863	168.868	136.94	0.691141
2014-12-19 09:00:00		13.0	57.8863	168.868	103.824	0.439464
2014-12-19 10:00:00		13.0	57.8863	168.868	105.14	0.449466
2014-12-19 11:00:00		13.0	57.8863	168.868	183.375	1.04405
2014-12-19 12:00:00		13.0	57.8863	168.868	355.236	2.35019
2014-12-19 13:00:00		13.0	57.8863	168.868	160.91	0.873317
2014-12-19 14:00:00		13.0	57.8863	168.868	407.877	2.75026
2014-12-19 15:00:00		13.0	57.8863	168.868	695.718	4.93786
2014-12-19 16:00:00		13.0	57.8863	168.868	297.878	1.91427
2014-12-19 17:00:00		13.0	57.8863	168.868	97.071	0.38814
2014-12-19 18:00:00		13.0	57.8863	168.868	115.617	0.529089
2014-12-19 19:00:00		13.0	57.8863	168.868	125.219	0.602061
2014-12-19 20:00:00		13.0	57.8863	168.868	113.611	0.51384
2014-12-19 21:00:00		13.0	57.8863	168.868	139.121	0.707721
2014-12-19 22:00:00		13.0	57.8863	168.868	107.0	0.4636
2014-12-19 23:00:00		13.0	57.8863	168.868	107.383	0.46651
2014-12-20 00:00:00		13.0	57.8863	168.868	113.673	0.514318
2014-12-20 01:00:00		13.0	57.8863	168.868	108.054	0.471611
2014-12-20 02:00:00		13.0	57.8863	168.868	109.215	0.480438
2014-12-20 03:00:00		13.0	57.8863	168.868	112.839	0.507978
2014-12-20 04:00:00		13.0	57.8863	168.868	109.733	0.484374
2014-12-20 05:00:00		13.0	57.8863	168.868	105.477	0.452028
2014-12-20 06:00:00		13.0	57.8863	168.868	113.789	0.515196
2014-12-20 07:00:00		13.0	57.8863	168.868	109.58	0.483209
2014-12-20 08:00:00		13.0	57.8863	168.868	102.0	0.4256
2014-12-20 09:00:00		13.0	57.8863	168.868	101.792	0.424021
2014-12-20 10:00:00		13.0	57.8863	168.868	98.0	0.3952
2014-12-20 11:00:00		13.0	57.8863	168.868	97.8459	0.394029
2014-12-20 12:00:00		13.0	57.8863	168.868	95.0	0.3724
2014-12-20 13:00:00		13.0	57.8863	168.868	95.3557	0.375103
2014-12-20 14:00:00		13.0	57.8863	168.868	101.646	0.422911
2014-12-20 15:00:00		13.0	57.8863	168.868	95.1508	0.373546
2014-12-20 16:00:00		13.0	57.8863	168.868	98.05	0.39558
2014-12-20 17:00:00		13.0	57.8863	168.868	98.9503	0.402422
2014-12-20 18:00:00		13.0	57.8863	168.868	98.1977	0.396703
2014-12-20 19:00:00		13.0	57.8863	168.868	102.049	0.425974
2014-12-20 20:00:00		13.0	57.8863	168.868	102.756	0.431343
2014-12-20 21:00:00		13.0	57.8863	168.868	98.3402	0.397785
2014-12-20 22:00:00		13.0	57.8863	168.868	104.903	0.447666
2014-12-20 23:00:00		13.0	57.8863	168.868	102.856	0.432105
2014-12-21 00:00:00		13.0	57.8863	168.868	100.382	0.413304
2014-12-21 01:00:00		13.0	57.8863	168.868	107.858	0.470117
2014-12-21 02:00:00		13.0	57.8863	168.868	104.906	0.447682
2014-12-21 03:00:00		13.0	57.8863	168.868	103.141	0.43427
2014-12-21 04:00:00		13.0	57.8863	168.868	106.047	0.456355
2014-12-21 05:00:00		13.0	57.8863	168.868	106.675	0.461133
2014-12-21 06:00:00		13.0	57.8863	168.868	100.092	0.411101
2014-12-21 07:00:00		13.0	57.8863	168.868	101.954	0.425252
2014-12-21 08:00:00		13.0	57.8863	168.868	101.0	0.418
2014-12-21 09:00:00		13.0	57.8863	168.868	101.045	0.418344
2014-12-21 10:00:00		13.0	57.8863	168.868	101.82	0.424232
2014-12-21 11:00:00		13.0	57.8863	168.868	98.3576	0.397918
2014-12-21 12:00:00		13.0	57.8863	168.868	106.0	0.456
2014-12-21 13:00:00		13.0	57.8863	168.868	106.442	0.459355
2014-12-21 14:00:00		13.0	57.8863	168.868	115.561	0.528666
2014-12-21 15:00:00		13.0	57.8863	168.868	106.305	0.458319
2014-12-21 16:00:00		13.0	57.8863	168.868	113.563	0.51348
2014-12-21 17:00:00		13.0	57.8863	168.868	125.096	0.601131
2014-12-21 18:00:00		13.0	57.8863	168.868	104.743	0.44645
2014-12-21 19:00:00		13.0	57.8863	168.868	99.4673	0.406352
2014-12-21 20:00:00		13.0	57.8863	168.868	109.789	0.484796
2014-12-21 21:00:00		13.0	57.8863	168.868	104.958	0.448081
2014-12-21 22:00:00		13.0	57.8863	168.868	104.125	0.44175
2014-12-21 23:00:00		13.0	57.8863	168.868	110.434	0.489698
2014-12-22 00:00:00		13.0	57.8863	168.868	187.123	1.07254
2014-12-22 01:00:00		13.0	57.8863	168.868	119.388	0.557747
2014-12-22 02:00:00		13.0	57.8863	168.868	105.122	0.449324
2014-12-22 03:00:00		13.0	57.8863	168.868	107.758	0.469364
2014-12-22 04:00:00		13.0	57.8863	168.868	102.04	0.425904
2014-12-22 05:00:00		13.0	57.8863	168.868	103.079	0.433804
2014-12-22 06:00:00		13.0	57.8863	168.868	104.803	0.446902
2014-12-22 07:00:00		13.0	57.8863	168.868	100.078	0.410995
2014-12-22 08:00:00		13.0	57.8863	168.868	101.767	0.423827
2014-12-22 09:00:00		13.0	57.8863	168.868	96.0	0.38
2014-12-22 10:00:00		13.0	57.8863	168.868	96.3832	0.382912
2014-12-22 11:00:00		13.0	57.8863	168.868	106.837	0.46236
2014-12-22 12:00:00		13.0	57.8863	168.868	128.0	0.6232
2014-12-22 13:00:00		13.0	57.8863	168.868	127.175	0.616932
2014-12-22 14:00:00		13.0	57.8863	168.868	105.591	0.452889
2014-12-22 15:00:00		13.0	57.8863	168.868	95.1847	0.373803
2014-12-22 16:00:00		13.0	57.8863	168.868	99.9267	0.409843
2014-12-22 17:00:00		13.0	57.8863	168.868	98.1091	0.396029
2014-12-22 18:00:00		13.0	57.8863	168.868	101.18	0.419372
2014-12-22 19:00:00		13.0	57.8863	168.868	105.785	0.454367
2014-12-22 20:00:00		13.0	57.8863	168.868	100.107	0.41121
2014-12-22 21:00:00		13.0	57.8863	168.868	103.035	0.433468
2014-12-22 22:00:00		13.0	57.8863	168.868	104.105	0.441598
2014-12-22 23:00:00		13.0	57.8863	168.868	106.826	0.462281
2014-12-23 00:00:00		13.0	57.8863	168.868	102.241	0.427432
2014-12-23 01:00:00		13.0	57.8863	168.868	108.863	0.477762
2014-12-23 02:00:00		13.0	57.8863	168.868	105.068	0.448915
2014-12-23 03:00:00		13.0	57.8863	168.868	107.134	0.464621
2014-12-23 04:00:00		13.0	57.8863	168.868	110.933	0.493494
2014-12-23 05:00:00		13.0	57.8863	168.868	108.802	0.477293
2014-12-23 06:00:00		13.0	57.8863	168.868	103.0	0.4332
2014-12-23 07:00:00		13.0	57.8863	168.868	102.87	0.432212
2014-12-23 08:00:00		13.0	57.8863	168.868	98.8712	0.401821
2014-12-23 09:00:00		13.0	57.8863	168.868	95.0319	0.372643
2014-12-23 10:00:00		13.0	57.8863	168.868	95.905	0.379278
2014-12-23 11:00:00		13.0	57.8863	168.868	93.1569	0.358392
2014-12-23 12:00:00		13.0	57.8863	168.868	98.1555	0.396382
2014-12-23 13:00:00		13.0	57.8863	168.868	102.938	0.432732
2014-12-23 14:00:00		13.0	57.8863	168.868	100.817	0.416607
2014-12-23 15:00:00		13.0	57.8863	168.868	94.9395	0.37194
2014-12-23 16:00:00		13.0	57.8863	168.868	93.2099	0.358795
2014-12-23 17:00:00		13.0	57.8863	168.868	99.8217	0.409045
2014-12-23 18:00:00		13.0	57.8863	168.868	94.2355	0.366589
2014-12-23 19:00:00		13.0	57.8863	168.868	102.029	0.425822
2014-12-23 20:00:00		13.0	57.8863	168.868	103.231	0.434956
2014-12-23 21:00:00		13.0	57.8863	168.868	110.685	0.491609
2014-12-23 22:00:00		13.0	57.8863	168.868	100.0	0.4104
2014-12-23 23:00:00		13.0	57.8863	168.868	100.084	0.411039
2014-12-24 00:00:00		13.0	57.8863	168.868	102.944	0.432778
2014-12-24 01:00:00		13.0	57.8863	168.868	101.137	0.419045
2014-12-24 02:00:00		13.0	57.8863	168.868	105.918	0.45538
2014-12-24 03:00:00		13.0	57.8863	168.868	102.865	0.432177
2014-12-24 04:00:00		13.0	57.8863	168.868	98.1333	0.396213
2014-12-24 05:00:00		13.0	57.8863	168.868	102.894	0.432398
2014-12-24 06:00:00		13.0	57.8863	168.868	98.9478	0.402403
2014-12-24 07:00:00		13.0	57.8863	168.868	97.3357	0.390151
2014-12-24 08:00:00		13.0	57.8863	168.868	109.949	0.486012
2014-12-24 09:00:00		13.0	57.8863	168.868	108.0	0.4712
2014-12-24 10:00:00		13.0	57.8863	168.868	107.65	0.468541
2014-12-24 11:00:00		13.0	57.8863	168.868	94.6425	0.369683
2014-12-24 12:00:00		13.0	57.8863	168.868	120.0	0.5624
2014-12-24 13:00:00		13.0	57.8863	168.868	119.517	0.558728
2014-12-24 14:00:00		13.0	57.8863	168.868	100.048	0.410763
2014-12-24 15:00:00		13.0	57.8863	168.868	102.094	0.426317
2014-12-24 16:00:00		13.0	57.8863	168.868	105.86	0.454936
2014-12-24 17:00:00		13.0	57.8863	168.868	100.0	0.4104
2014-12-24 18:00:00		13.0	57.8863	168.868	99.9545	0.410054
2014-12-24 19:00:00		13.0	57.8863	168.868	98.09	0.395884
2014-12-24 20:00:00		13.0	57.8863	168.868	101.978	0.425431
2014-12-24 21:00:00		13.0	57.8863	168.868	100.934	0.4175
2014-12-24 22:00:00		13.0	57.8863	168.868	98.0433	0.395529
2014-12-24 23:00:00		13.0	57.8863	168.868	99.9786	0.410238
2014-12-25 00:00:00		13.0	57.8863	168.868	99.0422	0.403121
2014-12-25 01:00:00		13.0	57.8863	168.868	100.979	0.417842
2014-12-25 02:00:00		13.0	57.8863	168.868	100.0	0.4104
2014-12-25 03:00:00		13.0	57.8863	168.868	100.142	0.411478
2014-12-25 04:00:00		13.0	57.8863	168.868	106.86	0.462537
2014-12-25 05:00:00		13.0	57.8863	168.868	100.039	0.4107
2014-12-25 06:00:00		13.0	57.8863	168.868	102.0	0.4256
2014-12-25 07:00:00		13.0	57.8863	168.868	101.981	0.425454
2014-12-25 08:00:00		13.0	57.8863	168.868	100.924	0.417426
2014-12-25 09:00:00		13.0	57.8863	168.868	97.0	0.3876
2014-12-25 10:00:00		13.0	57.8863	168.868	96.9817	0.387461
2014-12-25 11:00:00		13.0	57.8863	168.868	96.0722	0.380549
2014-12-25 12:00:00		13.0	57.8863	168.868	99.9645	0.41013
2014-12-25 13:00:00		13.0	57.8863	168.868	98.035	0.395466
2014-12-25 14:00:00		13.0	57.8863	168.868	100.034	0.410662
2014-12-25 15:00:00		13.0	57.8863	168.868	101.865	0.42457
2014-12-25 16:00:00		13.0	57.8863	168.868	94.05	0.36518
2014-12-25 17:00:00		13.0	57.8863	168.868	96.9345	0.387102
2014-12-25 18:00:00		13.0	57.8863	168.868	93.0322	0.357445
2014-12-25 19:00:00		13.0	57.8863	168.868	95.0158	0.37252
2014-12-25 20:00:00		13.0	57.8863	168.868	96.0155	0.380118
2014-12-25 21:00:00		13.0	57.8863	168.868	97.0611	0.388064
2014-12-25 22:00:00		13.0	57.8863	168.868	100.985	0.417886
2014-12-25 23:00:00		13.0	57.8863	168.868	100.0	0.4104
2014-12-26 00:00:00		13.0	57.8863	168.868	100.0	0.4104
2014-12-26 01:00:00		13.0	57.8863	168.868	99.9858	0.410292
2014-12-26 02:00:00		13.0	57.8863	168.868	99.0278	0.403011
2014-12-26 03:00:00		13.0	57.8863	168.868	101.0	0.418
2014-12-26 04:00:00		13.0	57.8863	168.868	101.013	0.418101
2014-12-26 05:00:00		13.0	57.8863	168.868	101.974	0.425402
2014-12-26 06:00:00		13.0	57.8863	168.868	99.9489	0.410012
2014-12-26 07:00:00		13.0	57.8863	168.868	96.025	0.38019
2014-12-26 08:00:00		13.0	57.8863	168.868	98.0244	0.395386
2014-12-26 09:00:00		13.0	57.8863	168.868	99.9403	0.409946
2014-12-26 10:00:00		13.0	57.8863	168.868	95.1166	0.373286
2014-12-26 11:00:00		13.0	57.8863	168.868	105.159	0.449611
2014-12-26 12:00:00		13.0	57.8863	168.868	118.867	0.553787
2014-12-26 13:00:00		13.0	57.8863	168.868	107.076	0.464176
2014-12-26 14:00:00		13.0	57.8863	168.868	113.8	0.515277
2014-12-26 15:00:00		13.0	57.8863	168.868	95.0616	0.372868
2014-12-26 16:00:00		13.0	57.8863	168.868	100.91	0.417316
2014-12-26 17:00:00		13.0	57.8863	168.868	91.9709	0.349378
2014-12-26 18:00:00		13.0	57.8863	168.868	88.9906	0.326728
2014-12-26 19:00:00		13.0	57.8863	168.868	88.0641	0.319687
2014-12-26 20:00:00		13.0	57.8863	168.868	95.1421	0.37348
2014-12-26 21:00:00		13.0	57.8863	168.868	110.914	0.493346
2014-12-26 22:00:00		13.0	57.8863	168.868	101.083	0.418633
2014-12-26 23:00:00		13.0	57.8863	168.868	111.04	0.494306
2014-12-27 00:00:00		13.0	57.8863	168.868	117.904	0.54647
2014-12-27 01:00:00		13.0	57.8863	168.868	359.044	2.37914
2014-12-27 02:00:00		13.0	57.8863	168.868	100.123	0.411332
2014-12-27 03:00:00		13.0	57.8863	168.868	116.903	0.538862
2014-12-27 04:00:00		13.0	57.8863	168.868	103.02	0.433352
2014-12-27 05:00:00		13.0	57.8863	168.868	105.955	0.45566
2014-12-27 06:00:00		13.0	57.8863	168.868	99.0305	0.403032
2014-12-27 07:00:00		13.0	57.8863	168.868	103.994	0.440756
2014-12-27 08:00:00		13.0	57.8863	168.868	103.078	0.433791
2014-12-27 09:00:00		13.0	57.8863	168.868	116.931	0.539079
2014-12-27 10:00:00		13.0	57.8863	168.868	103.995	0.440762
2014-12-27 11:00:00		13.0	57.8863	168.868	103.014	0.433308
2014-12-27 12:00:00		13.0	57.8863	168.868	105.964	0.45573
2014-12-27 13:00:00		13.0	57.8863	168.868	98.0125	0.395295
2014-12-27 14:00:00		13.0	57.8863	168.868	100.996	0.417971
2014-12-27 15:00:00		13.0	57.8863	168.868	99.9748	0.410208
2014-12-27 16:00:00		13.0	57.8863	168.868	93.0266	0.357402
2014-12-27 17:00:00		13.0	57.8863	168.868	100.988	0.417907
2014-12-27 18:00:00		13.0	57.8863	168.868	96.9917	0.387537
2014-12-27 19:00:00		13.0	57.8863	168.868	94.0	0.3648
2014-12-27 20:00:00		13.0	57.8863	168.868	94.0089	0.364867
2014-12-27 21:00:00		13.0	57.8863	168.868	97.9981	0.395185
2014-12-27 22:00:00		13.0	57.8863	168.868	96.995	0.387562
2014-12-27 23:00:00		13.0	57.8863	168.868	94.0042	0.364832
2014-12-28 00:00:00		13.0	57.8863	168.868	97.0011	0.387608
2014-12-28 01:00:00		13.0	57.8863	168.868	98.0	0.3952
2014-12-28 02:00:00		13.0	57.8863	168.868	97.9983	0.395187
2014-12-28 03:00:00		13.0	57.8863	168.868	95.0003	0.372402
2014-12-28 04:00:00		13.0	57.8863	168.868	96.0	0.38
2014-12-28 05:00:00		13.0	57.8863	168.868	96.0	0.38
2014-12-28 06:00:00		13.0	57.8863	168.868	94.0011	0.364808
2014-12-28 07:00:00		13.0	57.8863	168.868	94.0	0.3648
2014-12-28 08:00:00		13.0	57.8863	168.868	87.0078	0.311659
2014-12-28 09:00:00		13.0	57.8863	168.868	92.9916	0.357136
2014-12-28 10:00:00		13.0	57.8863	168.868	91.0033	0.342025
2014-12-28 11:00:00		13.0	57.8863	168.868	86.0097	0.304074
2014-12-28 12:00:00		13.0	57.8863	168.868	89.9911	0.334332
2014-12-28 13:00:00		13.0	57.8863	168.868	92.9925	0.357143
2014-12-28 14:00:00		13.0	57.8863	168.868	91.0056	0.342042
2014-12-28 15:00:00		13.0	57.8863	168.868	94.9878	0.372307
2014-12-28 16:00:00		13.0	57.8863	168.868	92.01	0.349676
2014-12-28 17:00:00		13.0	57.8863	168.868	90.0072	0.334455
2014-12-28 18:00:00		13.0	57.8863	168.868	93.9844	0.364682
2014-12-28 19:00:00		13.0	57.8863	168.868	91.0125	0.342095
2014-12-28 20:00:00		13.0	57.8863	168.868	93.9867	0.364699
2014-12-28 21:00:00		13.0	57.8863	168.868	90.0189	0.334544
2014-12-28 22:00:00		13.0	57.8863	168.868	94.975	0.37221
2014-12-28 23:00:00		13.0	57.8863	168.868	95.0	0.3724
2014-12-29 00:00:00		13.0	57.8863	168.868	91.0222	0.342169
2014-12-29 01:00:00		13.0	57.8863	168.868	95.9708	0.379778
2014-12-29 02:00:00		13.0	57.8863	168.868	96.0	0.38
2014-12-29 03:00:00		13.0	57.8863	168.868	96.0	0.38
2014-12-29 04:00:00		13.0	57.8863	168.868	92.0267	0.349803
2014-12-29 05:00:00		13.0	57.8863	168.868	97.9583	0.394883
2014-12-29 06:00:00		13.0	57.8863	168.868	91.0506	0.342384
2014-12-29 07:00:00		13.0	57.8863	168.868	88.0225	0.319371
2014-12-29 08:00:00		13.0	57.8863	168.868	95.9378	0.379527
2014-12-29 09:00:00		13.0	57.8863	168.868	91.0403	0.342306
2014-12-29 10:00:00		13.0	57.8863	168.868	90.0083	0.334463
2014-12-29 11:00:00		13.0	57.8863	168.868	86.0345	0.304262
2014-12-29 12:00:00		13.0	57.8863	168.868	96.9022	0.386857
2014-12-29 13:00:00		13.0	57.8863	168.868	91.055	0.342418
2014-12-29 14:00:00		13.0	57.8863	168.868	91.0	0.342
2014-12-29 15:00:00		13.0	57.8863	168.868	86.0486	0.304369
2014-12-29 16:00:00		13.0	57.8863	168.868	93.92	0.364192
2014-12-29 17:00:00		13.0	57.8863	168.868	91.0308	0.342234
2014-12-29 18:00:00		13.0	57.8863	168.868	93.9683	0.364559
2014-12-29 19:00:00		13.0	57.8863	168.868	91.0325	0.342247
2014-12-29 20:00:00		13.0	57.8863	168.868	88.0333	0.319453
2014-12-29 21:00:00		13.0	57.8863	168.868	90.9658	0.34174
2014-12-29 22:00:00		13.0	57.8863	168.868	91.0	0.342
2014-12-29 23:00:00		13.0	57.8863	168.868	88.0358	0.319472
2014-12-30 00:00:00		13.0	57.8863	168.868	88.9878	0.326707
2014-12-30 01:00:00		13.0	57.8863	168.868	91.9625	0.349315
2014-12-30 02:00:00		13.0	57.8863	168.868	92.0	0.3496
2014-12-30 03:00:00		13.0	57.8863	168.868	91.0131	0.342099
2014-12-30 04:00:00		13.0	57.8863	168.868	92.9733	0.356997
2014-12-30 05:00:00		13.0	57.8863	168.868	93.0	0.3572
2014-12-30 06:00:00		13.0	57.8863	168.868	96.9444	0.387178
2014-12-30 07:00:00		13.0	57.8863	168.868	122.632	0.582401
2014-12-30 08:00:00		13.0	57.8863	168.868	126.942	0.615161
2014-12-30 09:00:00		13.0	57.8863	168.868	90.5447	0.33854
2014-12-30 10:00:00		13.0	57.8863	168.868	93.94	0.364344
2014-12-30 11:00:00		13.0	57.8863	168.868	87.1069	0.312413
2014-12-30 12:00:00		13.0	57.8863	168.868	90.9378	0.341527
2014-12-30 13:00:00		13.0	57.8863	168.868	93.9525	0.364439
2014-12-30 14:00:00		13.0	57.8863	168.868	95.9678	0.379755
2014-12-30 15:00:00		13.0	57.8863	168.868	92.0656	0.350098
2014-12-30 16:00:00		13.0	57.8863	168.868	94.95	0.37202
2014-12-30 17:00:00		13.0	57.8863	168.868	167.746	0.925271
2014-12-30 18:00:00		13.0	57.8863	168.868	92.3433	0.352209
2014-12-30 19:00:00		13.0	57.8863	168.868	201.04	1.1783
2014-12-30 20:00:00		13.0	57.8863	168.868	97.9021	0.394456
2014-12-30 21:00:00		13.0	57.8863	168.868	202.05	1.18598
2014-12-30 22:00:00		13.0	57.8863	168.868	95.0349	0.372665
2014-12-30 23:00:00		13.0	57.8863	168.868	94.9628	0.372117
2014-12-31 00:00:00		13.0	57.8863	168.868	95.0	0.3724
2014-12-31 01:00:00		13.0	57.8863	168.868	94.0192	0.364946
2014-12-31 02:00:00		13.0	57.8863	168.868	98.9028	0.402061
2014-12-31 03:00:00		13.0	57.8863	168.868	98.0197	0.39535
2014-12-31 04:00:00		13.0	57.8863	168.868	93.1	0.35796
2014-12-31 05:00:00		13.0	57.8863	168.868	98.8783	0.401875
2014-12-31 06:00:00		13.0	57.8863	168.868	95.0822	0.373025
2014-12-31 07:00:00		13.0	57.8863	168.868	88.1458	0.320308
2014-12-31 08:00:00		13.0	57.8863	168.868	90.9367	0.341519
2014-12-31 09:00:00		13.0	57.8863	168.868	93.9358	0.364312
2014-12-31 10:00:00		13.0	57.8863	168.868	94.0	0.3648
2014-12-31 11:00:00		13.0	57.8863	168.868	94.9781	0.372233
2014-12-31 12:00:00		13.0	57.8863	168.868	94.0222	0.364969
2014-12-31 13:00:00		13.0	57.8863	168.868	93.0225	0.357371
2014-12-31 14:00:00		13.0	57.8863	168.868	93.0	0.3572
2014-12-31 15:00:00		13.0	57.8863	168.868	94.9539	0.37205
2014-12-31 16:00:00		13.0	57.8863	168.868	98.9067	0.402091
2014-12-31 17:00:00		13.0	57.8863	168.868	101.929	0.425062
2014-12-31 18:00:00		13.0	57.8863	168.868	96.1433	0.381089
2014-12-31 19:00:00		13.0	57.8863	168.868	126.251	0.609907
2014-12-31 20:00:00		13.0	57.8863	168.868	116.269	0.534043
2014-12-31 21:00:00		13.0	57.8863	168.868	114.049	0.517176
2014-12-31 22:00:00		13.0	57.8863	168.868	116.925	0.53903
2014-12-31 23:00:00		13.0	57.8863	168.868	202.776	1.1915
2015-01-01 00:00:00		13.0	57.8863	168.868	109.504	0.482632
2015-01-01 01:00:00		13.0	57.8863	168.868	101.155	0.419178
2015-01-01 02:00:00		13.0	57.8863	168.868	110.739	0.492016
2015-01-01 03:00:00		13.0	57.8863	168.868	111.974	0.5014
2015-01-01 04:00:00		13.0	57.8863	168.868	112.973	0.508997
2015-01-01 05:00:00		13.0	57.8863	168.868	267.716	1.68504
2015-01-01 06:00:00		13.0	57.8863	168.868	100.791	0.416408
2015-01-01 07:00:00		13.0	57.8863	168.868	94.055	0.365218
2015-01-01 08:00:00		13.0	57.8863	168.868	122.195	0.579079
2015-01-01 09:00:00		13.0	57.8863	168.868	92.8696	0.356209
2015-01-01 10:00:00		13.0	57.8863	168.868	92.9717	0.356985
2015-01-01 11:00:00		13.0	57.8863	168.868	94.9428	0.371965
2015-01-01 12:00:00		13.0	57.8863	168.868	90.1444	0.335498
2015-01-01 13:00:00		13.0	57.8863	168.868	96.7959	0.386049
2015-01-01 14:00:00		13.0	57.8863	168.868	127.087	0.616264
2015-01-01 15:00:00		13.0	57.8863	168.868	95.0104	0.372479
2015-01-01 16:00:00		13.0	57.8863	168.868	97.88	0.394288
2015-01-01 17:00:00		13.0	57.8863	168.868	107.697	0.468899
2015-01-01 18:00:00		13.0	57.8863	168.868	101.214	0.419625
2015-01-01 19:00:00		13.0	57.8863	168.868	102.938	0.432731
2015-01-01 20:00:00		13.0	57.8863	168.868	97.1883	0.389031
2015-01-01 21:00:00		13.0	57.8863	168.868	101.842	0.424397
2015-01-01 22:00:00		13.0	57.8863	168.868	99.0958	0.403528
2015-01-01 23:00:00		13.0	57.8863	168.868	98.0322	0.395445
2015-01-02 00:00:00		13.0	57.8863	168.868	98.0	0.3952
2015-01-02 01:00:00		13.0	57.8863	168.868	107.672	0.468709
2015-01-02 02:00:00		13.0	57.8863	168.868	109.934	0.485898
2015-01-02 03:00:00		13.0	57.8863	168.868	97.4333	0.390893
2015-01-02 04:00:00		13.0	57.8863	168.868	96.0336	0.380255
2015-01-02 05:00:00		13.0	57.8863	168.868	92.1355	0.35063
2015-01-02 06:00:00		13.0	57.8863	168.868	97.795	0.393642
2015-01-02 07:00:00		13.0	57.8863	168.868	92.2066	0.35117
2015-01-02 08:00:00		13.0	57.8863	168.868	98.757	0.400953
2015-01-02 09:00:00		13.0	57.8863	168.868	88.3849	0.322126
2015-01-02 10:00:00		13.0	57.8863	168.868	97.6473	0.392519
2015-01-02 11:00:00		13.0	57.8863	168.868	91.2488	0.343891
2015-01-02 12:00:00		13.0	57.8863	168.868	92.9283	0.356655
2015-01-02 13:00:00		13.0	57.8863	168.868	98.7834	0.401154
2015-01-02 14:00:00		13.0	57.8863	168.868	94.1819	0.366183
2015-01-02 15:00:00		13.0	57.8863	168.868	100.743	0.41605
2015-01-02 16:00:00		13.0	57.8863	168.868	93.2955	0.359446
2015-01-02 17:00:00		13.0	57.8863	168.868	91.0744	0.342566
2015-01-02 18:00:00		13.0	57.8863	168.868	98.7001	0.40052
2015-01-02 19:00:00		13.0	57.8863	168.868	90.3399	0.336984
2015-01-02 20:00:00		13.0	57.8863	168.868	100.581	0.414819
2015-01-02 21:00:00		13.0	57.8863	168.868	105.808	0.454544
2015-01-02 22:00:00		13.0	57.8863	168.868	96.386	0.382934
2015-01-02 23:00:00		13.0	57.8863	168.868	99.8445	0.409218
2015-01-03 00:00:00		13.0	57.8863	168.868	100.0	0.4104
2015-01-03 01:00:00		13.0	57.8863	168.868	100.0	0.4104
2015-01-03 02:00:00		13.0	57.8863	168.868	100.0	0.4104
2015-01-03 03:00:00		13.0	57.8863	168.868	99.04	0.403104
2015-01-03 04:00:00		13.0	57.8863	168.868	102.839	0.431976
2015-01-03 05:00:00		13.0	57.8863	168.868	103.0	0.4332
2015-01-03 06:00:00		13.0	57.8863	168.868	99.1633	0.404041
2015-01-03 07:00:00		13.0	57.8863	168.868	104.753	0.446526
2015-01-03 08:00:00		13.0	57.8863	168.868	98.2897	0.397402
2015-01-03 09:00:00		13.0	57.8863	168.868	101.833	0.424334
2015-01-03 10:00:00		13.0	57.8863	168.868	99.1258	0.403756
2015-01-03 11:00:00		13.0	57.8863	168.868	96.1266	0.380962
2015-01-03 12:00:00		13.0	57.8863	168.868	100.788	0.416385
2015-01-03 13:00:00		13.0	57.8863	168.868	98.1283	0.396175
2015-01-03 14:00:00		13.0	57.8863	168.868	96.0861	0.380654
2015-01-03 15:00:00		13.0	57.8863	168.868	96.0	0.38
2015-01-03 16:00:00		13.0	57.8863	168.868	105.564	0.452686
2015-01-03 17:00:00		13.0	57.8863	168.868	94.5266	0.368802
2015-01-03 18:00:00		13.0	57.8863	168.868	102.603	0.43018
2015-01-03 19:00:00		13.0	57.8863	168.868	110.645	0.491298
2015-01-03 20:00:00		13.0	57.8863	168.868	107.179	0.464959
2015-01-03 21:00:00		13.0	57.8863	168.868	96.4949	0.383761
2015-01-03 22:00:00		13.0	57.8863	168.868	101.728	0.423536
2015-01-03 23:00:00		13.0	57.8863	168.868	102.0	0.4256
2015-01-04 00:00:00		13.0	57.8863	168.868	104.863	0.447355
2015-01-04 01:00:00		13.0	57.8863	168.868	104.046	0.44115
2015-01-04 02:00:00		13.0	57.8863	168.868	103.046	0.433553
2015-01-04 03:00:00		13.0	57.8863	168.868	100.14	0.411464
2015-01-04 04:00:00		13.0	57.8863	168.868	102.859	0.43213
2015-01-04 05:00:00		13.0	57.8863	168.868	97.2833	0.389753
2015-01-04 06:00:00		13.0	57.8863	168.868	96.0475	0.380361
2015-01-04 07:00:00		13.0	57.8863	168.868	106.475	0.459607
2015-01-04 08:00:00		13.0	57.8863	168.868	94.6246	0.369547
2015-01-04 09:00:00		13.0	57.8863	168.868	92.0966	0.350335
2015-01-04 10:00:00		13.0	57.8863	168.868	91.0486	0.342369
2015-01-04 11:00:00		13.0	57.8863	168.868	92.9022	0.356457
2015-01-04 12:00:00		13.0	57.8863	168.868	97.7542	0.393332
2015-01-04 13:00:00		13.0	57.8863	168.868	98.0	0.3952
2015-01-04 14:00:00		13.0	57.8863	168.868	98.9503	0.402422
2015-01-04 15:00:00		13.0	57.8863	168.868	95.2	0.37392
2015-01-04 16:00:00		13.0	57.8863	168.868	93.1005	0.357964
2015-01-04 17:00:00		13.0	57.8863	168.868	94.8989	0.371632
2015-01-04 18:00:00		13.0	57.8863	168.868	95.9492	0.379614
2015-01-04 19:00:00		13.0	57.8863	168.868	94.1022	0.365577
2015-01-04 20:00:00		13.0	57.8863	168.868	99.6917	0.408057
2015-01-04 21:00:00		13.0	57.8863	168.868	102.845	0.432022
2015-01-04 22:00:00		13.0	57.8863	168.868	102.052	0.425995
2015-01-04 23:00:00		13.0	57.8863	168.868	101.052	0.418397
2015-01-05 00:00:00		13.0	57.8863	168.868	101.0	0.418
2015-01-05 01:00:00		13.0	57.8863	168.868	104.789	0.446796
2015-01-05 02:00:00		13.0	57.8863	168.868	101.212	0.419613
2015-01-05 03:00:00		13.0	57.8863	168.868	101.947	0.425195
2015-01-05 04:00:00		13.0	57.8863	168.868	104.839	0.447178
2015-01-05 05:00:00		13.0	57.8863	168.868	99.3233	0.405257
2015-01-05 06:00:00		13.0	57.8863	168.868	100.892	0.417177
2015-01-05 07:00:00		13.0	57.8863	168.868	95.3266	0.374882
2015-01-05 08:00:00		13.0	57.8863	168.868	95.0	0.3724
2015-01-05 09:00:00		13.0	57.8863	168.868	97.835	0.393946
2015-01-05 10:00:00		13.0	57.8863	168.868	96.1105	0.38084
2015-01-05 11:00:00		13.0	57.8863	168.868	98.8334	0.401534
2015-01-05 12:00:00		13.0	57.8863	168.868	95.2233	0.374097
2015-01-05 13:00:00		13.0	57.8863	168.868	95.9439	0.379574
2015-01-05 14:00:00		13.0	57.8863	168.868	102.605	0.430201
2015-01-05 15:00:00		13.0	57.8863	168.868	100.17	0.411692
2015-01-05 16:00:00		13.0	57.8863	168.868	99.0569	0.403233
2015-01-05 17:00:00		13.0	57.8863	168.868	100.886	0.41713
2015-01-05 18:00:00		13.0	57.8863	168.868	94.4024	0.367858
2015-01-05 19:00:00		13.0	57.8863	168.868	95.8845	0.379122
2015-01-05 20:00:00		13.0	57.8863	168.868	102.594	0.430112
2015-01-05 21:00:00		13.0	57.8863	168.868	103.942	0.440357
2015-01-05 22:00:00		13.0	57.8863	168.868	100.234	0.412181
2015-01-05 23:00:00		13.0	57.8863	168.868	100.0	0.4104
2015-01-06 00:00:00		13.0	57.8863	168.868	107.527	0.467603
2015-01-06 01:00:00		13.0	57.8863	168.868	105.178	0.449755
2015-01-06 02:00:00		13.0	57.8863	168.868	103.119	0.434108
2015-01-06 03:00:00		13.0	57.8863	168.868	101.12	0.418912
2015-01-06 04:00:00		13.0	57.8863	168.868	104.759	0.446568
2015-01-06 05:00:00		13.0	57.8863	168.868	101.242	0.419841
2015-01-06 06:00:00		13.0	57.8863	168.868	101.0	0.418
2015-01-06 07:00:00		13.0	57.8863	168.868	101.0	0.418
2015-01-06 08:00:00		13.0	57.8863	168.868	101.0	0.418
2015-01-06 09:00:00		13.0	57.8863	168.868	100.062	0.410869
2015-01-06 10:00:00		13.0	57.8863	168.868	98.1239	0.396141
2015-01-06 11:00:00		13.0	57.8863	168.868	104.565	0.44509
2015-01-06 12:00:00		13.0	57.8863	168.868	101.25	0.4199
2015-01-06 13:00:00		13.0	57.8863	168.868	91.6276	0.34677
2015-01-06 14:00:00		13.0	57.8863	168.868	96.6217	0.384725
2015-01-06 15:00:00		13.0	57.8863	168.868	95.1266	0.373362
2015-01-06 16:00:00		13.0	57.8863	168.868	95.9364	0.379517
2015-01-06 17:00:00		13.0	57.8863	168.868	93.1916	0.358656
2015-01-06 18:00:00		13.0	57.8863	168.868	98.6151	0.399875
2015-01-06 19:00:00		13.0	57.8863	168.868	98.0644	0.39569
2015-01-06 20:00:00		13.0	57.8863	168.868	102.676	0.430741
2015-01-06 21:00:00		13.0	57.8863	168.868	105.805	0.454518
2015-01-06 22:00:00		13.0	57.8863	168.868	102.261	0.427584
2015-01-06 23:00:00		13.0	57.8863	168.868	130.968	0.645758
2015-01-07 00:00:00		13.0	57.8863	168.868	118.987	0.554703
2015-01-07 01:00:00		13.0	57.8863	168.868	104.925	0.447833
2015-01-07 02:00:00		13.0	57.8863	168.868	104.0	0.4408
2015-01-07 03:00:00		13.0	57.8863	168.868	102.133	0.426613
2015-01-07 04:00:00		13.0	57.8863	168.868	111.331	0.496513
2015-01-07 05:00:00		13.0	57.8863	168.868	103.605	0.437797
2015-01-07 06:00:00		13.0	57.8863	168.868	103.0	0.4332
2015-01-07 07:00:00		13.0	57.8863	168.868	100.203	0.411945
2015-01-07 08:00:00		13.0	57.8863	168.868	105.592	0.452897
2015-01-07 09:00:00		13.0	57.8863	168.868	100.41	0.413515
2015-01-07 10:00:00		13.0	57.8863	168.868	110.245	0.488265
2015-01-07 11:00:00		13.0	57.8863	168.868	102.62	0.430311
2015-01-07 12:00:00		13.0	57.8863	168.868	105.723	0.453898
2015-01-07 13:00:00		13.0	57.8863	168.868	103.208	0.434783
2015-01-07 14:00:00		13.0	57.8863	168.868	97.4182	0.390779
2015-01-07 15:00:00		13.0	57.8863	168.868	107.23	0.465349
2015-01-07 16:00:00		13.0	57.8863	168.868	96.8432	0.386408
2015-01-07 17:00:00		13.0	57.8863	168.868	100.647	0.415319
2015-01-07 18:00:00		13.0	57.8863	168.868	98.2125	0.396815
2015-01-07 19:00:00		13.0	57.8863	168.868	111.005	0.494035
2015-01-07 20:00:00		13.0	57.8863	168.868	168.646	0.932111
2015-01-07 21:00:00		13.0	57.8863	168.868	240.769	1.48025
2015-01-07 22:00:00		13.0	57.8863	168.868	216.302	1.29429
2015-01-07 23:00:00		13.0	57.8863	168.868	127.715	0.621036
2015-01-08 00:00:00		13.0	57.8863	168.868	109.87	0.485411
2015-01-08 01:00:00		13.0	57.8863	168.868	101.582	0.422424
2015-01-08 02:00:00		13.0	57.8863	168.868	126.955	0.615257
2015-01-08 03:00:00		13.0	57.8863	168.868	109.54	0.482901
2015-01-08 04:00:00		13.0	57.8863	168.868	129.307	0.633136
2015-01-08 05:00:00		13.0	57.8863	168.868	138.409	0.702309
2015-01-08 06:00:00		13.0	57.8863	168.868	139.0	0.7068
2015-01-08 07:00:00		13.0	57.8863	168.868	116.786	0.537976
2015-01-08 08:00:00		13.0	57.8863	168.868	242.691	1.49485
2015-01-08 09:00:00		13.0	57.8863	168.868	111.472	0.497591
2015-01-08 10:00:00		13.0	57.8863	168.868	141.613	0.726661
2015-01-08 11:00:00		13.0	57.8863	168.868	108.946	0.47839
2015-01-08 12:00:00		13.0	57.8863	168.868	106.924	0.463024
2015-01-08 13:00:00		13.0	57.8863	168.868	102.38	0.428492
2015-01-08 14:00:00		13.0	57.8863	168.868	99.2291	0.404541
[truncated: 6,177 more rows]
