# Supplementary material for: Return of warm conditions in the southeastern Bering Sea: Physics to fluorescence
Source: PLoS One. 2017 Sep 28;12(9):e0185464. doi: 10.1371/journal.pone.0185464 (PMC5619787; doi:10.1371/journal.pone.0185464)
Supplement: S2 Data — Moored chlorophyll fluorescence data presented in Fig 5. (ZIP) [file pone.0185464.s002.zip › NOAAEcoFOCI_2014bsm2a_ecfChlorophyll_13m.csv]

Global Attributes: for file 14bsm2a_ecf_0013m.nc
DATA_CMNT: 14bsm2a_eco_flsb_603_13m.txt
COMPOSITE: 1
PROG_CMNT01:
CREATION_DATE: March 21	2016 18:10 UTC
PROJECT: EXPERIMENT
EXPERIMENT: EXPERIMENT
MOORING: 14BSM-2A
WATER_MASS: B
EDIT_CMNT01:
WATER_DEPTH: 71.5
EPIC_FILE_GENERATOR: trim_netcdf.py V0.1.0
INST_TYPE: EcoFluorometer
time		depth	lat	lon	fluor_3031	Fch_906
					fluorometer	Chlorophyll A
time		dbar	degree_north	degree_west	volts	ugrams/l
2014-05-10 01:00:00		13.0	56.8678	164.051	1009.7	7.29724
2014-05-10 02:00:00		13.0	56.8678	164.051	1032.49	7.47725
2014-05-10 03:00:00		13.0	56.8678	164.051	1385.81	10.2685
2014-05-10 04:00:00		13.0	56.8678	164.051	2664.6	20.3709
2014-05-10 05:00:00		13.0	56.8678	164.051	3907.94	30.1933
2014-05-10 06:00:00		13.0	56.8678	164.051	3766.94	29.0794
2014-05-10 07:00:00		13.0	56.8678	164.051	3090.59	23.7362
2014-05-10 08:00:00		13.0	56.8678	164.051	1765.06	13.2646
2014-05-10 09:00:00		13.0	56.8678	164.051	1484.9	11.0513
2014-05-10 10:00:00		13.0	56.8678	164.051	993.962	7.1729
2014-05-10 11:00:00		13.0	56.8678	164.051	988.356	7.12861
2014-05-10 12:00:00		13.0	56.8678	164.051	1214.57	8.91569
2014-05-10 13:00:00		13.0	56.8678	164.051	962.382	6.92342
2014-05-10 14:00:00		13.0	56.8678	164.051	1218.88	8.94973
2014-05-10 15:00:00		13.0	56.8678	164.051	1336.14	9.87609
2014-05-10 16:00:00		13.0	56.8678	164.051	1592.27	11.8995
2014-05-10 17:00:00		13.0	56.8678	164.051	1724.21	12.9418
2014-05-10 18:00:00		13.0	56.8678	164.051	1436.55	10.6693
2014-05-10 19:00:00		13.0	56.8678	164.051	1500.48	11.1744
2014-05-10 20:00:00		13.0	56.8678	164.051	1426.1	10.5868
2014-05-10 21:00:00		13.0	56.8678	164.051	1069.22	7.76745
2014-05-10 22:00:00		13.0	56.8678	164.051	2207.74	16.7618
2014-05-10 23:00:00		13.0	56.8678	164.051	1508.7	11.2393
2014-05-11 00:00:00		13.0	56.8678	164.051	1383.13	10.2473
2014-05-11 01:00:00		13.0	56.8678	164.051	1439.58	10.6933
2014-05-11 02:00:00		13.0	56.8678	164.051	1027.2	7.43551
2014-05-11 03:00:00		13.0	56.8678	164.051	662.151	4.55159
2014-05-11 04:00:00		13.0	56.8678	164.051	628.714	4.28744
2014-05-11 05:00:00		13.0	56.8678	164.051	701.665	4.86376
2014-05-11 06:00:00		13.0	56.8678	164.051	655.992	4.50294
2014-05-11 07:00:00		13.0	56.8678	164.051	607.709	4.1215
2014-05-11 08:00:00		13.0	56.8678	164.051	553.805	3.69566
2014-05-11 09:00:00		13.0	56.8678	164.051	694.447	4.80673
2014-05-11 10:00:00		13.0	56.8678	164.051	749.487	5.24155
2014-05-11 11:00:00		13.0	56.8678	164.051	665.662	4.57933
2014-05-11 12:00:00		13.0	56.8678	164.051	718.954	5.00034
2014-05-11 13:00:00		13.0	56.8678	164.051	815.834	5.76569
2014-05-11 14:00:00		13.0	56.8678	164.051	784.461	5.51784
2014-05-11 15:00:00		13.0	56.8678	164.051	859.033	6.10696
2014-05-11 16:00:00		13.0	56.8678	164.051	799.612	5.63753
2014-05-11 17:00:00		13.0	56.8678	164.051	753.124	5.27028
2014-05-11 18:00:00		13.0	56.8678	164.051	715.774	4.97521
2014-05-11 19:00:00		13.0	56.8678	164.051	687.423	4.75124
2014-05-11 20:00:00		13.0	56.8678	164.051	559.4	3.73986
2014-05-11 21:00:00		13.0	56.8678	164.051	494.117	3.22412
2014-05-11 22:00:00		13.0	56.8678	164.051	469.106	3.02654
2014-05-11 23:00:00		13.0	56.8678	164.051	465.288	2.99637
2014-05-12 00:00:00		13.0	56.8678	164.051	457.431	2.9343
2014-05-12 01:00:00		13.0	56.8678	164.051	470.4	3.03676
2014-05-12 02:00:00		13.0	56.8678	164.051	499.279	3.2649
2014-05-12 03:00:00		13.0	56.8678	164.051	529.626	3.50464
2014-05-12 04:00:00		13.0	56.8678	164.051	646.211	4.42567
2014-05-12 05:00:00		13.0	56.8678	164.051	574.245	3.85713
2014-05-12 06:00:00		13.0	56.8678	164.051	561.883	3.75948
2014-05-12 07:00:00		13.0	56.8678	164.051	741.075	5.1751
2014-05-12 08:00:00		13.0	56.8678	164.051	758.241	5.3107
2014-05-12 09:00:00		13.0	56.8678	164.051	600.677	4.06595
2014-05-12 10:00:00		13.0	56.8678	164.051	524.47	3.46392
2014-05-12 11:00:00		13.0	56.8678	164.051	520.259	3.43065
2014-05-12 12:00:00		13.0	56.8678	164.051	576.575	3.87554
2014-05-12 13:00:00		13.0	56.8678	164.051	699.668	4.84798
2014-05-12 14:00:00		13.0	56.8678	164.051	939.616	6.74356
2014-05-12 15:00:00		13.0	56.8678	164.051	881.572	6.28502
2014-05-12 16:00:00		13.0	56.8678	164.051	944.371	6.78113
2014-05-12 17:00:00		13.0	56.8678	164.051	931.305	6.67791
2014-05-12 18:00:00		13.0	56.8678	164.051	696.663	4.82424
2014-05-12 19:00:00		13.0	56.8678	164.051	644.891	4.41524
2014-05-12 20:00:00		13.0	56.8678	164.051	548.41	3.65304
2014-05-12 21:00:00		13.0	56.8678	164.051	323.506	1.8763
2014-05-12 22:00:00		13.0	56.8678	164.051	302.308	1.70883
2014-05-12 23:00:00		13.0	56.8678	164.051	321.362	1.85936
2014-05-13 00:00:00		13.0	56.8678	164.051	366.808	2.21839
2014-05-13 01:00:00		13.0	56.8678	164.051	344.345	2.04092
2014-05-13 02:00:00		13.0	56.8678	164.051	440.645	2.80169
2014-05-13 03:00:00		13.0	56.8678	164.051	459.45	2.95025
2014-05-13 04:00:00		13.0	56.8678	164.051	420.33	2.64121
2014-05-13 05:00:00		13.0	56.8678	164.051	427.421	2.69722
2014-05-13 06:00:00		13.0	56.8678	164.051	459.785	2.9529
2014-05-13 07:00:00		13.0	56.8678	164.051	481.947	3.12798
2014-05-13 08:00:00		13.0	56.8678	164.051	450.757	2.88158
2014-05-13 09:00:00		13.0	56.8678	164.051	428.285	2.70405
2014-05-13 10:00:00		13.0	56.8678	164.051	453.634	2.90431
2014-05-13 11:00:00		13.0	56.8678	164.051	376.961	2.29859
2014-05-13 12:00:00		13.0	56.8678	164.051	374.499	2.27914
2014-05-13 13:00:00		13.0	56.8678	164.051	371.175	2.25288
2014-05-13 14:00:00		13.0	56.8678	164.051	353.21	2.11096
2014-05-13 15:00:00		13.0	56.8678	164.051	374.835	2.2818
2014-05-13 16:00:00		13.0	56.8678	164.051	339.811	2.00511
2014-05-13 17:00:00		13.0	56.8678	164.051	345.097	2.04687
2014-05-13 18:00:00		13.0	56.8678	164.051	313.305	1.79571
2014-05-13 19:00:00		13.0	56.8678	164.051	251.11	1.30437
2014-05-13 20:00:00		13.0	56.8678	164.051	283.594	1.561
2014-05-13 21:00:00		13.0	56.8678	164.051	293.704	1.64086
2014-05-13 22:00:00		13.0	56.8678	164.051	196.325	0.871571
2014-05-13 23:00:00		13.0	56.8678	164.051	165.148	0.62527
2014-05-14 00:00:00		13.0	56.8678	164.051	276.202	1.5026
2014-05-14 01:00:00		13.0	56.8678	164.051	261.87	1.38937
2014-05-14 02:00:00		13.0	56.8678	164.051	232.684	1.1588
2014-05-14 03:00:00		13.0	56.8678	164.051	370.469	2.24731
2014-05-14 04:00:00		13.0	56.8678	164.051	295.599	1.65583
2014-05-14 05:00:00		13.0	56.8678	164.051	196.459	0.872624
2014-05-14 06:00:00		13.0	56.8678	164.051	280.583	1.5372
2014-05-14 07:00:00		13.0	56.8678	164.051	408.66	2.54901
2014-05-14 08:00:00		13.0	56.8678	164.051	596.905	4.03615
2014-05-14 09:00:00		13.0	56.8678	164.051	415.442	2.60259
2014-05-14 10:00:00		13.0	56.8678	164.051	273.83	1.48386
2014-05-14 11:00:00		13.0	56.8678	164.051	256.473	1.34674
2014-05-14 12:00:00		13.0	56.8678	164.051	257.04	1.35122
2014-05-14 13:00:00		13.0	56.8678	164.051	375.323	2.28565
2014-05-14 14:00:00		13.0	56.8678	164.051	354.036	2.11748
2014-05-14 15:00:00		13.0	56.8678	164.051	325.061	1.88858
2014-05-14 16:00:00		13.0	56.8678	164.051	328.746	1.9177
2014-05-14 17:00:00		13.0	56.8678	164.051	307.399	1.74905
2014-05-14 18:00:00		13.0	56.8678	164.051	248.263	1.28187
2014-05-14 19:00:00		13.0	56.8678	164.051	183.995	0.774164
2014-05-14 20:00:00		13.0	56.8678	164.051	157.446	0.564425
2014-05-14 21:00:00		13.0	56.8678	164.051	258.944	1.36626
2014-05-14 22:00:00		13.0	56.8678	164.051	378.39	2.30988
2014-05-14 23:00:00		13.0	56.8678	164.051	478.847	3.10349
2014-05-15 00:00:00		13.0	56.8678	164.051	429.074	2.71028
2014-05-15 01:00:00		13.0	56.8678	164.051	328.151	1.91299
2014-05-15 02:00:00		13.0	56.8678	164.051	308.954	1.76133
2014-05-15 03:00:00		13.0	56.8678	164.051	202.274	0.918566
2014-05-15 04:00:00		13.0	56.8678	164.051	140.946	0.434077
2014-05-15 05:00:00		13.0	56.8678	164.051	338.431	1.99421
2014-05-15 06:00:00		13.0	56.8678	164.051	303.442	1.71779
2014-05-15 07:00:00		13.0	56.8678	164.051	203.143	0.925433
2014-05-15 08:00:00		13.0	56.8678	164.051	186.193	0.791521
2014-05-15 09:00:00		13.0	56.8678	164.051	193.747	0.851203
2014-05-15 10:00:00		13.0	56.8678	164.051	204.646	0.937301
2014-05-15 11:00:00		13.0	56.8678	164.051	202.283	0.918636
2014-05-15 12:00:00		13.0	56.8678	164.051	201.103	0.90931
2014-05-15 13:00:00		13.0	56.8678	164.051	223.364	1.08518
2014-05-15 14:00:00		13.0	56.8678	164.051	239.316	1.2112
2014-05-15 15:00:00		13.0	56.8678	164.051	314.606	1.80599
2014-05-15 16:00:00		13.0	56.8678	164.051	254.16	1.32846
2014-05-15 17:00:00		13.0	56.8678	164.051	221.838	1.07312
2014-05-15 18:00:00		13.0	56.8678	164.051	175.024	0.703287
2014-05-15 19:00:00		13.0	56.8678	164.051	135.11	0.387971
2014-05-15 20:00:00		13.0	56.8678	164.051	129.275	0.341875
2014-05-15 21:00:00		13.0	56.8678	164.051	115.988	0.236904
2014-05-15 22:00:00		13.0	56.8678	164.051	113.631	0.218288
2014-05-15 23:00:00		13.0	56.8678	164.051	117.757	0.25088
2014-05-16 00:00:00		13.0	56.8678	164.051	123.272	0.294448
2014-05-16 01:00:00		13.0	56.8678	164.051	137.082	0.403544
2014-05-16 02:00:00		13.0	56.8678	164.051	148.817	0.496254
2014-05-16 03:00:00		13.0	56.8678	164.051	142.585	0.447019
2014-05-16 04:00:00		13.0	56.8678	164.051	147.974	0.489593
2014-05-16 05:00:00		13.0	56.8678	164.051	146.346	0.476733
2014-05-16 06:00:00		13.0	56.8678	164.051	149.313	0.500171
2014-05-16 07:00:00		13.0	56.8678	164.051	169.864	0.662528
2014-05-16 08:00:00		13.0	56.8678	164.051	178.521	0.730912
2014-05-16 09:00:00		13.0	56.8678	164.051	248.882	1.28677
2014-05-16 10:00:00		13.0	56.8678	164.051	197.387	0.87996
2014-05-16 11:00:00		13.0	56.8678	164.051	130.638	0.352643
2014-05-16 12:00:00		13.0	56.8678	164.051	136.982	0.40276
2014-05-16 13:00:00		13.0	56.8678	164.051	142.623	0.447325
2014-05-16 14:00:00		13.0	56.8678	164.051	145.376	0.469067
2014-05-16 15:00:00		13.0	56.8678	164.051	147.545	0.486209
2014-05-16 16:00:00		13.0	56.8678	164.051	141.595	0.4392
2014-05-16 17:00:00		13.0	56.8678	164.051	156.415	0.556282
2014-05-16 18:00:00		13.0	56.8678	164.051	166.243	0.633923
2014-05-16 19:00:00		13.0	56.8678	164.051	150.366	0.508492
2014-05-16 20:00:00		13.0	56.8678	164.051	129.547	0.344019
2014-05-16 21:00:00		13.0	56.8678	164.051	125.132	0.30914
2014-05-16 22:00:00		13.0	56.8678	164.051	116.512	0.241045
2014-05-16 23:00:00		13.0	56.8678	164.051	106.89	0.165032
2014-05-17 00:00:00		13.0	56.8678	164.051	119.132	0.261739
2014-05-17 01:00:00		13.0	56.8678	164.051	144.42	0.461519
2014-05-17 02:00:00		13.0	56.8678	164.051	137.097	0.403666
2014-05-17 03:00:00		13.0	56.8678	164.051	148.169	0.491136
2014-05-17 04:00:00		13.0	56.8678	164.051	179.738	0.740531
2014-05-17 05:00:00		13.0	56.8678	164.051	157.476	0.564659
2014-05-17 06:00:00		13.0	56.8678	164.051	142.644	0.447489
2014-05-17 07:00:00		13.0	56.8678	164.051	139.228	0.4205
2014-05-17 08:00:00		13.0	56.8678	164.051	132.627	0.368352
2014-05-17 09:00:00		13.0	56.8678	164.051	149.57	0.502203
2014-05-17 10:00:00		13.0	56.8678	164.051	162.709	0.606003
2014-05-17 11:00:00		13.0	56.8678	164.051	158.749	0.57472
2014-05-17 12:00:00		13.0	56.8678	164.051	150.898	0.512695
2014-05-17 13:00:00		13.0	56.8678	164.051	146.47	0.477717
2014-05-17 14:00:00		13.0	56.8678	164.051	146.839	0.480632
2014-05-17 15:00:00		13.0	56.8678	164.051	143.754	0.456254
2014-05-17 16:00:00		13.0	56.8678	164.051	134.992	0.38704
2014-05-17 17:00:00		13.0	56.8678	164.051	143.357	0.453117
2014-05-17 18:00:00		13.0	56.8678	164.051	148.154	0.491015
2014-05-17 19:00:00		13.0	56.8678	164.051	136.651	0.400145
2014-05-17 20:00:00		13.0	56.8678	164.051	138.91	0.417991
2014-05-17 21:00:00		13.0	56.8678	164.051	149.501	0.50166
2014-05-17 22:00:00		13.0	56.8678	164.051	155.564	0.549557
2014-05-17 23:00:00		13.0	56.8678	164.051	159.675	0.582032
2014-05-18 00:00:00		13.0	56.8678	164.051	161.53	0.596688
2014-05-18 01:00:00		13.0	56.8678	164.051	215.269	1.02122
2014-05-18 02:00:00		13.0	56.8678	164.051	215.613	1.02394
2014-05-18 03:00:00		13.0	56.8678	164.051	259.78	1.37286
2014-05-18 04:00:00		13.0	56.8678	164.051	291.087	1.62019
2014-05-18 05:00:00		13.0	56.8678	164.051	221.911	1.07369
2014-05-18 06:00:00		13.0	56.8678	164.051	217.993	1.04274
2014-05-18 07:00:00		13.0	56.8678	164.051	210.886	0.9866
2014-05-18 08:00:00		13.0	56.8678	164.051	164.803	0.622547
2014-05-18 09:00:00		13.0	56.8678	164.051	161.414	0.595773
2014-05-18 10:00:00		13.0	56.8678	164.051	283.458	1.55992
2014-05-18 11:00:00		13.0	56.8678	164.051	257.609	1.35571
2014-05-18 12:00:00		13.0	56.8678	164.051	153.91	0.53649
2014-05-18 13:00:00		13.0	56.8678	164.051	160.518	0.588694
2014-05-18 14:00:00		13.0	56.8678	164.051	169.573	0.660228
2014-05-18 15:00:00		13.0	56.8678	164.051	158.75	0.574721
2014-05-18 16:00:00		13.0	56.8678	164.051	146.552	0.478364
2014-05-18 17:00:00		13.0	56.8678	164.051	141.171	0.435851
2014-05-18 18:00:00		13.0	56.8678	164.051	137.39	0.405982
2014-05-18 19:00:00		13.0	56.8678	164.051	138.055	0.411231
2014-05-18 20:00:00		13.0	56.8678	164.051	135.313	0.389569
2014-05-18 21:00:00		13.0	56.8678	164.051	133.705	0.376867
2014-05-18 22:00:00		13.0	56.8678	164.051	132.338	0.366069
2014-05-18 23:00:00		13.0	56.8678	164.051	137.566	0.407369
2014-05-19 00:00:00		13.0	56.8678	164.051	166.381	0.635012
2014-05-19 01:00:00		13.0	56.8678	164.051	182.935	0.765789
2014-05-19 02:00:00		13.0	56.8678	164.051	187.192	0.799418
2014-05-19 03:00:00		13.0	56.8678	164.051	221.156	1.06774
2014-05-19 04:00:00		13.0	56.8678	164.051	195.346	0.863831
2014-05-19 05:00:00		13.0	56.8678	164.051	153.041	0.529623
2014-05-19 06:00:00		13.0	56.8678	164.051	155.545	0.549402
2014-05-19 07:00:00		13.0	56.8678	164.051	161.907	0.599663
2014-05-19 08:00:00		13.0	56.8678	164.051	177.886	0.725902
2014-05-19 09:00:00		13.0	56.8678	164.051	170.48	0.66739
2014-05-19 10:00:00		13.0	56.8678	164.051	151.616	0.51837
2014-05-19 11:00:00		13.0	56.8678	164.051	155.232	0.546936
2014-05-19 12:00:00		13.0	56.8678	164.051	174.272	0.697353
2014-05-19 13:00:00		13.0	56.8678	164.051	179.117	0.735628
2014-05-19 14:00:00		13.0	56.8678	164.051	176.842	0.717653
2014-05-19 15:00:00		13.0	56.8678	164.051	186.248	0.79196
2014-05-19 16:00:00		13.0	56.8678	164.051	211.52	0.991605
2014-05-19 17:00:00		13.0	56.8678	164.051	318.137	1.83388
2014-05-19 18:00:00		13.0	56.8678	164.051	346.219	2.05573
2014-05-19 19:00:00		13.0	56.8678	164.051	241.864	1.23133
2014-05-19 20:00:00		13.0	56.8678	164.051	191.218	0.831225
2014-05-19 21:00:00		13.0	56.8678	164.051	173.191	0.688811
2014-05-19 22:00:00		13.0	56.8678	164.051	223.012	1.0824
2014-05-19 23:00:00		13.0	56.8678	164.051	293.531	1.63949
2014-05-20 00:00:00		13.0	56.8678	164.051	335.265	1.96919
2014-05-20 01:00:00		13.0	56.8678	164.051	356.672	2.13831
2014-05-20 02:00:00		13.0	56.8678	164.051	295.8	1.65742
2014-05-20 03:00:00		13.0	56.8678	164.051	208.339	0.96648
2014-05-20 04:00:00		13.0	56.8678	164.051	184.413	0.777461
2014-05-20 05:00:00		13.0	56.8678	164.051	192.144	0.838538
2014-05-20 06:00:00		13.0	56.8678	164.051	169.508	0.659717
2014-05-20 07:00:00		13.0	56.8678	164.051	153.198	0.530865
2014-05-20 08:00:00		13.0	56.8678	164.051	142.179	0.443814
2014-05-20 09:00:00		13.0	56.8678	164.051	141.809	0.440887
2014-05-20 10:00:00		13.0	56.8678	164.051	140.861	0.433402
2014-05-20 11:00:00		13.0	56.8678	164.051	139.652	0.423849
2014-05-20 12:00:00		13.0	56.8678	164.051	156.377	0.555974
2014-05-20 13:00:00		13.0	56.8678	164.051	168.58	0.652386
2014-05-20 14:00:00		13.0	56.8678	164.051	169.854	0.662445
2014-05-20 15:00:00		13.0	56.8678	164.051	174.111	0.696074
2014-05-20 16:00:00		13.0	56.8678	164.051	165.728	0.62985
2014-05-20 17:00:00		13.0	56.8678	164.051	146.84	0.480636
2014-05-20 18:00:00		13.0	56.8678	164.051	136.298	0.397357
2014-05-20 19:00:00		13.0	56.8678	164.051	124.746	0.306093
2014-05-20 20:00:00		13.0	56.8678	164.051	116.467	0.240693
2014-05-20 21:00:00		13.0	56.8678	164.051	113.912	0.220507
2014-05-20 22:00:00		13.0	56.8678	164.051	116.558	0.241411
2014-05-20 23:00:00		13.0	56.8678	164.051	118.641	0.25786
2014-05-21 00:00:00		13.0	56.8678	164.051	119.165	0.262002
2014-05-21 01:00:00		13.0	56.8678	164.051	122.329	0.287
2014-05-21 02:00:00		13.0	56.8678	164.051	125.275	0.310276
2014-05-21 03:00:00		13.0	56.8678	164.051	139.669	0.423982
2014-05-21 04:00:00		13.0	56.8678	164.051	163.235	0.610153
2014-05-21 05:00:00		13.0	56.8678	164.051	179.254	0.73671
2014-05-21 06:00:00		13.0	56.8678	164.051	166.841	0.638645
2014-05-21 07:00:00		13.0	56.8678	164.051	168.19	0.649304
2014-05-21 08:00:00		13.0	56.8678	164.051	175.015	0.70322
2014-05-21 09:00:00		13.0	56.8678	164.051	160.895	0.591667
2014-05-21 10:00:00		13.0	56.8678	164.051	168.857	0.654574
2014-05-21 11:00:00		13.0	56.8678	164.051	176.565	0.715464
2014-05-21 12:00:00		13.0	56.8678	164.051	180.87	0.749472
2014-05-21 13:00:00		13.0	56.8678	164.051	186.484	0.793826
2014-05-21 14:00:00		13.0	56.8678	164.051	187.679	0.803265
2014-05-21 15:00:00		13.0	56.8678	164.051	181.529	0.754676
2014-05-21 16:00:00		13.0	56.8678	164.051	185.703	0.787654
2014-05-21 17:00:00		13.0	56.8678	164.051	285.957	1.57966
2014-05-21 18:00:00		13.0	56.8678	164.051	358.758	2.15479
2014-05-21 19:00:00		13.0	56.8678	164.051	294.577	1.64775
2014-05-21 20:00:00		13.0	56.8678	164.051	274.55	1.48955
2014-05-21 21:00:00		13.0	56.8678	164.051	253.074	1.31989
2014-05-21 22:00:00		13.0	56.8678	164.051	236.734	1.1908
2014-05-21 23:00:00		13.0	56.8678	164.051	211.301	0.989875
2014-05-22 00:00:00		13.0	56.8678	164.051	185.8	0.78842
2014-05-22 01:00:00		13.0	56.8678	164.051	187.683	0.803298
2014-05-22 02:00:00		13.0	56.8678	164.051	194.041	0.853522
2014-05-22 03:00:00		13.0	56.8678	164.051	260.73	1.38037
2014-05-22 04:00:00		13.0	56.8678	164.051	444.913	2.83541
2014-05-22 05:00:00		13.0	56.8678	164.051	474.654	3.07036
2014-05-22 06:00:00		13.0	56.8678	164.051	344.069	2.03874
2014-05-22 07:00:00		13.0	56.8678	164.051	344.385	2.04124
2014-05-22 08:00:00		13.0	56.8678	164.051	288.459	1.59943
2014-05-22 09:00:00		13.0	56.8678	164.051	277.965	1.51652
2014-05-22 10:00:00		13.0	56.8678	164.051	295.74	1.65695
2014-05-22 11:00:00		13.0	56.8678	164.051	277.772	1.515
2014-05-22 12:00:00		13.0	56.8678	164.051	284.133	1.56525
2014-05-22 13:00:00		13.0	56.8678	164.051	251.439	1.30697
2014-05-22 14:00:00		13.0	56.8678	164.051	233.238	1.16318
2014-05-22 15:00:00		13.0	56.8678	164.051	292.736	1.63322
2014-05-22 16:00:00		13.0	56.8678	164.051	363.271	2.19044
2014-05-22 17:00:00		13.0	56.8678	164.051	424.055	2.67063
2014-05-22 18:00:00		13.0	56.8678	164.051	465.766	3.00015
2014-05-22 19:00:00		13.0	56.8678	164.051	523.435	3.45573
2014-05-22 20:00:00		13.0	56.8678	164.051	442.26	2.81445
2014-05-22 21:00:00		13.0	56.8678	164.051	256.335	1.34564
2014-05-22 22:00:00		13.0	56.8678	164.051	215.998	1.02699
2014-05-22 23:00:00		13.0	56.8678	164.051	203.782	0.930475
2014-05-23 00:00:00		13.0	56.8678	164.051	199.074	0.893283
2014-05-23 01:00:00		13.0	56.8678	164.051	211.283	0.989735
2014-05-23 02:00:00		13.0	56.8678	164.051	216.172	1.02836
2014-05-23 03:00:00		13.0	56.8678	164.051	235.976	1.18481
2014-05-23 04:00:00		13.0	56.8678	164.051	293.914	1.64252
2014-05-23 05:00:00		13.0	56.8678	164.051	380.562	2.32704
2014-05-23 06:00:00		13.0	56.8678	164.051	420.047	2.63897
2014-05-23 07:00:00		13.0	56.8678	164.051	402.033	2.49666
2014-05-23 08:00:00		13.0	56.8678	164.051	337.607	1.9877
2014-05-23 09:00:00		13.0	56.8678	164.051	280.307	1.53502
2014-05-23 10:00:00		13.0	56.8678	164.051	271.354	1.4643
2014-05-23 11:00:00		13.0	56.8678	164.051	265.555	1.41849
2014-05-23 12:00:00		13.0	56.8678	164.051	231.586	1.15013
2014-05-23 13:00:00		13.0	56.8678	164.051	186.297	0.792347
2014-05-23 14:00:00		13.0	56.8678	164.051	186.006	0.790048
2014-05-23 15:00:00		13.0	56.8678	164.051	189.088	0.814398
2014-05-23 16:00:00		13.0	56.8678	164.051	208.222	0.965557
2014-05-23 17:00:00		13.0	56.8678	164.051	259.763	1.37273
2014-05-23 18:00:00		13.0	56.8678	164.051	315.316	1.81159
2014-05-23 19:00:00		13.0	56.8678	164.051	409.639	2.55674
2014-05-23 20:00:00		13.0	56.8678	164.051	442.714	2.81804
2014-05-23 21:00:00		13.0	56.8678	164.051	340.049	2.00698
2014-05-23 22:00:00		13.0	56.8678	164.051	271.41	1.46474
2014-05-23 23:00:00		13.0	56.8678	164.051	241.849	1.23121
2014-05-24 00:00:00		13.0	56.8678	164.051	230.232	1.13944
2014-05-24 01:00:00		13.0	56.8678	164.051	195.311	0.863557
2014-05-24 02:00:00		13.0	56.8678	164.051	173.02	0.68746
2014-05-24 03:00:00		13.0	56.8678	164.051	167.51	0.643932
2014-05-24 04:00:00		13.0	56.8678	164.051	171.186	0.672972
2014-05-24 05:00:00		13.0	56.8678	164.051	188.522	0.809925
2014-05-24 06:00:00		13.0	56.8678	164.051	247.526	1.27606
2014-05-24 07:00:00		13.0	56.8678	164.051	343.295	2.03263
2014-05-24 08:00:00		13.0	56.8678	164.051	398.403	2.46798
2014-05-24 09:00:00		13.0	56.8678	164.051	412.593	2.58009
2014-05-24 10:00:00		13.0	56.8678	164.051	387.082	2.37855
2014-05-24 11:00:00		13.0	56.8678	164.051	359.285	2.15895
2014-05-24 12:00:00		13.0	56.8678	164.051	275.673	1.49842
2014-05-24 13:00:00		13.0	56.8678	164.051	220.394	1.06171
2014-05-24 14:00:00		13.0	56.8678	164.051	208.324	0.966362
2014-05-24 15:00:00		13.0	56.8678	164.051	200.0	0.900599
2014-05-24 16:00:00		13.0	56.8678	164.051	210.672	0.984906
2014-05-24 17:00:00		13.0	56.8678	164.051	234.169	1.17054
2014-05-24 18:00:00		13.0	56.8678	164.051	216.704	1.03256
2014-05-24 19:00:00		13.0	56.8678	164.051	224.387	1.09326
2014-05-24 20:00:00		13.0	56.8678	164.051	401.766	2.49455
2014-05-24 21:00:00		13.0	56.8678	164.051	664.898	4.57329
2014-05-24 22:00:00		13.0	56.8678	164.051	735.829	5.13365
2014-05-24 23:00:00		13.0	56.8678	164.051	681.223	4.70226
2014-05-25 00:00:00		13.0	56.8678	164.051	440.573	2.80112
2014-05-25 01:00:00		13.0	56.8678	164.051	280.606	1.53739
2014-05-25 02:00:00		13.0	56.8678	164.051	266.43	1.42539
2014-05-25 03:00:00		13.0	56.8678	164.051	256.761	1.34901
2014-05-25 04:00:00		13.0	56.8678	164.051	220.864	1.06543
2014-05-25 05:00:00		13.0	56.8678	164.051	244.275	1.25037
2014-05-25 06:00:00		13.0	56.8678	164.051	226.082	1.10665
2014-05-25 07:00:00		13.0	56.8678	164.051	224.34	1.09289
2014-05-25 08:00:00		13.0	56.8678	164.051	226.261	1.10806
2014-05-25 09:00:00		13.0	56.8678	164.051	237.659	1.1981
2014-05-25 10:00:00		13.0	56.8678	164.051	254.59	1.33186
2014-05-25 11:00:00		13.0	56.8678	164.051	246.928	1.27133
2014-05-25 12:00:00		13.0	56.8678	164.051	226.087	1.10668
2014-05-25 13:00:00		13.0	56.8678	164.051	249.754	1.29365
2014-05-25 14:00:00		13.0	56.8678	164.051	245.159	1.25736
2014-05-25 15:00:00		13.0	56.8678	164.051	238.39	1.20388
2014-05-25 16:00:00		13.0	56.8678	164.051	213.961	1.0109
2014-05-25 17:00:00		13.0	56.8678	164.051	206.384	0.951035
2014-05-25 18:00:00		13.0	56.8678	164.051	200.313	0.903069
2014-05-25 19:00:00		13.0	56.8678	164.051	256.129	1.34402
2014-05-25 20:00:00		13.0	56.8678	164.051	330.839	1.93423
2014-05-25 21:00:00		13.0	56.8678	164.051	357.272	2.14305
2014-05-25 22:00:00		13.0	56.8678	164.051	419.69	2.63615
2014-05-25 23:00:00		13.0	56.8678	164.051	294.428	1.64658
2014-05-26 00:00:00		13.0	56.8678	164.051	190.445	0.825115
2014-05-26 01:00:00		13.0	56.8678	164.051	179.585	0.739319
2014-05-26 02:00:00		13.0	56.8678	164.051	207.291	0.958202
2014-05-26 03:00:00		13.0	56.8678	164.051	221.217	1.06822
2014-05-26 04:00:00		13.0	56.8678	164.051	208.54	0.96807
2014-05-26 05:00:00		13.0	56.8678	164.051	227.254	1.11591
2014-05-26 06:00:00		13.0	56.8678	164.051	271.528	1.46567
2014-05-26 07:00:00		13.0	56.8678	164.051	265.347	1.41684
2014-05-26 08:00:00		13.0	56.8678	164.051	258.58	1.36338
2014-05-26 09:00:00		13.0	56.8678	164.051	263.86	1.40509
2014-05-26 10:00:00		13.0	56.8678	164.051	203.483	0.928119
2014-05-26 11:00:00		13.0	56.8678	164.051	112.711	0.211018
2014-05-26 12:00:00		13.0	56.8678	164.051	167.346	0.642631
2014-05-26 13:00:00		13.0	56.8678	164.051	248.516	1.28388
2014-05-26 14:00:00		13.0	56.8678	164.051	274.908	1.49238
2014-05-26 15:00:00		13.0	56.8678	164.051	246.738	1.26983
2014-05-26 16:00:00		13.0	56.8678	164.051	205.727	0.945842
2014-05-26 17:00:00		13.0	56.8678	164.051	191.344	0.832218
2014-05-26 18:00:00		13.0	56.8678	164.051	221.022	1.06668
2014-05-26 19:00:00		13.0	56.8678	164.051	95.9963	0.078971
2014-05-26 20:00:00		13.0	56.8678	164.051	104.157	0.14344
2014-05-26 21:00:00		13.0	56.8678	164.051	110.925	0.196909
2014-05-26 22:00:00		13.0	56.8678	164.051	91.4136	0.0427673
2014-05-26 23:00:00		13.0	56.8678	164.051	94.0644	0.0637087
2014-05-27 00:00:00		13.0	56.8678	164.051	134.371	0.382131
2014-05-27 01:00:00		13.0	56.8678	164.051	211.487	0.99135
2014-05-27 02:00:00		13.0	56.8678	164.051	99.6247	0.107635
2014-05-27 03:00:00		13.0	56.8678	164.051	145.839	0.472728
2014-05-27 04:00:00		13.0	56.8678	164.051	274.444	1.48871
2014-05-27 05:00:00		13.0	56.8678	164.051	288.377	1.59878
2014-05-27 06:00:00		13.0	56.8678	164.051	325.611	1.89293
2014-05-27 07:00:00		13.0	56.8678	164.051	372.148	2.26057
2014-05-27 08:00:00		13.0	56.8678	164.051	337.514	1.98696
2014-05-27 09:00:00		13.0	56.8678	164.051	358.651	2.15394
2014-05-27 10:00:00		13.0	56.8678	164.051	311.495	1.78141
2014-05-27 11:00:00		13.0	56.8678	164.051	286.687	1.58543
2014-05-27 12:00:00		13.0	56.8678	164.051	277.448	1.51244
2014-05-27 13:00:00		13.0	56.8678	164.051	283.887	1.5633
2014-05-27 14:00:00		13.0	56.8678	164.051	235.299	1.17946
2014-05-27 15:00:00		13.0	56.8678	164.051	234.319	1.17172
2014-05-27 16:00:00		13.0	56.8678	164.051	228.945	1.12926
2014-05-27 17:00:00		13.0	56.8678	164.051	230.441	1.14108
2014-05-27 18:00:00		13.0	56.8678	164.051	230.875	1.14451
2014-05-27 19:00:00		13.0	56.8678	164.051	229.792	1.13596
2014-05-27 20:00:00		13.0	56.8678	164.051	236.412	1.18826
2014-05-27 21:00:00		13.0	56.8678	164.051	240.559	1.22102
2014-05-27 22:00:00		13.0	56.8678	164.051	233.247	1.16325
2014-05-27 23:00:00		13.0	56.8678	164.051	189.1	0.814494
2014-05-28 00:00:00		13.0	56.8678	164.051	164.01	0.616281
2014-05-28 01:00:00		13.0	56.8678	164.051	206.137	0.949084
2014-05-28 02:00:00		13.0	56.8678	164.051	230.887	1.14461
2014-05-28 03:00:00		13.0	56.8678	164.051	236.667	1.19027
2014-05-28 04:00:00		13.0	56.8678	164.051	262.414	1.39367
2014-05-28 05:00:00		13.0	56.8678	164.051	261.034	1.38277
2014-05-28 06:00:00		13.0	56.8678	164.051	255.752	1.34104
2014-05-28 07:00:00		13.0	56.8678	164.051	296.325	1.66156
2014-05-28 08:00:00		13.0	56.8678	164.051	330.627	1.93255
2014-05-28 09:00:00		13.0	56.8678	164.051	383.541	2.35057
2014-05-28 10:00:00		13.0	56.8678	164.051	328.562	1.91624
2014-05-28 11:00:00		13.0	56.8678	164.051	326.158	1.89725
2014-05-28 12:00:00		13.0	56.8678	164.051	280.94	1.54003
2014-05-28 13:00:00		13.0	56.8678	164.051	267.172	1.43125
2014-05-28 14:00:00		13.0	56.8678	164.051	253.418	1.3226
2014-05-28 15:00:00		13.0	56.8678	164.051	249.303	1.2901
2014-05-28 16:00:00		13.0	56.8678	164.051	254.605	1.33198
2014-05-28 17:00:00		13.0	56.8678	164.051	288.043	1.59614
2014-05-28 18:00:00		13.0	56.8678	164.051	272.076	1.47
2014-05-28 19:00:00		13.0	56.8678	164.051	265.74	1.41994
2014-05-28 20:00:00		13.0	56.8678	164.051	287.205	1.58952
2014-05-28 21:00:00		13.0	56.8678	164.051	236.134	1.18606
2014-05-28 22:00:00		13.0	56.8678	164.051	240.378	1.21959
2014-05-28 23:00:00		13.0	56.8678	164.051	182.861	0.765204
2014-05-29 00:00:00		13.0	56.8678	164.051	224.105	1.09103
2014-05-29 01:00:00		13.0	56.8678	164.051	252.116	1.31232
2014-05-29 02:00:00		13.0	56.8678	164.051	180.254	0.74461
2014-05-29 03:00:00		13.0	56.8678	164.051	268.452	1.44137
2014-05-29 04:00:00		13.0	56.8678	164.051	117.405	0.248101
2014-05-29 05:00:00		13.0	56.8678	164.051	145.217	0.467814
2014-05-29 06:00:00		13.0	56.8678	164.051	234.973	1.17689
2014-05-29 07:00:00		13.0	56.8678	164.051	101.95	0.126005
2014-05-29 08:00:00		13.0	56.8678	164.051	167.221	0.64165
2014-05-29 09:00:00		13.0	56.8678	164.051	304.118	1.72313
2014-05-29 10:00:00		13.0	56.8678	164.051	152.497	0.525326
2014-05-29 11:00:00		13.0	56.8678	164.051	296.575	1.66354
2014-05-29 12:00:00		13.0	56.8678	164.051	290.941	1.61904
2014-05-29 13:00:00		13.0	56.8678	164.051	344.704	2.04377
2014-05-29 14:00:00		13.0	56.8678	164.051	358.809	2.15519
2014-05-29 15:00:00		13.0	56.8678	164.051	303.034	1.71457
2014-05-29 16:00:00		13.0	56.8678	164.051	290.919	1.61886
2014-05-29 17:00:00		13.0	56.8678	164.051	283.089	1.557
2014-05-29 18:00:00		13.0	56.8678	164.051	324.231	1.88202
2014-05-29 19:00:00		13.0	56.8678	164.051	526.468	3.4797
2014-05-29 20:00:00		13.0	56.8678	164.051	499.179	3.26411
2014-05-29 21:00:00		13.0	56.8678	164.051	544.48	3.622
2014-05-29 22:00:00		13.0	56.8678	164.051	244.714	1.25384
2014-05-29 23:00:00		13.0	56.8678	164.051	472.114	3.0503
2014-05-30 00:00:00		13.0	56.8678	164.051	737.607	5.1477
2014-05-30 01:00:00		13.0	56.8678	164.051	499.985	3.27048
2014-05-30 02:00:00		13.0	56.8678	164.051	391.808	2.41588
2014-05-30 03:00:00		13.0	56.8678	164.051	349.357	2.08052
2014-05-30 04:00:00		13.0	56.8678	164.051	252.669	1.31668
2014-05-30 05:00:00		13.0	56.8678	164.051	243.772	1.2464
2014-05-30 06:00:00		13.0	56.8678	164.051	276.284	1.50325
2014-05-30 07:00:00		13.0	56.8678	164.051	260.715	1.38025
2014-05-30 08:00:00		13.0	56.8678	164.051	267.261	1.43196
2014-05-30 09:00:00		13.0	56.8678	164.051	293.049	1.63568
2014-05-30 10:00:00		13.0	56.8678	164.051	318.452	1.83637
2014-05-30 11:00:00		13.0	56.8678	164.051	304.722	1.7279
2014-05-30 12:00:00		13.0	56.8678	164.051	332.767	1.94946
2014-05-30 13:00:00		13.0	56.8678	164.051	329.456	1.9233
2014-05-30 14:00:00		13.0	56.8678	164.051	332.637	1.94843
2014-05-30 15:00:00		13.0	56.8678	164.051	310.698	1.77511
2014-05-30 16:00:00		13.0	56.8678	164.051	300.147	1.69176
2014-05-30 17:00:00		13.0	56.8678	164.051	266.043	1.42234
2014-05-30 18:00:00		13.0	56.8678	164.051	246.1	1.26479
2014-05-30 19:00:00		13.0	56.8678	164.051	224.616	1.09506
2014-05-30 20:00:00		13.0	56.8678	164.051	198.175	0.886182
2014-05-30 21:00:00		13.0	56.8678	164.051	196.039	0.869312
2014-05-30 22:00:00		13.0	56.8678	164.051	161.894	0.599563
2014-05-30 23:00:00		13.0	56.8678	164.051	166.659	0.637209
2014-05-31 00:00:00		13.0	56.8678	164.051	215.062	1.01959
2014-05-31 01:00:00		13.0	56.8678	164.051	175.496	0.707022
2014-05-31 02:00:00		13.0	56.8678	164.051	214.452	1.01477
2014-05-31 03:00:00		13.0	56.8678	164.051	219.946	1.05817
2014-05-31 04:00:00		13.0	56.8678	164.051	229.08	1.13033
2014-05-31 05:00:00		13.0	56.8678	164.051	233.573	1.16583
2014-05-31 06:00:00		13.0	56.8678	164.051	242.966	1.24003
2014-05-31 07:00:00		13.0	56.8678	164.051	244.624	1.25313
2014-05-31 08:00:00		13.0	56.8678	164.051	243.706	1.24588
2014-05-31 09:00:00		13.0	56.8678	164.051	276.854	1.50774
2014-05-31 10:00:00		13.0	56.8678	164.051	306.76	1.74401
2014-05-31 11:00:00		13.0	56.8678	164.051	331.019	1.93565
2014-05-31 12:00:00		13.0	56.8678	164.051	338.643	1.99588
2014-05-31 13:00:00		13.0	56.8678	164.051	349.54	2.08197
2014-05-31 14:00:00		13.0	56.8678	164.051	329.549	1.92403
2014-05-31 15:00:00		13.0	56.8678	164.051	299.332	1.68533
2014-05-31 16:00:00		13.0	56.8678	164.051	272.4	1.47256
2014-05-31 17:00:00		13.0	56.8678	164.051	260.843	1.38126
2014-05-31 18:00:00		13.0	56.8678	164.051	243.191	1.24181
2014-05-31 19:00:00		13.0	56.8678	164.051	257.499	1.35484
2014-05-31 20:00:00		13.0	56.8678	164.051	264.366	1.40909
2014-05-31 21:00:00		13.0	56.8678	164.051	281.298	1.54285
2014-05-31 22:00:00		13.0	56.8678	164.051	237.067	1.19343
2014-05-31 23:00:00		13.0	56.8678	164.051	291.502	1.62346
2014-06-01 00:00:00		13.0	56.8678	164.051	219.992	1.05854
2014-06-01 01:00:00		13.0	56.8678	164.051	273.679	1.48266
2014-06-01 02:00:00		13.0	56.8678	164.051	250.35	1.29836
2014-06-01 03:00:00		13.0	56.8678	164.051	279.253	1.5267
2014-06-01 04:00:00		13.0	56.8678	164.051	293.283	1.63753
2014-06-01 05:00:00		13.0	56.8678	164.051	273.877	1.48423
2014-06-01 06:00:00		13.0	56.8678	164.051	266.925	1.4293
2014-06-01 07:00:00		13.0	56.8678	164.051	263.537	1.40255
2014-06-01 08:00:00		13.0	56.8678	164.051	273.99	1.48512
2014-06-01 09:00:00		13.0	56.8678	164.051	292.034	1.62767
2014-06-01 10:00:00		13.0	56.8678	164.051	312.951	1.79291
2014-06-01 11:00:00		13.0	56.8678	164.051	412.891	2.58244
2014-06-01 12:00:00		13.0	56.8678	164.051	517.445	3.40842
2014-06-01 13:00:00		13.0	56.8678	164.051	445.881	2.84306
2014-06-01 14:00:00		13.0	56.8678	164.051	547.742	3.64776
2014-06-01 15:00:00		13.0	56.8678	164.051	355.109	2.12596
2014-06-01 16:00:00		13.0	56.8678	164.051	326.171	1.89735
2014-06-01 17:00:00		13.0	56.8678	164.051	293.479	1.63908
2014-06-01 18:00:00		13.0	56.8678	164.051	278.782	1.52298
2014-06-01 19:00:00		13.0	56.8678	164.051	399.725	2.47843
2014-06-01 20:00:00		13.0	56.8678	164.051	206.355	0.950807
2014-06-01 21:00:00		13.0	56.8678	164.051	262.541	1.39468
2014-06-01 22:00:00		13.0	56.8678	164.051	246.901	1.27112
2014-06-01 23:00:00		13.0	56.8678	164.051	122.099	0.285179
2014-06-02 00:00:00		13.0	56.8678	164.051	108.414	0.177074
2014-06-02 01:00:00		13.0	56.8678	164.051	298.688	1.68024
2014-06-02 02:00:00		13.0	56.8678	164.051	120.894	0.275664
2014-06-02 03:00:00		13.0	56.8678	164.051	363.299	2.19066
2014-06-02 04:00:00		13.0	56.8678	164.051	106.416	0.161288
2014-06-02 05:00:00		13.0	56.8678	164.051	151.157	0.514741
2014-06-02 06:00:00		13.0	56.8678	164.051	382.902	2.34553
2014-06-02 07:00:00		13.0	56.8678	164.051	235.607	1.18189
2014-06-02 08:00:00		13.0	56.8678	164.051	367.183	2.22135
2014-06-02 09:00:00		13.0	56.8678	164.051	390.557	2.406
2014-06-02 10:00:00		13.0	56.8678	164.051	341.933	2.02187
2014-06-02 11:00:00		13.0	56.8678	164.051	302.501	1.71036
2014-06-02 12:00:00		13.0	56.8678	164.051	284.339	1.56688
2014-06-02 13:00:00		13.0	56.8678	164.051	284.997	1.57207
2014-06-02 14:00:00		13.0	56.8678	164.051	476.557	3.0854
2014-06-02 15:00:00		13.0	56.8678	164.051	496.859	3.24579
2014-06-02 16:00:00		13.0	56.8678	164.051	388.499	2.38974
2014-06-02 17:00:00		13.0	56.8678	164.051	441.213	2.80619
2014-06-02 18:00:00		13.0	56.8678	164.051	392.343	2.42011
2014-06-02 19:00:00		13.0	56.8678	164.051	509.68	3.34707
2014-06-02 20:00:00		13.0	56.8678	164.051	440.712	2.80223
2014-06-02 21:00:00		13.0	56.8678	164.051	356.046	2.13336
2014-06-02 22:00:00		13.0	56.8678	164.051	384.767	2.36026
2014-06-02 23:00:00		13.0	56.8678	164.051	359.532	2.1609
2014-06-03 00:00:00		13.0	56.8678	164.051	386.306	2.37242
2014-06-03 01:00:00		13.0	56.8678	164.051	428.744	2.70768
2014-06-03 02:00:00		13.0	56.8678	164.051	414.825	2.59772
2014-06-03 03:00:00		13.0	56.8678	164.051	571.477	3.83527
2014-06-03 04:00:00		13.0	56.8678	164.051	686.487	4.74384
2014-06-03 05:00:00		13.0	56.8678	164.051	489.505	3.18769
2014-06-03 06:00:00		13.0	56.8678	164.051	467.698	3.01541
2014-06-03 07:00:00		13.0	56.8678	164.051	528.127	3.4928
2014-06-03 08:00:00		13.0	56.8678	164.051	411.349	2.57025
2014-06-03 09:00:00		13.0	56.8678	164.051	491.027	3.19971
2014-06-03 10:00:00		13.0	56.8678	164.051	538.814	3.57723
2014-06-03 11:00:00		13.0	56.8678	164.051	395.951	2.44861
2014-06-03 12:00:00		13.0	56.8678	164.051	513.411	3.37654
2014-06-03 13:00:00		13.0	56.8678	164.051	514.564	3.38565
2014-06-03 14:00:00		13.0	56.8678	164.051	544.57	3.6227
2014-06-03 15:00:00		13.0	56.8678	164.051	548.729	3.65556
2014-06-03 16:00:00		13.0	56.8678	164.051	426.393	2.6891
2014-06-03 17:00:00		13.0	56.8678	164.051	544.858	3.62498
2014-06-03 18:00:00		13.0	56.8678	164.051	446.838	2.85062
2014-06-03 19:00:00		13.0	56.8678	164.051	373.181	2.26873
2014-06-03 20:00:00		13.0	56.8678	164.051	338.217	1.99252
2014-06-03 21:00:00		13.0	56.8678	164.051	368.501	2.23176
2014-06-03 22:00:00		13.0	56.8678	164.051	657.369	4.51382
2014-06-03 23:00:00		13.0	56.8678	164.051	277.134	1.50996
2014-06-04 00:00:00		13.0	56.8678	164.051	321.4	1.85966
2014-06-04 01:00:00		13.0	56.8678	164.051	321.422	1.85983
2014-06-04 02:00:00		13.0	56.8678	164.051	324.059	1.88067
2014-06-04 03:00:00		13.0	56.8678	164.051	356.246	2.13495
2014-06-04 04:00:00		13.0	56.8678	164.051	393.461	2.42894
2014-06-04 05:00:00		13.0	56.8678	164.051	480.318	3.11512
2014-06-04 06:00:00		13.0	56.8678	164.051	459.618	2.95158
2014-06-04 07:00:00		13.0	56.8678	164.051	538.001	3.5708
2014-06-04 08:00:00		13.0	56.8678	164.051	538.4	3.57396
2014-06-04 09:00:00		13.0	56.8678	164.051	405.585	2.52472
2014-06-04 10:00:00		13.0	56.8678	164.051	475.824	3.07961
2014-06-04 11:00:00		13.0	56.8678	164.051	530.786	3.51381
2014-06-04 12:00:00		13.0	56.8678	164.051	485.839	3.15873
2014-06-04 13:00:00		13.0	56.8678	164.051	566.061	3.79248
2014-06-04 14:00:00		13.0	56.8678	164.051	485.237	3.15397
2014-06-04 15:00:00		13.0	56.8678	164.051	450.911	2.8828
2014-06-04 16:00:00		13.0	56.8678	164.051	361.945	2.17996
2014-06-04 17:00:00		13.0	56.8678	164.051	323.651	1.87744
2014-06-04 18:00:00		13.0	56.8678	164.051	489.404	3.18689
2014-06-04 19:00:00		13.0	56.8678	164.051	477.013	3.08901
2014-06-04 20:00:00		13.0	56.8678	164.051	477.194	3.09043
2014-06-04 21:00:00		13.0	56.8678	164.051	441.23	2.80631
2014-06-04 22:00:00		13.0	56.8678	164.051	498.912	3.26201
2014-06-04 23:00:00		13.0	56.8678	164.051	449.808	2.87409
2014-06-05 00:00:00		13.0	56.8678	164.051	541.601	3.59925
2014-06-05 01:00:00		13.0	56.8678	164.051	576.25	3.87297
2014-06-05 02:00:00		13.0	56.8678	164.051	626.602	4.27075
2014-06-05 03:00:00		13.0	56.8678	164.051	502.606	3.29119
2014-06-05 04:00:00		13.0	56.8678	164.051	490.832	3.19817
2014-06-05 05:00:00		13.0	56.8678	164.051	460.071	2.95516
2014-06-05 06:00:00		13.0	56.8678	164.051	475.705	3.07867
2014-06-05 07:00:00		13.0	56.8678	164.051	435.47	2.76082
2014-06-05 08:00:00		13.0	56.8678	164.051	451.437	2.88695
2014-06-05 09:00:00		13.0	56.8678	164.051	516.015	3.39712
2014-06-05 10:00:00		13.0	56.8678	164.051	478.417	3.1001
2014-06-05 11:00:00		13.0	56.8678	164.051	609.134	4.13276
2014-06-05 12:00:00		13.0	56.8678	164.051	655.028	4.49532
2014-06-05 13:00:00		13.0	56.8678	164.051	554.466	3.70088
2014-06-05 14:00:00		13.0	56.8678	164.051	531.962	3.5231
2014-06-05 15:00:00		13.0	56.8678	164.051	516.62	3.4019
2014-06-05 16:00:00		13.0	56.8678	164.051	581.707	3.91609
2014-06-05 17:00:00		13.0	56.8678	164.051	532.952	3.53092
2014-06-05 18:00:00		13.0	56.8678	164.051	509.971	3.34937
2014-06-05 19:00:00		13.0	56.8678	164.051	511.48	3.36129
2014-06-05 20:00:00		13.0	56.8678	164.051	504.361	3.30505
2014-06-05 21:00:00		13.0	56.8678	164.051	489.923	3.19099
2014-06-05 22:00:00		13.0	56.8678	164.051	480.46	3.11623
2014-06-05 23:00:00		13.0	56.8678	164.051	470.7	3.03913
2014-06-06 00:00:00		13.0	56.8678	164.051	452.002	2.89141
2014-06-06 01:00:00		13.0	56.8678	164.051	550.378	3.66859
2014-06-06 02:00:00		13.0	56.8678	164.051	514.583	3.3858
2014-06-06 03:00:00		13.0	56.8678	164.051	521.456	3.4401
2014-06-06 04:00:00		13.0	56.8678	164.051	526.717	3.48166
2014-06-06 05:00:00		13.0	56.8678	164.051	769.288	5.39798
2014-06-06 06:00:00		13.0	56.8678	164.051	822.035	5.81467
2014-06-06 07:00:00		13.0	56.8678	164.051	591.828	3.99604
2014-06-06 08:00:00		13.0	56.8678	164.051	547.892	3.64895
2014-06-06 09:00:00		13.0	56.8678	164.051	622.716	4.24005
2014-06-06 10:00:00		13.0	56.8678	164.051	705.008	4.89017
2014-06-06 11:00:00		13.0	56.8678	164.051	540.053	3.58702
2014-06-06 12:00:00		13.0	56.8678	164.051	654.597	4.49192
2014-06-06 13:00:00		13.0	56.8678	164.051	693.278	4.7975
2014-06-06 14:00:00		13.0	56.8678	164.051	633.46	4.32493
2014-06-06 15:00:00		13.0	56.8678	164.051	581.481	3.9143
2014-06-06 16:00:00		13.0	56.8678	164.051	560.504	3.74858
2014-06-06 17:00:00		13.0	56.8678	164.051	535.968	3.55475
2014-06-06 18:00:00		13.0	56.8678	164.051	544.595	3.6229
2014-06-06 19:00:00		13.0	56.8678	164.051	585.818	3.94856
2014-06-06 20:00:00		13.0	56.8678	164.051	519.946	3.42817
2014-06-06 21:00:00		13.0	56.8678	164.051	603.5	4.08825
2014-06-06 22:00:00		13.0	56.8678	164.051	487.687	3.17333
2014-06-06 23:00:00		13.0	56.8678	164.051	497.12	3.24785
2014-06-07 00:00:00		13.0	56.8678	164.051	620.07	4.21916
2014-06-07 01:00:00		13.0	56.8678	164.051	812.557	5.7398
2014-06-07 02:00:00		13.0	56.8678	164.051	752.438	5.26486
2014-06-07 03:00:00		13.0	56.8678	164.051	838.322	5.94334
2014-06-07 04:00:00		13.0	56.8678	164.051	741.747	5.1804
2014-06-07 05:00:00		13.0	56.8678	164.051	619.429	4.21409
2014-06-07 06:00:00		13.0	56.8678	164.051	693.283	4.79753
2014-06-07 07:00:00		13.0	56.8678	164.051	657.492	4.51479
2014-06-07 08:00:00		13.0	56.8678	164.051	693.778	4.80145
2014-06-07 09:00:00		13.0	56.8678	164.051	680.539	4.69686
2014-06-07 10:00:00		13.0	56.8678	164.051	612.947	4.16288
2014-06-07 11:00:00		13.0	56.8678	164.051	742.596	5.18711
2014-06-07 12:00:00		13.0	56.8678	164.051	726.588	5.06065
2014-06-07 13:00:00		13.0	56.8678	164.051	786.804	5.53635
2014-06-07 14:00:00		13.0	56.8678	164.051	648.049	4.44019
2014-06-07 15:00:00		13.0	56.8678	164.051	664.615	4.57106
2014-06-07 16:00:00		13.0	56.8678	164.051	916.58	6.56158
2014-06-07 17:00:00		13.0	56.8678	164.051	823.181	5.82373
2014-06-07 18:00:00		13.0	56.8678	164.051	829.662	5.87493
2014-06-07 19:00:00		13.0	56.8678	164.051	621.941	4.23393
2014-06-07 20:00:00		13.0	56.8678	164.051	653.74	4.48514
2014-06-07 21:00:00		13.0	56.8678	164.051	464.795	2.99248
2014-06-07 22:00:00		13.0	56.8678	164.051	414.638	2.59624
2014-06-07 23:00:00		13.0	56.8678	164.051	391.804	2.41586
2014-06-08 00:00:00		13.0	56.8678	164.051	348.836	2.0764
2014-06-08 01:00:00		13.0	56.8678	164.051	463.708	2.9839
2014-06-08 02:00:00		13.0	56.8678	164.051	478.445	3.10032
2014-06-08 03:00:00		13.0	56.8678	164.051	507.637	3.33093
2014-06-08 04:00:00		13.0	56.8678	164.051	527.504	3.48788
2014-06-08 05:00:00		13.0	56.8678	164.051	566.01	3.79208
2014-06-08 06:00:00		13.0	56.8678	164.051	619.345	4.21342
2014-06-08 07:00:00		13.0	56.8678	164.051	542.914	3.60962
2014-06-08 08:00:00		13.0	56.8678	164.051	565.794	3.79038
2014-06-08 09:00:00		13.0	56.8678	164.051	576.733	3.87679
2014-06-08 10:00:00		13.0	56.8678	164.051	576.194	3.87254
2014-06-08 11:00:00		13.0	56.8678	164.051	497.191	3.24841
2014-06-08 12:00:00		13.0	56.8678	164.051	560.705	3.75017
2014-06-08 13:00:00		13.0	56.8678	164.051	568.399	3.81095
2014-06-08 14:00:00		13.0	56.8678	164.051	561.88	3.75945
2014-06-08 15:00:00		13.0	56.8678	164.051	567.638	3.80494
2014-06-08 16:00:00		13.0	56.8678	164.051	587.443	3.9614
2014-06-08 17:00:00		13.0	56.8678	164.051	525.727	3.47385
2014-06-08 18:00:00		13.0	56.8678	164.051	403.43	2.50769
2014-06-08 19:00:00		13.0	56.8678	164.051	426.576	2.69055
2014-06-08 20:00:00		13.0	56.8678	164.051	354.292	2.1195
2014-06-08 21:00:00		13.0	56.8678	164.051	339.452	2.00227
2014-06-08 22:00:00		13.0	56.8678	164.051	273.012	1.4774
2014-06-08 23:00:00		13.0	56.8678	164.051	337.006	1.98295
2014-06-09 00:00:00		13.0	56.8678	164.051	304.363	1.72507
2014-06-09 01:00:00		13.0	56.8678	164.051	396.464	2.45267
2014-06-09 02:00:00		13.0	56.8678	164.051	355.837	2.13171
2014-06-09 03:00:00		13.0	56.8678	164.051	386.048	2.37038
2014-06-09 04:00:00		13.0	56.8678	164.051	415.788	2.60532
2014-06-09 05:00:00		13.0	56.8678	164.051	557.003	3.72092
2014-06-09 06:00:00		13.0	56.8678	164.051	448.55	2.86415
2014-06-09 07:00:00		13.0	56.8678	164.051	485.045	3.15246
2014-06-09 08:00:00		13.0	56.8678	164.051	499.078	3.26332
2014-06-09 09:00:00		13.0	56.8678	164.051	444.934	2.83558
2014-06-09 10:00:00		13.0	56.8678	164.051	462.229	2.97221
2014-06-09 11:00:00		13.0	56.8678	164.051	439.012	2.7888
2014-06-09 12:00:00		13.0	56.8678	164.051	531.102	3.51631
2014-06-09 13:00:00		13.0	56.8678	164.051	544.598	3.62293
2014-06-09 14:00:00		13.0	56.8678	164.051	542.981	3.61015
2014-06-09 15:00:00		13.0	56.8678	164.051	491.937	3.20691
2014-06-09 16:00:00		13.0	56.8678	164.051	471.798	3.0478
2014-06-09 17:00:00		13.0	56.8678	164.051	478.59	3.10146
2014-06-09 18:00:00		13.0	56.8678	164.051	487.119	3.16884
2014-06-09 19:00:00		13.0	56.8678	164.051	401.46	2.49214
2014-06-09 20:00:00		13.0	56.8678	164.051	354.922	2.12448
2014-06-09 21:00:00		13.0	56.8678	164.051	279.152	1.5259
2014-06-09 22:00:00		13.0	56.8678	164.051	299.175	1.68408
2014-06-09 23:00:00		13.0	56.8678	164.051	267.593	1.43458
2014-06-10 00:00:00		13.0	56.8678	164.051	348.124	2.07078
2014-06-10 01:00:00		13.0	56.8678	164.051	314.488	1.80505
2014-06-10 02:00:00		13.0	56.8678	164.051	353.564	2.11375
2014-06-10 03:00:00		13.0	56.8678	164.051	394.846	2.43988
2014-06-10 04:00:00		13.0	56.8678	164.051	414.488	2.59506
2014-06-10 05:00:00		13.0	56.8678	164.051	427.982	2.70165
2014-06-10 06:00:00		13.0	56.8678	164.051	392.608	2.4222
2014-06-10 07:00:00		13.0	56.8678	164.051	428.942	2.70924
2014-06-10 08:00:00		13.0	56.8678	164.051	450.586	2.88023
2014-06-10 09:00:00		13.0	56.8678	164.051	463.59	2.98296
2014-06-10 10:00:00		13.0	56.8678	164.051	440.435	2.80004
2014-06-10 11:00:00		13.0	56.8678	164.051	410.985	2.56738
2014-06-10 12:00:00		13.0	56.8678	164.051	449.999	2.87559
2014-06-10 13:00:00		13.0	56.8678	164.051	453.036	2.89959
2014-06-10 14:00:00		13.0	56.8678	164.051	465.529	2.99828
2014-06-10 15:00:00		13.0	56.8678	164.051	471.546	3.04581
2014-06-10 16:00:00		13.0	56.8678	164.051	482.823	3.1349
2014-06-10 17:00:00		13.0	56.8678	164.051	425.45	2.68165
2014-06-10 18:00:00		13.0	56.8678	164.051	377.598	2.30363
2014-06-10 19:00:00		13.0	56.8678	164.051	402.689	2.50185
2014-06-10 20:00:00		13.0	56.8678	164.051	375.079	2.28372
2014-06-10 21:00:00		13.0	56.8678	164.051	354.819	2.12367
2014-06-10 22:00:00		13.0	56.8678	164.051	346.647	2.05911
2014-06-10 23:00:00		13.0	56.8678	164.051	336.653	1.98016
2014-06-11 00:00:00		13.0	56.8678	164.051	355.785	2.1313
2014-06-11 01:00:00		13.0	56.8678	164.051	293.926	1.64261
2014-06-11 02:00:00		13.0	56.8678	164.051	351.562	2.09794
2014-06-11 03:00:00		13.0	56.8678	164.051	378.221	2.30855
2014-06-11 04:00:00		13.0	56.8678	164.051	376.217	2.29272
2014-06-11 05:00:00		13.0	56.8678	164.051	386.128	2.37101
2014-06-11 06:00:00		13.0	56.8678	164.051	402.762	2.50242
2014-06-11 07:00:00		13.0	56.8678	164.051	416.457	2.61061
2014-06-11 08:00:00		13.0	56.8678	164.051	397.874	2.46381
2014-06-11 09:00:00		13.0	56.8678	164.051	425.532	2.68231
2014-06-11 10:00:00		13.0	56.8678	164.051	464.614	2.99105
2014-06-11 11:00:00		13.0	56.8678	164.051	490.097	3.19237
2014-06-11 12:00:00		13.0	56.8678	164.051	473.743	3.06317
2014-06-11 13:00:00		13.0	56.8678	164.051	429.914	2.71692
2014-06-11 14:00:00		13.0	56.8678	164.051	401.735	2.49431
2014-06-11 15:00:00		13.0	56.8678	164.051	400.489	2.48446
2014-06-11 16:00:00		13.0	56.8678	164.051	374.159	2.27645
2014-06-11 17:00:00		13.0	56.8678	164.051	416.042	2.60733
2014-06-11 18:00:00		13.0	56.8678	164.051	389.976	2.40141
2014-06-11 19:00:00		13.0	56.8678	164.051	400.11	2.48147
2014-06-11 20:00:00		13.0	56.8678	164.051	386.064	2.37051
2014-06-11 21:00:00		13.0	56.8678	164.051	404.405	2.5154
2014-06-11 22:00:00		13.0	56.8678	164.051	301.889	1.70552
2014-06-11 23:00:00		13.0	56.8678	164.051	227.944	1.12136
2014-06-12 00:00:00		13.0	56.8678	164.051	252.471	1.31512
2014-06-12 01:00:00		13.0	56.8678	164.051	306.587	1.74263
2014-06-12 02:00:00		13.0	56.8678	164.051	323.802	1.87864
2014-06-12 03:00:00		13.0	56.8678	164.051	345.962	2.0537
2014-06-12 04:00:00		13.0	56.8678	164.051	380.95	2.3301
2014-06-12 05:00:00		13.0	56.8678	164.051	417.227	2.61669
2014-06-12 06:00:00		13.0	56.8678	164.051	454.744	2.91308
2014-06-12 07:00:00		13.0	56.8678	164.051	430.282	2.71983
2014-06-12 08:00:00		13.0	56.8678	164.051	401.729	2.49426
2014-06-12 09:00:00		13.0	56.8678	164.051	327.283	1.90613
2014-06-12 10:00:00		13.0	56.8678	164.051	341.225	2.01628
2014-06-12 11:00:00		13.0	56.8678	164.051	384.868	2.36106
2014-06-12 12:00:00		13.0	56.8678	164.051	480.236	3.11447
2014-06-12 13:00:00		13.0	56.8678	164.051	517.612	3.40973
2014-06-12 14:00:00		13.0	56.8678	164.051	448.137	2.86089
2014-06-12 15:00:00		13.0	56.8678	164.051	386.877	2.37693
2014-06-12 16:00:00		13.0	56.8678	164.051	406.597	2.53272
2014-06-12 17:00:00		13.0	56.8678	164.051	407.01	2.53598
2014-06-12 18:00:00		13.0	56.8678	164.051	378.652	2.31195
2014-06-12 19:00:00		13.0	56.8678	164.051	342.69	2.02785
2014-06-12 20:00:00		13.0	56.8678	164.051	317.677	1.83025
2014-06-12 21:00:00		13.0	56.8678	164.051	278.326	1.51937
2014-06-12 22:00:00		13.0	56.8678	164.051	326.787	1.90221
2014-06-12 23:00:00		13.0	56.8678	164.051	342.817	2.02885
2014-06-13 00:00:00		13.0	56.8678	164.051	316.359	1.81984
2014-06-13 01:00:00		13.0	56.8678	164.051	295.02	1.65126
2014-06-13 02:00:00		13.0	56.8678	164.051	341.038	2.0148
2014-06-13 03:00:00		13.0	56.8678	164.051	393.315	2.42779
2014-06-13 04:00:00		13.0	56.8678	164.051	338.76	1.99681
2014-06-13 05:00:00		13.0	56.8678	164.051	364.358	2.19903
2014-06-13 06:00:00		13.0	56.8678	164.051	435.028	2.75732
2014-06-13 07:00:00		13.0	56.8678	164.051	393.69	2.43075
2014-06-13 08:00:00		13.0	56.8678	164.051	494.794	3.22948
2014-06-13 09:00:00		13.0	56.8678	164.051	494.545	3.22751
2014-06-13 10:00:00		13.0	56.8678	164.051	460.348	2.95735
2014-06-13 11:00:00		13.0	56.8678	164.051	410.061	2.56008
2014-06-13 12:00:00		13.0	56.8678	164.051	369.137	2.23678
2014-06-13 13:00:00		13.0	56.8678	164.051	301.643	1.70358
2014-06-13 14:00:00		13.0	56.8678	164.051	336.366	1.97789
2014-06-13 15:00:00		13.0	56.8678	164.051	383.585	2.35092
2014-06-13 16:00:00		13.0	56.8678	164.051	369.658	2.24089
2014-06-13 17:00:00		13.0	56.8678	164.051	316.357	1.81982
2014-06-13 18:00:00		13.0	56.8678	164.051	268.043	1.43814
2014-06-13 19:00:00		13.0	56.8678	164.051	273.742	1.48317
2014-06-13 20:00:00		13.0	56.8678	164.051	242.763	1.23843
2014-06-13 21:00:00		13.0	56.8678	164.051	225.917	1.10534
2014-06-13 22:00:00		13.0	56.8678	164.051	195.611	0.865923
2014-06-13 23:00:00		13.0	56.8678	164.051	196.515	0.873068
2014-06-14 00:00:00		13.0	56.8678	164.051	224.076	1.0908
2014-06-14 01:00:00		13.0	56.8678	164.051	218.682	1.04819
2014-06-14 02:00:00		13.0	56.8678	164.051	274.031	1.48545
2014-06-14 03:00:00		13.0	56.8678	164.051	257.918	1.35815
2014-06-14 04:00:00		13.0	56.8678	164.051	292.674	1.63273
2014-06-14 05:00:00		13.0	56.8678	164.051	307.013	1.746
2014-06-14 06:00:00		13.0	56.8678	164.051	299.344	1.68542
2014-06-14 07:00:00		13.0	56.8678	164.051	397.681	2.46228
2014-06-14 08:00:00		13.0	56.8678	164.051	312.879	1.79234
2014-06-14 09:00:00		13.0	56.8678	164.051	308.681	1.75918
2014-06-14 10:00:00		13.0	56.8678	164.051	278.264	1.51889
2014-06-14 11:00:00		13.0	56.8678	164.051	215.408	1.02233
2014-06-14 12:00:00		13.0	56.8678	164.051	227.646	1.119
2014-06-14 13:00:00		13.0	56.8678	164.051	242.504	1.23639
2014-06-14 14:00:00		13.0	56.8678	164.051	246.381	1.26701
2014-06-14 15:00:00		13.0	56.8678	164.051	234.801	1.17553
2014-06-14 16:00:00		13.0	56.8678	164.051	224.084	1.09086
2014-06-14 17:00:00		13.0	56.8678	164.051	212.671	1.0007
2014-06-14 18:00:00		13.0	56.8678	164.051	199.177	0.894101
2014-06-14 19:00:00		13.0	56.8678	164.051	185.112	0.782987
2014-06-14 20:00:00		13.0	56.8678	164.051	175.468	0.706798
2014-06-14 21:00:00		13.0	56.8678	164.051	169.236	0.657562
2014-06-14 22:00:00		13.0	56.8678	164.051	168.872	0.654687
2014-06-14 23:00:00		13.0	56.8678	164.051	172.785	0.685599
2014-06-15 00:00:00		13.0	56.8678	164.051	166.738	0.637832
2014-06-15 01:00:00		13.0	56.8678	164.051	194.937	0.860606
2014-06-15 02:00:00		13.0	56.8678	164.051	227.134	1.11496
2014-06-15 03:00:00		13.0	56.8678	164.051	283.49	1.56017
2014-06-15 04:00:00		13.0	56.8678	164.051	315.379	1.81209
2014-06-15 05:00:00		13.0	56.8678	164.051	321.037	1.85679
2014-06-15 06:00:00		13.0	56.8678	164.051	305.81	1.7365
2014-06-15 07:00:00		13.0	56.8678	164.051	272.042	1.46974
2014-06-15 08:00:00		13.0	56.8678	164.051	255.344	1.33782
2014-06-15 09:00:00		13.0	56.8678	164.051	241.149	1.22568
2014-06-15 10:00:00		13.0	56.8678	164.051	229.992	1.13754
2014-06-15 11:00:00		13.0	56.8678	164.051	248.116	1.28072
2014-06-15 12:00:00		13.0	56.8678	164.051	217.408	1.03813
2014-06-15 13:00:00		13.0	56.8678	164.051	205.32	0.94263
2014-06-15 14:00:00		13.0	56.8678	164.051	197.966	0.884528
2014-06-15 15:00:00		13.0	56.8678	164.051	207.402	0.959076
2014-06-15 16:00:00		13.0	56.8678	164.051	237.239	1.19479
2014-06-15 17:00:00		13.0	56.8678	164.051	279.603	1.52946
2014-06-15 18:00:00		13.0	56.8678	164.051	235.491	1.18098
2014-06-15 19:00:00		13.0	56.8678	164.051	216.512	1.03104
2014-06-15 20:00:00		13.0	56.8678	164.051	196.869	0.875868
2014-06-15 21:00:00		13.0	56.8678	164.051	165.844	0.630767
2014-06-15 22:00:00		13.0	56.8678	164.051	160.193	0.586128
2014-06-15 23:00:00		13.0	56.8678	164.051	154.291	0.539502
2014-06-16 00:00:00		13.0	56.8678	164.051	151.545	0.517806
2014-06-16 01:00:00		13.0	56.8678	164.051	202.669	0.921682
2014-06-16 02:00:00		13.0	56.8678	164.051	375.531	2.28729
2014-06-16 03:00:00		13.0	56.8678	164.051	317.221	1.82665
2014-06-16 04:00:00		13.0	56.8678	164.051	324.334	1.88284
2014-06-16 05:00:00		13.0	56.8678	164.051	384.402	2.35738
2014-06-16 06:00:00		13.0	56.8678	164.051	441.764	2.81054
2014-06-16 07:00:00		13.0	56.8678	164.051	394.697	2.4387
2014-06-16 08:00:00		13.0	56.8678	164.051	304.112	1.72308
2014-06-16 09:00:00		13.0	56.8678	164.051	252.521	1.31552
2014-06-16 10:00:00		13.0	56.8678	164.051	223.255	1.08431
2014-06-16 11:00:00		13.0	56.8678	164.051	197.745	0.882782
2014-06-16 12:00:00		13.0	56.8678	164.051	202.664	0.921646
2014-06-16 13:00:00		13.0	56.8678	164.051	202.351	0.919174
2014-06-16 14:00:00		13.0	56.8678	164.051	207.81	0.962301
2014-06-16 15:00:00		13.0	56.8678	164.051	206.295	0.950331
2014-06-16 16:00:00		13.0	56.8678	164.051	191.195	0.831039
2014-06-16 17:00:00		13.0	56.8678	164.051	187.75	0.803827
2014-06-16 18:00:00		13.0	56.8678	164.051	200.052	0.901008
2014-06-16 19:00:00		13.0	56.8678	164.051	207.627	0.960856
2014-06-16 20:00:00		13.0	56.8678	164.051	184.488	0.778055
2014-06-16 21:00:00		13.0	56.8678	164.051	167.306	0.642314
2014-06-16 22:00:00		13.0	56.8678	164.051	153.048	0.529681
2014-06-16 23:00:00		13.0	56.8678	164.051	148.934	0.497182
2014-06-17 00:00:00		13.0	56.8678	164.051	136.084	0.395665
2014-06-17 01:00:00		13.0	56.8678	164.051	141.718	0.440172
2014-06-17 02:00:00		13.0	56.8678	164.051	159.455	0.580297
2014-06-17 03:00:00		13.0	56.8678	164.051	190.971	0.829273
2014-06-17 04:00:00		13.0	56.8678	164.051	218.582	1.0474
2014-06-17 05:00:00		13.0	56.8678	164.051	210.327	0.982183
2014-06-17 06:00:00		13.0	56.8678	164.051	214.681	1.01658
2014-06-17 07:00:00		13.0	56.8678	164.051	229.681	1.13508
2014-06-17 08:00:00		13.0	56.8678	164.051	219.427	1.05407
2014-06-17 09:00:00		13.0	56.8678	164.051	194.224	0.854973
2014-06-17 10:00:00		13.0	56.8678	164.051	182.052	0.758809
2014-06-17 11:00:00		13.0	56.8678	164.051	187.596	0.802605
2014-06-17 12:00:00		13.0	56.8678	164.051	219.16	1.05196
2014-06-17 13:00:00		13.0	56.8678	164.051	200.129	0.90162
2014-06-17 14:00:00		13.0	56.8678	164.051	176.203	0.7126
2014-06-17 15:00:00		13.0	56.8678	164.051	177.412	0.722152
2014-06-17 16:00:00		13.0	56.8678	164.051	183.69	0.77175
2014-06-17 17:00:00		13.0	56.8678	164.051	183.807	0.772672
2014-06-17 18:00:00		13.0	56.8678	164.051	181.897	0.757586
2014-06-17 19:00:00		13.0	56.8678	164.051	170.177	0.664999
2014-06-17 20:00:00		13.0	56.8678	164.051	167.16	0.641165
2014-06-17 21:00:00		13.0	56.8678	164.051	150.379	0.508594
2014-06-17 22:00:00		13.0	56.8678	164.051	140.624	0.431529
2014-06-17 23:00:00		13.0	56.8678	164.051	145.341	0.468793
2014-06-18 00:00:00		13.0	56.8678	164.051	160.424	0.587951
2014-06-18 01:00:00		13.0	56.8678	164.051	174.664	0.700445
2014-06-18 02:00:00		13.0	56.8678	164.051	207.263	0.957981
2014-06-18 03:00:00		13.0	56.8678	164.051	236.815	1.19144
2014-06-18 04:00:00		13.0	56.8678	164.051	273.758	1.48329
2014-06-18 05:00:00		13.0	56.8678	164.051	318.917	1.84005
2014-06-18 06:00:00		13.0	56.8678	164.051	337.695	1.98839
2014-06-18 07:00:00		13.0	56.8678	164.051	330.019	1.92775
2014-06-18 08:00:00		13.0	56.8678	164.051	322.435	1.86784
2014-06-18 09:00:00		13.0	56.8678	164.051	268.228	1.4396
2014-06-18 10:00:00		13.0	56.8678	164.051	221.824	1.07301
2014-06-18 11:00:00		13.0	56.8678	164.051	207.37	0.95882
2014-06-18 12:00:00		13.0	56.8678	164.051	214.126	1.0122
2014-06-18 13:00:00		13.0	56.8678	164.051	239.611	1.21353
2014-06-18 14:00:00		13.0	56.8678	164.051	261.19	1.384
2014-06-18 15:00:00		13.0	56.8678	164.051	284.719	1.56988
2014-06-18 16:00:00		13.0	56.8678	164.051	303.733	1.72009
2014-06-18 17:00:00		13.0	56.8678	164.051	314.587	1.80583
2014-06-18 18:00:00		13.0	56.8678	164.051	317.558	1.82931
2014-06-18 19:00:00		13.0	56.8678	164.051	332.732	1.94918
2014-06-18 20:00:00		13.0	56.8678	164.051	351.83	2.10006
2014-06-18 21:00:00		13.0	56.8678	164.051	345.632	2.05109
2014-06-18 22:00:00		13.0	56.8678	164.051	326.847	1.90269
2014-06-18 23:00:00		13.0	56.8678	164.051	315.903	1.81623
2014-06-19 00:00:00		13.0	56.8678	164.051	267.81	1.4363
2014-06-19 01:00:00		13.0	56.8678	164.051	298.837	1.68141
2014-06-19 02:00:00		13.0	56.8678	164.051	396.014	2.44911
2014-06-19 03:00:00		13.0	56.8678	164.051	469.956	3.03325
2014-06-19 04:00:00		13.0	56.8678	164.051	479.161	3.10597
2014-06-19 05:00:00		13.0	56.8678	164.051	522.235	3.44625
2014-06-19 06:00:00		13.0	56.8678	164.051	543.549	3.61464
2014-06-19 07:00:00		13.0	56.8678	164.051	516.685	3.40241
2014-06-19 08:00:00		13.0	56.8678	164.051	494.186	3.22467
2014-06-19 09:00:00		13.0	56.8678	164.051	486.468	3.1637
2014-06-19 10:00:00		13.0	56.8678	164.051	468.443	3.0213
2014-06-19 11:00:00		13.0	56.8678	164.051	427.749	2.69982
2014-06-19 12:00:00		13.0	56.8678	164.051	397.292	2.45921
2014-06-19 13:00:00		13.0	56.8678	164.051	415.61	2.60392
2014-06-19 14:00:00		13.0	56.8678	164.051	451.781	2.88967
2014-06-19 15:00:00		13.0	56.8678	164.051	491.107	3.20035
2014-06-19 16:00:00		13.0	56.8678	164.051	525.94	3.47553
2014-06-19 17:00:00		13.0	56.8678	164.051	520.857	3.43537
2014-06-19 18:00:00		13.0	56.8678	164.051	503.171	3.29565
2014-06-19 19:00:00		13.0	56.8678	164.051	491.089	3.2002
2014-06-19 20:00:00		13.0	56.8678	164.051	493.553	3.21967
2014-06-19 21:00:00		13.0	56.8678	164.051	483.464	3.13997
2014-06-19 22:00:00		13.0	56.8678	164.051	463.445	2.98182
2014-06-19 23:00:00		13.0	56.8678	164.051	445.194	2.83763
2014-06-20 00:00:00		13.0	56.8678	164.051	448.523	2.86393
2014-06-20 01:00:00		13.0	56.8678	164.051	529.285	3.50195
2014-06-20 02:00:00		13.0	56.8678	164.051	602.383	4.07943
2014-06-20 03:00:00		13.0	56.8678	164.051	667.04	4.59021
2014-06-20 04:00:00		13.0	56.8678	164.051	645.886	4.4231
2014-06-20 05:00:00		13.0	56.8678	164.051	585.02	3.94226
2014-06-20 06:00:00		13.0	56.8678	164.051	608.326	4.12638
2014-06-20 07:00:00		13.0	56.8678	164.051	630.367	4.3005
2014-06-20 08:00:00		13.0	56.8678	164.051	662.659	4.55561
2014-06-20 09:00:00		13.0	56.8678	164.051	710.43	4.933
2014-06-20 10:00:00		13.0	56.8678	164.051	751.251	5.25548
2014-06-20 11:00:00		13.0	56.8678	164.051	656.689	4.50844
2014-06-20 12:00:00		13.0	56.8678	164.051	573.062	3.84779
2014-06-20 13:00:00		13.0	56.8678	164.051	575.989	3.87092
2014-06-20 14:00:00		13.0	56.8678	164.051	588.356	3.96862
2014-06-20 15:00:00		13.0	56.8678	164.051	613.48	4.1671
2014-06-20 16:00:00		13.0	56.8678	164.051	620.879	4.22555
2014-06-20 17:00:00		13.0	56.8678	164.051	640.457	4.38021
2014-06-20 18:00:00		13.0	56.8678	164.051	641.59	4.38916
2014-06-20 19:00:00		13.0	56.8678	164.051	605.377	4.10308
2014-06-20 20:00:00		13.0	56.8678	164.051	618.87	4.20967
2014-06-20 21:00:00		13.0	56.8678	164.051	640.592	4.38128
2014-06-20 22:00:00		13.0	56.8678	164.051	650.279	4.4578
2014-06-20 23:00:00		13.0	56.8678	164.051	653.011	4.47939
2014-06-21 00:00:00		13.0	56.8678	164.051	671.846	4.62819
2014-06-21 01:00:00		13.0	56.8678	164.051	706.55	4.90235
2014-06-21 02:00:00		13.0	56.8678	164.051	730.126	5.08859
2014-06-21 03:00:00		13.0	56.8678	164.051	769.705	5.40127
2014-06-21 04:00:00		13.0	56.8678	164.051	830.503	5.88158
2014-06-21 05:00:00		13.0	56.8678	164.051	902.901	6.45351
2014-06-21 06:00:00		13.0	56.8678	164.051	897.773	6.41301
2014-06-21 07:00:00		13.0	56.8678	164.051	888.171	6.33715
2014-06-21 08:00:00		13.0	56.8678	164.051	845.678	6.00145
2014-06-21 09:00:00		13.0	56.8678	164.051	787.47	5.54161
2014-06-21 10:00:00		13.0	56.8678	164.051	784.355	5.517
2014-06-21 11:00:00		13.0	56.8678	164.051	784.746	5.52009
2014-06-21 12:00:00		13.0	56.8678	164.051	764.753	5.36215
2014-06-21 13:00:00		13.0	56.8678	164.051	718.205	4.99442
2014-06-21 14:00:00		13.0	56.8678	164.051	681.699	4.70602
2014-06-21 15:00:00		13.0	56.8678	164.051	666.428	4.58538
2014-06-21 16:00:00		13.0	56.8678	164.051	653.904	4.48644
2014-06-21 17:00:00		13.0	56.8678	164.051	672.725	4.63513
2014-06-21 18:00:00		13.0	56.8678	164.051	706.868	4.90486
2014-06-21 19:00:00		13.0	56.8678	164.051	706.565	4.90246
2014-06-21 20:00:00		13.0	56.8678	164.051	656.083	4.50366
2014-06-21 21:00:00		13.0	56.8678	164.051	660.993	4.54244
2014-06-21 22:00:00		13.0	56.8678	164.051	730.608	5.0924
2014-06-21 23:00:00		13.0	56.8678	164.051	748.848	5.2365
2014-06-22 00:00:00		13.0	56.8678	164.051	711.472	4.94123
2014-06-22 01:00:00		13.0	56.8678	164.051	638.531	4.36499
2014-06-22 02:00:00		13.0	56.8678	164.051	615.981	4.18685
2014-06-22 03:00:00		13.0	56.8678	164.051	624.055	4.25063
2014-06-22 04:00:00		13.0	56.8678	164.051	634.933	4.33657
2014-06-22 05:00:00		13.0	56.8678	164.051	662.524	4.55454
2014-06-22 06:00:00		13.0	56.8678	164.051	680.072	4.69317
2014-06-22 07:00:00		13.0	56.8678	164.051	679.444	4.68821
2014-06-22 08:00:00		13.0	56.8678	164.051	674.268	4.64732
2014-06-22 09:00:00		13.0	56.8678	164.051	698.182	4.83624
2014-06-22 10:00:00		13.0	56.8678	164.051	669.339	4.60838
2014-06-22 11:00:00		13.0	56.8678	164.051	647.843	4.43856
2014-06-22 12:00:00		13.0	56.8678	164.051	642.284	4.39465
2014-06-22 13:00:00		13.0	56.8678	164.051	539.98	3.58644
2014-06-22 14:00:00		13.0	56.8678	164.051	463.103	2.97911
2014-06-22 15:00:00		13.0	56.8678	164.051	431.468	2.7292
2014-06-22 16:00:00		13.0	56.8678	164.051	439.144	2.78984
2014-06-22 17:00:00		13.0	56.8678	164.051	460.596	2.95931
2014-06-22 18:00:00		13.0	56.8678	164.051	492.45	3.21096
2014-06-22 19:00:00		13.0	56.8678	164.051	520.931	3.43596
2014-06-22 20:00:00		13.0	56.8678	164.051	526.333	3.47863
2014-06-22 21:00:00		13.0	56.8678	164.051	585.401	3.94527
2014-06-22 22:00:00		13.0	56.8678	164.051	642.275	4.39457
2014-06-22 23:00:00		13.0	56.8678	164.051	671.353	4.62428
2014-06-23 00:00:00		13.0	56.8678	164.051	596.944	4.03646
2014-06-23 01:00:00		13.0	56.8678	164.051	526.022	3.47618
2014-06-23 02:00:00		13.0	56.8678	164.051	523.019	3.45245
2014-06-23 03:00:00		13.0	56.8678	164.051	501.762	3.28452
2014-06-23 04:00:00		13.0	56.8678	164.051	509.187	3.34318
2014-06-23 05:00:00		13.0	56.8678	164.051	563.746	3.77419
2014-06-23 06:00:00		13.0	56.8678	164.051	581.897	3.91758
2014-06-23 07:00:00		13.0	56.8678	164.051	544.343	3.62091
2014-06-23 08:00:00		13.0	56.8678	164.051	582.774	3.92451
2014-06-23 09:00:00		13.0	56.8678	164.051	631.409	4.30873
2014-06-23 10:00:00		13.0	56.8678	164.051	583.135	3.92737
2014-06-23 11:00:00		13.0	56.8678	164.051	532.302	3.52579
2014-06-23 12:00:00		13.0	56.8678	164.051	532.217	3.52512
2014-06-23 13:00:00		13.0	56.8678	164.051	454.157	2.90844
2014-06-23 14:00:00		13.0	56.8678	164.051	375.288	2.28537
2014-06-23 15:00:00		13.0	56.8678	164.051	420.271	2.64074
2014-06-23 16:00:00		13.0	56.8678	164.051	417.722	2.6206
2014-06-23 17:00:00		13.0	56.8678	164.051	360.329	2.1672
2014-06-23 18:00:00		13.0	56.8678	164.051	420.496	2.64252
2014-06-23 19:00:00		13.0	56.8678	164.051	504.632	3.30719
2014-06-23 20:00:00		13.0	56.8678	164.051	515.2	3.39068
2014-06-23 21:00:00		13.0	56.8678	164.051	526.709	3.4816
2014-06-23 22:00:00		13.0	56.8678	164.051	543.703	3.61585
2014-06-23 23:00:00		13.0	56.8678	164.051	581.622	3.91541
2014-06-24 00:00:00		13.0	56.8678	164.051	652.416	4.47469
2014-06-24 01:00:00		13.0	56.8678	164.051	652.067	4.47193
2014-06-24 02:00:00		13.0	56.8678	164.051	568.572	3.81232
2014-06-24 03:00:00		13.0	56.8678	164.051	542.847	3.60909
2014-06-24 04:00:00		13.0	56.8678	164.051	545.337	3.62876
2014-06-24 05:00:00		13.0	56.8678	164.051	536.824	3.56151
2014-06-24 06:00:00		13.0	56.8678	164.051	548.51	3.65383
2014-06-24 07:00:00		13.0	56.8678	164.051	510.111	3.35048
2014-06-24 08:00:00		13.0	56.8678	164.051	475.959	3.08067
2014-06-24 09:00:00		13.0	56.8678	164.051	470.203	3.0352
2014-06-24 10:00:00		13.0	56.8678	164.051	483.632	3.14129
2014-06-24 11:00:00		13.0	56.8678	164.051	533.381	3.53431
2014-06-24 12:00:00		13.0	56.8678	164.051	558.449	3.73235
2014-06-24 13:00:00		13.0	56.8678	164.051	544.217	3.61991
2014-06-24 14:00:00		13.0	56.8678	164.051	539.7	3.58423
2014-06-24 15:00:00		13.0	56.8678	164.051	464.257	2.98823
2014-06-24 16:00:00		13.0	56.8678	164.051	380.082	2.32325
2014-06-24 17:00:00		13.0	56.8678	164.051	360.87	2.17147
2014-06-24 18:00:00		13.0	56.8678	164.051	360.009	2.16467
2014-06-24 19:00:00		13.0	56.8678	164.051	383.25	2.34827
2014-06-24 20:00:00		13.0	56.8678	164.051	374.694	2.28068
2014-06-24 21:00:00		13.0	56.8678	164.051	391.53	2.41369
2014-06-24 22:00:00		13.0	56.8678	164.051	461.91	2.96969
2014-06-24 23:00:00		13.0	56.8678	164.051	608.471	4.12752
2014-06-25 00:00:00		13.0	56.8678	164.051	710.78	4.93576
2014-06-25 01:00:00		13.0	56.8678	164.051	659.73	4.53247
2014-06-25 02:00:00		13.0	56.8678	164.051	560.288	3.74688
2014-06-25 03:00:00		13.0	56.8678	164.051	554.201	3.69879
2014-06-25 04:00:00		13.0	56.8678	164.051	498.699	3.26032
2014-06-25 05:00:00		13.0	56.8678	164.051	428.642	2.70688
2014-06-25 06:00:00		13.0	56.8678	164.051	393.238	2.42718
2014-06-25 07:00:00		13.0	56.8678	164.051	353.991	2.11713
2014-06-25 08:00:00		13.0	56.8678	164.051	293.079	1.63593
2014-06-25 09:00:00		13.0	56.8678	164.051	284.775	1.57032
2014-06-25 10:00:00		13.0	56.8678	164.051	291.964	1.62712
2014-06-25 11:00:00		13.0	56.8678	164.051	325.301	1.89047
2014-06-25 12:00:00		13.0	56.8678	164.051	326.116	1.89692
2014-06-25 13:00:00		13.0	56.8678	164.051	310.462	1.77325
2014-06-25 14:00:00		13.0	56.8678	164.051	291.844	1.62617
2014-06-25 15:00:00		13.0	56.8678	164.051	274.125	1.48618
2014-06-25 16:00:00		13.0	56.8678	164.051	262.545	1.39471
2014-06-25 17:00:00		13.0	56.8678	164.051	258.446	1.36232
2014-06-25 18:00:00		13.0	56.8678	164.051	245.95	1.2636
2014-06-25 19:00:00		13.0	56.8678	164.051	241.802	1.23084
2014-06-25 20:00:00		13.0	56.8678	164.051	238.908	1.20797
2014-06-25 21:00:00		13.0	56.8678	164.051	252.593	1.31608
2014-06-25 22:00:00		13.0	56.8678	164.051	290.087	1.61228
2014-06-25 23:00:00		13.0	56.8678	164.051	337.646	1.988
2014-06-26 00:00:00		13.0	56.8678	164.051	377.702	2.30445
2014-06-26 01:00:00		13.0	56.8678	164.051	382.58	2.34298
2014-06-26 02:00:00		13.0	56.8678	164.051	376.838	2.29762
2014-06-26 03:00:00		13.0	56.8678	164.051	380.026	2.32281
2014-06-26 04:00:00		13.0	56.8678	164.051	369.122	2.23667
2014-06-26 05:00:00		13.0	56.8678	164.051	322.472	1.86813
2014-06-26 06:00:00		13.0	56.8678	164.051	310.116	1.77051
2014-06-26 07:00:00		13.0	56.8678	164.051	287.315	1.59039
2014-06-26 08:00:00		13.0	56.8678	164.051	264.315	1.40869
2014-06-26 09:00:00		13.0	56.8678	164.051	246.631	1.26899
2014-06-26 10:00:00		13.0	56.8678	164.051	248.642	1.28487
2014-06-26 11:00:00		13.0	56.8678	164.051	246.188	1.26549
2014-06-26 12:00:00		13.0	56.8678	164.051	247.917	1.27914
2014-06-26 13:00:00		13.0	56.8678	164.051	249.364	1.29057
2014-06-26 14:00:00		13.0	56.8678	164.051	243.393	1.24341
2014-06-26 15:00:00		13.0	56.8678	164.051	258.891	1.36584
2014-06-26 16:00:00		13.0	56.8678	164.051	257.128	1.35191
2014-06-26 17:00:00		13.0	56.8678	164.051	231.056	1.14595
2014-06-26 18:00:00		13.0	56.8678	164.051	228.418	1.1251
2014-06-26 19:00:00		13.0	56.8678	164.051	221.892	1.07355
2014-06-26 20:00:00		13.0	56.8678	164.051	226.784	1.11219
2014-06-26 21:00:00		13.0	56.8678	164.051	251.221	1.30525
2014-06-26 22:00:00		13.0	56.8678	164.051	277.974	1.5166
2014-06-26 23:00:00		13.0	56.8678	164.051	362.309	2.18284
2014-06-27 00:00:00		13.0	56.8678	164.051	443.352	2.82308
2014-06-27 01:00:00		13.0	56.8678	164.051	382.036	2.33868
2014-06-27 02:00:00		13.0	56.8678	164.051	331.959	1.94308
2014-06-27 03:00:00		13.0	56.8678	164.051	346.587	2.05864
2014-06-27 04:00:00		13.0	56.8678	164.051	350.783	2.09178
2014-06-27 05:00:00		13.0	56.8678	164.051	352.273	2.10355
2014-06-27 06:00:00		13.0	56.8678	164.051	340.879	2.01354
2014-06-27 07:00:00		13.0	56.8678	164.051	320.44	1.85208
2014-06-27 08:00:00		13.0	56.8678	164.051	312.576	1.78995
2014-06-27 09:00:00		13.0	56.8678	164.051	312.646	1.7905
2014-06-27 10:00:00		13.0	56.8678	164.051	310.36	1.77245
2014-06-27 11:00:00		13.0	56.8678	164.051	319.614	1.84555
2014-06-27 12:00:00		13.0	56.8678	164.051	323.786	1.87851
2014-06-27 13:00:00		13.0	56.8678	164.051	289.094	1.60444
2014-06-27 14:00:00		13.0	56.8678	164.051	297.297	1.66925
2014-06-27 15:00:00		13.0	56.8678	164.051	309.723	1.76741
2014-06-27 16:00:00		13.0	56.8678	164.051	305.358	1.73293
2014-06-27 17:00:00		13.0	56.8678	164.051	299.964	1.69032
2014-06-27 18:00:00		13.0	56.8678	164.051	300.142	1.69172
2014-06-27 19:00:00		13.0	56.8678	164.051	303.534	1.71852
2014-06-27 20:00:00		13.0	56.8678	164.051	312.218	1.78713
2014-06-27 21:00:00		13.0	56.8678	164.051	326.652	1.90115
2014-06-27 22:00:00		13.0	56.8678	164.051	334.027	1.95941
2014-06-27 23:00:00		13.0	56.8678	164.051	340.142	2.00772
2014-06-28 00:00:00		13.0	56.8678	164.051	364.178	2.19761
2014-06-28 01:00:00		13.0	56.8678	164.051	385.749	2.36801
2014-06-28 02:00:00		13.0	56.8678	164.051	399.382	2.47572
2014-06-28 03:00:00		13.0	56.8678	164.051	413.376	2.58627
2014-06-28 04:00:00		13.0	56.8678	164.051	394.775	2.43932
2014-06-28 05:00:00		13.0	56.8678	164.051	377.991	2.30673
2014-06-28 06:00:00		13.0	56.8678	164.051	367.682	2.22529
2014-06-28 07:00:00		13.0	56.8678	164.051	348.003	2.06982
2014-06-28 08:00:00		13.0	56.8678	164.051	313.325	1.79587
2014-06-28 09:00:00		13.0	56.8678	164.051	301.216	1.70021
2014-06-28 10:00:00		13.0	56.8678	164.051	317.619	1.82979
2014-06-28 11:00:00		13.0	56.8678	164.051	352.921	2.10867
2014-06-28 12:00:00		13.0	56.8678	164.051	363.456	2.19191
2014-06-28 13:00:00		13.0	56.8678	164.051	357.322	2.14344
2014-06-28 14:00:00		13.0	56.8678	164.051	353.354	2.1121
2014-06-28 15:00:00		13.0	56.8678	164.051	359.531	2.1609
2014-06-28 16:00:00		13.0	56.8678	164.051	338.584	1.99542
2014-06-28 17:00:00		13.0	56.8678	164.051	327.071	1.90446
2014-06-28 18:00:00		13.0	56.8678	164.051	343.142	2.03142
2014-06-28 19:00:00		13.0	56.8678	164.051	341.674	2.01982
2014-06-28 20:00:00		13.0	56.8678	164.051	324.863	1.88702
2014-06-28 21:00:00		13.0	56.8678	164.051	354.348	2.11995
2014-06-28 22:00:00		13.0	56.8678	164.051	381.056	2.33094
2014-06-28 23:00:00		13.0	56.8678	164.051	413.113	2.5842
2014-06-29 00:00:00		13.0	56.8678	164.051	420.824	2.64511
2014-06-29 01:00:00		13.0	56.8678	164.051	407.006	2.53595
2014-06-29 02:00:00		13.0	56.8678	164.051	417.848	2.6216
2014-06-29 03:00:00		13.0	56.8678	164.051	473.518	3.06139
2014-06-29 04:00:00		13.0	56.8678	164.051	475.884	3.08009
2014-06-29 05:00:00		13.0	56.8678	164.051	457.052	2.93131
2014-06-29 06:00:00		13.0	56.8678	164.051	432.588	2.73805
2014-06-29 07:00:00		13.0	56.8678	164.051	575.628	3.86806
2014-06-29 08:00:00		13.0	56.8678	164.051	763.938	5.35571
2014-06-29 09:00:00		13.0	56.8678	164.051	390.665	2.40685
2014-06-29 10:00:00		13.0	56.8678	164.051	423.558	2.66671
2014-06-29 11:00:00		13.0	56.8678	164.051	487.585	3.17252
2014-06-29 12:00:00		13.0	56.8678	164.051	464.934	2.99358
2014-06-29 13:00:00		13.0	56.8678	164.051	438.162	2.78208
2014-06-29 14:00:00		13.0	56.8678	164.051	538.701	3.57634
2014-06-29 15:00:00		13.0	56.8678	164.051	513.9	3.38041
2014-06-29 16:00:00		13.0	56.8678	164.051	564.415	3.77947
2014-06-29 17:00:00		13.0	56.8678	164.051	436.167	2.76632
2014-06-29 18:00:00		13.0	56.8678	164.051	424.494	2.67411
2014-06-29 19:00:00		13.0	56.8678	164.051	446.562	2.84844
2014-06-29 20:00:00		13.0	56.8678	164.051	439.357	2.79152
2014-06-29 21:00:00		13.0	56.8678	164.051	438.746	2.78669
2014-06-29 22:00:00		13.0	56.8678	164.051	465.191	2.99561
2014-06-29 23:00:00		13.0	56.8678	164.051	443.39	2.82338
2014-06-30 00:00:00		13.0	56.8678	164.051	406.726	2.53374
2014-06-30 01:00:00		13.0	56.8678	164.051	448.197	2.86136
2014-06-30 02:00:00		13.0	56.8678	164.051	359.659	2.16191
2014-06-30 03:00:00		13.0	56.8678	164.051	436.472	2.76873
2014-06-30 04:00:00		13.0	56.8678	164.051	448.909	2.86698
2014-06-30 05:00:00		13.0	56.8678	164.051	450.987	2.8834
2014-06-30 06:00:00		13.0	56.8678	164.051	487.316	3.1704
2014-06-30 07:00:00		13.0	56.8678	164.051	490.233	3.19344
2014-06-30 08:00:00		13.0	56.8678	164.051	487.302	3.17029
2014-06-30 09:00:00		13.0	56.8678	164.051	589.545	3.978
2014-06-30 10:00:00		13.0	56.8678	164.051	670.381	4.61661
2014-06-30 11:00:00		13.0	56.8678	164.051	615.424	4.18245
2014-06-30 12:00:00		13.0	56.8678	164.051	498.014	3.25491
2014-06-30 13:00:00		13.0	56.8678	164.051	488.757	3.18178
2014-06-30 14:00:00		13.0	56.8678	164.051	516.211	3.39866
2014-06-30 15:00:00		13.0	56.8678	164.051	498.236	3.25666
2014-06-30 16:00:00		13.0	56.8678	164.051	545.057	3.62655
2014-06-30 17:00:00		13.0	56.8678	164.051	522.287	3.44667
2014-06-30 18:00:00		13.0	56.8678	164.051	471.274	3.04367
2014-06-30 19:00:00		13.0	56.8678	164.051	500.303	3.27299
2014-06-30 20:00:00		13.0	56.8678	164.051	516.307	3.39942
2014-06-30 21:00:00		13.0	56.8678	164.051	526.521	3.48011
2014-06-30 22:00:00		13.0	56.8678	164.051	546.438	3.63746
2014-06-30 23:00:00		13.0	56.8678	164.051	551.049	3.67388
2014-07-01 00:00:00		13.0	56.8678	164.051	613.488	4.16715
2014-07-01 01:00:00		13.0	56.8678	164.051	739.718	5.16437
2014-07-01 02:00:00		13.0	56.8678	164.051	790.922	5.56888
2014-07-01 03:00:00		13.0	56.8678	164.051	592.36	4.00025
2014-07-01 04:00:00		13.0	56.8678	164.051	558.644	3.73388
2014-07-01 05:00:00		13.0	56.8678	164.051	571.339	3.83417
2014-07-01 06:00:00		13.0	56.8678	164.051	585.354	3.9449
2014-07-01 07:00:00		13.0	56.8678	164.051	581.505	3.91449
2014-07-01 08:00:00		13.0	56.8678	164.051	551.995	3.68136
2014-07-01 09:00:00		13.0	56.8678	164.051	596.218	4.03073
2014-07-01 10:00:00		13.0	56.8678	164.051	641.441	4.38798
2014-07-01 11:00:00		13.0	56.8678	164.051	657.793	4.51716
2014-07-01 12:00:00		13.0	56.8678	164.051	491.715	3.20515
2014-07-01 13:00:00		13.0	56.8678	164.051	503.811	3.30071
2014-07-01 14:00:00		13.0	56.8678	164.051	512.635	3.37042
2014-07-01 15:00:00		13.0	56.8678	164.051	494.903	3.23033
2014-07-01 16:00:00		13.0	56.8678	164.051	454.315	2.90969
2014-07-01 17:00:00		13.0	56.8678	164.051	441.297	2.80685
2014-07-01 18:00:00		13.0	56.8678	164.051	513.18	3.37472
2014-07-01 19:00:00		13.0	56.8678	164.051	635.422	4.34043
2014-07-01 20:00:00		13.0	56.8678	164.051	723.515	5.03637
2014-07-01 21:00:00		13.0	56.8678	164.051	762.711	5.34602
2014-07-01 22:00:00		13.0	56.8678	164.051	691.601	4.78425
2014-07-01 23:00:00		13.0	56.8678	164.051	554.36	3.70004
2014-07-02 00:00:00		13.0	56.8678	164.051	517.598	3.40962
2014-07-02 01:00:00		13.0	56.8678	164.051	442.792	2.81866
2014-07-02 02:00:00		13.0	56.8678	164.051	473.659	3.06251
2014-07-02 03:00:00		13.0	56.8678	164.051	538.217	3.57251
2014-07-02 04:00:00		13.0	56.8678	164.051	684.154	4.72542
2014-07-02 05:00:00		13.0	56.8678	164.051	735.111	5.12798
2014-07-02 06:00:00		13.0	56.8678	164.051	643.072	4.40087
2014-07-02 07:00:00		13.0	56.8678	164.051	607.447	4.11943
2014-07-02 08:00:00		13.0	56.8678	164.051	536.357	3.55782
2014-07-02 09:00:00		13.0	56.8678	164.051	422.539	2.65866
2014-07-02 10:00:00		13.0	56.8678	164.051	400.646	2.48571
2014-07-02 11:00:00		13.0	56.8678	164.051	411.048	2.56788
2014-07-02 12:00:00		13.0	56.8678	164.051	443.42	2.82362
2014-07-02 13:00:00		13.0	56.8678	164.051	496.225	3.24078
2014-07-02 14:00:00		13.0	56.8678	164.051	479.956	3.11225
2014-07-02 15:00:00		13.0	56.8678	164.051	342.075	2.023
2014-07-02 16:00:00		13.0	56.8678	164.051	349.425	2.08106
2014-07-02 17:00:00		13.0	56.8678	164.051	317.076	1.8255
2014-07-02 18:00:00		13.0	56.8678	164.051	304.23	1.72402
2014-07-02 19:00:00		13.0	56.8678	164.051	291.74	1.62535
2014-07-02 20:00:00		13.0	56.8678	164.051	263.811	1.40471
2014-07-02 21:00:00		13.0	56.8678	164.051	348.949	2.0773
2014-07-02 22:00:00		13.0	56.8678	164.051	363.966	2.19593
2014-07-02 23:00:00		13.0	56.8678	164.051	329.577	1.92426
2014-07-03 00:00:00		13.0	56.8678	164.051	226.195	1.10754
2014-07-03 01:00:00		13.0	56.8678	164.051	161.082	0.593145
2014-07-03 02:00:00		13.0	56.8678	164.051	345.467	2.04979
2014-07-03 03:00:00		13.0	56.8678	164.051	185.801	0.788428
2014-07-03 04:00:00		13.0	56.8678	164.051	447.873	2.8588
2014-07-03 05:00:00		13.0	56.8678	164.051	168.427	0.65117
2014-07-03 06:00:00		13.0	56.8678	164.051	458.76	2.94481
2014-07-03 07:00:00		13.0	56.8678	164.051	461.135	2.96357
2014-07-03 08:00:00		13.0	56.8678	164.051	498.567	3.25928
2014-07-03 09:00:00		13.0	56.8678	164.051	418.069	2.62334
2014-07-03 10:00:00		13.0	56.8678	164.051	463.466	2.98198
2014-07-03 11:00:00		13.0	56.8678	164.051	516.796	3.40329
2014-07-03 12:00:00		13.0	56.8678	164.051	548.787	3.65602
2014-07-03 13:00:00		13.0	56.8678	164.051	442.57	2.8169
2014-07-03 14:00:00		13.0	56.8678	164.051	513.653	3.37846
2014-07-03 15:00:00		13.0	56.8678	164.051	543.399	3.61345
2014-07-03 16:00:00		13.0	56.8678	164.051	507.498	3.32983
2014-07-03 17:00:00		13.0	56.8678	164.051	439.699	2.79422
2014-07-03 18:00:00		13.0	56.8678	164.051	425.046	2.67847
2014-07-03 19:00:00		13.0	56.8678	164.051	430.263	2.71968
2014-07-03 20:00:00		13.0	56.8678	164.051	455.184	2.91655
2014-07-03 21:00:00		13.0	56.8678	164.051	424.563	2.67465
2014-07-03 22:00:00		13.0	56.8678	164.051	406.19	2.5295
2014-07-03 23:00:00		13.0	56.8678	164.051	442.143	2.81353
2014-07-04 00:00:00		13.0	56.8678	164.051	376.53	2.29519
2014-07-04 01:00:00		13.0	56.8678	164.051	421.342	2.6492
2014-07-04 02:00:00		13.0	56.8678	164.051	516.331	3.39961
2014-07-04 03:00:00		13.0	56.8678	164.051	553.404	3.69249
2014-07-04 04:00:00		13.0	56.8678	164.051	579.926	3.90202
2014-07-04 05:00:00		13.0	56.8678	164.051	591.127	3.99051
2014-07-04 06:00:00		13.0	56.8678	164.051	580.685	3.90801
2014-07-04 07:00:00		13.0	56.8678	164.051	626.67	4.2713
2014-07-04 08:00:00		13.0	56.8678	164.051	593.625	4.01023
2014-07-04 09:00:00		13.0	56.8678	164.051	687.281	4.75012
2014-07-04 10:00:00		13.0	56.8678	164.051	580.494	3.9065
2014-07-04 11:00:00		13.0	56.8678	164.051	600.101	4.0614
2014-07-04 12:00:00		13.0	56.8678	164.051	613.043	4.16364
2014-07-04 13:00:00		13.0	56.8678	164.051	551.761	3.67951
2014-07-04 14:00:00		13.0	56.8678	164.051	586.498	3.95394
2014-07-04 15:00:00		13.0	56.8678	164.051	462.143	2.97153
2014-07-04 16:00:00		13.0	56.8678	164.051	548.938	3.65721
2014-07-04 17:00:00		13.0	56.8678	164.051	475.831	3.07967
2014-07-04 18:00:00		13.0	56.8678	164.051	651.961	4.47109
2014-07-04 19:00:00		13.0	56.8678	164.051	621.028	4.22672
2014-07-04 20:00:00		13.0	56.8678	164.051	616.567	4.19148
2014-07-04 21:00:00		13.0	56.8678	164.051	587.298	3.96025
2014-07-04 22:00:00		13.0	56.8678	164.051	617.93	4.20224
2014-07-04 23:00:00		13.0	56.8678	164.051	654.158	4.48845
2014-07-05 00:00:00		13.0	56.8678	164.051	689.584	4.76831
2014-07-05 01:00:00		13.0	56.8678	164.051	779.57	5.4792
2014-07-05 02:00:00		13.0	56.8678	164.051	730.044	5.08795
2014-07-05 03:00:00		13.0	56.8678	164.051	737.199	5.14447
2014-07-05 04:00:00		13.0	56.8678	164.051	661.736	4.54831
2014-07-05 05:00:00		13.0	56.8678	164.051	762.964	5.34801
2014-07-05 06:00:00		13.0	56.8678	164.051	774.128	5.43621
2014-07-05 07:00:00		13.0	56.8678	164.051	728.313	5.07427
2014-07-05 08:00:00		13.0	56.8678	164.051	678.951	4.68431
2014-07-05 09:00:00		13.0	56.8678	164.051	689.806	4.77007
2014-07-05 10:00:00		13.0	56.8678	164.051	583.642	3.93137
2014-07-05 11:00:00		13.0	56.8678	164.051	407.816	2.54235
2014-07-05 12:00:00		13.0	56.8678	164.051	268.589	1.44245
2014-07-05 13:00:00		13.0	56.8678	164.051	402.216	2.49811
2014-07-05 14:00:00		13.0	56.8678	164.051	402.479	2.50018
2014-07-05 15:00:00		13.0	56.8678	164.051	306.09	1.73871
2014-07-05 16:00:00		13.0	56.8678	164.051	286.499	1.58394
2014-07-05 17:00:00		13.0	56.8678	164.051	329.857	1.92647
2014-07-05 18:00:00		13.0	56.8678	164.051	367.745	2.22579
2014-07-05 19:00:00		13.0	56.8678	164.051	487.284	3.17014
2014-07-05 20:00:00		13.0	56.8678	164.051	627.17	4.27524
2014-07-05 21:00:00		13.0	56.8678	164.051	548.193	3.65132
2014-07-05 22:00:00		13.0	56.8678	164.051	495.74	3.23695
2014-07-05 23:00:00		13.0	56.8678	164.051	533.61	3.53612
2014-07-06 00:00:00		13.0	56.8678	164.051	499.721	3.26839
2014-07-06 01:00:00		13.0	56.8678	164.051	377.764	2.30494
2014-07-06 02:00:00		13.0	56.8678	164.051	199.659	0.897907
2014-07-06 03:00:00		13.0	56.8678	164.051	211.813	0.993924
2014-07-06 04:00:00		13.0	56.8678	164.051	250.078	1.29621
2014-07-06 05:00:00		13.0	56.8678	164.051	219.752	1.05664
2014-07-06 06:00:00		13.0	56.8678	164.051	254.177	1.3286
2014-07-06 07:00:00		13.0	56.8678	164.051	338.52	1.99491
2014-07-06 08:00:00		13.0	56.8678	164.051	306.07	1.73855
2014-07-06 09:00:00		13.0	56.8678	164.051	283.972	1.56398
2014-07-06 10:00:00		13.0	56.8678	164.051	247.781	1.27807
2014-07-06 11:00:00		13.0	56.8678	164.051	207.303	0.958297
2014-07-06 12:00:00		13.0	56.8678	164.051	232.308	1.15583
2014-07-06 13:00:00		13.0	56.8678	164.051	259.029	1.36693
2014-07-06 14:00:00		13.0	56.8678	164.051	243.859	1.24708
2014-07-06 15:00:00		13.0	56.8678	164.051	238.281	1.20302
2014-07-06 16:00:00		13.0	56.8678	164.051	224.81	1.0966
2014-07-06 17:00:00		13.0	56.8678	164.051	208.935	0.971189
2014-07-06 18:00:00		13.0	56.8678	164.051	204.663	0.937435
2014-07-06 19:00:00		13.0	56.8678	164.051	217.731	1.04067
2014-07-06 20:00:00		13.0	56.8678	164.051	270.188	1.45508
2014-07-06 21:00:00		13.0	56.8678	164.051	288.415	1.59908
2014-07-06 22:00:00		13.0	56.8678	164.051	269.856	1.45246
2014-07-06 23:00:00		13.0	56.8678	164.051	277.804	1.51525
2014-07-07 00:00:00		13.0	56.8678	164.051	285.391	1.57519
2014-07-07 01:00:00		13.0	56.8678	164.051	170.94	0.671027
2014-07-07 02:00:00		13.0	56.8678	164.051	176.956	0.71855
2014-07-07 03:00:00		13.0	56.8678	164.051	206.617	0.952873
2014-07-07 04:00:00		13.0	56.8678	164.051	231.729	1.15126
2014-07-07 05:00:00		13.0	56.8678	164.051	244.231	1.25003
2014-07-07 06:00:00		13.0	56.8678	164.051	276.876	1.50792
2014-07-07 07:00:00		13.0	56.8678	164.051	223.425	1.08565
2014-07-07 08:00:00		13.0	56.8678	164.051	249.791	1.29395
2014-07-07 09:00:00		13.0	56.8678	164.051	259.975	1.37441
2014-07-07 10:00:00		13.0	56.8678	164.051	267.004	1.42993
2014-07-07 11:00:00		13.0	56.8678	164.051	231.734	1.1513
2014-07-07 12:00:00		13.0	56.8678	164.051	229.679	1.13506
2014-07-07 13:00:00		13.0	56.8678	164.051	199.932	0.900062
2014-07-07 14:00:00		13.0	56.8678	164.051	218.192	1.04432
2014-07-07 15:00:00		13.0	56.8678	164.051	222.296	1.07674
2014-07-07 16:00:00		13.0	56.8678	164.051	295.487	1.65495
2014-07-07 17:00:00		13.0	56.8678	164.051	225.257	1.10013
2014-07-07 18:00:00		13.0	56.8678	164.051	234.606	1.17399
2014-07-07 19:00:00		13.0	56.8678	164.051	220.2	1.06018
2014-07-07 20:00:00		13.0	56.8678	164.051	229.628	1.13466
2014-07-07 21:00:00		13.0	56.8678	164.051	336.204	1.97661
2014-07-07 22:00:00		13.0	56.8678	164.051	396.59	2.45366
2014-07-07 23:00:00		13.0	56.8678	164.051	351.506	2.0975
2014-07-08 00:00:00		13.0	56.8678	164.051	436.93	2.77235
2014-07-08 01:00:00		13.0	56.8678	164.051	368.43	2.2312
2014-07-08 02:00:00		13.0	56.8678	164.051	344.998	2.04609
2014-07-08 03:00:00		13.0	56.8678	164.051	229.5	1.13365
2014-07-08 04:00:00		13.0	56.8678	164.051	244.116	1.24911
2014-07-08 05:00:00		13.0	56.8678	164.051	299.577	1.68726
2014-07-08 06:00:00		13.0	56.8678	164.051	414.341	2.5939
2014-07-08 07:00:00		13.0	56.8678	164.051	342.014	2.02251
2014-07-08 08:00:00		13.0	56.8678	164.051	315.186	1.81057
2014-07-08 09:00:00		13.0	56.8678	164.051	378.755	2.31277
2014-07-08 10:00:00		13.0	56.8678	164.051	462.551	2.97475
2014-07-08 11:00:00		13.0	56.8678	164.051	686.671	4.7453
2014-07-08 12:00:00		13.0	56.8678	164.051	671.623	4.62642
2014-07-08 13:00:00		13.0	56.8678	164.051	515.943	3.39655
2014-07-08 14:00:00		13.0	56.8678	164.051	441.959	2.81207
2014-07-08 15:00:00		13.0	56.8678	164.051	416.926	2.61432
2014-07-08 16:00:00		13.0	56.8678	164.051	493.918	3.22255
2014-07-08 17:00:00		13.0	56.8678	164.051	253.823	1.3258
2014-07-08 18:00:00		13.0	56.8678	164.051	257.573	1.35542
2014-07-08 19:00:00		13.0	56.8678	164.051	313.811	1.79971
2014-07-08 20:00:00		13.0	56.8678	164.051	311.922	1.78479
2014-07-08 21:00:00		13.0	56.8678	164.051	275.421	1.49643
2014-07-08 22:00:00		13.0	56.8678	164.051	277.534	1.51312
2014-07-08 23:00:00		13.0	56.8678	164.051	308.402	1.75697
2014-07-09 00:00:00		13.0	56.8678	164.051	284.474	1.56794
2014-07-09 01:00:00		13.0	56.8678	164.051	268.111	1.43868
2014-07-09 02:00:00		13.0	56.8678	164.051	380.894	2.32966
2014-07-09 03:00:00		13.0	56.8678	164.051	339.605	2.00348
2014-07-09 04:00:00		13.0	56.8678	164.051	304.282	1.72443
2014-07-09 05:00:00		13.0	56.8678	164.051	370.047	2.24397
2014-07-09 06:00:00		13.0	56.8678	164.051	316.894	1.82406
2014-07-09 07:00:00		13.0	56.8678	164.051	324.296	1.88254
2014-07-09 08:00:00		13.0	56.8678	164.051	336.286	1.97726
2014-07-09 09:00:00		13.0	56.8678	164.051	333.179	1.95271
2014-07-09 10:00:00		13.0	56.8678	164.051	327.521	1.90801
2014-07-09 11:00:00		13.0	56.8678	164.051	330.971	1.93527
2014-07-09 12:00:00		13.0	56.8678	164.051	334.471	1.96292
2014-07-09 13:00:00		13.0	56.8678	164.051	295.308	1.65353
2014-07-09 14:00:00		13.0	56.8678	164.051	298.322	1.67734
2014-07-09 15:00:00		13.0	56.8678	164.051	288.315	1.59829
2014-07-09 16:00:00		13.0	56.8678	164.051	253.305	1.32171
2014-07-09 17:00:00		13.0	56.8678	164.051	306.674	1.74332
2014-07-09 18:00:00		13.0	56.8678	164.051	313.139	1.7944
2014-07-09 19:00:00		13.0	56.8678	164.051	456.187	2.92448
2014-07-09 20:00:00		13.0	56.8678	164.051	329.043	1.92004
2014-07-09 21:00:00		13.0	56.8678	164.051	225.179	1.09952
2014-07-09 22:00:00		13.0	56.8678	164.051	226.358	1.10883
2014-07-09 23:00:00		13.0	56.8678	164.051	332.76	1.94941
2014-07-10 00:00:00		13.0	56.8678	164.051	276.523	1.50513
2014-07-10 01:00:00		13.0	56.8678	164.051	250.764	1.30163
2014-07-10 02:00:00		13.0	56.8678	164.051	373.492	2.27119
2014-07-10 03:00:00		13.0	56.8678	164.051	256.599	1.34773
2014-07-10 04:00:00		13.0	56.8678	164.051	241.661	1.22972
2014-07-10 05:00:00		13.0	56.8678	164.051	264.088	1.40689
2014-07-10 06:00:00		13.0	56.8678	164.051	290.491	1.61548
2014-07-10 07:00:00		13.0	56.8678	164.051	300.125	1.69159
2014-07-10 08:00:00		13.0	56.8678	164.051	337.411	1.98615
2014-07-10 09:00:00		13.0	56.8678	164.051	312.605	1.79018
2014-07-10 10:00:00		13.0	56.8678	164.051	344.393	2.04131
2014-07-10 11:00:00		13.0	56.8678	164.051	305.481	1.7339
2014-07-10 12:00:00		13.0	56.8678	164.051	325.95	1.8956
2014-07-10 13:00:00		13.0	56.8678	164.051	235.928	1.18443
2014-07-10 14:00:00		13.0	56.8678	164.051	198.785	0.891005
2014-07-10 15:00:00		13.0	56.8678	164.051	181.205	0.752119
2014-07-10 16:00:00		13.0	56.8678	164.051	179.402	0.73788
2014-07-10 17:00:00		13.0	56.8678	164.051	175.808	0.709483
2014-07-10 18:00:00		13.0	56.8678	164.051	175.999	0.710995
2014-07-10 19:00:00		13.0	56.8678	164.051	158.677	0.574151
2014-07-10 20:00:00		13.0	56.8678	164.051	187.439	0.801368
2014-07-10 21:00:00		13.0	56.8678	164.051	151.432	0.516916
2014-07-10 22:00:00		13.0	56.8678	164.051	159.14	0.577806
2014-07-10 23:00:00		13.0	56.8678	164.051	172.286	0.681663
2014-07-11 00:00:00		13.0	56.8678	164.051	207.852	0.962633
2014-07-11 01:00:00		13.0	56.8678	164.051	177.725	0.724627
2014-07-11 02:00:00		13.0	56.8678	164.051	141.029	0.434729
2014-07-11 03:00:00		13.0	56.8678	164.051	211.878	0.994439
2014-07-11 04:00:00		13.0	56.8678	164.051	189.922	0.820983
2014-07-11 05:00:00		13.0	56.8678	164.051	187.629	0.802872
2014-07-11 06:00:00		13.0	56.8678	164.051	190.356	0.82441
2014-07-11 07:00:00		13.0	56.8678	164.051	182.535	0.76263
2014-07-11 08:00:00		13.0	56.8678	164.051	200.272	0.902747
2014-07-11 09:00:00		13.0	56.8678	164.051	198.638	0.889843
2014-07-11 10:00:00		13.0	56.8678	164.051	368.535	2.23202
2014-07-11 11:00:00		13.0	56.8678	164.051	204.411	0.935444
2014-07-11 12:00:00		13.0	56.8678	164.051	185.742	0.787961
2014-07-11 13:00:00		13.0	56.8678	164.051	171.531	0.675695
2014-07-11 14:00:00		13.0	56.8678	164.051	175.103	0.703917
2014-07-11 15:00:00		13.0	56.8678	164.051	178.124	0.727782
2014-07-11 16:00:00		13.0	56.8678	164.051	169.829	0.662249
2014-07-11 17:00:00		13.0	56.8678	164.051	173.488	0.691155
2014-07-11 18:00:00		13.0	56.8678	164.051	166.221	0.633749
2014-07-11 19:00:00		13.0	56.8678	164.051	163.091	0.609017
2014-07-11 20:00:00		13.0	56.8678	164.051	167.648	0.645021
2014-07-11 21:00:00		13.0	56.8678	164.051	161.224	0.594273
2014-07-11 22:00:00		13.0	56.8678	164.051	160.228	0.586397
2014-07-11 23:00:00		13.0	56.8678	164.051	162.708	0.60599
2014-07-12 00:00:00		13.0	56.8678	164.051	153.939	0.536722
2014-07-12 01:00:00		13.0	56.8678	164.051	198.416	0.888087
2014-07-12 02:00:00		13.0	56.8678	164.051	210.956	0.98715
2014-07-12 03:00:00		13.0	56.8678	164.051	254.948	1.33469
2014-07-12 04:00:00		13.0	56.8678	164.051	219.444	1.05421
2014-07-12 05:00:00		13.0	56.8678	164.051	210.72	0.985291
2014-07-12 06:00:00		13.0	56.8678	164.051	186.892	0.797048
2014-07-12 07:00:00		13.0	56.8678	164.051	207.562	0.960343
2014-07-12 08:00:00		13.0	56.8678	164.051	171.619	0.67639
2014-07-12 09:00:00		13.0	56.8678	164.051	178.746	0.732696
2014-07-12 10:00:00		13.0	56.8678	164.051	180.721	0.748299
2014-07-12 11:00:00		13.0	56.8678	164.051	190.488	0.825453
2014-07-12 12:00:00		13.0	56.8678	164.051	198.967	0.892436
2014-07-12 13:00:00		13.0	56.8678	164.051	218.909	1.04998
2014-07-12 14:00:00		13.0	56.8678	164.051	219.811	1.05711
2014-07-12 15:00:00		13.0	56.8678	164.051	209.218	0.973426
2014-07-12 16:00:00		13.0	56.8678	164.051	240.299	1.21896
2014-07-12 17:00:00		13.0	56.8678	164.051	315.301	1.81148
2014-07-12 18:00:00		13.0	56.8678	164.051	245.866	1.26294
2014-07-12 19:00:00		13.0	56.8678	164.051	182.387	0.761455
2014-07-12 20:00:00		13.0	56.8678	164.051	170.344	0.666321
2014-07-12 21:00:00		13.0	56.8678	164.051	274.745	1.49109
2014-07-12 22:00:00		13.0	56.8678	164.051	249.427	1.29107
2014-07-12 23:00:00		13.0	56.8678	164.051	253.928	1.32664
2014-07-13 00:00:00		13.0	56.8678	164.051	195.595	0.865804
2014-07-13 01:00:00		13.0	56.8678	164.051	201.652	0.913654
2014-07-13 02:00:00		13.0	56.8678	164.051	235.363	1.17997
2014-07-13 03:00:00		13.0	56.8678	164.051	216.78	1.03316
2014-07-13 04:00:00		13.0	56.8678	164.051	168.566	0.652271
2014-07-13 05:00:00		13.0	56.8678	164.051	205.64	0.945157
2014-07-13 06:00:00		13.0	56.8678	164.051	220.106	1.05944
2014-07-13 07:00:00		13.0	56.8678	164.051	183.409	0.769529
2014-07-13 08:00:00		13.0	56.8678	164.051	177.996	0.726765
2014-07-13 09:00:00		13.0	56.8678	164.051	179.463	0.738355
2014-07-13 10:00:00		13.0	56.8678	164.051	191.225	0.831274
2014-07-13 11:00:00		13.0	56.8678	164.051	200.864	0.907428
2014-07-13 12:00:00		13.0	56.8678	164.051	230.324	1.14016
2014-07-13 13:00:00		13.0	56.8678	164.051	226.731	1.11178
2014-07-13 14:00:00		13.0	56.8678	164.051	276.713	1.50663
2014-07-13 15:00:00		13.0	56.8678	164.051	269.088	1.4464
2014-07-13 16:00:00		13.0	56.8678	164.051	182.951	0.765911
2014-07-13 17:00:00		13.0	56.8678	164.051	152.865	0.528233
2014-07-13 18:00:00		13.0	56.8678	164.051	137.818	0.409358
2014-07-13 19:00:00		13.0	56.8678	164.051	125.274	0.310263
2014-07-13 20:00:00		13.0	56.8678	164.051	118.361	0.255653
2014-07-13 21:00:00		13.0	56.8678	164.051	117.8	0.25122
2014-07-13 22:00:00		13.0	56.8678	164.051	115.98	0.23684
2014-07-13 23:00:00		13.0	56.8678	164.051	118.346	0.255532
2014-07-14 00:00:00		13.0	56.8678	164.051	122.414	0.287673
2014-07-14 01:00:00		13.0	56.8678	164.051	132.415	0.366676
2014-07-14 02:00:00		13.0	56.8678	164.051	149.707	0.503284
2014-07-14 03:00:00		13.0	56.8678	164.051	159.003	0.576721
2014-07-14 04:00:00		13.0	56.8678	164.051	167.755	0.645866
2014-07-14 05:00:00		13.0	56.8678	164.051	180.879	0.749546
2014-07-14 06:00:00		13.0	56.8678	164.051	169.214	0.657394
2014-07-14 07:00:00		13.0	56.8678	164.051	168.881	0.654761
2014-07-14 08:00:00		13.0	56.8678	164.051	166.301	0.634374
2014-07-14 09:00:00		13.0	56.8678	164.051	163.843	0.61496
2014-07-14 10:00:00		13.0	56.8678	164.051	161.984	0.600276
2014-07-14 11:00:00		13.0	56.8678	164.051	158.751	0.574733
2014-07-14 12:00:00		13.0	56.8678	164.051	163.416	0.611584
2014-07-14 13:00:00		13.0	56.8678	164.051	170.62	0.668496
2014-07-14 14:00:00		13.0	56.8678	164.051	163.18	0.609724
2014-07-14 15:00:00		13.0	56.8678	164.051	167.377	0.642878
2014-07-14 16:00:00		13.0	56.8678	164.051	159.62	0.581597
2014-07-14 17:00:00		13.0	56.8678	164.051	150.943	0.513046
2014-07-14 18:00:00		13.0	56.8678	164.051	135.771	0.393194
2014-07-14 19:00:00		13.0	56.8678	164.051	131.868	0.362356
2014-07-14 20:00:00		13.0	56.8678	164.051	119.71	0.266306
2014-07-14 21:00:00		13.0	56.8678	164.051	114.832	0.227775
2014-07-14 22:00:00		13.0	56.8678	164.051	112.807	0.211774
2014-07-14 23:00:00		13.0	56.8678	164.051	114.545	0.225508
2014-07-15 00:00:00		13.0	56.8678	164.051	118.686	0.258219
2014-07-15 01:00:00		13.0	56.8678	164.051	126.08	0.316633
2014-07-15 02:00:00		13.0	56.8678	164.051	140.567	0.431078
2014-07-15 03:00:00		13.0	56.8678	164.051	161.234	0.594349
2014-07-15 04:00:00		13.0	56.8678	164.051	184.545	0.778505
2014-07-15 05:00:00		13.0	56.8678	164.051	187.751	0.803834
2014-07-15 06:00:00		13.0	56.8678	164.051	176.402	0.714173
2014-07-15 07:00:00		13.0	56.8678	164.051	176.727	0.71674
2014-07-15 08:00:00		13.0	56.8678	164.051	157.754	0.566856
2014-07-15 09:00:00		13.0	56.8678	164.051	158.32	0.57133
2014-07-15 10:00:00		13.0	56.8678	164.051	158.975	0.576499
2014-07-15 11:00:00		13.0	56.8678	164.051	161.266	0.594601
2014-07-15 12:00:00		13.0	56.8678	164.051	170.481	0.667398
2014-07-15 13:00:00		13.0	56.8678	164.051	175.974	0.710795
2014-07-15 14:00:00		13.0	56.8678	164.051	168.784	0.653991
2014-07-15 15:00:00		13.0	56.8678	164.051	184.427	0.777573
2014-07-15 16:00:00		13.0	56.8678	164.051	176.602	0.715756
2014-07-15 17:00:00		13.0	56.8678	164.051	167.904	0.647038
2014-07-15 18:00:00		13.0	56.8678	164.051	157.638	0.565942
2014-07-15 19:00:00		13.0	56.8678	164.051	142.043	0.442743
2014-07-15 20:00:00		13.0	56.8678	164.051	117.897	0.251984
2014-07-15 21:00:00		13.0	56.8678	164.051	113.883	0.220278
2014-07-15 22:00:00		13.0	56.8678	164.051	117.069	0.245442
2014-07-15 23:00:00		13.0	56.8678	164.051	123.27	0.29443
2014-07-16 00:00:00		13.0	56.8678	164.051	126.603	0.320763
2014-07-16 01:00:00		13.0	56.8678	164.051	132.314	0.365881
2014-07-16 02:00:00		13.0	56.8678	164.051	150.491	0.509479
2014-07-16 03:00:00		13.0	56.8678	164.051	171.523	0.675636
2014-07-16 04:00:00		13.0	56.8678	164.051	179.895	0.741769
2014-07-16 05:00:00		13.0	56.8678	164.051	195.641	0.866165
2014-07-16 06:00:00		13.0	56.8678	164.051	188.83	0.812356
2014-07-16 07:00:00		13.0	56.8678	164.051	183.117	0.767221
2014-07-16 08:00:00		13.0	56.8678	164.051	170.672	0.66891
2014-07-16 09:00:00		13.0	56.8678	164.051	172.335	0.682043
2014-07-16 10:00:00		13.0	56.8678	164.051	170.457	0.66721
2014-07-16 11:00:00		13.0	56.8678	164.051	177.788	0.725128
2014-07-16 12:00:00		13.0	56.8678	164.051	192.393	0.840502
2014-07-16 13:00:00		13.0	56.8678	164.051	207.638	0.960941
2014-07-16 14:00:00		13.0	56.8678	164.051	187.057	0.798348
2014-07-16 15:00:00		13.0	56.8678	164.051	194.762	0.85922
2014-07-16 16:00:00		13.0	56.8678	164.051	199.861	0.899503
2014-07-16 17:00:00		13.0	56.8678	164.051	181.07	0.75105
2014-07-16 18:00:00		13.0	56.8678	164.051	148.359	0.492634
2014-07-16 19:00:00		13.0	56.8678	164.051	150.679	0.510967
2014-07-16 20:00:00		13.0	56.8678	164.051	133.108	0.372156
2014-07-16 21:00:00		13.0	56.8678	164.051	126.389	0.319076
2014-07-16 22:00:00		13.0	56.8678	164.051	125.967	0.31574
2014-07-16 23:00:00		13.0	56.8678	164.051	127.668	0.329178
2014-07-17 00:00:00		13.0	56.8678	164.051	132.166	0.364711
2014-07-17 01:00:00		13.0	56.8678	164.051	133.832	0.377874
2014-07-17 02:00:00		13.0	56.8678	164.051	150.288	0.507875
2014-07-17 03:00:00		13.0	56.8678	164.051	179.825	0.741218
2014-07-17 04:00:00		13.0	56.8678	164.051	200.118	0.901535
2014-07-17 05:00:00		13.0	56.8678	164.051	220.917	1.06585
2014-07-17 06:00:00		13.0	56.8678	164.051	206.74	0.953845
2014-07-17 07:00:00		13.0	56.8678	164.051	193.752	0.851238
2014-07-17 08:00:00		13.0	56.8678	164.051	187.842	0.80455
2014-07-17 09:00:00		13.0	56.8678	164.051	195.897	0.868183
2014-07-17 10:00:00		13.0	56.8678	164.051	195.496	0.865022
2014-07-17 11:00:00		13.0	56.8678	164.051	195.164	0.862398
2014-07-17 12:00:00		13.0	56.8678	164.051	196.185	0.870458
2014-07-17 13:00:00		13.0	56.8678	164.051	205.743	0.945973
2014-07-17 14:00:00		13.0	56.8678	164.051	215.331	1.02171
2014-07-17 15:00:00		13.0	56.8678	164.051	235.474	1.18084
2014-07-17 16:00:00		13.0	56.8678	164.051	230.457	1.14121
2014-07-17 17:00:00		13.0	56.8678	164.051	209.808	0.978085
2014-07-17 18:00:00		13.0	56.8678	164.051	164.067	0.61673
2014-07-17 19:00:00		13.0	56.8678	164.051	137.522	0.40702
2014-07-17 20:00:00		13.0	56.8678	164.051	165.274	0.626264
2014-07-17 21:00:00		13.0	56.8678	164.051	164.974	0.623895
2014-07-17 22:00:00		13.0	56.8678	164.051	142.783	0.448584
2014-07-17 23:00:00		13.0	56.8678	164.051	138.0	0.4108
2014-07-18 00:00:00		13.0	56.8678	164.051	167.249	0.641869
2014-07-18 01:00:00		13.0	56.8678	164.051	164.515	0.620267
2014-07-18 02:00:00		13.0	56.8678	164.051	186.059	0.790466
2014-07-18 03:00:00		13.0	56.8678	164.051	203.552	0.928661
2014-07-18 04:00:00		13.0	56.8678	164.051	196.272	0.871147
2014-07-18 05:00:00		13.0	56.8678	164.051	197.172	0.878262
2014-07-18 06:00:00		13.0	56.8678	164.051	213.396	1.00643
2014-07-18 07:00:00		13.0	56.8678	164.051	214.157	1.01244
2014-07-18 08:00:00		13.0	56.8678	164.051	189.25	0.815676
2014-07-18 09:00:00		13.0	56.8678	164.051	179.526	0.738853
2014-07-18 10:00:00		13.0	56.8678	164.051	171.899	0.678603
2014-07-18 11:00:00		13.0	56.8678	164.051	174.183	0.696646
2014-07-18 12:00:00		13.0	56.8678	164.051	165.972	0.63178
2014-07-18 13:00:00		13.0	56.8678	164.051	195.067	0.861627
2014-07-18 14:00:00		13.0	56.8678	164.051	199.073	0.893281
2014-07-18 15:00:00		13.0	56.8678	164.051	223.992	1.09014
2014-07-18 16:00:00		13.0	56.8678	164.051	227.002	1.11391
2014-07-18 17:00:00		13.0	56.8678	164.051	212.404	0.998594
2014-07-18 18:00:00		13.0	56.8678	164.051	219.536	1.05493
2014-07-18 19:00:00		13.0	56.8678	164.051	258.977	1.36652
2014-07-18 20:00:00		13.0	56.8678	164.051	203.149	0.92548
2014-07-18 21:00:00		13.0	56.8678	164.051	191.69	0.834953
2014-07-18 22:00:00		13.0	56.8678	164.051	196.227	0.870792
2014-07-18 23:00:00		13.0	56.8678	164.051	191.982	0.837255
2014-07-19 00:00:00		13.0	56.8678	164.051	207.043	0.956242
2014-07-19 01:00:00		13.0	56.8678	164.051	225.205	1.09972
2014-07-19 02:00:00		13.0	56.8678	164.051	245.401	1.25927
2014-07-19 03:00:00		13.0	56.8678	164.051	276.831	1.50756
2014-07-19 04:00:00		13.0	56.8678	164.051	283.465	1.55998
2014-07-19 05:00:00		13.0	56.8678	164.051	257.068	1.35144
2014-07-19 06:00:00		13.0	56.8678	164.051	249.911	1.29489
2014-07-19 07:00:00		13.0	56.8678	164.051	257.913	1.35811
2014-07-19 08:00:00		13.0	56.8678	164.051	247.805	1.27826
2014-07-19 09:00:00		13.0	56.8678	164.051	273.441	1.48079
2014-07-19 10:00:00		13.0	56.8678	164.051	258.356	1.36161
2014-07-19 11:00:00		13.0	56.8678	164.051	231.955	1.15304
2014-07-19 12:00:00		13.0	56.8678	164.051	207.707	0.961487
2014-07-19 13:00:00		13.0	56.8678	164.051	200.2	0.902176
2014-07-19 14:00:00		13.0	56.8678	164.051	213.276	1.00548
2014-07-19 15:00:00		13.0	56.8678	164.051	218.167	1.04412
2014-07-19 16:00:00		13.0	56.8678	164.051	253.937	1.3267
2014-07-19 17:00:00		13.0	56.8678	164.051	262.659	1.39561
2014-07-19 18:00:00		13.0	56.8678	164.051	224.913	1.09741
2014-07-19 19:00:00		13.0	56.8678	164.051	358.624	2.15373
2014-07-19 20:00:00		13.0	56.8678	164.051	290.822	1.61809
2014-07-19 21:00:00		13.0	56.8678	164.051	213.747	1.0092
2014-07-19 22:00:00		13.0	56.8678	164.051	182.099	0.759179
2014-07-19 23:00:00		13.0	56.8678	164.051	177.109	0.719758
2014-07-20 00:00:00		13.0	56.8678	164.051	188.59	0.810463
2014-07-20 01:00:00		13.0	56.8678	164.051	185.556	0.786493
2014-07-20 02:00:00		13.0	56.8678	164.051	187.472	0.80163
2014-07-20 03:00:00		13.0	56.8678	164.051	209.735	0.977505
2014-07-20 04:00:00		13.0	56.8678	164.051	205.471	0.943823
2014-07-20 05:00:00		13.0	56.8678	164.051	195.043	0.861436
2014-07-20 06:00:00		13.0	56.8678	164.051	211.548	0.991831
2014-07-20 07:00:00		13.0	56.8678	164.051	210.311	0.982058
2014-07-20 08:00:00		13.0	56.8678	164.051	219.316	1.05319
2014-07-20 09:00:00		13.0	56.8678	164.051	244.405	1.2514
2014-07-20 10:00:00		13.0	56.8678	164.051	228.034	1.12207
2014-07-20 11:00:00		13.0	56.8678	164.051	214.042	1.01153
2014-07-20 12:00:00		13.0	56.8678	164.051	200.846	0.907282
2014-07-20 13:00:00		13.0	56.8678	164.051	191.802	0.835839
2014-07-20 14:00:00		13.0	56.8678	164.051	195.636	0.866126
2014-07-20 15:00:00		13.0	56.8678	164.051	212.559	0.999819
2014-07-20 16:00:00		13.0	56.8678	164.051	208.187	0.965278
2014-07-20 17:00:00		13.0	56.8678	164.051	205.981	0.947853
2014-07-20 18:00:00		13.0	56.8678	164.051	206.99	0.955821
2014-07-20 19:00:00		13.0	56.8678	164.051	199.836	0.899304
2014-07-20 20:00:00		13.0	56.8678	164.051	222.053	1.07482
2014-07-20 21:00:00		13.0	56.8678	164.051	218.666	1.04806
2014-07-20 22:00:00		13.0	56.8678	164.051	241.617	1.22937
2014-07-20 23:00:00		13.0	56.8678	164.051	229.635	1.13472
2014-07-21 00:00:00		13.0	56.8678	164.051	217.213	1.03658
2014-07-21 01:00:00		13.0	56.8678	164.051	194.429	0.856592
2014-07-21 02:00:00		13.0	56.8678	164.051	186.308	0.792437
2014-07-21 03:00:00		13.0	56.8678	164.051	215.466	1.02278
2014-07-21 04:00:00		13.0	56.8678	164.051	227.854	1.12065
2014-07-21 05:00:00		13.0	56.8678	164.051	229.997	1.13758
2014-07-21 06:00:00		13.0	56.8678	164.051	249.154	1.28891
2014-07-21 07:00:00		13.0	56.8678	164.051	246.79	1.27024
2014-07-21 08:00:00		13.0	56.8678	164.051	241.176	1.22589
2014-07-21 09:00:00		13.0	56.8678	164.051	239.678	1.21406
2014-07-21 10:00:00		13.0	56.8678	164.051	252.226	1.31319
2014-07-21 11:00:00		13.0	56.8678	164.051	269.866	1.45254
2014-07-21 12:00:00		13.0	56.8678	164.051	271.207	1.46313
2014-07-21 13:00:00		13.0	56.8678	164.051	254.158	1.32845
2014-07-21 14:00:00		13.0	56.8678	164.051	236.537	1.18924
2014-07-21 15:00:00		13.0	56.8678	164.051	239.298	1.21106
2014-07-21 16:00:00		13.0	56.8678	164.051	237.342	1.1956
2014-07-21 17:00:00		13.0	56.8678	164.051	261.509	1.38652
2014-07-21 18:00:00		13.0	56.8678	164.051	268.724	1.44352
2014-07-21 19:00:00		13.0	56.8678	164.051	263.843	1.40496
2014-07-21 20:00:00		13.0	56.8678	164.051	269.503	1.44968
2014-07-21 21:00:00		13.0	56.8678	164.051	261.904	1.38964
2014-07-21 22:00:00		13.0	56.8678	164.051	274.878	1.49213
2014-07-21 23:00:00		13.0	56.8678	164.051	259.936	1.37409
2014-07-22 00:00:00		13.0	56.8678	164.051	256.732	1.34878
2014-07-22 01:00:00		13.0	56.8678	164.051	237.062	1.19339
2014-07-22 02:00:00		13.0	56.8678	164.051	265.39	1.41718
2014-07-22 03:00:00		13.0	56.8678	164.051	281.2	1.54208
2014-07-22 04:00:00		13.0	56.8678	164.051	278.252	1.51879
2014-07-22 05:00:00		13.0	56.8678	164.051	271.673	1.46682
2014-07-22 06:00:00		13.0	56.8678	164.051	266.181	1.42343
2014-07-22 07:00:00		13.0	56.8678	164.051	277.799	1.51521
2014-07-22 08:00:00		13.0	56.8678	164.051	303.637	1.71933
2014-07-22 09:00:00		13.0	56.8678	164.051	298.466	1.67848
2014-07-22 10:00:00		13.0	56.8678	164.051	292.957	1.63496
2014-07-22 11:00:00		13.0	56.8678	164.051	257.076	1.3515
2014-07-22 12:00:00		13.0	56.8678	164.051	230.656	1.14278
2014-07-22 13:00:00		13.0	56.8678	164.051	164.224	0.617966
2014-07-22 14:00:00		13.0	56.8678	164.051	173.299	0.689658
2014-07-22 15:00:00		13.0	56.8678	164.051	194.154	0.85442
2014-07-22 16:00:00		13.0	56.8678	164.051	176.358	0.713829
2014-07-22 17:00:00		13.0	56.8678	164.051	180.882	0.749566
2014-07-22 18:00:00		13.0	56.8678	164.051	190.022	0.821771
2014-07-22 19:00:00		13.0	56.8678	164.051	205.253	0.942102
2014-07-22 20:00:00		13.0	56.8678	164.051	203.793	0.930568
2014-07-22 21:00:00		13.0	56.8678	164.051	175.314	0.70558
2014-07-22 22:00:00		13.0	56.8678	164.051	190.42	0.824921
2014-07-22 23:00:00		13.0	56.8678	164.051	208.115	0.964712
2014-07-23 00:00:00		13.0	56.8678	164.051	203.114	0.925201
2014-07-23 01:00:00		13.0	56.8678	164.051	183.971	0.773971
2014-07-23 02:00:00		13.0	56.8678	164.051	197.224	0.878667
2014-07-23 03:00:00		13.0	56.8678	164.051	201.311	0.910954
2014-07-23 04:00:00		13.0	56.8678	164.051	190.483	0.825419
2014-07-23 05:00:00		13.0	56.8678	164.051	185.925	0.789405
2014-07-23 06:00:00		13.0	56.8678	164.051	189.645	0.818799
2014-07-23 07:00:00		13.0	56.8678	164.051	192.812	0.843812
2014-07-23 08:00:00		13.0	56.8678	164.051	186.275	0.792169
2014-07-23 09:00:00		13.0	56.8678	164.051	181.86	0.757297
2014-07-23 10:00:00		13.0	56.8678	164.051	187.967	0.805538
2014-07-23 11:00:00		13.0	56.8678	164.051	198.559	0.889214
2014-07-23 12:00:00		13.0	56.8678	164.051	200.73	0.906369
2014-07-23 13:00:00		13.0	56.8678	164.051	198.933	0.892169
2014-07-23 14:00:00		13.0	56.8678	164.051	199.998	0.900586
2014-07-23 15:00:00		13.0	56.8678	164.051	206.65	0.953138
2014-07-23 16:00:00		13.0	56.8678	164.051	200.571	0.905112
2014-07-23 17:00:00		13.0	56.8678	164.051	193.481	0.849101
2014-07-23 18:00:00		13.0	56.8678	164.051	204.244	0.934128
2014-07-23 19:00:00		13.0	56.8678	164.051	215.157	1.02034
2014-07-23 20:00:00		13.0	56.8678	164.051	218.26	1.04485
2014-07-23 21:00:00		13.0	56.8678	164.051	211.486	0.991339
2014-07-23 22:00:00		13.0	56.8678	164.051	213.061	1.00378
2014-07-23 23:00:00		13.0	56.8678	164.051	231.424	1.14885
2014-07-24 00:00:00		13.0	56.8678	164.051	262.676	1.39574
2014-07-24 01:00:00		13.0	56.8678	164.051	258.567	1.36328
2014-07-24 02:00:00		13.0	56.8678	164.051	249.477	1.29147
2014-07-24 03:00:00		13.0	56.8678	164.051	240.067	1.21713
2014-07-24 04:00:00		13.0	56.8678	164.051	242.365	1.23529
2014-07-24 05:00:00		13.0	56.8678	164.051	246.98	1.27175
2014-07-24 06:00:00		13.0	56.8678	164.051	237.141	1.19402
2014-07-24 07:00:00		13.0	56.8678	164.051	281.379	1.5435
2014-07-24 08:00:00		13.0	56.8678	164.051	304.646	1.7273
2014-07-24 09:00:00		13.0	56.8678	164.051	287.478	1.59168
2014-07-24 10:00:00		13.0	56.8678	164.051	284.361	1.56705
2014-07-24 11:00:00		13.0	56.8678	164.051	286.556	1.58439
2014-07-24 12:00:00		13.0	56.8678	164.051	292.374	1.63035
2014-07-24 13:00:00		13.0	56.8678	164.051	288.224	1.59757
2014-07-24 14:00:00		13.0	56.8678	164.051	289.769	1.60977
2014-07-24 15:00:00		13.0	56.8678	164.051	289.033	1.60396
2014-07-24 16:00:00		13.0	56.8678	164.051	290.761	1.61761
2014-07-24 17:00:00		13.0	56.8678	164.051	283.814	1.56273
2014-07-24 18:00:00		13.0	56.8678	164.051	276.18	1.50242
2014-07-24 19:00:00		13.0	56.8678	164.051	283.191	1.55781
2014-07-24 20:00:00		13.0	56.8678	164.051	289.523	1.60783
2014-07-24 21:00:00		13.0	56.8678	164.051	301.299	1.70086
2014-07-24 22:00:00		13.0	56.8678	164.051	323.036	1.87259
2014-07-24 23:00:00		13.0	56.8678	164.051	324.548	1.88453
2014-07-25 00:00:00		13.0	56.8678	164.051	319.57	1.8452
2014-07-25 01:00:00		13.0	56.8678	164.051	320.837	1.85521
2014-07-25 02:00:00		13.0	56.8678	164.051	326.576	1.90055
2014-07-25 03:00:00		13.0	56.8678	164.051	335.799	1.97341
2014-07-25 04:00:00		13.0	56.8678	164.051	339.85	2.00542
2014-07-25 05:00:00		13.0	56.8678	164.051	346.503	2.05798
2014-07-25 06:00:00		13.0	56.8678	164.051	345.655	2.05128
2014-07-25 07:00:00		13.0	56.8678	164.051	345.791	2.05235
2014-07-25 08:00:00		13.0	56.8678	164.051	351.955	2.10104
2014-07-25 09:00:00		13.0	56.8678	164.051	346.525	2.05815
2014-07-25 10:00:00		13.0	56.8678	164.051	348.794	2.07607
2014-07-25 11:00:00		13.0	56.8678	164.051	357.781	2.14707
2014-07-25 12:00:00		13.0	56.8678	164.051	348.736	2.07561
2014-07-25 13:00:00		13.0	56.8678	164.051	334.86	1.96599
2014-07-25 14:00:00		13.0	56.8678	164.051	332.278	1.9456
2014-07-25 15:00:00		13.0	56.8678	164.051	339.226	2.00048
2014-07-25 16:00:00		13.0	56.8678	164.051	357.607	2.1457
2014-07-25 17:00:00		13.0	56.8678	164.051	348.906	2.07695
2014-07-25 18:00:00		13.0	56.8678	164.051	342.372	2.02534
2014-07-25 19:00:00		13.0	56.8678	164.051	344.423	2.04154
2014-07-25 20:00:00		13.0	56.8678	164.051	331.364	1.93838
2014-07-25 21:00:00		13.0	56.8678	164.051	331.313	1.93797
2014-07-25 22:00:00		13.0	56.8678	164.051	320.236	1.85047
2014-07-25 23:00:00		13.0	56.8678	164.051	323.023	1.87248
2014-07-26 00:00:00		13.0	56.8678	164.051	391.659	2.41471
2014-07-26 01:00:00		13.0	56.8678	164.051	427.657	2.69909
2014-07-26 02:00:00		13.0	56.8678	164.051	401.822	2.495
2014-07-26 03:00:00		13.0	56.8678	164.051	394.633	2.4382
2014-07-26 04:00:00		13.0	56.8678	164.051	398.516	2.46888
2014-07-26 05:00:00		13.0	56.8678	164.051	388.995	2.39366
2014-07-26 06:00:00		13.0	56.8678	164.051	386.636	2.37503
2014-07-26 07:00:00		13.0	56.8678	164.051	392.748	2.42331
2014-07-26 08:00:00		13.0	56.8678	164.051	392.534	2.42162
2014-07-26 09:00:00		13.0	56.8678	164.051	389.288	2.39598
2014-07-26 10:00:00		13.0	56.8678	164.051	384.948	2.36169
2014-07-26 11:00:00		13.0	56.8678	164.051	397.333	2.45953
2014-07-26 12:00:00		13.0	56.8678	164.051	386.41	2.37324
2014-07-26 13:00:00		13.0	56.8678	164.051	377.683	2.3043
2014-07-26 14:00:00		13.0	56.8678	164.051	362.451	2.18397
2014-07-26 15:00:00		13.0	56.8678	164.051	361.116	2.17342
2014-07-26 16:00:00		13.0	56.8678	164.051	366.221	2.21374
2014-07-26 17:00:00		13.0	56.8678	164.051	347.192	2.06342
2014-07-26 18:00:00		13.0	56.8678	164.051	339.742	2.00456
2014-07-26 19:00:00		13.0	56.8678	164.051	344.206	2.03983
2014-07-26 20:00:00		13.0	56.8678	164.051	353.736	2.11511
2014-07-26 21:00:00		13.0	56.8678	164.051	364.935	2.20359
2014-07-26 22:00:00		13.0	56.8678	164.051	356.716	2.13865
2014-07-26 23:00:00		13.0	56.8678	164.051	335.405	1.9703
2014-07-27 00:00:00		13.0	56.8678	164.051	360.447	2.16813
2014-07-27 01:00:00		13.0	56.8678	164.051	419.845	2.63738
2014-07-27 02:00:00		13.0	56.8678	164.051	448.008	2.85986
2014-07-27 03:00:00		13.0	56.8678	164.051	444.195	2.82974
2014-07-27 04:00:00		13.0	56.8678	164.051	423.433	2.66572
2014-07-27 05:00:00		13.0	56.8678	164.051	402.197	2.49796
2014-07-27 06:00:00		13.0	56.8678	164.051	402.635	2.50142
2014-07-27 07:00:00		13.0	56.8678	164.051	416.828	2.61354
2014-07-27 08:00:00		13.0	56.8678	164.051	419.853	2.63744
2014-07-27 09:00:00		13.0	56.8678	164.051	415.83	2.60565
2014-07-27 10:00:00		13.0	56.8678	164.051	421.527	2.65066
2014-07-27 11:00:00		13.0	56.8678	164.051	428.08	2.70243
2014-07-27 12:00:00		13.0	56.8678	164.051	414.092	2.59193
2014-07-27 13:00:00		13.0	56.8678	164.051	403.167	2.50562
2014-07-27 14:00:00		13.0	56.8678	164.051	424.426	2.67356
2014-07-27 15:00:00		13.0	56.8678	164.051	443.903	2.82743
2014-07-27 16:00:00		13.0	56.8678	164.051	458.891	2.94584
2014-07-27 17:00:00		13.0	56.8678	164.051	429.123	2.71067
2014-07-27 18:00:00		13.0	56.8678	164.051	362.536	2.18463
2014-07-27 19:00:00		13.0	56.8678	164.051	339.895	2.00577
2014-07-27 20:00:00		13.0	56.8678	164.051	352.035	2.10168
2014-07-27 21:00:00		13.0	56.8678	164.051	360.658	2.16979
2014-07-27 22:00:00		13.0	56.8678	164.051	364.607	2.201
2014-07-27 23:00:00		13.0	56.8678	164.051	367.091	2.22062
2014-07-28 00:00:00		13.0	56.8678	164.051	357.023	2.14109
2014-07-28 01:00:00		13.0	56.8678	164.051	384.324	2.35676
2014-07-28 02:00:00		13.0	56.8678	164.051	420.284	2.64084
2014-07-28 03:00:00		13.0	56.8678	164.051	419.702	2.63625
2014-07-28 04:00:00		13.0	56.8678	164.051	399.053	2.47311
2014-07-28 05:00:00		13.0	56.8678	164.051	412.59	2.58006
2014-07-28 06:00:00		13.0	56.8678	164.051	416.204	2.60861
2014-07-28 07:00:00		13.0	56.8678	164.051	410.592	2.56427
2014-07-28 08:00:00		13.0	56.8678	164.051	389.985	2.40148
2014-07-28 09:00:00		13.0	56.8678	164.051	365.162	2.20538
2014-07-28 10:00:00		13.0	56.8678	164.051	366.307	2.21443
2014-07-28 11:00:00		13.0	56.8678	164.051	370.685	2.24901
2014-07-28 12:00:00		13.0	56.8678	164.051	375.749	2.28902
2014-07-28 13:00:00		13.0	56.8678	164.051	381.326	2.33308
2014-07-28 14:00:00		13.0	56.8678	164.051	369.415	2.23898
2014-07-28 15:00:00		13.0	56.8678	164.051	380.952	2.33012
2014-07-28 16:00:00		13.0	56.8678	164.051	411.654	2.57266
2014-07-28 17:00:00		13.0	56.8678	164.051	414.9	2.59831
2014-07-28 18:00:00		13.0	56.8678	164.051	389.286	2.39596
2014-07-28 19:00:00		13.0	56.8678	164.051	358.973	2.15648
2014-07-28 20:00:00		13.0	56.8678	164.051	358.894	2.15586
2014-07-28 21:00:00		13.0	56.8678	164.051	373.109	2.26816
2014-07-28 22:00:00		13.0	56.8678	164.051	375.164	2.28439
2014-07-28 23:00:00		13.0	56.8678	164.051	371.712	2.25712
2014-07-29 00:00:00		13.0	56.8678	164.051	380.374	2.32555
2014-07-29 01:00:00		13.0	56.8678	164.051	388.988	2.39361
2014-07-29 02:00:00		13.0	56.8678	164.051	399.155	2.47392
2014-07-29 03:00:00		13.0	56.8678	164.051	411.88	2.57446
2014-07-29 04:00:00		13.0	56.8678	164.051	447.003	2.85192
2014-07-29 05:00:00		13.0	56.8678	164.051	476.535	3.08523
2014-07-29 06:00:00		13.0	56.8678	164.051	476.571	3.08551
2014-07-29 07:00:00		13.0	56.8678	164.051	478.302	3.09919
2014-07-29 08:00:00		13.0	56.8678	164.051	481.236	3.12236
2014-07-29 09:00:00		13.0	56.8678	164.051	490.546	3.19591
2014-07-29 10:00:00		13.0	56.8678	164.051	523.983	3.46006
2014-07-29 11:00:00		13.0	56.8678	164.051	595.453	4.02468
2014-07-29 12:00:00		13.0	56.8678	164.051	640.732	4.38239
2014-07-29 13:00:00		13.0	56.8678	164.051	652.249	4.47336
2014-07-29 14:00:00		13.0	56.8678	164.051	647.246	4.43384
2014-07-29 15:00:00		13.0	56.8678	164.051	654.903	4.49433
2014-07-29 16:00:00		13.0	56.8678	164.051	653.134	4.48036
2014-07-29 17:00:00		13.0	56.8678	164.051	728.523	5.07593
2014-07-29 18:00:00		13.0	56.8678	164.051	728.932	5.07916
2014-07-29 19:00:00		13.0	56.8678	164.051	629.796	4.29598
2014-07-29 20:00:00		13.0	56.8678	164.051	641.366	4.38739
2014-07-29 21:00:00		13.0	56.8678	164.051	642.509	4.39642
2014-07-29 22:00:00		13.0	56.8678	164.051	673.919	4.64456
2014-07-29 23:00:00		13.0	56.8678	164.051	658.939	4.52622
2014-07-30 00:00:00		13.0	56.8678	164.051	571.404	3.83469
2014-07-30 01:00:00		13.0	56.8678	164.051	525.564	3.47256
2014-07-30 02:00:00		13.0	56.8678	164.051	490.048	3.19198
2014-07-30 03:00:00		13.0	56.8678	164.051	467.582	3.0145
2014-07-30 04:00:00		13.0	56.8678	164.051	466.9	3.00911
2014-07-30 05:00:00		13.0	56.8678	164.051	467.917	3.01714
2014-07-30 06:00:00		13.0	56.8678	164.051	481.506	3.1245
2014-07-30 07:00:00		13.0	56.8678	164.051	535.092	3.54783
2014-07-30 08:00:00		13.0	56.8678	164.051	574.048	3.85558
2014-07-30 09:00:00		13.0	56.8678	164.051	590.789	3.98783
2014-07-30 10:00:00		13.0	56.8678	164.051	599.722	4.0584
2014-07-30 11:00:00		13.0	56.8678	164.051	596.818	4.03546
2014-07-30 12:00:00		13.0	56.8678	164.051	600.614	4.06545
2014-07-30 13:00:00		13.0	56.8678	164.051	594.909	4.02039
2014-07-30 14:00:00		13.0	56.8678	164.051	596.13	4.03003
2014-07-30 15:00:00		13.0	56.8678	164.051	617.502	4.19886
2014-07-30 16:00:00		13.0	56.8678	164.051	616.355	4.18981
2014-07-30 17:00:00		13.0	56.8678	164.051	597.926	4.04421
2014-07-30 18:00:00		13.0	56.8678	164.051	567.174	3.80127
2014-07-30 19:00:00		13.0	56.8678	164.051	539.339	3.58138
2014-07-30 20:00:00		13.0	56.8678	164.051	538.376	3.57377
2014-07-30 21:00:00		13.0	56.8678	164.051	525.804	3.47445
2014-07-30 22:00:00		13.0	56.8678	164.051	559.296	3.73904
2014-07-30 23:00:00		13.0	56.8678	164.051	613.728	4.16905
2014-07-31 00:00:00		13.0	56.8678	164.051	607.156	4.11713
2014-07-31 01:00:00		13.0	56.8678	164.051	599.748	4.05861
2014-07-31 02:00:00		13.0	56.8678	164.051	622.442	4.23789
2014-07-31 03:00:00		13.0	56.8678	164.051	698.346	4.83753
2014-07-31 04:00:00		13.0	56.8678	164.051	735.735	5.1329
2014-07-31 05:00:00		13.0	56.8678	164.051	705.791	4.89635
2014-07-31 06:00:00		13.0	56.8678	164.051	668.011	4.59789
2014-07-31 07:00:00		13.0	56.8678	164.051	658.14	4.5199
2014-07-31 08:00:00		13.0	56.8678	164.051	691.079	4.78012
2014-07-31 09:00:00		13.0	56.8678	164.051	671.512	4.62555
2014-07-31 10:00:00		13.0	56.8678	164.051	610.913	4.14682
2014-07-31 11:00:00		13.0	56.8678	164.051	586.23	3.95181
2014-07-31 12:00:00		13.0	56.8678	164.051	558.226	3.73058
2014-07-31 13:00:00		13.0	56.8678	164.051	520.487	3.43245
2014-07-31 14:00:00		13.0	56.8678	164.051	554.365	3.70008
2014-07-31 15:00:00		13.0	56.8678	164.051	606.71	4.11361
2014-07-31 16:00:00		13.0	56.8678	164.051	599.9	4.05981
[truncated: 1,755 more rows]
