# Supplementary material for: Return of warm conditions in the southeastern Bering Sea: Physics to fluorescence
Source: PLoS One. 2017 Sep 28;12(9):e0185464. doi: 10.1371/journal.pone.0185464 (PMC5619787; doi:10.1371/journal.pone.0185464)
Supplement: S3 Data — Nitrate concentrations collected on the Bering Sea shelf (2013–2016) and presented in Fig 7. (XLSX) [file pone.0185464.s003.xlsx]

## Sheet: bottom_nitrite_data_170406
Date	NO2 (uM)
2003-10-08 19:25:00	0.22
2003-10-09 00:57:00	0.64
2004-09-03 19:01:00	0.06
2004-09-07 20:26:00	0.3
2004-09-20 04:21:00	0.17
2004-09-23 22:20:00	0.09
2004-09-24 15:01:00	0.34
2004-09-25 04:15:00	0.08
2005-09-26 08:31:00	0.46
2005-09-26 09:37:00	0.85
2005-09-26 10:48:00	3.33
2005-09-26 11:52:00	3.98
2005-09-26 13:00:00	4.71
2005-09-26 14:06:00	4.25
2005-09-26 15:14:00	4.53
2005-09-26 16:21:00	4.79
2005-09-26 17:33:00	3.92
2005-09-26 23:53:00	4.59
2005-09-27 01:21:00	3.87
2005-09-27 03:06:00	4.61
2005-09-27 05:50:00	1.39
2005-09-27 07:29:00	2.98
2005-09-27 08:43:00	4.01
2005-09-27 09:46:00	0.61
2005-09-27 10:46:00	1.03
2005-09-27 11:56:00	1.37
2005-09-27 13:04:00	1.62
2005-09-27 14:07:00	1.02
2005-09-27 15:15:00	1.15
2005-09-27 16:29:00	1.06
2005-09-27 17:41:00	1.26
2005-09-27 18:55:00	0.85
2005-09-27 20:04:00	1.01
2005-09-27 21:12:00	1.15
2005-09-27 22:19:00	1.11
2005-09-27 23:22:00	0.96
2005-09-28 00:27:00	0.82
2005-09-28 01:44:00	0.28
2005-09-28 04:16:00	0.05
2005-10-01 19:20:00	1.2
2005-10-01 23:41:00	1.94
2005-10-02 03:27:00	0.32
2005-10-02 14:55:00	2.07
2005-10-02 18:43:00	0.11
2005-10-03 22:37:00	0.39
2006-08-24 14:57:00	0.075
2006-08-31 19:50:00	0.1
2006-09-01 00:08:00	0.093
2006-09-11 23:05:00	0.089
2006-09-12 15:00:00	0.134
2006-09-12 19:00:00	0.295
2006-09-18 15:00:00	0.147
2006-09-18 19:45:00	0.058
2006-09-19 04:30:00	0.113
2006-09-28 18:20:00	0.0048854
2006-09-29 00:06:00	0.111162
2006-09-29 18:41:00	0.0750366
2006-09-30 10:11:00	0.072825
2006-09-30 12:23:00	0.0695449
2006-09-30 13:56:00	0.0653867
2006-09-30 15:05:00	0.06936
2006-09-30 16:16:00	0.0851166
2006-09-30 17:53:00	0.163697
2006-09-30 20:31:00	0.166513
2006-09-30 22:17:00	0.226245
2006-09-30 23:33:00	0.193399
2006-10-01 00:54:00	0.195746
2006-10-01 02:27:00	0.164698
2006-10-01 03:42:00	0.205384
2006-10-01 04:56:00	0.15713
2006-10-01 06:48:00	0.162995
2006-10-01 08:14:00	0.14982
2006-10-01 09:50:00	0.168316
2006-10-01 11:38:00	0.228256
2006-10-01 14:27:00	0.107961
2006-10-01 16:14:00	0.106516
2006-10-01 19:19:00	0.217774
2006-10-01 21:23:00	0.190856
2006-10-02 00:04:00	0.282308
2006-10-02 00:53:00	0.205823
2006-10-02 02:05:00	0.149402
2006-10-02 03:59:00	0.152399
2006-10-02 05:14:00	0.174139
2006-10-02 06:24:00	0.228328
2006-10-02 07:51:00	0.217278
2006-10-02 09:23:00	0.218895
2007-04-15 06:57:00	0.11
2007-04-15 09:40:00	0.12
2007-04-15 11:47:00	0.12
2007-04-15 14:03:00	0.15
2007-04-15 15:37:00	0.18
2007-04-15 19:59:00	0.16
2007-04-15 22:29:00	0.19
2007-04-16 05:58:00	0.13
2007-04-16 09:54:00	0.12
2007-04-16 14:03:00	0.11
2007-04-16 15:57:00	0.14
2007-04-16 19:07:00	0.16
2007-04-16 21:29:00	0.12
2007-04-16 23:14:00	0.19
2007-04-17 00:37:00	0.14
2007-04-17 07:11:00	0.1
2007-04-17 09:26:00	0.09
2007-04-17 12:40:00	0.1
2007-04-17 15:15:00	0.1
2007-04-17 16:58:00	0.15
2007-04-17 20:03:00	0.11
2007-04-17 21:45:00	0.13
2007-04-18 01:19:00	0.11
2007-04-18 02:39:00	0.12
2007-04-24 04:07:00	0.09
2007-04-24 06:30:00	0.12
2007-04-24 21:37:00	0.17
2007-04-25 03:29:00	0.4
2007-04-30 00:43:00	0.26
2007-04-30 02:16:00	0.22
2007-04-30 06:08:00	0.2
2007-04-30 08:37:00	0.16
2007-05-06 06:53:00	0.16
2007-05-06 11:05:00	0.16
2007-05-06 13:31:00	0.16
2007-05-07 02:07:00	0.14
2007-05-07 05:23:00	0.12
2007-05-07 08:29:00	0.12
2007-05-07 15:29:00	0.11
2007-05-07 19:42:00	0.14
2007-05-08 02:22:00	0.11
2007-05-08 21:36:00	0.42
2007-09-20 14:49:00	0.077
2007-09-21 01:56:00	0.077
2007-09-29 21:33:00	0.161928
2007-09-30 00:15:00	0.0810803
2007-09-30 02:23:00	0.0521301
2007-09-30 05:03:00	0.0406921
2007-09-30 07:50:00	0.0407598
2007-09-30 10:18:00	0.0447509
2007-09-30 13:44:00	0.0802322
2007-09-30 16:49:00	0.0438932
2007-09-30 19:54:00	0.0616553
2007-09-30 22:35:00	0.0924842
2007-10-03 09:03:00	0.0909789
2007-10-04 03:07:00	0.0935552
2007-10-04 04:36:00	0.0841404
2007-10-04 06:11:00	0.0800167
2007-10-04 08:40:00	0.0696912
2007-10-05 22:53:00	0.108985
2007-10-06 01:10:00	0.185433
2007-10-06 02:36:00	0.169351
2007-10-06 04:33:00	0.125653
2007-10-06 06:06:00	0.111001
2007-10-06 07:57:00	0.126908
2007-10-06 09:13:00	0.0656532
2007-10-06 10:57:00	0.0759038
2007-10-06 12:31:00	0.103659
2007-10-06 14:06:00	0.0554633
2007-10-06 15:45:00	0.0535198
2007-10-06 17:48:00	0.0970223
2007-10-06 19:14:00	0.0764481
2007-10-06 21:05:00	0.0667258
2007-10-06 22:33:00	0.0698959
2007-10-07 00:20:00	0.175829
2007-10-07 01:50:00	0.165899
2008-04-04 10:37:00	0.16
2008-04-04 14:48:00	0.16
2008-04-05 03:27:00	0.16
2008-04-05 07:38:00	0.15
2008-04-05 17:00:00	0.07
2008-04-05 21:30:00	0.05
2008-04-06 09:53:00	0.06
2008-04-06 15:18:00	0.08
2008-04-07	0.07
2008-04-07 09:13:00	0.09
2008-04-13 07:42:00	0.11
2008-04-13 12:39:00	0.11
2008-04-13 13:35:00	0.11
2008-04-13 15:30:00	0.1
2008-04-13 22:13:00	0.1
2008-04-15 22:52:00	0.16
2008-04-16 03:46:00	0.17
2008-04-16 07:58:00	0.05
2008-04-16 11:06:00	0.05
2008-04-16 13:30:00	0.05
2008-04-17 09:45:00	0.05
2008-04-30 08:10:00	0.06
2008-04-30 10:17:00	0.04
2008-04-30 12:46:00	0.04
2008-05-01 03:15:00	0.09
2008-05-01 04:40:00	0.08
2008-05-01 06:05:00	0.07
2008-05-01 07:40:00	0.08
2008-05-01 09:03:00	0.06
2008-05-01 10:41:00	0.09
2008-05-01 12:57:00	0.06
2008-05-01 17:51:00	0.06
2008-05-01 19:42:00	0.1
2008-05-01 21:27:00	0.11
2008-05-01 23:19:00	0.1
2008-05-02 02:13:00	0.09
2008-05-02 04:56:00	0.08
2008-05-02 06:58:00	0.07
2008-05-02 10:16:00	0.05
2008-05-02 12:07:00	0.03
2008-05-02 14:07:00	0.02
2008-05-02 15:27:00	0.03
2008-05-02 17:08:00	0.02
2008-05-02 18:33:00	0.02
2008-05-02 22:12:00	0.05
2008-07-09 17:06:00	0.02
2008-07-09 20:08:00	0.2
2008-07-10 00:25:00	0.14
2008-07-10 04:05:00	0.12
2008-07-10 08:35:00	0.11
2008-07-10 13:15:00	0.14
2008-07-10 16:34:00	0.17
2008-07-10 18:29:00	0.14
2008-07-12 04:31:00	0.09
2008-07-12 18:18:00	0.05
2008-07-23 03:08:00	0.08
2008-07-23 07:40:00	0.09
2008-07-23 10:15:00	0.07
2008-07-23 13:37:00	0.09
2008-07-23 16:00:00	0.1
2008-07-23 17:32:00	0.1
2008-07-23 19:45:00	0.16
2008-07-24 02:39:00	0.08
2008-07-24 05:51:00	0.07
2008-07-24 06:40:00	0.07
2008-07-27 11:01:00	0.06
2008-07-27 12:48:00	0.11
2008-07-27 14:15:00	0.14
2008-07-27 15:36:00	0.15
2008-07-27 16:17:00	0.13
2008-07-27 18:07:00	0.12
2008-07-27 19:37:00	0.15
2008-07-27 20:59:00	0.14
2008-07-27 23:19:00	0.15
2008-07-28 01:03:00	0.17
2008-07-28 02:46:00	0.13
2008-07-28 04:16:00	0.12
2008-07-28 05:26:00	0.1
2008-07-28 06:38:00	0.08
2008-07-28 08:06:00	0.08
2008-07-28 09:09:00	0.07
2008-07-28 10:28:00	0.06
2008-07-28 11:46:00	0.08
2008-07-28 12:45:00	0.08
2008-07-28 13:47:00	0.09
2008-07-28 14:48:00	0.1
2008-07-28 15:48:00	0.1
2008-07-28 17:22:00	0.11
2008-07-28 18:19:00	0.13
2008-07-28 19:28:00	0.14
2008-07-28 20:27:00	0.12
2008-08-27 18:26:00	0.240221
2008-08-27 20:49:00	0.187294
2008-08-27 22:41:00	0.0757607
2008-08-28 01:11:00	0.0877364
2008-08-28 03:05:00	0.0662313
2008-08-28 05:01:00	0.0866667
2008-08-28 07:11:00	0.0944058
2008-08-30 16:43:00	0.0811775
2008-08-30 20:32:00	0.101196
2008-09-01 15:06:00	0.107449
2008-09-01 16:53:00	0.112502
2008-09-01 18:35:00	0.109512
2008-09-01 19:58:00	0.113789
2008-09-01 21:35:00	0.131175
2008-09-01 22:52:00	0.10484
2008-09-02 00:29:00	0.124665
2008-09-02 01:49:00	0.0870095
2008-09-02 03:22:00	0.0867897
2008-09-02 04:49:00	0.110316
2008-09-02 06:29:00	0.116379
2008-09-02 07:43:00	0.112054
2008-09-02 09:20:00	0.117989
2008-09-02 10:44:00	0.0810719
2008-09-02 12:20:00	0.080117
2008-09-02 13:31:00	0.0811352
2008-09-02 15:15:00	0.078397
2008-09-02 16:28:00	0.0744699
2008-09-02 18:16:00	0.0908985
2008-09-02 21:27:00	0.0710292
2008-09-02 23:21:00	0.0825794
2008-09-03 01:30:00	0.0577594
2008-09-03 02:54:00	0.0790507
2008-09-03 04:11:00	0.0678698
2008-09-03 05:50:00	0.0880127
2008-09-03 07:05:00	0.117896
2008-09-03 08:37:00	0.116833
2008-09-03 09:53:00	0.158211
2008-09-03 11:31:00	0.245949
2008-09-25 21:03:00	0.092
2009-04-07 12:28:00	0.19
2009-04-07 14:35:00	0.17
2009-04-08 05:57:00	0.1
2009-04-08 11:14:00	0.09
2009-04-08 16:10:00	0.08
2009-04-08 21:22:00	0.13
2009-04-09 00:23:00	0.11
2009-04-09 04:29:00	0.12
2009-04-09 11:18:00	0.16
2009-04-09 15:00:00	0.1
2009-04-09 16:17:00	0.07
2009-04-09 19:23:00	0.12
2009-04-17 01:37:00	0.09
2009-04-17 11:24:00	0.15
2009-04-17 15:29:00	0.13
2009-04-28 08:07:00	0.08
2009-04-28 10:15:00	0.1
2009-04-28 11:29:00	0.08
2009-04-28 20:35:00	0.11
2009-05-01 16:04:00	0.09
2009-05-02 00:16:00	0.09
2009-05-03 06:46:00	0.08
2009-05-05 01:47:00	0.07
2009-05-05 03:20:00	0.07
2009-05-05 05:41:00	0.07
2009-05-05 07:46:00	0.07
2009-05-05 09:30:00	0.07
2009-05-05 11:52:00	0.06
2009-05-05 14:22:00	0.08
2009-05-05 18:37:00	0.08
2009-05-05 21:09:00	0.08
2009-05-05 23:06:00	0.12
2009-05-06 01:05:00	0.14
2009-05-06 03:09:00	0.13
2009-05-06 04:56:00	0.13
2009-05-07 10:43:00	0.14
2009-05-07 12:33:00	0.13
2009-05-07 15:35:00	0.1
2009-05-07 16:26:00	0.1
2009-05-07 18:22:00	0.12
2009-05-07 20:27:00	0.12
2009-05-07 21:53:00	0.11
2009-05-08 00:11:00	0.09
2009-05-08 01:48:00	0.07
2009-05-08 03:29:00	0.07
2009-05-08 05:06:00	0.06
2009-05-08 06:30:00	0.05
2009-05-08 08:01:00	0.05
2009-05-08 09:33:00	0.05
2009-06-28 05:15:00	0.16
2009-06-30 13:01:00	0.11
2009-06-30 15:07:00	0.12
2009-06-30 17:03:00	0.11
2009-06-30 20:26:00	0.08
2009-07-01 19:38:00	0.02
2009-07-01 23:19:00	0.09
2009-07-02 01:36:00	0.12
2009-07-02 03:52:00	0.14
2009-07-02 08:33:00	0.14
2009-07-02 10:41:00	0.18
2009-07-02 14:16:00	0.17
2009-07-06 02:02:00	0.11
2009-07-06 05:00:00	0.15
2009-07-06 07:13:00	0.13
2009-07-06 09:28:00	0.16
2009-07-06 12:53:00	0.18
2009-07-06 15:13:00	0.06
2009-07-06 19:49:00	0.05
2009-07-06 22:14:00	0.03
2009-07-07 09:15:00	0.07
2009-07-08 18:48:00	0.07
2009-07-08 20:41:00	0.06
2009-07-08 22:00:00	0.07
2009-07-08 23:15:00	0.08
2009-07-09 00:46:00	0.11
2009-07-09 02:05:00	0.09
2009-07-09 03:26:00	0.16
2009-07-09 04:58:00	0.17
2009-07-09 06:16:00	0.14
2009-07-09 07:44:00	0.16
2009-07-09 09:41:00	0.15
2009-07-09 10:54:00	0.13
2009-07-09 13:00:00	0.14
2009-07-09 14:14:00	0.15
2009-07-09 15:28:00	0.14
2009-07-09 16:50:00	0.18
2009-07-09 19:04:00	0.26
2009-07-09 20:18:00	0.2
2009-07-09 21:37:00	0.13
2009-07-09 22:54:00	0.11
2009-07-10 00:11:00	0.12
2009-07-10 01:36:00	0.18
2009-07-10 02:56:00	0.09
2009-07-10 04:18:00	0.08
2009-07-10 05:45:00	0.12
2009-09-01 16:14:00	0.094878
2009-09-01 22:03:00	0.0911
2009-09-03 21:02:00	0.186245
2009-09-04 02:20:00	0.168689
2009-09-14 01:54:00	0.128031
2009-09-14 06:17:00	0.193929
2009-09-14 20:53:00	0.0989
2009-09-22 01:34:00	0.093
2009-09-28 23:01:00	0.0518405
2009-09-29 01:46:00	0.0448469
2009-09-29 03:01:00	0.0467324
2009-09-29 04:45:00	0.0511205
2009-09-29 06:07:00	0.0553624
2009-09-29 07:48:00	0.0438612
2009-09-29 09:55:00	0.0477987
2009-09-29 12:53:00	0.110999
2009-09-29 15:02:00	0.0484707
2009-09-29 23:28:00	0.0802802
2009-09-30 01:15:00	0.0546379
2009-09-30 03:17:00	0.0575229
2009-09-30 04:54:00	0.0564236
2009-09-30 06:28:00	0.0672746
2009-09-30 07:52:00	0.0364815
2009-09-30 09:40:00	0.0616893
2009-09-30 11:07:00	0.105623
2009-09-30 12:34:00	0.0879444
2009-09-30 13:51:00	0.0682395
2009-09-30 15:33:00	0.0581998
2009-09-30 16:50:00	0.0956911
2009-09-30 18:26:00	0.0566733
2009-09-30 19:58:00	0.112643
2009-09-30 21:43:00	0.0908214
2009-09-30 23:01:00	0.0931471
2009-10-01 00:35:00	0.0981357
2009-10-01 01:43:00	0.0877826
2009-10-01 03:30:00	0.0973559
2009-10-03 21:59:00	0.229717
2009-10-03 21:59:00	0.221673
2009-10-05 22:53:00	0.0735685
2009-10-06 00:53:00	0.0431429
2009-10-06 03:06:00	0.0486949
2009-10-06 04:59:00	0.0364499
2009-10-06 07:07:00	0.0370136
2009-10-06 09:03:00	0.0439605
2009-10-06 11:14:00	0.067027
2010-03-20 12:03:00	0.01
2010-03-31 05:02:00	0.09
2010-03-31 07:42:00	0.1
2010-03-31 10:22:00	0.11
2010-03-31 14:43:00	0.09
2010-03-31 19:17:00	0.07
2010-04-01 01:46:00	0.06
2010-04-01 07:20:00	0.14
2010-04-01 09:37:00	0.08
2010-04-01 11:45:00	0.08
2010-04-01 15:15:00	0.06
2010-04-01 18:04:00	0.05
2010-04-01 21:12:00	0.03
2010-04-02 00:26:00	0.06
2010-04-02 02:35:00	0.06
2010-04-02 06:31:00	0.08
2010-04-02 09:48:00	0.07
2010-04-02 12:28:00	0.07
2010-04-02 15:17:00	0.11
2010-04-02 17:11:00	0.11
2010-04-02 20:56:00	0.13
2010-04-03 00:30:00	0.14
2010-05-23 10:01:00	0.07
2010-06-02 22:14:00	0.06
2010-06-02 23:56:00	0.06
2010-06-03 01:19:00	0.06
2010-06-03 02:47:00	0.05
2010-06-03 04:40:00	0.06
2010-06-03 06:57:00	0.06
2010-06-03 08:35:00	0.07
2010-06-03 10:41:00	0.08
2010-06-03 13:31:00	0.09
2010-06-03 15:00:00	0.12
2010-06-03 16:23:00	0.12
2010-06-03 18:43:00	0.13
2010-06-03 20:13:00	0.15
2010-06-03 21:45:00	0.13
2010-06-03 23:39:00	0.16
2010-06-04 02:22:00	0.18
2010-06-04 03:57:00	0.11
2010-06-04 05:39:00	0.08
2010-06-04 06:59:00	0.09
2010-06-04 08:29:00	0.07
2010-06-04 10:01:00	0.07
2010-06-04 18:59:00	0.07
2010-06-04 20:32:00	0.08
2010-06-04 22:03:00	0.08
2010-06-04 23:47:00	0.09
2010-06-09 05:37:00	0.14
2010-06-09 07:36:00	0.12
2010-06-09 11:09:00	0.1
2010-06-09 19:11:00	0.07
2010-06-09 23:21:00	0.06
2010-06-30 10:15:00	0.1
2010-06-30 14:41:00	0.14
2010-06-30 18:11:00	0.11
2010-06-30 21:11:00	0.13
2010-06-30 23:18:00	0.11
2010-07-02 01:26:00	0.09
2010-07-02 03:37:00	0.11
2010-07-02 08:01:00	0.11
2010-07-02 11:22:00	0.12
2010-07-02 13:33:00	0.14
2010-07-02 16:38:00	0.17
2010-07-02 19:13:00	0.16
2010-07-05 20:02:00	0.13
2010-07-05 22:18:00	0.17
2010-07-06 00:12:00	0.12
2010-07-06 02:07:00	0.11
2010-07-06 04:31:00	0.1
2010-07-06 06:28:00	0.13
2010-07-06 08:39:00	0.13
2010-07-06 10:41:00	0.1
2010-07-06 13:11:00	0.09
2010-07-06 15:30:00	0.08
2010-07-09 06:12:00	0.09
2010-07-09 07:45:00	0.12
2010-07-09 09:24:00	0.12
2010-07-09 11:59:00	0.13
2010-07-09 13:47:00	0.11
2010-07-09 15:40:00	0.1
2010-07-09 18:35:00	0.14
2010-07-09 20:11:00	0.2
2010-07-09 21:56:00	0.19
2010-07-09 23:39:00	0.2
2010-07-10 01:14:00	0.21
2010-07-10 03:21:00	0.21
2010-07-10 05:22:00	0.2
2010-07-10 06:50:00	0.19
2010-07-10 08:56:00	0.18
2010-07-10 10:26:00	0.17
2010-07-10 13:09:00	0.13
2010-07-10 15:01:00	0.12
2010-07-10 17:43:00	0.1
2010-07-10 19:04:00	0.09
2010-07-10 20:37:00	0.08
2010-07-10 22:30:00	0.07
2010-07-10 23:55:00	0.07
2010-07-11 01:24:00	0.08
2010-07-11 03:10:00	0.09
2010-08-27 17:26:00	0.0543498
2010-08-27 18:44:00	0.0588149
2010-08-27 20:00:00	0.0569919
2010-08-27 21:23:00	0.0599262
2010-08-27 22:48:00	0.0566886
2010-08-28 00:08:00	0.0899903
2010-08-28 01:41:00	0.0582307
2010-08-28 03:18:00	0.0615984
2010-08-28 05:10:00	0.0626136
2010-08-28 07:29:00	0.0719481
2010-08-28 09:21:00	0.110709
2010-08-28 10:52:00	0.0841787
2010-08-28 12:07:00	0.0831131
2010-08-28 13:16:00	0.102979
2010-08-28 14:31:00	0.130262
2010-08-28 15:40:00	0.134602
2010-08-28 17:08:00	0.144016
2010-08-28 18:16:00	0.185708
2010-08-28 19:25:00	0.226419
2010-08-28 20:38:00	0.174486
2010-08-28 22:15:00	0.0914508
2010-08-28 23:33:00	0.0820791
2010-08-29 01:22:00	0.055077
2010-08-29 02:31:00	0.0508967
2010-08-29 03:50:00	0.0586138
2010-08-29 05:04:00	0.0565365
2010-08-29 06:26:00	0.0635106
2010-08-29 07:27:00	0.0649731
2010-08-29 09:50:00	0.0627335
2010-08-30 11:32:00	0.172955
2010-08-30 13:37:00	0.13703
2010-08-31 06:26:00	0.168323
2010-08-31 07:57:00	0.177984
2010-08-31 09:31:00	0.182421
2010-08-31 11:00:00	0.116894
2010-08-31 12:31:00	0.0509739
2010-08-31 14:01:00	0.0513691
2010-08-31 15:30:00	0.0480468
2010-08-31 17:01:00	0.0701387
2010-08-31 18:34:00	0.128242
2010-09-02 08:40:00	0.183746
2010-09-02 10:44:00	0.0924655
2010-09-02 13:05:00	0.0769858
2010-09-02 15:06:00	0.0642352
2010-09-02 17:20:00	0.0480839
2010-09-02 19:57:00	0.0515255
2010-09-02 22:06:00	0.0941672
2010-09-10 15:54:00	0.101246
2010-09-10 20:28:00	0.0861
2010-09-13 03:04:00	0.0951
2010-09-14 03:00:00	0.0433
2010-09-14 20:34:00	0.159894
2010-09-15 03:30:00	0.0538
2010-09-15 15:39:00	0.0776
2010-09-15 19:50:00	0.0577
2010-09-18 15:50:00	0.141044
2010-09-18 20:32:00	0.122171
2010-09-19 00:46:00	0.091618
2010-09-30 05:27:00	0.15203
2010-09-30 06:41:00	0.0672433
2010-09-30 08:26:00	0.0571934
2010-09-30 10:02:00	0.0866103
2010-09-30 12:07:00	0.122286
2010-09-30 13:25:00	0.123924
2010-09-30 15:29:00	0.128928
2010-09-30 16:45:00	0.132027
2010-09-30 18:51:00	0.110785
2010-09-30 20:06:00	0.0922997
2010-09-30 22:09:00	0.0816461
2010-09-30 23:25:00	0.0767206
2010-10-01 05:04:00	0.0661868
2010-10-01 06:17:00	0.0694335
2010-10-01 08:13:00	0.0830105
2010-10-01 09:26:00	0.0976085
2010-10-03 23:16:00	0.225921
2010-10-04 16:05:00	0
2010-10-04 20:22:00	0.0615058
2010-10-07 06:15:00	0.21405
2010-10-08 01:13:00	0.222654
2011-05-20 19:17:00	0.0819157
2011-05-21 08:54:00	0.11879
2011-05-21 13:10:00	0.106272
2011-05-21 14:22:00	0.0988453
2011-05-21 16:05:00	0.0913504
2011-05-21 17:26:00	0.0916177
2011-05-21 19:15:00	0.0856616
2011-05-21 21:23:00	0.0849928
2011-05-22 00:26:00	0.0800428
2011-05-22 02:14:00	0.0867056
2011-05-22 04:07:00	0.0782666
2011-05-22 05:36:00	0.0784461
2011-05-22 07:30:00	0.0742377
2011-05-22 08:58:00	0.07331
2011-05-22 10:37:00	0.0719712
2011-05-22 12:01:00	0.0729823
2011-08-15 00:29:00	0.08
2011-08-24 12:00:00	0.11
2011-08-27 03:53:00	0.1
2011-08-28 01:00:00	0.08
2011-08-28 05:00:00	0.09
2011-08-29 23:56:00	0.2
2011-08-30 15:26:00	0.09
2011-08-30 19:45:00	0.13
2011-09-02 05:13:00	0.07
2011-09-02 15:32:00	0.19
2011-09-04 19:23:00	0.19
2011-09-05 02:40:00	0.1
2011-09-21 01:25:00	0.1
2011-09-21 06:01:00	0.07
2011-09-24 18:18:00	0.109444
2011-09-24 20:48:00	0.0881899
2011-09-24 22:39:00	0.116265
2011-09-25 01:31:00	0.132778
2011-09-25 03:36:00	0.115775
2014-05-11 16:11:00	0.1
2014-05-11 17:25:00	0.11
2014-05-11 18:42:00	0.12
2014-05-11 19:51:00	0.12
2014-05-11 21:19:00	0.1
2014-05-11 22:27:00	0.08
2014-05-12 00:02:00	0.09
2014-05-12 01:35:00	0.1
2014-05-12 02:24:00	0.11
2014-05-12 04:48:00	0.07
2014-05-12 06:31:00	0.06
2014-05-12 07:56:00	0.1
2014-09-09 05:15:00	0.18
2014-09-09 21:09:00	0.52
2014-09-10 06:22:00	0.41
2014-09-10 14:56:00	0.31
2014-09-18 03:10:00	0.133201
2014-09-18 16:34:00	0.0557
2014-09-21 16:05:00	0.236226
2014-09-21 20:59:00	0.426647
2014-09-23 23:17:00	1.02
2014-09-23 23:22:00	1.02
2014-09-24 00:24:00	0.92
2014-09-24 00:28:00	0.92
2014-09-24 01:38:00	0.68
2014-09-24 01:43:00	0.68
2014-09-24 02:45:00	0.6
2014-09-24 02:49:00	0.6
2014-09-24 04:00:00	0.47
2014-09-24 04:04:00	0.47
2014-09-24 05:06:00	0.38
2014-09-24 05:10:00	0.38
2014-09-24 06:31:00	0.34
2014-09-24 06:35:00	0.34
2014-09-24 07:24:00	0.08
2014-09-24 07:28:00	0.08
2014-09-24 08:27:00	0.07
2014-09-24 08:31:00	0.07
2014-09-24 10:14:00	0.0505383
2014-09-24 12:19:00	0.05
2014-09-24 12:23:00	0.05
2014-09-24 13:45:00	0.05
2014-09-24 13:49:00	0.05
2014-09-24 14:56:00	0.06
2014-09-24 15:00:00	0.06
2014-09-24 16:07:00	0.08
2014-09-24 16:12:00	0.08
2014-09-24 17:29:00	0.1
2014-09-24 17:33:00	0.1
2014-09-24 18:39:00	0.07
2014-09-24 18:43:00	0.07
2014-09-24 20:04:00	0.12
2014-09-24 20:09:00	0.12
2014-09-24 21:20:00	0.08
2014-09-24 21:24:00	0.08
2014-09-24 22:40:00	0.08
2014-09-24 23:50:00	0.08
2014-09-25 01:14:00	0.1
2014-09-25 02:17:00	0.09
2014-09-25 03:39:00	0.08
2014-09-25 03:43:00	0.08
2014-09-25 04:43:00	0.08
2014-09-25 05:54:00	0.07
2014-09-25 07:06:00	0.05
2014-09-25 08:28:00	0.05
2014-09-25 08:32:00	0.05
2014-09-25 09:31:00	0.05
2014-09-25 09:35:00	0.05
2014-09-25 10:40:00	0.06
2014-09-25 10:44:00	0.06
2014-09-27 15:40:00	0.18
2014-09-27 15:46:00	0.18
2014-09-27 23:03:00	1.33
2014-09-28 05:59:00	0.37
2014-09-28 06:05:00	0.37
2014-10-16 20:00:00	0.08
2015-09-26 17:29:00	0.69
2015-09-26 18:36:00	0.46
2015-09-26 19:50:00	0.3
2015-09-26 20:59:00	0.2
2015-09-26 22:21:00	0.25
2015-09-26 23:36:00	0.08
2015-09-27 01:46:00	0.07
2015-09-27 02:45:00	0.07
2015-09-27 04:43:00	0.06
2015-09-28 00:33:00	0.11
2015-09-28 02:30:00	0.06
2015-09-28 04:05:00	0.07
2015-09-28 05:38:00	0.08
2015-09-28 07:07:00	0.08
2015-09-28 08:21:00	0.1
2015-09-28 09:53:00	0.11
2015-09-28 11:08:00	0.11
2015-09-28 12:27:00	0.12
2015-09-28 13:41:00	0.12
2015-09-28 15:15:00	0.08
2015-09-28 16:33:00	0.07
2015-09-28 18:31:00	0.06
2015-09-28 19:43:00	0.12
2015-09-28 21:23:00	0.1
2015-09-28 22:58:00	0.09
2015-09-29 00:45:00	0.09
2015-09-29 02:16:00	0.09
2015-09-29 03:35:00	0.08
2015-09-30 06:49:00	0.12
2015-09-30 10:50:00	2.09
2016-09-13 02:49:00	1.11263
2016-09-13 13:21:00	0.734249
2016-09-12 23:01:00	0.626369
2016-09-29 17:14:00	0.692467
2016-09-29 19:31:00	2.06698
2016-09-29 21:42:00	6.46318
2016-09-29 23:31:00	7.27865
2016-09-30 21:43:00	7.99957
2016-09-30 23:54:00	5.88326
2016-10-01 01:54:00	1.26082
2016-10-01 11:11:00	0.180089
2016-10-01 13:51:00	0.180721
