# Supplementary material for: Return of warm conditions in the southeastern Bering Sea: Physics to fluorescence
Source: PLoS One. 2017 Sep 28;12(9):e0185464. doi: 10.1371/journal.pone.0185464 (PMC5619787; doi:10.1371/journal.pone.0185464)
Supplement: S4 Data — Chlorophyll fluorescence data collected by prowler and presented in Fig 6. (XLSX) [file pone.0185464.s004.xlsx]

## Sheet: prawler_depth
profile_number/sample_number	0	1	2	3	4	5	6	7	8	9	10	11	12	13	14	15	16	17	18	19	20	21	22	23	24	25	26	27	28	29	30	31	32	33	34	35	36	37	38	39	40	41	42	43	44	45	46	47	48
2	4.7	4.4	4.3	3.7	3.6	4.4	5.1	5.9	6.2	7.1	7.6	8.5	9	9.6	10.7	11.4	12.4	13.3	13.6	14.7	15.7	16.6	17.8	18.6	19.6	20.4	21.1	22.3	23.5	24.9	26.4	27.4	28.4	30	31.3	32.2	33.5	34.8	36.1	37.4	38.8	40.3	41.9	43.5	44.6	45.8	47.2
3	4.1	3.6	4	4.2	4.3	4.6	4.8	5.2	5.1	5.1	5.6	5.7	6	6.3	6.7	6.8	6.9	7.2	7.4	7.5	7.7	7.6	7.9	8.6	9	9.2	9.5	9.7	10.1	10.8	11.2	11.7	12.2	12.3	12.7	13.2	13.6	13.7	14.2	14.4	14.5	14.6	14.9	15.1	15.4	15.9	16.4	16.8	17
4	4	4.5	4.8	4.9	4.8	5.2	6.2	6.8	7.4	7.5	7.9	8.2	8.9	9.2	9.8	10.4	10.7	11.3	11.5	12	12.3	12.5	13.1	13.7	14.5	15.3	15.7	16.1	16.9	17.2	17.7	18.1	18.7	19.7	20.1	20.7	21.3	22.2	22.9	23.9	24.4	25.5	26.2	26.9	27.8	28.3	29.2	30.3	31.3
5	4.5	4.6	4.3	4	4	3.8	3.6	3.8	4.3	4.7	5.7	6.1	6.4	7.2	8.3	9.6	10.7	11.6	13.1	14.3	15.4	16.5	18	19	20.2	21.4	22.5	23.7	25.1	26.6	27.9	29.3	30.6	32.3	33.6	35	36.3	37.7	39.3	40.4	42	44	45.8	47.6
6	4.2	4	4.1	4.1	3.9	4.3	4.7	4.9	5.6	6.1	6.4	7.2	8.3	9.3	9.8	10.6	11.2	12.2	13.5	14.6	16	17.6	19	20.2	21.4	23.2	24.4	26	27.6	28.9	30.1	31.7	32.8	34.2	35.7	37.2	38.7	40.1	41.8	43.4	45	46.7
7	4.3	4	3.8	4.3	4.8	5.8	6.5	7	8	9	9.6	10.8	12	12.8	14.1	15.5	16.8	18.3	19.4	20.9	22.1	23.7	25.3	27	28.5	30.1	31.4	32.7	33.8	35.3	36.7	38.2	39.8	41.4	42.9	44.5	46	46.8
8	4	3.6	4.3	5	5.7	6.6	8.1	9	10	10.5	11.3	12.6	13.6	14.3	14.9	16.5	17.6	18.5	19.7	20.9	22.2	23.1	24.7	26.2	27.3	28.7	30	31	32.4	33.7	35	36.5	38.2	39.4	41.1	42.6	43.9	45.6	45.4
9	4.5	5	5.2	5.3	6	6.4	6.6	6.8	7.4	7.6	8	8.1	8.5	9.1	9.5	9.4	9.9	10.2	11.3	11.9	12.3	12.8	13.7	14.9	15.9	16.6	17.2	17.5	18.3	19.3	20.4	21.7	22.7	23.6	24.5	25.2	26.5	27.6	28.6	29.9	30.8	31.8	32.5	34	35.4	37	38.6	40.3	41.5
10	3.2	3.5	4.6	5.4	5.6	5.8	6.4	6.8	7.2	8.1	8.9	10	10.9	11.6	12.1	12.5	13.9	15.3	16.8	17.4	18.3	19	19.8	20.6	21.6	23.2	24.5	25.7	27.1	27.8	29.1	30.2	31.2	32.6	34.1	35.7	37.2	38.5	39.9	41.5	43.4	45.2	47.1
11	4	4.7	5.9	7.3	8.3	9.8	11.2	11.9	12.7	13.9	15.1	16.6	18.3	20	21.5	23.3	25.2	26.6	27.8	29.1	30.9	32.8	34.6	36.3	38.3	40.2	42.2	44.3	46.3
12	4.4	5.6	6.4	6.2	7.4	8	8.8	9.8	10	10.9	11.7	12.9	13.5	14.5	15.5	16.6	17.8	18.8	19.9	21.3	22.7	23.7	24.7	25.5	26.8	28.6	29.8	30.9	32.3	33.4	34.9	36.2	38	39.6	41.3	43.2	44.6	46.5	47.2
13	3	3	3.1	4.2	4.3	4.7	5.2	5.2	5	4.9	6	6.3	6.4	5.9	5.9	5.8	6.5	6.4	6.1	6	6.1	5.7	6	6.3	6.5	6.5	6.5	6.5	6	5.8	6	6	6.1	5.4	5.9	6.2	6.7	6.8	6.9	6.8	7.1	7.3	7	7.3	7.4	7.8	7.8	7.4	7.7
14	3.7	3.1	4	3.8	4.3	4.9	4.4	4.8	5.3	6	6.9	7.3	7.6	7.7	8.1	8.2	8.2	8.9	9.2	9.1	8.2	8.2	8.9	9.2	9.5	10	9.9	10	10.3	10.6	10.9	10.9	11.2	11.6	12.1	12.4	12	11.9	11.7	12.5	12.2	12.1	12.5	12.7	13.7	14.2	13.9	14.2	14.7
15	3.9	4.1	4.9	6.2	7.2	8.1	8.8	9.6	10.1	10.1	11.1	11.5	12.4	12.9	13.6	14.4	14.7	15.6	16.4	16.9	18.3	19.5	20.7	22.1	23.4	24.7	25.5	26.9	27.8	29.4	30.2	31.4	32.8	34.2	35.5	36.5	38.1	40	42	43.7	45.1	46.8	46.8
16	3.5	4.3	4.5	5.5	6.5	7.6	8.6	8.7	9.3	10	10.2	10.5	11.1	11.2	11.7	11.3	12.2	11.7	12.1	12.6	13.2	13.7	14.2	14.6	15.3	15.9	16.2	16.9	17.8	18.6	18.9	19.5	19.8	20.6	21	21.9	22.1	22.9	23.7	24.1	24.9	26.4	26.8	27.7	28.3	29.2	29.9	30.6	31.9
17	2.9	3.3	3.5	3.6	3.7	3.6	3.8	3.8	3.6	4	3.7	3.7	4.4	4.5	5	5.8	5.3	5.9	6.2	6.7	7.5	8.3	7.6	8.6	9.2	9.7	10.2	9.5	9.5	9.9	10.5	10.5	10.8	11	10.8	11.2	11	11.2	11.6	12.4	12.8	12.6	12.3	12.4	12.7	13.1	13.1	13.6	14.8
18	3.5	3.9	4.4	4.6	5.5	6.1	6.9	7.4	8.8	9.6	10.6	11.6	12.2	12.5	12.8	13.8	14.7	15.6	16.4	17	17.2	17.8	18.1	19.2	20.5	21.5	22.8	23	23.8	24.5	25.6	26.8	28.3	29.3	30.7	32.6	34.2	35.6	37.2	38.7	40.2	41.7	43.4	45.2	45.4
19	3.1	3.2	4	5	6.6	7.5	8.2	9.1	10	11	12	12.5	14.1	15	15.8	16.4	17.5	18.4	19.5	20.8	22.1	23.6	25.1	26.6	27.5	28	29.7	31.3	33.1	35	36.3	38	39.3	41.1	42.9	44.8	46.9
20	3.9	3.4	3.2	3.9	4.8	5.3	6	6.9	8.1	8.5	8.8	9.8	10.1	10.9	11.9	12.8	14.1	15.6	16.1	17.1	17.8	18.9	20.5	21	21.8	22.8	23.8	25	26	26.8	27.2	28	29.2	30.1	31.2	32.2	33.5	34.3	36	37.7	38.9	39.8	41.3	42.9	44.1	45.7	45.9
21	4.1	4.3	4.5	4.9	5.3	5.4	5.5	6.9	7.1	7.1	7.8	8.3	8.6	8.6	9.2	9.6	9.7	10.6	11.2	11.5	11.8	11.8	12.2	12.7	13.3	13.8	13.8	14.6	15	15.6	15.6	16.6	16.9	17.9	19	19.9	20.5	21.3	21.8	22.4	23.7	24.1	24.6	25.2	25.8	26	26.9	27.5	28.6
22	4.8	5.3	5.7	5.3	5.8	6.3	7	6.9	6.8	7.3	8.3	9.1	9.5	10.4	10.7	10.6	10.4	10.8	11.4	11.5	11.7	12	12.6	13.4	14	15.2	16	16.2	16.9	18.3	18.5	19	20.1	20.7	21.5	22.8	23.5	23.9	24.6	25.8	26.8	27.6	28.8	30.4	31.1	32.3	33.9	34.8	36
23	3.7	4.5	4.7	4.6	5	5.3	5.5	5.8	6.3	6.5	6.7	7.7	8.6	9.1	9.8	10.2	10.9	11.1	11.7	12.1	12.6	13.2	13.7	14.3	15.2	15	15.9	16.2	16.3	17.3	17.3	17.9	17.9	18.9	19.5	18.9	19.4	19.7	20.2	21	21.6	21.7	21.9	22.4	22.7	23.6	24.1	25.1	26
24	4	3.6	4	4.4	4.8	5.2	5.8	6	6.2	6.9	6.7	6.7	6.9	7.6	7.4	7.5	7.9	7.9	8.5	8.8	9.7	9.9	10	11	11.6	12.1	12.4	12.5	12.3	12.9	12.9	13	12.9	12.4	12.3	13	13.5	13.7	14.1	14.3	14.8	15.2	15.9	16	16.4	16.4	16.7	16.5	17
25	3.8	3.7	4	4.6	4.9	5.2	6.5	7.3	7.5	8.6	9.2	10	11	11.5	12.3	13.3	14.2	14.6	15.6	16.9	17.6	18	19.3	20.4	21.3	22.2	23.2	24.4	25.5	26.5	27.3	28.1	28.7	29.5	30.3	31.1	31.6	32.7	34.1	35.2	36.2	37.3	38.9	40.6	42	43.2	44.9	46.2	47.1
26	3.9	4.3	5.5	6.4	7.6	9.2	10.1	11.1	12.3	13.7	15.4	16.7	18	18.9	20.7	21.7	23.1	24.1	25.1	26.8	28.2	29.8	31.1	33	34.5	36.3	37.5	39.5	41.4	43.1	44.5	46	44.5
27	4	4.6	5.1	4.9	5.6	6.2	6.4	6.6	7.1	7.5	7.4	7.3	7.4	8.4	8.7	8.8	9.1	9.6	10.3	10.8	11.2	11.1	11.6	12.2	12.6	13.2	13.2	13.5	14.1	14.5	15	15.6	16.1	16.4	17	17.5	17.6	18.7	19.5	20.3	20.8	21.2	21.4	22.3	22.9	23.3	24.4	24.7	25.4
28	3.6	3.6	3.9	4.2	4.8	5.4	5.1	5.2	5.7	6	6.3	6.4	7	7.7	7.6	7.8	8.3	8.4	9	9.1	9.4	9.5	10	9.9	10.4	10.3	10.9	11.8	12.3	13	13.2	13.6	13.7	13.8	14.2	15.4	15.4	15.6	16.1	16.5	17.4	17.9	18.2	18.7	19	19.9	20.1	20.9	21.2
29	4.7	4.1	3.8	4.9	5.9	6.7	7.8	8.7	9.5	10.4	11.1	12.3	13.4	14.4	15.6	17	18.1	19.2	20.5	21.9	22.9	24.2	25.5	27	28.6	30.3	31.9	33.4	34.7	36	37.5	39	40.7	42	43.9	45.8
30	4	4.9	5.8	6.3	7.4	8.2	9.4	10.1	11	12.2	13.7	14.3	15.4	16.8	18.2	19.6	21.3	22.4	23.8	25.2	26.3	28	29.3	30.7	32.4	33.7	35.2	36.8	38.5	39.7	41.5	42.9	44.5	46.1	47
31	4.2	3.1	3.6	4.1	4.2	4.5	5.1	5.6	6.1	7.3	7.1	7.6	7.8	7.8	8.3	8.8	9.5	9.9	10.5	11	11.8	12.7	13.9	14.7	15.5	16.5	17.4	18.3	19.2	20.3	21.2	22.1	22.9	24.1	25.3	26.3	27.4	28.5	29.8	30.9	32.4	33.7	35.1	36.2	37.2	38.6	40.1	41.2	42.7
32	3.8	3.7	4.2	4.7	5.4	5.9	5.8	6	6.9	7.1	7.8	8.4	8.7	8.8	9.1	9.5	10.1	10.9	11.1	10.9	10.9	11.2	11.5	11.8	12.3	13.1	13.9	14	14.5	15	15.7	16.4	17	17.7	18.4	18.8	19.5	19.8	20.7	21.4	22.1	22.6	23.7	24.8	25.8	26.3	26.9	27.9	28.8
33	3.9	4	4.9	5.8	6.4	6.8	7.4	8.3	9.8	10.7	11.9	13	14.1	15.2	16.2	17	18.4	19.7	21.2	22.3	23.3	24.9	26.5	28	29.2	31	32.6	34.1	35.5	37.2	38.9	40.7	42.4	44.2	46.1	46.1
34	4.5	4.6	4.8	5.2	5.1	4.7	5	5.8	5.6	5.9	6.5	6.8	6.8	6.9	7.5	7.6	6.5	6.8	6.9	7.1	7.7	7.8	8.2	8.6	8.9	9.4	9.3	9.6	10.1	10.2	10.3	10.3	10.3	10.7	11.2	11.3	11.9	12.2	12.6	12.9	13.1	13.5	13.5	13.9	13.8	13.9	14.8	15.4	16
35	3.6	3.8	4.2	4.9	5.5	6.1	6.9	7.5	8	8.6	9	9.9	10.5	11.2	11.5	11.9	12.8	13.2	13.8	14	14.1	14.9	15.8	16.2	17.3	18.1	18.5	19.4	20.6	21.3	22.5	23.9	25.1	26.1	27.3	28.8	29.6	30.3	31.4	32.6	33.9	35.2	36.8	38.2	39.4	41	42.5	43.8	45.5
36	4.7	5.4	5.9	6.6	7.6	8.4	9.2	9.8	10.9	11.3	12	12.3	13	13.9	14.8	15.9	17.2	18.7	19.7	20.9	21.9	22.7	23.9	24.8	26.3	27.8	29.1	30.3	31.3	32.8	34.1	35.8	37.3	38.9	40.5	42.1	44.2	46.5	46.8
37	3.3	3.9	4.4	5.1	5.6	6.1	6.7	7.7	8.8	9.4	10.3	11.7	12.8	13.8	14.9	15	16.3	17.3	18.3	19.4	20.5	21.2	22.7	24.1	25.1	26.4	28.1	29.2	30.8	32.5	33.6	35	36.6	38.3	39.9	41.7	43.5	45.4	46.4
38	4.3	5	5.4	5.8	6.5	7.5	7.8	8.3	9.4	10	10.8	11.8	12.8	13.8	14.7	15.8	17.1	18.4	19.3	20.2	21.4	23.1	24.7	25.8	27.2	28.5	30.1	31.5	32.8	34.5	36.1	37.9	39.7	41.8	43.8	45.8
39	3.2	3.9	4.5	5.3	6.4	7.5	8.7	9.3	10.2	10.9	11.8	12	13.2	14.2	14.9	16.2	17.2	18.1	19.7	20.8	22.3	23.5	25.2	26.9	28.1	29.3	31.1	32.4	33.9	35.5	37.3	39.2	41	42.9	44.8	46.5
40	3.2	4.2	4.7	5.3	6.2	7.4	8.2	9	9.9	11.1	12.4	13.6	14.4	15.9	16.9	18	19.4	19.7	20.9	22.6	24.6	26.1	27.6	29.2	30.9	32.5	34	35.5	37	38.7	40.6	42.3	44.3	46.2	48.5
41	3.6	4.2	5	5.2	6.5	7.3	7.9	8.8	9.3	10.5	11.5	12.4	13.6	14.1	15.8	17	18.4	19.8	20.8	21.7	23.1	24.5	26.3	27.9	29.2	30.9	32.6	34.3	36	37.9	39.8	41.9	43.9	46.1	46.2
42	4.2	3.4	4.2	5.2	5.9	7.2	7.8	8.4	9.6	10.8	11.3	12.5	12.8	13.9	14.8	15.8	16.9	17.7	18.9	20	21.3	22.3	23.7	25.2	27	28.1	30.1	31.7	33.6	35.5	37.3	39.2	41.2	43.2	45.2	44.8
43	5.5	6.3	7.5	8.1	9.1	9.9	11	12.4	13.2	13.8	15.3	16.4	17.9	19.3	20.6	22.1	23.5	24.9	26.4	27.9	29.8	31.6	33.5	35.3	37.2	39.2	41.2	43.2	45.4	46.9
44	3.7	3.1	3.7	4.3	5.3	6.1	6.6	7.7	8.4	9.5	10.5	11.4	12.2	13.5	14.6	15.2	16.3	17.5	19.2	20.6	21.9	23.2	24.6	26.4	28.1	29.8	31.5	33	34.2	35.9	37.8	39.7	41.9	43.9	46	47.4
45	4.5	3.6	3.8	4.2	4.5	4.9	5.8	6.5	7.1	7.5	8	8.8	9.1	9	9.7	10.4	10.5	11.1	11.1	11.6	11.7	12.1	12.6	13.1	14.1	14.4	14.7	15.2	15.8	16.7	17.4	17.7	18.4	19	19.3	20	20.5	21.4	21.6	22.4	23.4	23.9	24.2	25.4	26.9	27.2	27.9	29.2	29.9
46	3.6	3.3	3.5	4.2	4.4	4.9	5.2	5.8	6.1	6.4	6.7	7.2	7.6	8	8.2	8.9	9.4	9.6	9.6	9.8	10.3	10.5	10.8	11.3	11.7	12.7	13.1	13.3	13.5	13.9	13.9	13.8	14.1	14.3	15.1	15.3	15.8	15.9	16.5	17	17.5	17.4	17.6	18.1	17.9	18.9	19.8	20.2	20
47	4.2	4	4.3	4.4	4.1	4.3	4.2	4.7	5.3	5.8	6.2	6.1	6.5	6.7	7.2	8.2	8.8	9.4	9.9	10.8	11.8	12.6	13.2	14	14.1	14.3	15.3	16	16.8	17.6	18.3	18.8	19.8	20.5	21.3	22	22.8	23	23.8	24.2	24.9	25.6	26.5	27.2	28.4	29.2	30.6	31.5	32.9
48	3.5	3.3	3.7	4.3	4.8	5.4	5.8	6.8	7.8	9.2	9.5	10.2	11.2	11.7	12.6	13.4	14.4	15.1	15.9	16.8	17.4	17.7	18.5	19.5	20.4	21.2	22.2	22.8	23.9	24.7	26.1	27.2	28	29.1	30.1	31.5	32.9	34.2	35.7	36.9	38	38.8	40.2	40.9	42.3	44	45.5	45.8
49	4.2	3.8	4.3	4.4	4.7	5.1	5.4	5.5	5.9	6.2	6.1	6.4	6.2	6.7	6.8	6.9	7.1	7.5	7.9	7.9	8.2	8.8	8.9	9.1	8.8	9.2	9.8	10.5	11.2	11.4	12.2	12.6	13.2	13.1	13.4	14.2	14.2	14.4	14.7	15.2	15.4	15.9	16.4	16.7	16.9	17.7	18.5	18.5	19.3
50	4.1	4.4	4.6	5.2	5.4	5.8	6.4	6.4	7	7.1	7.3	7.6	7.8	8.9	9.1	9.3	9.5	9.9	10	9.8	10.1	10.2	10.7	11.4	11.9	12.4	13.4	13.7	13.9	14.2	15.1	15.8	16	16.4	17.2	17.4	17.6	17.8	18	18.4	18.9	18.9	18.9	19.2	19.1	19.1	19.7	19.3	19.2
51	4.3	4	4.2	4.5	5	5.6	6.8	8	8.7	9.8	10.6	11.8	12.3	13.2	14.2	15.1	16	16.9	17.5	18.4	19.5	20.3	21.6	22.7	24.4	25.3	26.9	28.3	29.3	30.7	32.2	33.9	34.9	36.7	38.1	39.7	41.4	42.9	44.4	46.2
52	4.3	3.9	4.2	5.1	6.1	7.1	7.7	8.8	9.8	10.8	12.1	12.8	14.4	15.6	16.5	18	19	20.5	22.2	23.9	25.3	26.8	28.2	30.1	31.8	33.3	35.2	37	38.8	40.3	41.8	43.4	45	47
53	4.6	5.5	6	7	8.2	8.9	9.8	10.5	11.3	12.5	13.5	14.9	16.2	16.9	18.1	19.1	20.4	21.4	22.8	24	25.3	27	28.3	30.2	31.8	33.4	35.1	36.6	38.5	40.2	42	43.4	45.1	46.5
54	3.6	4.2	4.6	5	5.5	5.9	6.4	7	7.8	8.6	9	9.8	10.4	10.6	11.4	12.4	13.2	13.9	14.7	15.3	15.7	16.8	17.7	18.8	19.9	21.2	22.2	23.5	24.6	25.6	26.6	27.5	28.5	29.9	31.1	32.3	33.6	35	36.6	38	39.6	41.4	43.1	44.5	46.3	46.7
55	3.7	3	3.9	4.4	4.8	5.8	5.9	6.4	6.9	7.2	8.5	8.9	9.4	9.9	10.1	10.4	11.1	11.7	12.3	13.1	13.6	14.2	14.9	15.8	16.5	17.2	18	19.1	20.1	21.3	22.1	22.9	23.8	24.5	25.8	26.3	26.9	27.9	28.4	29.3	30.4	31.4	32.5	33.6	34.8	35.9	37.2	38.7	40.3
56	4.5	5.2	5.7	6.4	7.5	8.4	8.7	10	11	11.6	12.3	12.8	13.6	14.4	15.3	16.3	17.3	17.6	18.5	19.7	20.9	22.1	22.9	23.7	24.4	25.8	27	28	29.4	31.1	32.7	33.9	35.1	36.9	38.6	40.4	42.3	44.5	46.7
57	3.1	4.4	5.1	5.5	6.5	7.7	8.6	9.2	10.4	11.4	12.9	14.6	16.2	17.3	19.2	20.7	21.5	23.2	24.8	26.2	27.5	28.7	30.3	31.6	33.1	34.5	35.6	37.2	38.5	39.8	41.2	43.2	44.5	45.6	47.5
58	2.6	3.2	3.5	4	4.4	5.1	5.5	5.8	6.6	6.6	6.7	6.8	7.7	8.3	8.7	8.8	9	9.4	9.6	9.3	9.5	9.4	9.2	8.5	9	8.9	9.2	9.6	10.3	10.4	11.2	12	12.4	12.3	12.4	13	13.3	14.2	13.9	14.2	13.6	14	14.7	15.2	14.8	15.1	15	15.3	15.6
59	3.2	2.8	3.4	4.1	4.2	3.9	4.1	3.8	4.4	4.8	5	6	6.5	6.9	7.4	7.9	7.6	7.8	8.6	7.9	7.9	8.6	9.2	10.1	10.6	10.6	11.2	11.7	12	11.9	11.8	11.3	11.5	10.9	11.3	11.6	11.3	11.1	12.2	12.9	13.2	13.6	13.8	13.6	13.5	13.9	14.3	14.7	15
60	3.7	4	3.9	3.7	3.3	3.8	3.7	3.8	4	3.9	4.4	4	4.2	3.8	3.9	3.9	4.7	4.2	4.1	3.7	3	3.1	3.1	3.5	3.9	3.8	4	3.3	4	4.2	4.5	5.1	5.2	5.8	5.8	6.1	6	6	6.1	6.1	6.5	7	7.3	7.7	8.4	8.3	8.2	8.1	7.7
61	3.3	3.5	3.7	3.8	4.3	4.1	4.4	4.4	4.5	4.8	5.1	4.9	4.7	4.7	5	5.1	5.5	4.9	4.4	4.9	4.6	4.5	4.8	5.1	5.7	6.1	6.1	6	6	5.8	5.6	7	6.7	6.8	7.7	7.4	7.9	8	7.8	7.8	7.8	7.6	8.3	7.9	8.2	8.8	8.5	9	9.8
62	3.9	5.2	5.5	5.7	6	6.2	6.9	6.7	7.2	8.5	9	9.3	9.8	10.5	11.5	12	12.8	13.3	13.9	14.7	15	15.2	15.6	16.5	17.8	18.9	18.9	19.4	19.7	20.1	20.6	21.8	22.2	23.5	23.9	25.1	25.9	26.6	27.1	28	28.7	29	30.1	30.6	31.3	31.1	31.6	32.2	33.7
63	5.8	6.8	7.7	8.3	9.2	10.3	11.2	12.4	13.4	14.6	15.7	17.8	19.7	21.4	22.4	24	25	26.3	27.6	28.9	30.2	31.4	32.8	34.2	36.1	37.8	39.6	41.6	43.4	45.7	48
64	3	3	3.2	4	4	4.1	4.4	4.7	5.5	6	6.6	6.4	7.1	7	7.2	7.5	8.1	8.7	9.2	10.1	10.5	11	11	12	12	12.5	13.3	13.6	14.2	14.8	15.3	15.8	16.1	16.8	17.1	17.5	17.6	18.4	18.9	19.1	19.2	19.5	19.4	20.2	20.8	20.9	21.8	22.4	23.4
65	3.3	3.3	3.4	3.8	4.3	4.6	4.7	5.5	5.8	6.1	5.9	6.3	6.8	6.9	6.9	7.5	8.1	8	8.7	8.6	8.7	9.3	9.5	10	10.8	10.8	11.4	12.4	12.9	13.2	14.4	14.9	15.3	15.8	15.9	16.8	17.5	18.7	19.7	19.8	20.4	20.7	21.1	22	22.8	23.3	24.9	25.4	26.2
66	3.9	4	4.5	5.8	6.9	7.3	7.6	8.1	8.9	9.5	10.1	10.1	10.8	11.7	12.2	12.3	12.7	13.4	13.8	14.4	15.1	15.4	16.4	17.4	17.8	18.7	19.2	19.6	20.4	21.2	22.2	23.5	24.3	24.9	25.6	26.7	27.4	28.4	29.5	30.5	31.7	32.8	34.4	35.8	36.6	37.9	39	40.5	42.1
67	3.8	4.5	5	5.6	6.5	7.3	8.5	9.1	9.5	10.1	11.2	12.9	13.9	15.1	15.6	16.6	17.8	19	20.2	21.5	22.2	23.3	24.5	26.1	27.2	28.7	30.5	31.9	33.2	35	36.7	38.4	40.6	42.3	44.1	46.2
68	3.2	3.5	4.3	4.3	4.2	4.4	5.2	5.7	6.1	6.7	7.2	7.7	7.7	9.3	9.7	10.5	11.5	12.4	12.7	14	15.2	15.7	16.3	17.1	18.6	19.7	20.2	20.7	21.4	22.2	23	23.7	24.8	25.7	26.6	27.2	27.6	28.7	29.1	29.9	30.9	31.9	32.8	33.4	34.3	35.1	36	36.6	37.3
69	4.3	4.7	5.2	5	5.2	5.6	5.8	6.2	7.3	7.8	8.4	8.8	8.9	9.1	9.4	9.9	9.7	9.3	9.6	10.1	10.7	11.4	12	12.8	13.4	13.9	13.6	13.6	13.4	13.4	14	15	15.8	16.1	16	15.7	15.5	15.2	15.3	15.6	16.1	16.7	16.5	16.9	17.4	18	18.1	18.5	18.7
70	3.2	3.7	4.2	4.7	4.9	5.7	5.8	6.1	7.1	7.3	7.9	8.3	8.6	8.6	9.2	9.5	10.1	10.6	10.6	11.1	11.6	11.7	11.9	12.5	13	13.3	13.6	14.1	14.7	15	15.8	16.2	16.4	17.2	17.6	18.2	18.9	19	19.6	20.1	20.7	21.1	22.1	22.5	22.9	23.9	24.6	25.2	25.9
71	4.2	4.3	4.7	4.9	4.8	5.8	5.9	6.2	6.2	6.7	6.9	6.9	7.1	7.7	8	8.8	9.3	9.8	10.1	10.2	10.2	10.8	11.6	12.5	13	13.6	14.1	14.9	15.6	16.7	17.2	17.8	18	17.8	18.6	19	19.6	20.2	20.4	21.8	22.3	23.2	23.7	24.2	25.4	26.3	26.9	27.7	28.7
72	3.6	3.5	3.4	4.1	4	4.3	4.7	4.8	4.9	4.6	4.5	4.5	5.2	5.7	6.1	6.3	6.6	7.2	7.7	8	8.3	8.9	9.4	9.3	9	9.9	10.1	10.7	10.7	10.7	11.1	11.3	12.2	12.7	12.9	12.9	13.1	13.9	13.8	14.1	14.5	15	15.2	15.4	15.8	16	16	16.1	16
73	3.8	4.1	4.5	5.2	5.9	6.9	7.5	8.7	9	10	10.6	11.2	12.4	13.5	14.7	15.5	16.9	18	19.1	20.2	21.2	22.8	24.1	25.5	26.7	28.1	29.7	31.1	32.4	33.9	35.5	36.8	38.3	39.9	41.5	42.8	44.5	46.2	47.4
74	4	4.7	5.5	6.5	7.5	8.5	8.9	10	11.1	12	13.4	15.1	16.5	18.2	19.3	20.8	22	23.3	24.9	26.4	28.2	29.7	31.5	33	34.9	36.6	38.5	40.1	42	43.6	45.2	45.2
75	4.8	5.2	5.8	6.2	6.8	8.1	9	10.1	11.1	11.4	12	12.2	12.7	13.5	14.3	15.2	16.1	17.2	18.6	19.4	20	20.7	22.1	23.1	24.2	25.1	25.9	26.6	27.3	28.8	29.9	31.3	32.6	34.1	35.4	36.1	36.8	38	39.1	40.5	41.7	43	44.7	46.1
76	3.7	3.3	4.3	4.6	4.9	5.1	5.3	5.8	6.1	6.3	6.5	6.9	7.2	7.2	7.8	8.3	9.2	9.9	10.8	11.4	12.6	13	13.9	14.7	15.2	15.7	16.1	16.9	17.8	18.7	19.6	20.6	20.8	21.5	22.6	23.3	23.9	24.9	25.7	26.3	27.5	28.2	28.8	30.1	31.2	32.6	33.3	34.6	35.9
77	3.5	3	3.4	3.8	4.2	5	5.8	6.6	7.3	7.5	8.2	8.5	8.8	9.3	9.9	10.3	11.1	11.9	12.3	13.1	13.3	14	14.2	15.4	16.3	17	17.5	18.2	19	19.8	21	21.5	22.1	22.9	24	24.9	25.3	26.5	27.4	28.5	29.6	30.8	31.9	33.2	34.3	35.5	36.5	37.7	38.9
78	3.9	3.6	3.5	4.6	5.3	6.2	7	8.1	9.3	10.4	11.2	12.4	13.6	14.5	15.6	16.6	17.6	18.6	19.7	21.2	22.6	24	25.7	27.1	28.7	30.2	32	34	35.7	37.5	39.4	41.2	43.2	45.5	47.4
79	4.4	4	3.8	4.6	5.7	6.2	7.1	7.9	8.6	9.8	11.1	12.1	13.4	14.4	15.4	16.4	18.1	19.3	20.9	21.4	22.7	24.5	25.8	27.1	28.8	30.2	31.4	33.1	34.7	36.4	37.9	39.5	40.9	42.5	43.8	44.9	46.1
80	5.1	5.3	5.5	5.8	6	6.4	6.8	7.4	7.6	8.1	8.9	9.5	10	10.4	10.6	11.4	11.8	12.3	12.7	13.3	13.7	14.1	14	14.6	15	15.6	16.1	16.6	16.9	17.8	18.4	18.6	18.9	19.7	20.7	21.2	21.7	21.8	22.4	23	23.5	23.9	24.4	24.6	24.8	25.1	25.3	26	26.4
81	4.4	4	3.4	3.8	3.9	4.2	4.2	4.4	4.7	5.3	6.3	6.9	7.3	7.6	8.1	8.7	9.4	9.5	9.9	10.6	11.3	11.8	12.3	12.8	13.4	14.1	14.5	15.8	16.2	16.9	17.5	18.5	19.1	19.7	20.2	20.4	20.9	21.4	21.8	22.2	22.8	23.1	24.4	25.3	25.9	26.6	27.5	28.5	29.9
82	3.7	4.4	4.8	5.5	6.3	7	7.7	8.5	9.3	10	11.1	12.2	13.1	13.7	15	16	16.9	17.9	18.9	20.1	21.1	22.3	23.4	24.5	25.8	26.9	28.3	29.7	30.9	32.2	33.6	35.2	36.5	38.4	39.8	41.7	43.8	45.6	45.3
83	4	3.9	4.3	4.7	5	5.7	5.7	6.2	6.4	6.8	7.5	7.7	7.7	8.3	8.8	9.6	9.8	10.4	10.5	10.7	11.3	12.2	12.9	13.7	14.5	15.2	15.9	16.4	17.3	17.9	18.7	19.4	20.3	20.9	21.5	21.9	22.5	23.5	24.3	25	25.6	26.3	27.2	27.8	28.3	29.1	30.2	30.7	31.8
84	4.5	4	4	3	3	3.1	3.1	3	3.1	3.6	3.6	4.2	4.6	4.8	5	4.9	5.6	5.9	6.3	6.3	6.3	6.5	6.8	6.7	7.2	7.3	7.8	7.9	8.1	7.8	7.8	8.1	8.4	9.1	9.2	9.4	9.9	10	10.4	11	11.3	11.7	11.9	12	12.3	12.1	12.2	12.9	12.9
85	3.6	4.1	4.6	5	5.8	6.2	6.8	7.6	7.8	8.2	9.5	10.4	11	11.7	12.6	13.2	13.8	14.5	15.2	15.7	16.7	17.5	18.6	19.4	19.8	20.2	21.1	22	22.7	23.2	24.1	24.9	25.7	26.4	27.6	28.4	29.1	29.6	30.4	31.3	31.7	32.4	33	33.7	34.8	36	36.7	37.3	38.2
86	4.5	3.9	4.1	4	4.2	4.8	6.2	7.4	8.3	9.9	11.2	11.8	12.6	13.7	14.6	15.4	16.3	17.6	18.6	19.9	20.9	22.2	23.4	24.5	26.3	27.5	29.1	30.7	32.2	33.7	35.4	36.9	38.5	40.3	41.9	43.9	45.8	47
87	4.4	4.1	4.1	3.7	3.5	4.1	4.5	5.3	6.2	6.6	8	8.7	9.5	10.7	11.7	12.7	13.8	14.8	15.8	17.1	18.1	19.6	20.9	22.2	23.4	24.5	26	27.8	28.9	30.2	31.8	33.2	34.7	36.1	37.6	39.1	40.7	42.1	43.9	45.6	47.1
88	4.4	4.2	3.4	4	4.8	5.4	6.1	7.1	7.6	8.5	9.4	10.3	11.7	12.1	13.1	13.9	15.1	16.3	17.4	18.8	19.9	21.2	22.4	23.7	24.7	25.8	26.9	28.5	29.9	31.5	33.2	34.6	36.2	37.8	39.8	41.5	42.8	44.7	46.7
89	4.3	4.2	4.4	4.9	5.5	5.9	6.7	7.1	7.8	8.8	9.4	10.1	10.8	11.6	12.3	13.3	13.9	14.9	16	16.6	17.4	18.2	19	20.2	21.2	22.6	23.5	24.4	25.7	26.9	28.1	29.3	30.7	31.8	33.4	34.7	36	37.7	39.1	41	42.7	44.6	46.6
90	3.6	3.7	4.3	4.8	5.5	6.3	6.7	7.8	8.8	9.7	10.4	11.4	12.3	13.3	14.6	15.7	16.7	18.1	19	20.1	20.9	22	23.3	24.7	26.1	27.3	28.7	30.1	31.6	33.2	35.1	37	38.6	40.8	42.9	44.7	46.7
91	3.8	3.8	4.3	5	5.6	6.6	7.8	9.1	10.3	11.3	12.4	13.9	15.2	16.7	18.3	19.8	21.2	22.8	24.5	26	27.9	29.7	31.3	33.1	35	36.8	38.8	40.9	43.2	44.9	46.4
92	4.6	4.5	4.3	4.1	4.3	4	5	5.8	6.5	7.2	8.3	9.3	10.1	10.8	11.9	12.7	13.7	14.5	15.5	16.7	17.6	18.4	19	20.1	21.1	21.7	22.6	23.7	25	26.2	27.4	28.6	29.8	30.8	31.8	32.7	33.9	35.1	36.3	37.3	38.5	39.6	41	42.1	43.4	44.1	44.6	45.2	45.6
93	4.9	4.7	4.4	4.5	4.2	3.7	4.2	4.7	5.1	5.6	6.3	7.1	7.8	8.5	9.1	9.9	10.9	11.7	12.5	13.1	13.7	14.7	15.2	16.2	17.3	18.2	18.9	19.6	20.4	21.2	21.9	22.8	23	24	24.8	25.5	26.2	26.7	27.3	28	28.7	29.5	30.4	31.3	31.9	32.6	33.3	34.1	34.8
94	4.5	4.2	4.4	4.2	4.2	4	3.7	4.1	4.5	5.1	5.8	6.6	6.9	7.6	8.4	9	10.2	11.3	12.3	13.6	14.8	15.9	17.4	18.6	20.3	21.6	22.8	24.2	25.5	26.9	28.5	30.1	31.4	32.9	34.5	36.1	37.6	39.1	40.9	42.3	43.8	45.2	46.8
95	4.6	4.7	4.7	4.4	4.4	4.3	4.1	3.9	3.8	4.3	4.7	5.2	6.4	7.1	8.1	8.6	9.6	10.4	11.2	12.1	13	14.2	15.4	16.7	18.1	19.7	21.2	22.9	24.5	26	27.5	29	30.6	32.2	33.9	35.4	37.2	39.1	40.9	42.5	44	46
96	4.3	4.4	4	4	3.9	3.8	4.1	4.1	4.5	5.1	5.7	6.3	6.3	6.8	7.1	7.6	8.1	8.8	9.4	10.1	10.9	11.3	11.6	11.8	12.4	12.8	13.5	13.9	14.5	15.1	15.5	16.1	16.5	17	17.6	18.1	18.7	18.9	19.3	20.2	21.1	21.6	22	22.5	22.8	23.1	23.4	23.6	24.1
97	4.7	4.7	4.5	4.5	4.2	4.3	4.2	4.1	4	4	4.1	3.9	4	4	4.3	4.4	5	5.6	6.2	6.5	7.2	7.6	8	8.4	8.9	9.5	10.1	10.8	11.7	12.6	13.2	13.7	14.3	14.8	15.2	15.8	16.7	17.1	17.5	17.9	18.3	18.4	19.2	19.9	20.3	20.8	21.2	21.6	21.8
98	4.2	4.2	3.9	4	4.8	5.4	6.1	6.7	7.7	8.7	9.5	10.8	11.7	12.5	13.2	14.3	15.4	16.3	17.8	18.9	20.2	21.6	22.7	24	25.2	26.4	27.5	28.7	30.1	31.4	32.7	34.1	35.8	37.3	38.7	40.4	42	43.6	45.5	47.3
99	3.9	3.8	4.2	5	5.5	6.5	7.3	8	9	9.9	10.8	11.2	12.1	12.9	14	15	15.8	16.8	17.7	19	20.1	21.3	22.9	24.3	25.8	26.9	28.6	30.1	31.4	32.7	33.8	35.2	36.8	38.5	39.9	41.3	42.7	44.5	46.1
100	3.3	3.7	4	4.5	4.9	5.8	6.1	7	8	8.3	8.8	9.6	10.4	11.3	12.5	13.6	15	16.1	17.3	18.7	19.7	21	22.4	24	25.5	26.8	28.1	29.5	31	32.5	34.2	35.6	36.9	38.5	40.2	41.8	43.4	45.2	45.3
101	4	4.8	5.3	5.7	6.5	7.2	8	9.3	10.7	11.6	13	14.3	15.8	16.9	18.3	19.8	21.1	22.4	23.8	24.9	26.5	28	29.8	31.7	33.6	35.1	37	39.1	41	42.9	44.8	46.5	46.2
102	4	4.6	5.5	5.7	5.9	6.5	7.1	7.9	8.4	9.4	9.8	10.7	11.3	11.6	12.3	12.9	13.3	13.9	14.6	15.6	16.1	16.9	17.6	17.9	18.8	19.8	21.2	22.2	23.3	24.4	25.5	26.8	27.8	29.1	30.1	31.3	32.2	33.4	34.7	36.3	38	39.6	41.1	42.8	44.1	45.3	46.6
103	3.8	4.1	4.4	4.5	4.8	5.3	5.6	5.9	6.3	6.8	7.1	7.7	8.1	8.7	8.8	9	9.3	9.6	10.4	10.6	10.6	10.9	11.8	11.8	11.9	12.1	12.5	12.9	13	13.8	13.7	14.3	14.7	15.3	16	17	17.9	18	18.5	18.9	19.4	19.9	20.8	21.8	22.3	22.8	23.3	23.5	24.4
104	3.8	4.5	4.4	4.3	4.9	5.6	6.4	7.1	7.4	7.9	8.4	8.9	9.1	9.2	9.9	10.3	10.8	10.9	11.3	11.7	11.9	12.3	12.8	13.2	13.7	14.3	14.7	15.4	16	16.9	17.7	18.6	19.5	20.5	21.4	22.4	23.3	24.2	25.2	26.2	27.6	28.8	29.8	31.3	32.4	33.6	34.9	36.2	37.7
105	3.5	3.8	4.4	5.2	5.9	6.8	7.8	8.5	9.1	10.7	11.7	12.6	13.7	14.7	15.8	16.7	18	19.4	20.9	22.3	23.8	25.4	26.6	28.1	29.6	31.1	32.6	34.1	35.8	37.4	38.5	40.1	41.4	42.6	43.5	44.4	45.2	45.9
106	4.6	4.1	4	4.5	5.2	5.7	6.1	6.7	7.3	8	8.6	9.2	9.4	10	10.3	11.4	11.7	12.6	13.8	14.5	15.3	16.3	16.8	17.3	18	18.8	19.5	20.9	21.8	22.8	23.5	24.5	25.6	26.2	27.1	28	28.7	29.8	31	31.4	32.4	32.9	33.9	35.1	36.3	37.2	37.8	38.9	39.7
107	3.9	4.2	4.7	5.5	6	6.5	6.7	7.9	9.1	9.8	10.3	11.1	11.8	12.7	13.9	14.7	15.8	16.8	17.6	19	20.1	21.5	22.6	23.6	24.7	25.7	27.3	28.6	29.8	30.9	32.4	33.8	35	36.2	37.6	39	40.5	42	43.4	45	46.3
108	3.8	4.3	4.6	5.3	6.2	7.3	8	9.1	9.9	10.5	10.8	11.7	12.7	13.8	14.7	15.5	16.5	17.8	19	20.3	21.5	22.9	24.6	26.1	27.6	29.2	30.8	32.6	34.5	36.2	38.1	39.8	41.8	43.6	45.5	46.3
109	4.2	4.1	4	3.8	4.2	4.6	5	5.8	6.5	6.9	7.6	7.8	8.6	9.4	10.3	11	11.9	12.5	13.4	14.1	15	15.9	16.7	17.8	18.9	19.8	20.9	22.2	23.8	24.9	26.2	27.6	29.1	30.6	31.9	33.3	34.9	36.4	37.8	39.4	41	42.7	44.5	46.2	47.2
110	3.8	3.9	4.7	5.5	5.9	6.4	6.8	7.7	8.3	9.1	10.1	11.1	12	13.1	14.1	15.3	16.5	17.7	18.9	20.2	21.7	22.9	24.5	26	27.2	28.8	30.1	31.7	33.4	35	36.7	38.2	39.9	41.4	42.8	44.5	46.2
111	4.5	4.6	4.8	4.4	4.2	4.1	3.9	4	4.8	5.7	6.8	7.3	8.4	9	10.1	10.8	11.8	13	14.7	16.1	17.8	19.2	20.5	22.2	23.8	25.8	27.6	29.5	31.3	33.1	34.8	36.6	38.3	39.9	41.7	43.1	44.9	46.8	47.4
112	4.4	3.9	4.5	5.7	6.4	7	8.2	9	10.4	11.6	13	14.2	15.3	16.3	17.7	19	20.2	22	23.5	25.2	26.9	28.7	30.4	32.1	33.8	35.5	37.2	39.1	40.9	42.9	44.7	46.6	47
113	4.5	3.4	4	4	4.5	5.5	6.3	7.3	8.2	9.3	10.5	11.7	12.9	13.7	15.2	16.2	17.6	19.4	20.8	22.5	24.1	25.7	27.6	29.4	31.1	33	35.1	36.9	38.9	41	42.7	45.1	47.1
114	4.6	4.4	4	4	3.8	4.3	5.2	6.2	7.1	8.1	8.6	9.2	10	10.7	11.6	12.3	13.7	14.9	16.4	17.4	18.9	19.7	21.1	22.5	23.9	25.3	26.9	28.3	30.1	31.4	33	34.5	36.2	38	39.6	41.3	43	44.6	46.3
115	4.6	4.7	4.5	4.2	3.9	4.2	5	5.5	6.3	7	8	8.8	9.5	10.2	10.9	11.9	12.9	14.1	15	15.7	16.6	18	19.6	20.4	21.6	23	24.4	25.7	27.2	28.7	30.2	31.7	33.2	34.7	36	37.5	39.3	40.8	42	43.4	45.1	46.5	46.5
116	4.6	4.5	4.4	4.3	3.8	3.9	4.8	5.5	6.4	7.5	8.2	9.5	10.4	11.3	12.8	13.9	15.4	16.8	18.5	20	21.8	23.4	25	26.6	28.4	30.1	32	34	36.1	38	39.8	41.7	43.6	45.5	47.3
117	4.7	4.1	4.1	4	3.9	3.8	4.6	5.4	6.2	7	8.1	9	10	10.8	12.2	13.5	14.8	15.9	17.3	18.9	20	20.9	22.2	23.3	24.7	26.3	27.8	29.6	31.2	32.8	34.3	35.8	37.4	39.2	40.8	42.4	43.6	45.1	46.6
118	4.4	4.1	3.9	4	4.9	5.8	6.6	7	8.1	8.5	9	9.8	10.7	11.2	11.8	12.7	13.5	14.6	15.6	16.6	17.4	18.2	19.1	20.2	21	22.1	22.8	23.5	24.5	25.5	26.4	27.3	28.5	29.9	31.1	32.2	33.6	34.6	36.1	37.2	38.7	39.6	40.5	41.4	42	43	43.7	44.3	45.2
119	4.8	4.2	4.6	4.1	3.8	3.5	3.8	4.2	4.9	5.6	6.1	6.8	7.7	8.4	9.1	10	10.9	11.7	12.5	13.8	14.8	15.8	16.7	17.9	19	19.8	21.3	22.7	24	24.8	26	27.2	28.8	29.9	31.1	32.3	33.8	35.6	36.9	38.5	40	41.4	42.9	44.4	46.2	46.7
120	4.6	4.7	4.3	4	4	4	4.2	4.6	5.1	5.9	7	8.3	9.2	10	11.3	12.7	13.8	15	16.2	17.5	18.6	20.1	21.8	23.4	24.8	26.4	28.1	30.1	31.8	33.7	35.8	37.7	39.7	41.7	43.5	45.5	47.6
121	4.8	4.6	4.5	4.5	4.3	4.2	3.8	4.5	5.2	6	6.3	7	7.8	8.7	9.8	10.8	11.4	12.2	13	14.2	15	16.3	17.5	18.9	20.2	21.5	22.7	24.1	25.4	26.9	28	29.6	30.9	32.5	33.8	35.2	36.7	38.3	39.7	41.4	42.9	44.5	46.1
122	4.7	4.6	4.4	4.2	4	3.9	4.1	4	4.7	5.5	5.9	6.7	8	8.8	9.6	10.3	11.1	12.4	13.5	14.5	16	17	18.4	19.9	21.6	23.1	24.7	26.4	27.7	29	30.5	32.1	33.8	35.7	37.1	38.8	40.3	41.7	43.3	44.9	46.1
123	4.8	4.8	4.8	4.2	4.3	3.9	4.1	4.2	4.8	5.9	6.3	6.8	7.8	9.2	10.2	11.3	12.7	14.1	15.3	16.7	18	19.7	21.1	23.1	24.4	26	27.4	29.2	30.9	32.8	34.7	36.3	38.3	40	41.7	43.1	45	46.1
124	4.3	4.2	3.9	3.9	3.7	4.2	4.8	5.5	6.5	7.4	8	9	9.9	11	11.9	13.1	14.3	15.2	16.4	17.7	19.2	20.7	22.1	23.5	25.2	26.7	28.5	30.4	32.1	33.9	35.7	37.7	39.5	41.3	43.2	45	46.8
125	4.4	4.2	4	4	3.9	4.8	5.1	6.2	7.2	7.9	9.1	10.1	11.2	12	13	14.1	15.5	16.9	18.1	19.4	20.7	22.5	24.1	25.5	27.1	28.6	30.4	32	33.8	35.9	37.7	39.5	41.3	43.2	45.2	46.2
126	4.6	4.7	4.1	4	3.9	4	4.2	4.8	5.5	6.3	7.3	8.1	9.1	10.3	11.3	12.4	13.3	14.6	15.8	17.1	18.2	19.4	20.7	21.8	23	24.4	25.8	27.1	28.2	29.8	31.3	33.2	35.1	36.9	38.7	40.4	42.2	43.8	45.5
127	4.8	4.6	4.2	4	4.1	4.9	5.8	6.6	7.9	8.7	9.9	11.3	12.8	14.1	15.5	17	18.2	19.8	21.3	22.9	24.4	26.1	27.6	29.4	31	32.6	34.1	36	37.7	39.5	41.3	43.2	45.1	46.8
128	4.1	3.6	4	4.4	5.2	6.3	7	7.9	8.5	9.9	11	12.3	13.5	14.7	15.9	17.2	18.9	20.7	22.2	23.6	25.1	26.9	28.6	30.6	32.3	34.2	36.4	38.3	40.3	42.2	44.1	46.3	46.4
129	4.4	4	3.9	4	4.8	5.4	6.4	7.1	8	9	9.8	10.7	11.8	12.7	14	15.1	16.6	17.6	19.1	20.1	21.4	22.6	23.7	24.7	25.8	26.8	28.3	29.6	31	32.3	33.8	35.4	36.8	38.4	40.1	41.5	43.1	44.8	46.2
130	4.5	4.1	3.7	4.3	5.1	5.5	6	6.7	7.2	8	9	10.1	11.1	11.8	12.9	14	14.9	15.9	16.9	17.8	19.1	20.2	21.6	23	24.4	25.4	26.3	27.8	29	30.4	31.4	32.8	34.4	35.8	37.3	38.8	40.2	41.6	43.3	44.9	46.5	47
131	3.8	3.4	3.8	4.7	6	6.8	7.6	8.7	9.5	10.5	11	11.7	12.9	14.1	14.9	15.7	16.6	18	19.2	20.6	22.3	23.6	25.1	26.8	28.3	30.1	31.6	33.4	35.2	37	39	40.8	42.6	44.3	46.3	46.5
132	3.7	3.9	4.6	5.2	6.3	6.8	7.5	8.4	9.3	10.7	11.3	12.2	13.1	13.8	14.9	15.7	16.9	18	18.9	19.9	20.9	22	23.2	24.4	25.8	26.9	28.4	29.9	31.6	33.1	34.8	36.4	37.9	39.4	40.9	42.2	43.6	45.2	46.7
133	3.9	3.9	3.7	3.9	4.1	4.5	5.3	5.5	6.1	6.7	7.2	7.6	8.1	9	9.6	10.4	11.2	12.1	13.4	14.1	14.9	16	17.2	17.8	19.1	20.3	21.2	22.2	23.2	24.2	25.5	27	28.4	29.7	30.8	32	33.2	34.7	36.4	37.8	39.3	41.1	42.2	43.4	44.5	46
134	4.5	4	3.8	4.2	5.3	6.2	7.2	8	8.9	10.2	11.6	12.6	14	15.4	16.7	17.9	19.3	20.8	22.4	24.3	25.8	27.4	28.6	30.1	31.7	33.6	35.6	37.5	39.1	40.8	42.5	44.4	46.1
135	3.9	3.7	3.9	4.7	5.9	6.7	7.3	8.8	10.1	11.6	12.9	14.2	15.6	17.1	18.7	19.9	21.6	23.3	24.8	26.6	28.4	30.2	32	33.9	35.7	37.6	39.7	41.5	43.5	45.6	47.4
136	3.3	4.3	5.5	6.4	7.4	8.1	8.9	10	10.9	11.9	13.2	14.4	15.5	17	18.5	20	21.5	22.5	23.9	25	26.6	28	29.7	31.6	33.1	34.6	36	37.5	39.2	40.9	42.6	44.4	46.4
137	4.2	5	5.7	6.7	7.8	8.7	10	11.1	12.1	12.5	13.8	15.1	16.3	17.6	18.4	19.3	20.6	22	23.3	24.6	26	27.5	28.9	30.5	32	33.5	35.3	36.8	38.5	40.4	42.4	43.8	45.6	47.6
138	3.4	4.2	4.8	5.3	6.2	6.7	7.3	8.3	9	10.2	11.1	11.3	12.3	13.3	14.2	15.4	16.4	17.7	18.8	19.9	21.1	22.5	24.1	25.3	26.4	28	29.4	31	32.6	34	35.3	36.9	38.8	40.5	42.1	43.6	45.2	46.2
139	2.9	3.8	4.3	4.8	5.4	6.1	7	7.5	8.7	9.5	10.7	12.1	13.3	14.4	15.5	16.5	17.7	18.7	19.8	21.1	22.4	23.8	24.9	26.3	27.7	29.1	31	32.7	34.4	36.3	37.9	39.7	41.5	43.4	45.4	46.4
140	4.3	3.6	4.6	5.6	6.7	7.7	9	10.1	11.3	12.3	14.1	15.8	17.4	18.5	20.4	22.2	23.8	25.2	26.9	28.8	30.2	31.8	33.7	35.7	37.7	39.8	42	44.2	46.7
141	3.8	4.6	5.1	5.9	6.6	8	9.5	10.6	11.8	12.8	14	14.7	15.8	17.1	18.6	19.8	21.5	22.9	24.4	25.9	27.6	29.4	30.9	32.5	34	35.9	37.3	39	41	42.7	44.5	45.9	46.4
142	3.4	3.7	4.2	4.9	5.7	6.1	6.8	7.7	8.6	9	9.9	10.5	11.6	12.1	12.7	13.3	14.1	15.2	16.3	17.4	18.9	19.5	20.4	21.1	22.1	23.1	24.5	25.4	26.6	27.8	28.8	29.7	31.1	32.4	34.2	36	37.6	39.2	40.4	41.8	43.1	44.5	45.5	46.5
143	2.9	3.6	4.4	5.4	6	6.3	7.2	8.1	8.9	9.5	9.9	10.7	11.4	12.3	12.6	13.1	14.1	15.2	16.4	17.1	18.2	19.5	20.7	22.2	23.7	25.2	26.7	27.9	29.1	30.6	32.1	33.7	35.5	36.9	38.5	40	41.8	43.1	44.8	46.5
144	3.7	3	3.6	4.2	4.8	5.4	5.7	6.5	7.4	8.1	9.3	10.3	11.1	11.6	12.3	13	13.9	15.2	16	17.1	18.2	19.5	20.7	21.8	23.2	24.1	25.6	26.7	27.9	29.7	30.9	32.4	34.1	35.6	37.2	39	40.9	42.4	44.1	45.9	46.3
145	4.5	5.5	6.2	6.7	7.1	8.1	8.6	9.1	9.9	10.2	11.3	11.8	12.9	13.8	14.6	15	15.8	16.4	17.3	18.1	19.3	20.4	21.8	22.8	24.3	25.5	26.5	28.2	29.4	30.9	31.9	33.2	34.7	36.2	37.8	39.2	40.8	42.4	43.8	45.6	45.6
146	4.6	5.6	6.5	7.3	8.8	9.5	10.4	11.3	12.6	13.9	14.9	15.9	16.8	17.9	19.2	20.3	21.8	22.9	24.4	25.8	27.4	29	30.6	32	33.8	35	36.6	38.3	39.9	41.8	43.3	45.1	46.3
147	5	6	7.3	8.6	9.4	10.5	11.5	12.3	13.3	15.1	16.4	17.9	19.2	20.5	22.1	23.9	25.8	27.5	29.6	31.6	33.3	35.4	37.3	39.1	40.9	43	44.9	46.9
148	4.9	6.3	7.1	8.2	8.8	9.3	10.7	12.1	13.7	14.7	15.8	17.3	18.4	19.7	21.1	22.4	23.9	25.5	27.2	28.6	30	31.1	32.7	34.1	35.9	37.4	39	40.3	41.8	43.4	45.1	46.7
149	3	3.7	4.1	4.9	4.9	5.8	6.3	6.8	7.4	7.7	8.6	9.3	10	11	12.1	12.8	13.4	14.5	15.3	16.1	17.3	18.2	19.1	20.1	21.3	22.1	22.9	24.1	25.2	26.8	28.1	28.8	30.2	31.5	33.2	34.8	36.7	38.4	40.2	41.9	43.3	44.6	46.2
150	4.1	4.5	4.7	5.2	5.7	6.4	7	7.5	8.2	8.8	9.1	9.8	10.3	10.9	12.2	12.7	14	15.1	16.4	17.1	18.2	19.5	20.7	21.8	22.9	24.1	25.1	26.6	28	29.6	31.5	33.1	34.2	35.7	37.6	39.3	41.2	43	44.9	46.7
151	4	3.5	4.1	5	5.5	6.3	7.6	8.7	9.8	10.5	11.5	12.4	13.9	15.4	16.7	17.9	19.4	20.8	22.1	23.4	24.9	26.9	28.1	29.5	31	32.8	34.4	36	38	39.6	41.5	43.5	45.6	47.8
152	3.3	4.4	5.3	5.6	7	8	9	9.9	10.9	11.5	12.4	13.4	14.8	16.1	17.3	18.7	20.4	21.9	23.1	24.5	26.2	27.8	29.4	30.9	32.7	34.6	36.5	38.4	40.3	42.6	44.8	47.1
153	3.9	4.6	5.5	6	6.7	7.3	8.4	9.2	10.6	11.6	12.7	13.9	15	16.1	17.5	18.3	19.5	20.7	21.9	23.2	24.6	25.9	27.3	28.7	30.2	31.9	33.4	35.2	37.1	38.8	40.4	42.4	44.4	46.2	46.5
154	3.3	4	4.9	5.8	6.6	7.3	8.1	9.1	9.7	10.2	10.9	11.8	12.5	13.5	14.3	15.1	16.2	17.4	18.6	19.5	20.6	21.9	23	23.9	25.3	26.8	27.9	29.2	30.7	31.7	33.2	34.7	36.2	37.7	39.2	40.9	42.4	44.1	45.9
155	2.9	3.5	4.2	4.7	5.6	5.9	6.5	7.1	7.8	8.8	9.4	10.7	11.5	12.4	13.7	14.6	16	17	18.1	19.4	20.7	21.9	22.8	24.1	25.4	26.8	28.2	29.7	31.3	32.8	34.5	35.9	37.9	39.6	41.2	42.8	44.7	46.3	45.7
156	3.8	4.4	5	5.7	7.1	7.9	8.8	10.1	11.2	12.1	13.3	14.6	16.1	17.3	18.8	20.1	21.4	22.8	24.2	25.4	26.8	28.2	29.8	31.4	33.1	34.8	36.6	38.6	40.4	42.6	44.6	46.8	47.1
157	3.9	4.8	5.5	6.5	7.8	8.8	10.2	11.3	12.7	14.2	15.5	16.3	17.6	18.8	20.4	21.6	22.8	24.4	25.9	27.3	28.7	30.1	31.6	32.8	34	35.3	37	38.4	40.1	41.5	43.1	44.7	46.1
158	3.9	4.5	5.4	6.1	7.4	7.8	8.5	9.3	10.3	11.9	13	13.7	15	15.7	16.8	17.9	19.3	20.8	21.9	23	24.6	26	27.4	29.2	30.8	32.1	33.3	34.8	36.5	38	39.2	40.3	41.2	42.5	43.7	45.3	46.6
159	4.6	5.3	6.4	7.6	8.3	9	10	11	11.6	12.3	13.5	14.5	15.4	16.8	18	19.5	20.9	22.3	23.8	25.4	27	28.8	30.6	32.2	33.8	35.5	37.2	39	40.7	42.6	44.2	45.7	45.2
160	4.1	4.7	5	5	5	5.2	5.7	6.8	7.5	8.4	8.9	9.8	10.5	11.4	12.2	12.7	13.9	14.8	15.6	16.4	17.3	17.8	18.7	19.8	20.6	21.9	22.8	23.8	24.5	25.8	27	28.1	29.8	31.5	33.1	34.8	36.3	38	39.5	41	42.7	44.2	45.9	47.5
161	3.2	3.7	3.7	4.8	4.8	5.4	6	6.4	6.7	7.7	8.5	8.9	9.4	10.2	10.8	11.1	12.1	12.2	12.5	13.2	13.9	14.2	15.3	15.3	16.2	16.6	17.4	18.1	18.8	19.4	20.5	21.6	22.1	22.7	23.1	24.2	24.9	25.8	26.5	27.4	28.8	30.2	31.1	32	32.6	34.2	35.6	37.2	38.6
162	3.4	3	3.7	4.2	4.8	6	6.6	7.1	8.2	9.1	9.6	10.7	11.3	12.3	12.9	13.2	14.3	14.9	15.5	16.5	17.1	18.3	18.9	19.7	20.4	21.2	22.5	23.6	24.4	25.6	26.9	28.3	29.7	31.1	32.5	34.1	35.6	37.5	38.9	40.4	42.1	43.7	45.4	46.6
163	3.9	3.5	3.5	4.5	5.6	6.9	7.8	8.8	9.9	10.7	12	12.9	14.2	15.3	16.9	18.2	19.7	21.3	23	24.5	25.9	27.1	28.8	30.5	32.3	33.9	35.8	37.6	39.5	41.3	43.4	45.5	46.6
164	3.9	5.4	6.2	7.5	8.5	9.1	9.7	11	11.6	12.9	14.4	15.7	16.9	17.9	19.1	20.3	21.5	23.1	24.4	26	27.7	29	30.6	32.2	33.9	35.1	37	38.9	40.9	42.7	44.5	46.3	45.9
165	5.7	6.2	7.6	8.1	8.9	9.8	11.1	12.4	13.4	14.7	15.8	16.7	17.4	18.7	20	21.1	22.1	23.4	24.8	25.9	27	28.3	30	31.6	33.2	34.9	36.6	38.4	40.5	42.6	44.4	46.5
166	3.5	4.2	4.6	5.2	5.7	7	7.8	8.8	9.7	10.6	10.9	11.5	12.5	13.2	14.2	15.5	16.6	16.9	17.7	18.8	19.9	20.9	22	23.1	24.6	25.8	27.1	28.4	29.6	31.2	32.3	34.1	35.9	37.6	39.1	41	43.1	45.1	46.7
167	3.9	3.9	4.9	5.9	6.8	7.9	8.6	9.1	9.7	10.8	12.2	13	13.6	14.3	15.6	16.7	17.6	18.7	20.1	21.4	23	24.6	26.1	27.2	28.7	30.3	32	34	35.6	37.5	39.4	41.3	43	44.8	46.1
168	3.5	4.2	5.2	6.1	7.6	8.3	9.1	10.3	11.4	12.8	14.3	15.9	17.4	18.7	20.1	21.4	23.1	25	26.7	28.8	30.7	32.7	34.6	36.2	37.9	39.9	41.7	43.9	45.8
169	4.3	3.8	3.7	4	4.4	4.9	5	5.5	5.9	6.6	7.2	7.8	8.4	9	9.9	10.9	11.7	12.3	13.2	14.1	14.7	15.5	16.2	17	17.9	18.5	19.1	19.6	20.4	21.1	22.1	23.3	24.7	26.2	27.6	28.9	30.2	31.6	32.7	34	35.4	36.7	38.4	39.9	41.3	42.8	44.2	45.9	47.1
170	3.7	3.5	4.2	4.5	4.8	5.5	6.2	7.1	7.7	8.7	9.3	10	10.6	11.3	12.2	12.8	13.6	14.5	15.5	16.2	17.1	17.7	18.9	20.2	21.4	22.8	24.4	25.5	26.9	28.4	30.1	32	33.7	35.2	36.6	38.2	39.8	41.1	42.9	44.5	46.1	46
171	3.9	3.2	3.7	4.5	5.3	6.1	6.9	7.2	8.2	9.2	10.3	11.4	12.5	13.4	14.6	15.6	16.9	18.4	19.5	21	22.6	24.1	25.6	27	28.8	30.5	32.3	34	35.8	37.6	39.3	41.4	43.2	45.1	45.9
172	3.4	4.1	4.7	5.1	5.5	6	7	7.4	8.3	8.7	9.7	10.2	11.2	12	12.7	13.8	14.5	15.6	16.5	17	18	19.1	20.6	22	23.5	25.1	26.5	28.1	29.6	31.2	33	34.6	36.6	38.2	39.6	41.3	43.1	45	46.7
173	4.3	4	4	3.6	4.5	5.2	6	6.9	7.6	8	8.7	9.5	10.7	12	12.9	14.1	15.1	16	16.7	17.7	18.6	19.6	20.6	22.1	23.2	24.6	26	27.5	29	30.7	32.2	33.7	35	36.9	38.5	40.1	41.8	43.5	45.1	46.9
174	4.3	4.3	4.2	4.6	5.5	6	6.7	7.5	8.5	9.3	10.3	11.3	12.6	13.9	15.3	16.1	17.2	18.6	19.7	20.9	22.3	23.5	24.9	26.6	28.4	30.1	31.8	33.5	34.9	36.9	38.9	40.8	42.5	44.2	45.9	45.7
175	3.7	4.3	5.2	6.2	7.3	8.2	9.2	10.2	11.3	12.4	13.6	14.5	15.7	16.9	18.2	19.9	21.3	23.2	24.9	26.7	28.4	29.9	31.5	33.2	35.1	37.1	39	41	43	45	46.6
176	3.7	3.5	4.4	5.2	6	6.8	7.9	9.4	10.4	11.8	12.4	13.7	15	16.4	17.6	19.2	20.6	22.2	24.1	26.1	27.8	29.7	31.6	33.2	35.1	37.1	39.1	40.9	43	45.2	46.8
177	4	4.1	4.1	5	6.1	7	8.3	9.2	10.8	11.7	13.1	14.6	16.2	17.6	19.1	20.6	22.4	24.1	25.7	27.5	29.2	30.8	32.6	34.5	36.3	38.3	40.2	42.1	44.3	46.5
178	3.9	4.3	5.1	5.7	6.3	7.5	8.5	9.3	10.7	12.1	13.4	14.6	15.1	16.9	18.2	19.6	21.2	22.9	24.8	26.5	28.1	29.9	31.7	33.5	35.4	37.4	39.4	41.3	43.2	45.2	46.9
179	3.9	4.6	5	5.9	6.9	7.9	9.3	10.6	11.7	12.6	13.7	15.2	16.6	18.1	19.6	20.9	22.5	24.3	26	27.4	29	30.4	32.1	33.8	35.7	37.6	39.5	41.2	43	45	47.1
180	3.9	4.5	4.5	5.5	6.2	6.6	7.2	8.3	9.1	9.8	10.6	11.3	12.3	13.1	14.5	15.5	16.2	17	18.2	19.1	19.9	21.2	22.2	23.4	24.9	26.2	27.7	29.1	30.4	31.7	32.8	34.2	35.8	37.3	39	40.7	42.4	43.7	45.4
181	4.1	3.7	4.7	5.7	6.1	6.3	7.1	7.8	8.6	9.3	9.8	10.1	10.6	11.4	11.9	12.3	13.2	14.2	14.4	14.9	15.3	16.2	17.2	17.9	18.8	19.6	20.5	21.4	22.2	23.3	23.8	24.6	25.6	26.5	27.8	28.7	30.1	30.9	31.6	32.8	34	35.1	36.3	37.5	38.7	39.8	41.1	42.6	43.9
182	3.5	4.1	4.8	4.9	5.6	6	6.3	6.5	7.5	8.3	9.5	11	12.5	13.6	14.9	15.9	17	18.2	19.6	21.1	22.6	23.9	25.4	27	28.5	30.1	31.6	33.2	34.9	36.8	38.6	40.1	41.7	43.5	45.4	45.3
183	3.6	4.2	5	5.9	6.7	7.8	8.6	9.4	10.3	11.4	12.6	13.7	14.8	16.1	17.5	18.9	20.1	21.4	22.8	24.2	25.9	27.5	28.9	30.7	32.6	34.5	36.3	38.1	40	41.9	43.8	45.8	44.9
184	3.3	3.8	4.2	4.5	4.8	5.4	5.5	6	6.3	6.7	6.9	7.6	8	8.2	8.8	9.6	10.3	10.5	11	11.6	12	12.3	13.1	13.5	14	14.7	15.4	15.8	16.8	17.8	18.4	19.4	19.9	20.4	21	22	22.7	23.4	24.4	25.1	25.7	26.9	27.7	28.6	29.2	30.2	31.1	31.8	32.6
185	3.9	3.5	3.7	4	4.1	4.7	4.8	5.1	5.7	5.8	6.1	6.1	6.5	7.2	7.3	7.5	8.1	8.2	8.7	8.6	9	9.2	9.3	9.6	10.1	10.3	10.9	11.3	11.7	12.5	12.7	13.3	13.6	14.3	14.2	14.7	15.3	15.7	16.5	17.4	17.6	18	18.5	19.1	19.6	20.3	20.7	21.5	22.3
186	4.1	3.2	3.6	3.5	4.3	4.5	4.4	5	5.2	5.5	5.6	6.4	7.1	7.3	8.1	8.6	9.2	9.5	10.1	10.6	11.3	11.9	12.5	13.3	13.9	14.3	14.9	15.6	16	16.3	17.1	17.9	18.4	19.1	19.5	20.2	21	21.6	22.5	23.5	24.2	24.7	25.2	26.1	27	28	29.2	30.6	31.7
187	4	4.8	5.6	6.3	7.3	8.2	9	10	11.2	12.5	13.3	14.9	16	17.4	18.4	19.3	20.7	21.9	23.2	24.4	25.8	27.1	29.1	30.9	32.7	34.5	36.3	38.1	39.9	41.2	43	45	46.9
188	3.5	4	5	5.5	6.3	7	7.6	9.1	10.1	11.3	12.9	14.2	15.7	17.1	18.8	20.5	22.2	23.9	25.6	27.2	28.8	30.9	32.9	34.9	36.8	38.8	40.6	42.5	44.7	47.1
189	3.8	3.1	3.9	4.8	5.5	6.4	7.2	8.2	8.9	9.5	10.4	10.8	11.8	12.5	13.4	14.1	14.7	15.3	16.7	17.6	18.6	19	20.2	21.6	23.2	24.3	25.9	27.2	28.7	29.8	31.3	32.9	34.3	35.6	36.9	38	39.8	41.8	43.8	45.5	46.6
190	4.6	3.4	3.5	4.5	5.3	5.9	6.2	7	7.9	8.3	9.1	9.6	10.3	11.1	12.5	13.2	13.7	14.5	15.6	17	18.3	19.2	20.6	22	23	24.1	25.3	26.5	27	28.5	29.2	30.4	31.9	33.6	35.2	36.8	38.5	40.4	41.9	43.5	45.5	46.5
191	4.6	5.1	6.3	7.5	8.4	9.8	10.8	11.9	13.4	14.5	15.6	16.7	18.2	19.6	21.6	22.8	24.7	26.7	28.5	30	31.5	33.1	34.6	36.6	38.5	40.5	42.8	44.8	47.1
192	4.2	3.6	4.4	5.3	6.2	6.7	7.5	8.5	9.6	10.8	11.7	12.8	14.2	15.8	17.1	17.8	18.8	20.6	22.1	23.3	24.6	25.7	27.2	28.7	30	31.6	33.4	35	36.7	38.4	39.8	41.4	43	44.3	45.8	45.3
193	4.1	3.6	4	4.8	5.4	5.8	6.5	6.8	7.2	7.8	8.3	9.1	10.1	11.1	11.9	13	13.9	14.5	14.4	14.9	15.8	16.7	17.9	18.8	19.9	20.8	22.1	23	23.4	24.7	26	26.4	27.4	28.4	29.6	30.4	31.5	32.8	33.8	34.9	35.9	36.6	37	38.4	39.6	40.8	42.2	43.4	44.5
194	3.6	3.9	4.8	4.9	5.3	5.5	5.4	5.6	6.5	6.9	6.8	7.4	7.8	8.9	9.8	9.8	10.5	10.9	11.8	12	12.5	13.3	13.8	14.9	15.6	16.3	17.4	17.7	18.5	19.4	20.2	21	21.9	22.1	23.2	24.1	25.2	25.7	26.5	27.3	27.9	29	30.4	31.5	32.5	33.8	34.5	35.6	36.5
195	3.4	3.9	4.2	5	5.7	6.4	6.7	7.3	7.7	8.3	9.1	9.7	10.2	10.5	10.7	11.3	11.6	12.8	13.6	14.3	14.8	15.5	16.2	16.9	17.6	18.2	18.9	19.9	20.8	21.8	22.5	22.8	23.4	24.3	25.6	26.5	27.2	27.8	29	29.9	31	31.5	32.2	33.2	34.8	35.7	36.7	37.5	38.6
196	4	5.3	5.3	6	6.7	7.3	7.8	8.8	9.2	9.8	10.6	10.9	11.5	12.1	12.8	13.6	13.8	14.5	15	15.4	16.3	16.9	17.2	18	18.7	19.9	20.8	21.3	22.6	23.2	24.5	25.6	26.1	27.3	28	28.7	30	31.1	32.4	33.7	34.6	35.4	36.2	37.4	38.8	40.1	41.4	43	44.4
197	3.1	3.2	3.5	3.8	4.3	5.1	5.5	5.8	6.1	6.4	6.7	6.3	6.5	6.8	7.4	8.3	8.8	9.5	10.1	10.8	11.7	12.2	12.7	13.4	14	14.7	15.2	15.4	16	16.3	17.1	17.2	17.6	18.2	18.9	19.5	20.2	20.8	21.4	21.6	21.8	22.7	22.6	23.2	23.7	24.5	25.1	25.9	26.6
198	3.6	3.9	4.1	4.8	5.3	6	6.5	6.9	7.4	8.2	8.6	9.3	10	10.8	11.7	12.9	13.5	14.3	15.3	16.3	17.5	18.8	19.6	20.4	21.1	22.5	23.4	24.5	25.5	26.4	27.6	28.3	29.1	30.3	31.2	31.9	32.7	33.6	34.7	35.8	37.1	38.6	39.8	41	42.6	44.1	45.3	46.1
199	3.8	3.6	4.7	6	7	7.8	8.6	9.5	9.9	10.9	11.8	12.9	14.1	15.1	15.9	17.2	18.1	19.1	20.2	21.2	22.8	24.3	25.7	27.3	29.1	30.5	32	33.3	34.9	36.7	38.5	40.3	42	43.9	45.8	45.6
200	3.5	4.4	5	6.2	7.1	7.7	9	9.7	10.6	11.7	12.7	13.8	15	16.4	17.6	18.8	20.1	21.4	22.7	24.2	25.6	26.5	27.9	29.7	31.1	32.7	34.3	36	37.8	39.7	41.9	43.8	45.9
201	4.2	5	5.7	6.4	7.1	7.9	8.1	9.3	10.1	11	11.7	12.5	12.8	13.7	14.3	15	15.8	16.8	17.8	18.7	19.4	20.4	21.8	23	24.2	25.6	27.2	28.8	30.3	32	33.3	34.9	36.6	38	39.6	41.4	43.5	45.2	46.8
202	4.2	5.1	5.7	6.9	7.9	9.2	10	11.2	12.8	13.2	14.3	15.6	17	18.2	19.2	20.8	22	23.4	24.5	25.9	27.2	28.7	30.3	31.5	33	34.9	36.5	38.3	40.1	42.1	44	46.1	46.7
203	3.8	4.3	5.1	6.2	7.2	8.2	9.3	10.6	11.9	13.1	14	15.1	16.7	17.9	19.2	20.4	21.7	23.2	24.7	26.3	27.9	29.1	30.5	31.8	33.5	35	36.8	38.6	40.4	42.5	44.4	46.8
204	3.6	4.2	5.4	6	6.8	7.3	8.3	9.7	10.5	11.6	12.3	13.8	14.8	15.9	17.2	18.8	20	21.8	22.6	23.8	25	26.1	27.6	29.3	31.2	33.1	34.5	36.1	37.7	39.2	41.1	42.8	44.7	46.3
205	3.9	3.9	4.2	5.1	5.6	6.4	6.7	7	7.7	8.4	9.3	9.9	10.3	11.4	12.1	13.1	14	14.9	15.9	16.5	17.4	18.4	19.4	20.6	21.7	22.6	23.5	24.6	25.8	26.9	28.3	29.5	30.5	31.8	33.1	34.7	35.8	37.8	39.3	40.7	41.7	42.8	44.1	45.3	44.9
206	4.2	4	3.8	4.1	4.7	5.2	5.6	6.4	7	7.6	8.3	8.7	9.1	9.8	10.3	11.7	12.7	13.3	13.8	14.6	15.6	16.7	17.7	18.4	19.3	20.2	21.1	21.9	23.1	24	25	25.7	26.8	27.9	29.1	30.2	31.3	32.2	33.5	34.9	36.1	37.3	38.1	39.1	40.5	41.7	42.9	43.9	44.8
207	3.5	3.8	4.6	5.5	6.3	7	8.2	9.1	10	10.9	12	13.2	14.3	15.4	16.9	18.5	20.2	21.6	22.7	24	25.4	27.1	28.9	30.3	32	33.7	35.6	37.4	39.3	41	42.8	44.5	46.6
208	3.8	4.3	5.3	5.7	6.5	7.1	8	9.1	10.1	11.2	12	12.7	13.6	15.1	16.3	17.3	18.5	19.7	21.1	22.6	24.4	26	27.7	29.2	30.7	32.3	33.8	35.5	37.3	39.2	41.1	42.9	44.8	46.5
209	3	3.5	3.6	4.3	5.3	6	6.5	6.7	7	7.7	8.6	9.4	9.8	10.4	11.3	12.2	12.9	13.8	14.2	15	15.7	16.8	17.8	19.3	20.9	22.2	23.4	24.5	25.7	27.1	28.2	29	30.1	31.6	33	34.6	35.9	37.4	39	40.7	42.5	44.1	45.5	46.8
210	3.7	3.9	4.8	5.4	5.8	6.3	7.1	7.8	8.2	9.2	10	10.8	11.3	12.3	13.5	14.8	15.8	17.2	18.4	19.8	20.6	21.6	22.7	24.3	25.3	26.6	27.9	29.2	30.7	31.8	33.5	35	36.7	38.2	39.8	41.4	42.9	44.1	45.5
211	3.9	4.7	5.6	6.5	7.3	7.9	9	10.1	11.2	12.2	13.5	14.8	16	17	18.5	19.6	20.9	22.5	24.1	25.5	27	28.5	30.2	31.9	33.7	35.4	37.2	39.1	41.1	43	45	45.8
212	3.9	4.1	4.9	6.2	7.3	8.6	9.9	11.3	12.5	13.7	15.1	16.8	18.2	19.9	21.6	23.6	25.3	27.2	29.1	31.1	32.9	34.8	36.8	38.7	40.7	42.6	44.7	46.4
213	3.5	4.4	5.4	6.4	7.5	8.3	8.8	10.1	11.5	12.4	13.8	14.7	16	17.4	18.7	19.9	21.2	22.6	24.2	25.8	27.4	29.3	30.8	32.6	34.4	36	37.8	39.8	41.8	44	45.9	46.8
214	4.1	3.9	4.8	6	7.1	8	9.1	10.6	11.8	12.7	14	15.3	16.8	18.4	20	21.6	23.4	24.7	26.1	27.6	29.3	30.9	32.5	34.1	36.1	38.2	39.9	41.9	44.1	46.1
215	4.3	4	4.1	5.1	5.9	6.8	8	9.2	10.5	11.9	13.3	14.4	15.7	17.3	19	20.7	22.5	24.4	26.3	27.9	29.7	31.5	33.3	35.4	37.5	39.5	41.5	43.5	45.5	46
216	4.8	4.5	4	3.4	3.7	4.4	4.8	5.4	6	6.6	7.4	8.4	9	9.9	10.7	11.7	12.7	13.6	14.5	15.6	16.8	17.5	18.7	20.3	21.8	22.9	23.8	24.7	26.1	27.7	29.3	30.7	32.3	33.8	35.2	36.5	37.6	39	39.9	41.1	42.6	44.1	45.5	46.7
217	3.7	4.2	5	5.5	5.9	6.5	6.9	7.6	8.3	9.2	9.7	10	10.7	11.1	11.6	12	12.7	13.4	14.1	15.3	16.1	17	17.7	18.4	19.1	19.7	20.5	21.1	21.9	22.3	22.9	23.6	24	25	25.6	26.7	27.6	28.4	29.4	30.2	31.5	32.5	33.9	35.2	36.7	38.1	39.3	40.4	41.7
218	4.2	4	3.1	3.7	4.2	5.1	5.5	6.6	7.3	8.6	9.5	10.2	10.8	11.6	12.6	13.6	14.9	15.8	16.7	17.9	19.1	20.4	21.9	23.3	24.5	25.7	27.2	28.6	30.1	31.8	33.4	34.6	36.1	37.8	39.5	40.9	42.6	44.5	46
219	3.9	3.7	4.5	5.6	6.2	7.1	8.2	9.1	10.3	11.6	12.3	13.3	14.3	15.5	16.6	17.7	18.8	20.2	21.9	23.4	24.9	26.3	28.1	29.8	31.4	33.5	35.3	37	38.8	40.8	43	45.2	47.2
220	3.6	4.3	4.7	5.6	6.1	6.8	7.7	8.2	8.8	9.6	10.4	11.1	11.6	12.7	13	13.8	14.4	15.2	15.8	16.6	17.5	18.9	19.9	20.7	21.7	22.5	23.6	24.6	25.8	26.6	27.7	28.9	30.6	32.3	33.8	35.6	37.3	38.9	40.7	42.1	43.8	45.4	46.9
221	3.2	4	4.5	5	5.1	5.8	6	6.2	7	7.3	7.6	8.2	8.5	9.1	9.7	10.1	10.7	11.2	12	12.5	12.8	13.2	13.9	14.3	14.8	15.4	16.1	16.5	17	17.5	18.1	18.4	19.2	20.4	21	21.8	22.6	23.6	24.6	25.8	26.8	27.7	29	29.9	31.3	32.6	33.9	35.3	36.5
222	3.9	3.6	4.3	5.3	5.8	6.1	7.1	8.1	8.5	8.9	9.3	9.6	10.5	11.3	12.2	12.8	13.3	14.2	14.9	15.6	16.3	17.5	18.6	19.2	20.3	21.5	23	24.5	25.9	27.5	29	30.3	31.7	33.3	35.1	36.6	38.1	39.5	41.1	42.5	43.9	45.5	47
223	4.1	3.7	4.1	5.2	6	6.9	7.8	9.1	10.5	11.5	12.5	13.8	15.3	16.6	18.1	19.9	21.7	23.4	25.1	26.9	28.9	30.7	32.5	34.1	36.3	38.3	40.4	42.6	44.8	46.9
224	3.7	4.6	5.3	6.4	7.4	8.8	9.8	10.8	12.2	13.8	15.3	16.7	18.1	19.7	21.6	23.6	25.5	27.1	28.9	30.8	32.7	34.6	36.6	38.8	41	43.1	45.1	47
225	3.7	4.8	5.7	6.2	7.3	7.8	8.7	9.8	11.2	12.3	13.2	14.5	16	17.4	18.9	20.2	21.8	23.4	25.1	26.7	28.3	30.1	31.9	33.5	35.4	37.5	39.3	41.2	43.3	45.4	47.3
226	3.9	4.9	5.5	6.5	7.5	8.7	9.6	10.8	12	13	14.4	15.8	17.1	18.7	20.2	21.7	23.2	24.9	26.7	28.5	30.4	32.3	34.3	36.2	38	40	42.1	44	45.9
227	4	4.3	5.3	6.4	7.9	9.5	10.6	11.7	12.9	14.2	15.4	16.9	18.1	19.9	21.7	23.3	25.1	27	28.9	30.8	32.7	34.7	36.8	38.8	41	43.2	45.4	47
228	3.7	3.8	4.7	5.6	6.7	7.8	8.3	9.4	10.9	12	13.2	14.6	16	17.5	19	20.6	22.1	23.8	25.3	26.7	28.4	30	31.7	33.4	35	36.6	37.9	39.4	41.2	42.8	44.4	45.9	46.6
229	4.4	4.6	5.8	6.5	7.2	7.6	8.7	9.4	10.4	11	11.7	12.6	13.2	14.6	15.8	16.7	17.8	18.6	19.3	20.4	21.4	22.4	23.6	24.8	25.6	26.8	28.2	29.1	30.4	31.6	32.9	34	35.5	36.8	37.9	39.1	40.3	41.1	42.3	43.2	44.4	45.3	46.1
230	3.5	3.3	4	4.8	5.9	6.7	7.1	7.6	8.5	9.1	10.3	11.3	12.1	13.1	13.8	14.9	16	17.6	18.8	19.9	21.3	22.8	24.3	25.7	27.2	28.6	30.2	31.8	33.2	34.7	36.7	38.1	39.7	40.8	41.7	43.1	44.5	45.6	46.1
231	3.7	4.5	5.5	6.6	7.8	8.8	10	11	11.9	12.8	14.1	15.5	16.8	18.1	19.5	21.2	22.8	24.4	25.9	27.4	29.2	30.9	32.5	34.2	35.9	37.7	39.5	41.1	42.9	44.8	46.3
232	2.8	3.3	4.3	4.9	5.7	6.9	7.5	8.1	8.9	9.6	10.5	11.5	12.5	13	13.8	15.1	16	17	18.1	19.1	20.2	21.4	22.5	24	25.3	26.9	28.1	29.7	30.9	32.1	33.4	34.9	36.4	37.6	38.8	40	41.8	43.4	44.6	46	47.3
233	3.4	3.7	4.3	4.7	5.2	5.7	6.1	6.4	6.7	7	7.2	7.5	7.8	8.3	8.1	8.6	9.2	9.7	10.2	10.6	10.6	11.1	11.2	10.9	11.9	12.6	12.7	13.4	14.2	14.7	15.4	15.9	16.4	17.1	17.9	18.7	19.4	20.2	21.2	22.2	23.1	23.8	24.8	25.4	26.1	27	27.7	28.4	29
234	3.7	4.3	5.2	6.1	6.9	7.7	8.7	9.8	11.2	12.4	13.5	14.7	15.9	17.3	18.8	20.3	21.5	23	24.3	25.9	27.6	29.2	31	32.7	34.5	36.5	38.2	40.3	42.3	44.2	46	47.2
235	3.8	4.6	5.4	6.3	7.4	8.5	9.3	10.6	12.1	13.4	14.4	15.7	17	18.1	19.6	20.9	22.7	24.4	25.8	27.7	29.3	30.9	32.6	34.4	36.3	38.2	40.2	42.1	44.3	46.3
236	3.7	4.1	5	5.9	7.2	8.4	9.4	10.6	11.9	12.9	14	15.3	16.6	17.8	18.8	19.9	21.2	23	24.6	26	27.5	29.4	30.7	32.2	34.1	35.8	37.5	39.2	41.2	43	45	45.9
237	3.4	3.8	4.6	5.8	6.8	7.7	8.6	9.9	11.1	11.4	12.7	13.3	14.4	15.1	16.8	18.2	19.6	20.9	21.9	22.8	24.4	25.6	27	28.7	30.2	32	33.3	34.4	36	37.9	39.8	41.6	43.6	45.5	46.6
238	4.1	5.1	6.2	7.6	8.6	9.8	10.8	12.2	13.7	15.1	16.9	18.6	19.9	21.5	23	24.5	25.9	27.4	28.9	30.6	32.2	33.8	35.5	37.2	39	40.9	42.6	44.4	46.5
239	3.5	3.9	4.9	5.4	6.5	7.4	8.3	9.2	10	10.9	11.7	12.7	13.6	14.9	15.8	16.8	18.2	19.6	20.9	22.2	23.6	25	26.7	28.3	29.6	30.9	32.3	33.7	35.1	36.6	38.1	39.9	41.8	43.3	45.1	46.5
240	4.6	4.3	5.2	6.2	6.9	8.1	9.3	10.2	11	12.1	13	13.9	15.5	16.7	17.9	18.9	19.5	20.6	21.5	22.7	23.8	25.3	26.3	27.2	28.6	30	31.5	32.5	33.9	35.2	36.3	37.7	38.9	40	41.6	42.3	43	44	45.5	46.5
241	4.4	3.7	3.9	4.3	5.1	5.7	7	7.8	9	10.2	11.3	12.4	13.8	15	16.1	17.6	19	20.8	22.4	23.9	25.3	27.1	28.8	30.3	31.6	33	34.6	36.4	38	39.5	41.1	42.7	44.4	45.9
242	4.6	5.4	6.3	7.2	8	8.8	9.8	10.7	11.1	12.1	12.7	13.6	14.8	15.8	16.8	17.7	18.4	19.3	20.4	21.9	23.3	24.7	26.1	27.3	28.8	30.2	31.9	33.3	35.1	37	38.7	40.8	42.6	44.4	46.1	45.9
243	3.9	3.8	4.4	4.9	5.6	6.1	6.4	7.2	7.8	8.9	9.7	10.7	11.3	12	12.9	13.1	14	14.8	15.7	16.6	17.6	18.2	18.8	19.7	20.3	21.2	22.2	22.8	23.7	24.3	25.1	25.9	26.9	28.2	29.3	30.6	32.1	33.3	34.4	35.7	36.8	37.9	39	40.3	41.3	42.2	43	43.9	44.7
244	4.3	3.4	3.7	4.3	5.3	5.8	6.3	7.2	8.6	8.9	10.2	11.1	11.9	12.9	13.8	14.6	15.2	16.5	16.9	17.4	18.4	19.4	19.9	20.9	22	23.3	24.5	25.6	26.7	28.1	29.2	30.4	31.7	33	34.3	35.5	36.9	38.1	39.5	40.9	42.5	44.1	45.6	46.6
245	3.9	3.8	4.7	5.5	6.5	7.6	8.2	9.1	10.1	11.6	13	13.9	15.3	16.8	18.1	19.3	20.7	22.3	23.7	25.3	27.1	28.9	30.7	32.4	34.2	35.8	37.7	39.4	41.5	43.3	45.3	46.5
246	3.8	4.7	5.5	6.8	7.9	9.1	9.8	10.8	12.2	12.9	14	15.4	17	18.5	20	21.9	23.9	25.6	27.2	28.7	30.4	32.1	34.1	36.2	38.1	40.1	42	43.9	45.8
247	3.8	3.4	3.9	4.9	5.7	6.3	7.1	8.1	9.4	10.7	12.1	13.3	14.2	15.3	16.7	18.3	19.8	21.6	23.4	25	26.5	28	29.6	31.2	33	34.7	36.5	38.4	40.2	42.1	44	46	45.4
248	3.5	3	3.5	4.3	5.4	6.1	7	7.7	8.7	9.8	10.8	12.3	13.6	14.7	15.9	17.3	18.4	19.5	20.8	22	23.8	25.1	27	28.6	30.2	32	33.8	35.3	37.1	38.8	40.7	42.5	44.6	46.2
249	3.6	4.2	5.1	6.1	6.8	7.8	8.7	9.8	10.5	11.3	12.6	13.8	14.5	15.4	16.4	17.7	19.2	20.7	22.1	23.4	25.2	26.8	28.6	30.3	32.1	33.7	35.4	37	38.8	40.5	42.5	44	46
250	3.5	3.5	4.4	4.8	5	6.1	7	7.9	9.2	9.8	10.9	12.2	12.9	13.6	14.5	15.8	16.7	17.4	18.3	19.5	20.5	21.5	22.7	24.1	25.2	26.4	27.4	28.5	29.4	30.9	32.1	33.7	35.1	36.1	37.6	39.2	40.8	42.3	43.8	45.2	46.3	46.7
251	3.9	4.3	5.1	6	7	8.2	8.8	9.7	10.8	11.9	13.1	14.1	15.3	16.4	17.7	19.1	20.4	21.9	23.1	24.1	25.2	26.4	27.5	28.8	30.2	31.8	33.2	34.8	36.3	37.9	39.7	41.1	42.5	44.2	45.6	44.7
252	3.4	3.4	4.3	5.5	6.5	7.6	8.5	9.8	11	12.2	13.4	14.8	16.2	17.7	19.1	20.5	22	23.6	25.3	26.8	28.4	30.2	31.9	33.7	35.7	38	39.9	42	44.2	46.4
253	4.7	4	3.8	3.5	4.4	5.4	6.6	7.5	8.6	9.6	10.3	11.6	12.9	14.2	15.7	16.7	17.7	18.6	19.9	21.1	22.2	23.2	24.4	25.4	26.4	27.4	28.7	30	31.1	32.7	34.1	35.6	37.2	38.7	40.5	41.8	42.9	44.1	45.2	47
254	4.1	4	3.9	4.3	5	5.6	6.3	7.1	8.1	9.3	10.3	11.3	12.4	13.6	14.7	15.7	16.6	17.4	18.6	19.8	20.7	22	22.8	23.7	24.8	25.6	26.2	27.4	28.2	29.2	30.1	30.9	31.9	33	33.9	34.4	35.1	36.3	37.5	38.8	39.8	40.8	41.8	42.9	44.1	45.4	46.3
255	4.5	4.5	3.9	3.8	3.8	4.4	5.3	6.2	7	7.9	8.7	9.8	10.7	11.7	12.7	13.7	14.9	16.2	17.7	18.8	20.1	21.3	22.8	23.9	25.2	26.7	28.3	29.6	30.9	32.5	34	35.6	37	38.4	39.6	40.8	42.6	44.5	46.1
256	4.5	4.3	4.1	4.1	3.8	4	4.9	5.7	6.3	7.1	8	9.3	10.1	11.2	12.4	14	14.9	16.4	17.6	19.3	20.9	22.7	24.6	26.5	28.4	30.4	32.2	34.1	36	38.1	40.1	42	43.8	45.9	47.3
257	4.9	4.6	4.3	4.2	3.7	4.4	5.2	6.1	6.9	7.8	8.8	10.6	12.3	13.6	14.7	16.2	17.8	19.6	21.1	22.7	24.3	25.9	27.6	29.3	31	32.5	34.4	36.3	38.1	39.8	41.7	43.8	45.7
258	4.4	4	3.9	3.9	3.8	3.9	4.4	5.4	6.3	7.2	8.4	9.5	10.6	12.2	13.5	14.9	16.7	18.1	19.9	21.8	23.2	24.9	26.7	28.4	30.4	32.1	34.2	36.2	38	39.6	41.4	43.5	45.5	47.5
259	4.3	4.3	4.2	3.9	3.9	4.7	5.6	6.7	7.7	8.7	9.8	11.2	12.8	14.3	15.8	17.1	18.8	20.4	21.8	23.5	25.1	26.9	28.7	30.7	32.6	34.6	36.7	38.7	40.7	42.8	45	45.9
260	4.7	4.5	4.3	4.3	4.2	4	4	4	3.9	3.6	4	4.7	5.3	6.1	6.9	8.2	9.6	11.1	12.5	14.2	15.8	17.5	19.5	21.2	23	24.8	26.6	28.5	30.6	32.6	34.8	36.9	38.9	41.1	43.3	45.6	47.9
261	4.7	4.6	4.5	4.4	4.2	4.2	3.9	3.7	4	4.4	5.2	6	6.6	7.4	8.2	9.2	10.5	11.5	12.7	13.9	15.2	16.6	18.3	20.1	21.6	23.3	25.4	27	28.4	30	31.5	33.2	35	36.8	38.6	40.5	42.2	44.2	46
262	4.5	4.5	4.3	4.4	4.3	4.2	4.2	4.2	4.2	4	4	4	4	3.9	3.7	4	4.3	4.8	5.1	5.6	6	6.7	7.1	7.6	8.1	8.7	9.1	9.6	10.5	11	11.8	12.4	13.2	13.8	14.7	15.4	16.5	17.6	18.8	20	21.2	22.2	23	23.9	24.8	25.9	26.9	27.7	28.9
263	4.5	4.3	4.1	4	3.9	3.8	4	4.3	5.2	5.8	6.3	7	7.8	8.5	9.6	10.6	11.8	13.1	14.4	15.8	17.2	18.7	20.1	21.7	23.1	24.6	26.1	27.7	29.3	31	32.8	34.6	36.4	38.2	39.9	41.2	42.8	44.4	46
264	4.2	4	3.8	4.7	5.5	6	6.8	8.1	9.1	9.9	11	12	13.2	14.9	16.5	18.2	19.9	21.8	23.8	25.6	27.6	29.4	31	32.9	34.8	36.8	39	41	42.8	44.6	46.6
265	4.1	4	4.4	5	5.3	5.9	6.5	6.9	7.3	7.9	8.6	9.5	10	10.6	11.1	11.6	12.2	12.7	13.7	14.3	14.9	16	16.9	18.1	19.1	20.3	21.7	23.2	24.7	26.4	27.8	29.3	30.7	32.2	33.7	35.3	37	38.7	40	41.4	42.7	43.8	45.4	46.6
266	4.7	4.4	4.2	4.1	4	4	3.9	3.4	3.7	4	4.2	4.8	5.3	6	6.4	6.9	7.2	7.7	8.1	8.6	9.2	9.8	10.7	11.3	11.9	12.5	13.1	13.5	14.3	15.1	15.9	16.7	17.6	18.3	19.3	20	20.9	21.7	22.7	23.6	24.5	25.1	26	27.2	28.1	29	30	31.1	32.1
267	3.3	3.3	4.2	4.6	5.7	6.5	7.8	9.1	10.2	11.3	12.6	13.6	15.2	16.5	17.9	19.4	21.1	22.9	24.6	26.4	28.1	30.2	32.2	34.2	36.5	38.7	40.9	43.3	45.5	45.8
268	4.1	3.4	3.5	4.2	5	5.8	6.7	7.9	8.9	10	11.6	12.7	13.4	14.6	16	17.3	18.7	20.4	21.6	23.1	24.8	26.4	28.4	30.2	32	33.7	35.6	37.6	39.2	40.8	42.8	44.6	46.4
269	3.4	4.1	5	5.6	6.6	7.5	8.3	9	9.7	10.8	11.9	12.7	13.7	14.7	16.1	16.9	18.3	19.2	20.5	21.6	22.9	24.4	26.1	27.7	29.3	31.2	32.8	34.7	36.3	38	39.5	41.1	43	44.8	45.8
270	3.5	3.6	4.1	4.9	5.7	6.2	7.1	7.8	9.4	10	10.9	11.7	12.7	13.7	14.9	16	17.3	18.9	20.3	21.8	23.5	24.9	26.6	28.2	29.8	31.4	33	34.5	36.1	37.8	39.4	41.2	42.8	44.8	46.5
271	4	3.7	3.9	4.4	5.1	6	6.9	8.1	9.2	10.4	11.4	12.6	13.8	15.1	16.2	17.3	18.6	19.7	21.4	23	24.6	26	27.5	29	31	32.9	35.1	37	39	41	43.2	45.2	47.4
272	4.5	4.5	4	4.2	4.3	3.9	3.9	4.1	4.8	5.5	6.8	7.7	8.8	9.8	10.8	12.1	13.2	14.7	16.5	17.9	19.7	21.2	23.2	25.1	27	28.7	30.5	32.4	34.1	36	38	40	42.1	44.3	46.2	47.4
273	4.6	4.3	4.1	4	4	4.9	5.3	6	6.9	7.6	8.7	9.7	10.2	10.9	11.4	12.4	13.6	14.6	15.6	16.8	18.1	19.3	20.9	22.4	23.8	25.4	26.6	28.2	29.6	31.1	32.4	33.9	35.4	36.9	38	39.4	40.7	41.9	42.8	44.1	45.5	46.1
274	4.1	3.9	4.4	4.9	5.2	5.7	6.1	6.9	7.8	8	8.5	9.3	10.1	10.6	11.2	12.4	13.2	14.2	15.3	16.1	17	18	19.2	20.2	21.7	23.3	24.7	26.1	27.6	29.1	30.6	31.9	32.9	34.1	35.5	36.9	38.1	39.6	41	42	43.4	44.6	45.6	46.9
275	4.5	5.3	6.1	6.9	8	8.6	9.6	10.7	11.9	13.2	14.4	15.6	17.3	18.9	20.7	22.4	24.3	26.1	27.7	29.6	31.2	32.9	34.8	36.9	38.6	40.5	42.5	44.2	46.2
276	4.3	3.9	3.9	4.2	5.1	5.5	6	6.9	8	8.6	9.7	11	11.9	13.1	14.5	16	17.4	18.7	20.1	21.7	23.4	25.1	26.8	28.8	30.6	32.5	34.5	36.4	38.1	39.8	41.4	43.2	44.9	46.6
277	4.7	4.6	4.5	4.4	4.5	4.3	4.4	4.3	4.2	4.2	4.2	4.2	4.1	3.9	3.9	3.9	3.9	3.9	3.8	3.9	3.8	4.6	5.2	5.9	6.3	6.6	7.4	8.1	8.7	9.6	10.2	11.1	12.3	13.5	14.7	16.1	17.3	18.5	20.1	21.6	23	24.6	26.2	27.6	29.2	30.9	32.5	34.3	36
278	4.5	4.4	4.3	4.3	4.2	4	3.9	3.9	3.8	3.9	3.9	4.9	5.7	6.5	7.3	8.4	9.5	10.6	11.8	13.3	14.8	16.4	18.2	19.8	21.4	23	24.9	26.8	28.7	30.8	32.8	34.8	36.9	38.9	40.7	42.5	44.5	46.5	47.5
279	3.8	4.2	4.6	5	5.8	6.4	7.1	7.6	8.4	9.3	10.3	10.9	12	13.2	14.3	15.6	17	18.4	19.9	21.4	23	24.8	26.5	28.3	30	31.5	33.4	35.2	36.8	38.5	40.5	42.3	44	46	46.8
280	3.9	3	3.7	4	4.2	4.8	5.2	6	6.7	7.3	8.6	9.6	10.3	10.9	12.1	13.1	14.4	15.5	16.5	17.9	19.2	20.7	22.1	23.6	25.3	26.9	28.4	30	31.7	33.3	35.2	37	38.6	40.4	42.1	43.8	45.6	46.9
281	3.7	3.7	4.4	5	5.8	6.2	7	7.6	8.2	8.8	9.4	10.5	11.5	12.6	13.5	14.8	16.2	17.7	19.5	20.8	22.4	24.1	25.9	27.4	29	30.7	32.6	34.5	36.5	38.2	39.9	41.6	43.6	45.3	46.5
282	4	3.9	4.6	5.2	5.7	6.5	7.3	8.5	9.3	10.5	11.6	13.1	14.6	16.2	17.8	19.3	21.1	22.7	24.4	26.1	27.8	29.8	31.6	33.7	35.8	37.8	39.8	41.7	43.7	45.7	47.5
283	4.4	4.3	4.1	3.8	4.3	4.9	5.7	6.7	7.5	8.4	9.4	10.5	12.2	13.7	15.2	16.5	18.3	20	21.9	23.9	26	28.2	30.4	32.7	35	37.4	39.7	41.9	44.1	46.4
284	4.3	4.3	4	3.9	3.8	4.4	5.1	5.8	6.6	7.5	8.5	9.9	11	12.1	13.6	14.9	16.4	17.9	19.4	20.8	22.6	24.4	26	27.8	29.8	31.8	33.8	35.6	37.3	39.3	41	42.8	44.8	46.4
285	4.6	4.4	4.2	3.6	4.2	4.8	5.6	5.9	6.7	7.3	8.1	8.9	9.5	10.8	11.6	12.7	13.4	14.4	15.9	17.3	18.7	19.9	21.3	22.8	24.4	25.8	27.3	28.8	30.4	31.9	33.3	34.7	36	37.4	38.5	39.7	40.9	42	43.4	44.9	45.9
286	4.6	4.2	4.2	3.8	3.5	3.9	4.6	5.3	6	6.8	7.7	8.5	9.6	10.7	11.5	12.6	14	15.5	16.8	18.4	19.9	21.6	23	24.7	26.3	28	29.5	30.9	32.4	34	35.9	37.8	39.5	41.3	43.2	45	47.1
287	4.3	3.8	3.4	4.1	5.3	6.5	7.3	8.4	9.7	11.2	12.3	14.1	16	17.8	19.5	21.4	23.1	25	26.8	28.7	30.7	32.7	34.8	36.7	38.7	40.8	42.8	44.9	47
288	4.5	5.4	6.4	7.5	8.7	9.8	11.1	12.4	13.3	14.3	15.6	16.7	18.4	20.1	21.6	23.2	25	26.7	28.3	30.1	31.7	33.2	34.5	35.8	36.9	38.4	39.9	41	42.4	43.7	45.1	45.8
289	3.8	3.5	4.4	5.1	6	7	7.5	8.5	9.4	10.3	11.5	12.6	13.7	14.9	16.1	17.3	18.5	20	21.3	22.7	24.3	25.8	27.1	28.5	30.1	31.4	32.6	34.3	35.9	37.2	38.5	40	41.7	43.2	44.5	46.1
290	4	3.5	4.4	5.6	6.6	7.7	8.6	10	11.5	13.1	14.5	16	17.6	19.1	20.6	22	23.8	25.5	27.6	29.7	31.8	33.9	36	38.2	40.2	42.4	44.4	46.5
291	4.2	5.3	6.2	7.3	8.3	9	9.9	11.1	12.4	12.9	13.9	14.7	15.7	17	18.2	19.4	20.4	21.5	22.8	24	25.3	26.4	28	29.8	31.1	32.4	33.9	35	35.8	37.1	38.6	40.1	41.7	42.9	44.4	45.9
292	3.4	3.9	4.9	5.9	6.9	7.8	8.7	9.6	10.6	11.6	13	14.1	15.4	16.6	17.3	18.4	19.5	21	22.1	23.7	25.3	26.6	27.7	28.5	29.6	31.3	32.6	34.1	35.5	37.1	38.6	40	41.5	43.4	45.1	46.8
293	3.8	5	6	6.9	8.1	9.4	10.2	11.4	12.1	13.5	15	15.9	17.4	18.7	19.8	21.1	22.4	23.6	25	26.7	28.1	29.6	31.2	32.6	34.3	36	38	39.5	41.3	43.1	45	46.2
294	3.6	4.4	5.4	6.3	7.2	7.8	9	10.3	11.5	12.8	14.2	15.7	17.3	18.5	20	21.4	23	24.7	26.4	28	29.8	31.9	33.7	35.6	37.6	39.5	41.5	43.8	46.1
295	3	3.4	4.1	4.7	5.5	6.4	7.2	7.9	8.6	9.4	10.4	11.6	12.7	14.4	15.9	17.4	19.2	20.4	21.6	23.6	25.3	27	28.9	30.6	32.5	34.5	36.2	38.1	40	41.6	43.5	45.4	45.9
296	2.8	3.4	4.7	5	5.2	6.2	7	8	8.2	9.1	10	11	12.1	13	13.9	14.9	16	17.1	18.3	19.2	20.8	21.8	23.1	24.1	25.5	26.7	27.9	29.1	30.6	32.1	33.7	35.1	36.7	38	39.6	41.1	42.7	44.3	46
297	3.9	4.2	4.8	5.4	6.4	7.2	8.2	9.2	10.4	11.5	12.3	13.3	14.7	15	16	16.6	17.7	18.7	19.6	20.6	21.4	22.5	23.6	24.8	26.1	27	28.5	29.8	30.8	31.9	32.9	34.4	36	37.5	39	40.6	42.2	44	45.6	47.4
298	5.8	6.2	7	7.6	8.6	9.6	10.6	11.7	12.6	13.4	14	15.1	16	16.8	17.6	18.8	20.2	21.5	22.7	24.2	25.6	27.1	28	29.2	30.5	31.9	33.2	34.6	36.1	37.1	38.7	40.1	42	43.5	45.3	46.9
299	3.7	4.8	5.5	6	6.4	7.7	8.6	9.8	10.6	11.5	12	12.8	13.6	14.2	15.2	16.7	17.8	18.4	19.4	20.4	21.6	23	24.3	25.3	26.6	27.8	29.1	30.5	31.7	33.3	34.5	35.9	36.9	38	39.4	41.1	42.7	44.2	45.9
300	5.3	5.7	6.3	7.3	8	8.7	9.7	10	11.2	12.1	12.5	13.5	14.7	15.9	17	18.4	19.4	20.2	21.2	22.4	23.7	24.8	25.9	26.7	28	28.8	30.4	32	33.3	34.5	35.3	37	38.2	39.1	40.2	41.3	42.8	44.3	46	47.6
301	2.4	3.5	4.1	4.7	5.4	6.1	7	8.3	8.6	8.9	9.5	10.9	11.9	12.8	13.1	14.2	15	15.9	15.7	16.1	17	17.7	18.6	19.1	19.8	20.9	22.1	23	24.4	25.1	25.8	26.6	27.3	28.3	28.6	29.2	30	30.7	31.4	32.1	32.8	33.5	34.7	35.8	37.1	38.6	39.9	40.5	41.1
302	2.9	3	3.9	5	6.2	6.4	7.1	7.9	8.8	9.7	10.3	11.1	12.3	12.8	13.4	14.5	15.2	16.4	17.5	18.2	19.3	20.3	21.3	22.4	23.5	24.4	25.4	26.4	27.4	28.9	29.5	30.5	30.9	31.5	32.6	32.9	33.8	34.4	35.1	35.7	36.7	38	39.4	40.2	41.1	42	42.8	43.8	45.2
303	3.9	4.8	6	7.1	7.9	8.5	9.3	10.4	11.7	12.7	14.3	15.2	16.4	17.8	19	20.3	21.5	23	24.4	25.8	27.3	29.1	31.1	32.6	34.4	35.9	37.9	39.3	40.9	42.6	44.4	46	43.4
304	4.5	3.7	4	4.9	6	7.3	8.8	10.2	11.3	12.7	13.9	15.5	16.7	18	19.3	20.7	22.1	23.7	25.2	26.9	28.5	30	32	33.8	35.3	36.8	38.2	40.1	42	43.9	45.6	46.7
305	3.8	4.6	5.7	6.6	7.2	8.2	9.5	10.2	11.2	12.1	12.9	14.2	15.4	16.7	17.8	18.7	19.7	20.8	22	23.4	24.9	26.6	28	29.7	31.3	32.9	34.7	36.5	38.1	40	42	43.7	45.8
306	4.1	4.9	5.9	6.9	7.9	8.4	9.4	10.4	11.2	12.6	13.6	14.6	15.5	16.2	17.3	18.4	19.2	20.1	20.9	21.9	23.2	24.5	25.8	27.5	29	30.5	32.2	33.8	35.2	37	38.6	40.1	41.8	43.6	45.3	45.2
307	3.5	4.2	5	5.6	6.2	7.4	8	9.5	10.8	12	12.9	13.7	15.2	16.6	18	19.4	21.1	22.1	23.6	25.1	26.4	27.9	29.5	31.2	33.2	35.3	36.9	38.9	41	42.7	44.6	46.5
308	3.8	3.5	4.9	5.8	7.2	8.6	10	11.8	12.9	14.3	15.8	16.9	18.5	19.9	21.4	22.7	24.2	25.9	27.3	28.6	30	31.7	33.2	34.8	36.5	38.1	39.8	41.7	43.7	45.7	47.5
309	4.5	4.1	4.2	5.1	5.8	6.5	7.4	8.5	9.6	10.4	11	11.8	13.1	14.4	15	16.1	17.4	18.6	19.9	21	21.8	22.8	23.1	23.9	24.6	25.5	26.1	27.2	28.5	29.8	30.8	32	33.3	34.7	36.1	37.8	39.6	41	42.4	43.5	44.9	46.1
310	4.4	3.8	3.9	3.9	4.3	5.1	5.8	6.8	7.7	9	9.7	10.8	11.8	12.7	13.7	14.6	15.7	17	18.1	19.6	20.8	22.3	23.2	24.5	26.1	27.7	29	30.9	32.6	34.1	36.1	37.8	39.5	41.4	43	44.6	46.5
311	3.8	3.5	4	5	6.1	7.6	8.8	10	11.4	12.3	13.6	14.7	15.8	17.4	19	20.7	22.1	23.6	24.9	26.3	27.7	29.1	30.4	32.3	34.2	36.2	38	39.8	41.7	43.8	45.7	47
312	4.3	5	5.3	5.9	6.4	7.1	8.1	8.5	9.1	9.8	10.6	11.5	11.8	12.5	13.3	13.9	14.6	15.6	16.6	17.9	18.9	19.7	20.8	21.9	23	23.9	24.7	25.3	26.1	27.1	28.1	29.5	30.8	32.1	33.7	35.2	37	38.8	40.3	41.6	43	44.1	45.3	46.7
313	3.5	3.9	4.5	4.8	5.2	5.7	6	6.2	6.4	6.9	7.4	7.6	7.7	8.3	9	9.3	9.6	9.9	10.6	11.4	12.3	12.9	13.6	14.5	15.3	16.1	16.6	17.6	18.3	19	19.9	20.2	20.9	21.4	21.9	22.6	23.4	24.2	24.8	25.8	26.7	27.6	28.4	29.6	30.9	31.9	33.1	34.3	35.5
314	4.2	4.8	5	5.8	6.5	7.4	8.4	9.3	10.5	11.2	12.5	13.6	14.8	15.5	16.7	17.7	18.8	19.9	21.1	22.1	23.4	24.8	26.1	27.2	28.8	30.3	31.8	33.2	34.8	36.5	38.1	39.7	41.3	42.6	44.2	46.1
315	4	3.8	3.9	5.1	6.1	6.8	7.8	8.5	9.6	10.5	11.9	12.9	14.4	15.7	17	18.2	19.5	21.1	22.6	24	25.4	27.1	28.2	29.8	31.5	33	34.6	36.1	37.7	39.5	41.3	43.1	44.9	46.9
316	4.2	3.7	3.8	3.5	4.2	5.2	6	7	7.9	8.8	9.7	10.8	11.8	13.1	14.6	15.8	17	18.4	19.8	21.3	22.6	23.9	25.5	26.7	27.8	29.2	30.7	32.2	33.8	35.4	37.2	38.8	40.5	42.2	44	45.8
317	4.5	5.6	6.7	7.6	8.3	9.6	10.8	11.9	13.2	14	15.2	16.4	17.6	18.6	20	21.6	22.9	24.4	25.8	27.3	28.5	30.1	31.9	33.6	35.4	37.3	39.3	41	42.8	44.8	46.6
318	4.4	3.9	4.1	5.1	6	6.9	7.8	8.6	9.3	9.8	11	11.8	13.2	14.2	15.4	16.9	18.4	20	21.4	23.1	24.6	26.3	27.8	29.4	31.1	32.8	34.7	36.9	39.1	41.2	43.3	45.6	46.2
319	3.6	3.7	4.5	5.7	6.6	7.6	8.9	10.5	12.2	13.6	15	16.7	18.5	19.9	21.6	23.3	25.1	26.9	28.8	30.7	32.8	35.1	37.2	39.5	41.6	43.6	45.8	47.1
320	4.2	3.9	3.8	3.7	4.4	5.1	5.7	6.5	7.5	8.3	9	9.9	10.8	11.5	12.4	13.7	14.6	15.8	16.9	18.1	19.3	20.3	21.8	23.2	24.4	25.8	26.8	28.2	29.8	31.5	33.2	35	37	38.7	40.1	41.5	43	44.4	45.8
321	4.2	4	3.6	4.2	4.8	5.4	5.8	6.6	7.6	8.7	9.7	10.6	11.5	12.7	13.8	14.8	15.7	17	18.2	19.4	20.9	22.2	23.4	24.8	26	27.3	28.7	30.2	31.2	32.6	34	35.6	37.2	39	40.8	42.3	44	45.7	46.1
322	3.2	3.6	4.2	4.9	5.7	6.9	7.7	8.5	9.7	11.2	12.3	13.8	15.6	16.9	18.5	20.5	22.4	23.9	25.9	27.5	29.5	31.6	33.6	35.7	37.5	39.5	41.5	43.5	45.6
323	3.7	4.5	5.6	6.6	7.5	8.1	8.9	9.5	9.7	10.3	10.9	11.3	12	12.4	13.2	14.1	14.7	15.8	16.6	17.5	18.7	19.9	21.1	22.2	23.4	24.4	25.7	26.9	28.3	29.8	31.1	32.6	34	35.5	37	38.7	40.1	41.5	42.9	44	45.2	46.4	46.2
324	4.1	3.8	3.8	4.3	4.8	5.2	5.6	6	6.8	7.2	7.7	8.2	8.6	9.2	9.9	10.2	10.8	11.2	11.5	12.1	12.6	13.5	13.9	14.4	14.7	15.5	15.9	16.3	16.4	16.9	17.5	17.9	18.6	19.1	19.9	20.3	20.8	21.4	22.1	22.5	23	23.6	24.1	24.6	25	25.6	26	26.6	27.3
325	3.5	4	4.6	5.5	6.3	6.9	8	9.1	9.7	10.5	11.4	12.3	13.5	14.5	15.3	16.2	17	17.8	18.9	19.8	21	22.3	23.7	25	26.1	27.3	29	30.4	31.7	33.2	34.6	36.1	37.8	39.5	40.8	42	43.3	44.6	45.9
326	4.1	4.9	5.9	6.9	8	9.3	10.7	11.9	12.9	14.5	15.9	17.2	18.7	20.4	22.1	24.2	26	27.9	29.5	31.3	32.9	34.7	36.4	37.9	39.7	41.4	43.3	45.4	45.7
327	3.8	3.8	4.7	5.4	6.2	7.2	8.3	9.4	10.3	11	11.6	12.7	13.7	14.1	14.9	15.9	16.9	18.2	19.4	20.3	21.3	22.5	23.8	25	26.6	27.8	28.6	29.7	31	32.4	33.4	35	36.5	37.7	39.6	41.1	42.7	44.2	45.6
328	3.2	3.7	4.2	4.8	5.2	6.1	7	8.1	8.8	9.6	10.9	11.6	12.3	13.2	14.3	15.2	15.9	16.5	16.8	17.7	18.4	19.2	19.6	20.4	21.5	22.1	23	24	25	26.2	27.3	28.1	29.3	30.1	31.4	33	34.1	35.5	37	38.6	40	41.5	43	44.5	46.1	46.1
329	3.2	3.9	4.1	4.5	5.5	6	6.4	7.1	8.1	8.8	9.9	10.8	11.8	12.5	13.6	14.2	14.9	15.9	16.9	17.6	18.7	20.1	21.4	22.6	23.7	24.8	26.1	27.2	28.6	30.2	31.6	33.2	34.7	36.5	38.2	39.9	41.8	44	45.9
330	3.5	3	3.6	4.3	5.2	5.8	6.6	7.3	8.3	9.6	10.4	11.3	12.2	13.3	14.3	15.4	16.7	17.9	19.1	20.2	21.6	23	24.4	26	27.4	28.9	30.7	32.5	34.2	36.2	38.4	40.4	42.5	44.8	46.9
331	3.6	4	5.3	6.1	6.9	8	9.1	10.4	11.8	13.2	14.1	15.5	17	18.4	19.7	21.5	23.1	24.9	26.7	28.4	30.2	31.8	33.7	35.6	37.5	39.5	41.5	43.5	46	46.5
332	4.5	5.3	6.7	7.9	9	10.3	11.3	12.3	13.5	14.7	16.1	17.5	19.2	19.9	21.4	22.8	24.2	25.9	27.4	29.1	30.3	31.9	33.9	35.8	37.5	39.4	41.2	43.2	45.3	47
333	3.4	3	3.9	4.9	5.6	6.2	7.2	8.2	9.1	10	11.3	12.5	13.2	13.7	15.2	16.4	16.9	18	19.3	20.1	21	22.2	23.1	24	25.2	26.4	27.6	29.1	30.5	31.6	33.3	34.4	35.6	36.9	37.8	39.2	40.3	41.9	43.4	45	46.6
334	3.1	3.8	4.4	5.1	5.8	7.2	8.5	9.2	9.8	10.7	12	13.2	13.8	14.8	15.9	17.5	18.7	20.3	21.7	22.8	24	25.1	26.2	27.6	29.4	30.9	32.2	34	35.5	37.1	38.7	40.6	42.2	44.2	46.2	46
335	3.8	4.3	4.6	5.5	6	6.4	7.6	8.1	9.1	9.7	10.4	10.4	11.3	11.8	12.3	12.7	13.3	14	15.1	15.4	15.9	16.5	17	17.5	18.3	19.7	20.3	21.4	22.4	23.3	24.3	25.3	26.1	26.8	27.9	29.1	29.9	30.4	31.7	32.6	33.3	34.8	35.7	36.6	37.6	38.4	39.7	40.6	42.1
336	4.4	4.3	4	4.1	4.2	4.3	5	5.3	5.8	6	5.7	5.9	5.8	6.5	6.5	6.5	6.7	7.1	7.8	7.8	7.4	7.7	8.4	8.9	9.4	9.8	10	10.3	10.7	11.1	11.3	11.5	11.8	12.1	12.4	12.2	12.8	12.9	13.2	13.7	14.1	14.4	14.8	15.1	15.7	16	16.5	16.5	16.4
337	3.2	3.6	4	4.4	4.9	5.4	5.8	6.7	7	7.3	7.6	8.1	8.3	8.2	9	9.5	10.4	10.6	10.9	11.4	11.3	11.9	12.4	12.9	13.9	14.4	14.5	15	15.2	15.9	16.1	16.9	17.4	17.9	18	18.2	18.4	18.8	19.2	19.9	20	20.7	21.3	22.1	22.4	23.1	24	24.7	25.1
338	3.6	4	5.2	6.6	7.7	9.1	10.5	12	13.6	15.2	16.5	17.9	19.1	20.5	22	23.6	25.1	26.8	28.4	30	31.3	33.1	34.8	36.4	37.8	39.2	41	42.5	44.5	46.6
339	3.3	3.7	4.6	5.6	6.3	7.5	8.6	9.6	10.9	12	13.3	14.2	15.7	16.7	18.1	19.2	20.4	21.8	23.1	24.8	26.5	27.7	28.9	30.4	31.8	33.2	34.9	36.2	37.4	38.6	40	41.4	43.2	44.8	46.4	47.6
340	4	4.5	5	5.4	6	6.5	6.7	7.2	7.7	8.2	8.6	8.7	9.2	9.9	10.3	11.2	12.1	13	14.1	14.6	14.7	15.4	15.8	16.3	16.4	17.4	18.1	18.3	19.2	19.8	20.4	20.9	21.6	22.1	22.6	23.8	24.4	25.2	26.3	27	27.7	28.3	29.1	30	30.7	31.1	31.5	31.9	32.3
341	3.9	4.4	5.1	5.7	6.2	6.7	7.3	7.9	9	9.4	10.5	11.7	12.1	13.1	14	15	15.4	16.4	17.4	18.1	18.7	19.2	20	20.6	21.2	21.6	22.8	23.9	24.6	25.6	26.4	27.5	28.8	30.1	31.1	32.3	33.1	34.1	34.8	35.1	36	36.5	36.9	37.7	38.9	40.5	41.4	42.5	43.8
342	3.6	4.3	5	5.7	6.2	7	7.8	8.5	9.5	10.3	11.6	12.4	13.1	14.3	15.2	16.5	17.8	18.9	20	21.1	22.4	23.6	24.8	26.5	28	29.2	30.7	32.4	33.9	35.3	37	38.5	40.1	41.9	43.8	45.8
343	3.9	3.8	5.1	5.9	6.9	8	9.4	10.5	11.9	13	14.4	15.5	16.5	18	19.7	21	22.6	24.3	25.9	27.4	29.3	31.1	32.9	34.7	36.4	38.1	40	42.1	44.3	46.5
344	3.7	3.5	4.5	5.4	6.7	7.5	8.7	9.9	11.3	12.2	13.5	14.9	16.6	18.2	20.1	21.7	23	24.6	26.3	28	29.8	31.8	33.7	35.2	37.1	39	40.6	42.4	44.5	46.2
345	4.6	4.2	3.9	3.6	3.8	4.8	5.7	6.5	7.3	8.3	9.3	10.3	11.4	12.3	13.6	15	16.1	17.1	18.6	19.6	20.8	22.4	23.9	25.1	26.6	27.8	29.3	30.6	32.1	33.6	34.7	36.2	37.8	39	40.6	42.2	43.9	45.5	46.2
346	3.8	3.7	4.2	4.5	5.3	6.4	7.3	8.1	8.7	9.7	10.6	11.8	13	14	15.1	16.3	17.5	18.8	20.4	21.5	22.8	24.2	25.5	26.8	28.1	29.8	31.1	32.3	33.6	34.7	35.8	37.3	38.9	40.6	42.4	44.3	46.1	46.9
347	4.2	4.1	4.1	3.6	4	4.7	5.7	6.4	7.9	9.1	10.1	11.3	12.3	13.3	14.5	15.8	16.9	18.2	19.6	20.9	22.3	23.8	25.4	27.2	28.9	30.7	32.6	34.5	36.2	38.2	40.1	42	43.9	46	47.4
348	4.4	4.1	4	4	4	3.8	4.5	4.9	6	6.2	6.7	7.2	7.9	8.6	9.2	10.1	10.9	11.7	12.7	13.2	13.6	14.4	15.2	16	17	17.6	18.2	18.6	19.2	20.3	21.1	21.9	22.4	23.4	24.2	25.1	26.1	27.2	27.9	28.5	29.2	30.1	30.9	31.4	31.8	32.3	33.1	33.7	34
349	4.3	4.1	3.8	3.9	4.4	4.9	5.1	5.4	5.8	6.2	6.5	6.6	6.7	6.9	7.4	8.1	8.6	8.9	9.7	9.9	10.2	10.5	10.8	11	11.4	11.9	11.8	12.2	12.6	13.1	13.6	14	14.5	15.2	15.4	15.8	16.2	16.5	16.9	17	17.2	17.6	18.1	18.5	18.9	18.9	19.4	19.6	20.1
350	3.9	3.8	4.4	4.9	5.5	6.3	6.8	7.8	8.2	9.1	9.8	10.9	11.9	12.8	13.4	14.2	14.9	15.9	16.9	17.7	18.5	19.4	20.6	22.1	23.4	24.7	25.7	27	28.2	28.9	29.9	30.9	31.9	32.8	33.8	34.9	35.9	37.1	38.1	39.1	40.2	41.1	42.5	43.9	45.5	47
351	3.4	4	4.2	5.3	5.8	6.5	7.4	8.4	9.3	10.3	11.3	12.3	13.8	14.9	16.2	17.4	18.9	20.4	21.7	23.2	24.6	26.1	27.9	29.1	30.8	32.2	33.9	35.6	37.3	39	40.6	42.2	43.6	45.3	46.1
352	3.9	4.4	4.8	5.1	5.6	6	6.6	7.3	7.7	8.4	8.9	9.3	9.9	10.5	11.3	11.9	12.5	13.1	13.6	14.4	15	15.9	16.8	17.4	17.8	18.5	19.2	20.1	20.8	21.7	22.5	23	23.8	24.9	26	27.1	27.7	28.6	29.2	30.3	31	31.8	32.5	33.4	34	34.7	35.7	36.5	36.9
353	3.7	3.9	4.3	5.2	5.8	6.2	7	7.5	8.3	8.6	9.6	10.5	10.9	11.6	12.4	13.1	14	14.8	15.7	16.6	17.3	18	18.8	19.8	20.2	21.1	21.9	22.5	23.3	24.1	24.8	25.8	26.6	27.4	28.2	29.1	29.6	30.2	30.7	31.5	31.8	32.3	33.2	33.9	34.8	35.6	36.4	37.1	38.1
354	3.6	4.2	5.1	5.9	6.8	8.1	9.1	10.1	10.9	12.2	13.1	14.1	15.3	16.7	18.3	19.9	21.1	22.5	24.1	25.5	27.2	28.5	30.4	31.6	32.7	33.8	34.8	36	37.4	38.7	40.3	42.1	44	46.1	47.6
355	3.9	3.6	4	4.6	5.5	6.7	7.7	8.6	9.8	10.8	12.3	13.6	15.2	16.8	18.4	19.9	21.6	23.2	24.9	26.7	28.4	30.2	31.8	33.7	35.5	37.1	39	41	43.1	45.3	47
356	3.9	3.8	3.9	4.8	6	6.9	8	9.4	10.2	11.3	12.5	14.1	15.2	16.8	18.3	19.8	21.4	23.2	24.9	26.8	28.6	30.6	32.5	34.1	35.9	38	40.1	42.4	44.5	46.4
357	4.4	3.8	4	4.4	5.4	5.9	6.7	7.6	8.5	9.4	10.5	11.2	12	13.1	14.2	15.4	16.8	18.3	19.3	20.7	21.9	23.6	24.7	25.9	27.5	29.1	30.6	32.2	33.7	35.5	37.1	38.8	40.6	42.5	44.2	46.1
358	3.9	4.5	5.3	6.4	7.4	8.3	9.5	11.2	12.8	14.1	15.8	17.4	19.1	20.7	22.4	23.8	25.6	27.4	29.4	31.4	33.2	35.2	37.1	39	41	43	45	47
359	4.3	3.6	3.8	4.1	4.8	5	5.5	6	6.4	7.3	7.9	9	9.8	10.2	10.9	11.7	12.6	13.1	14.3	15.3	16.2	17.3	18.5	19.5	20.5	21.7	22.9	24.2	25.2	26.3	27.6	29	30.7	32.5	34.1	35.9	37.4	38.7	39.6	40.6	41.9	43.1	44.2	45	45.3	45.8	46.5
[truncated: 96 more columns]

## Sheet: prawler_chlor
profile_number/sample_number	0	1	2	3	4	5	6	7	8	9	10	11	12	13	14	15	16	17	18	19	20	21	22	23	24	25	26	27	28	29	30	31	32	33	34	35	36	37	38	39	40	41	42	43	44	45	46	47	48
2	9.563	11.119	8.76	8.81	8.534	9.136	10.969	11.395	11.22	9.337	10.592	9.613	9.839	10.14	8.333	7.379	9.664	9.111	8.283	8.76	7.605	8.835	9.513	10.291	6.652	4.493	6.225	6.802	4.091	5.823	14.909	7.63	5.647	5.698	4.418	2.585	1.832	2.887	2.234	1.305	2.209	1.431	1.129	1.807	1.556	2.234	3.891
3	6.2	7.028	8.308	9.086	7.254	7.856	7.982	9.187	8.735	7.907	10.366	9.613	14.759	10.04	9.061	10.868	9.488	10.04	9.463	8.71	10.04	9.915	10.291	9.588	8.986	9.488	12.801	10.718	10.668	10.492	8.911	8.936	8.936	9.965	10.818	11.22	9.764	8.634	11.27	11.17	10.115	6.677	8.961	10.467	10.065	10.944	9.563	7.881	7.505
4	9.538	12.45	15.537	11.144	13.68	13.403	12.249	12.701	13.554	13.102	13.905	12.148	14.483	12.299	14.106	12.45	12.249	11.044	10.994	12.123	15.336	13.73	12.55	16.265	10.417	12.65	11.496	9.764	9.864	12.826	10.14	10.818	6.902	7.58	8.785	4.518	3.69	3.514	3.589	2.485	2.134	1.883	1.657	2.736	2.661	1.983	3.213	1.983	1.406
5	5.371	4.945	5.899	5.397	4.518	5.597	5.271	4.694	5.723	5.924	7.179	7.856	7.555	10.04	10.266	11.044	7.655	13.428	10.241	13.403	7.831	11.998	9.613	14.934	11.621	6.978	5.924	10.291	6.802	6.601	7.982	6.426	7.455	5.949	5.698	4.016	3.238	2.937	2.836	1.606	0.929	0.828	0.979	0.879
6	4.342	5.522	5.522	6.626	4.593	4.393	4.744	5.798	6.978	6.777	6.902	8.409	12.726	13.353	9.412	10.517	15.813	8.434	8.885	7.555	10.617	13.604	8.609	7.731	7.354	6.827	4.894	6.626	5.673	5.321	3.163	4.719	3.489	2.937	2.209	1.155	0.552	0.628	0.427	0.703	0.879	0.452
7	12.224	14.608	10.994	12.575	12.399	14.106	13.353	12.776	12.927	14.608	12.801	10.868	11.722	10.944	12.525	6.953	8.76	6.953	6.476	6.225	3.213	2.485	3.138	1.933	2.46	2.51	2.661	2.686	2.686	2.51	1.556	1.456	1.682	4.443	2.234	0.728	0.427	0.678
8	12.123	13.353	14.508	12.851	13.027	13.554	13.253	12.45	15.688	12.952	16.541	11.797	14.257	12.249	13.855	8.584	7.58	7.154	7.003	4.217	5.196	5.171	2.861	3.037	3.84	4.493	4.242	4.995	6.928	6.074	7.405	4.819	1.732	1.883	1.129	0.929	1.255	1.129	0
9	11.069	11.621	11.897	11.069	11.345	11.772	11.948	13.152	12.199	13.203	10.467	12.299	12.249	13.479	13.027	11.119	10.517	10.793	12.776	12.324	13.328	12.098	10.793	11.621	10.994	8.634	4.568	3.891	5.447	4.167	3.439	3.037	3.489	3.163	2.635	4.217	3.464	5.221	5.924	2.159	3.564	1.807	1.606	1.456	1.255	1.631	1.857	1.506	1.28
10	11.897	10.918	11.496	12.274	10.09	13.83	11.697	10.542	14.533	10.467	10.944	11.069	11.797	11.471	11.697	9.563	9.287	9.889	8.735	10.743	8.233	5.497	4.217	4.066	2.234	1.129	1.857	1.305	1.33	1.129	0.929	1.255	1.531	1.23	0.778	1.456	1.832	2.686	2.887	3.238	0.904	0.628	0.678
11	12.45	12.148	11.747	13.554	11.697	11.722	11.496	8.559	10.366	9.463	9.337	9.387	8.358	11.722	7.907	9.312	9.162	6.175	4.493	5.221	5.472	1.506	1.983	0.778	1.155	0.979	0.653	0.502	0.904
12	8.609	8.434	9.412	7.43	8.735	9.287	9.664	8.107	8.659	9.312	8.409	10.642	8.634	8.835	6.501	7.806	7.405	7.756	6.225	8.459	8.183	8.082	6.551	7.103	8.71	4.92	4.97	4.995	2.836	1.456	1.556	0.879	1.004	0.979	1.883	1.004	1.983	5.647	1.481
13	6.401	7.379	5.924	7.329	10.216	10.893	12.65	12.726	13.002	10.768	10.191	12.399	12.249	10.517	11.144	10.467	11.646	9.036	12.801	12.751	10.391	10.015	12.249	13.378	10.668	11.772	12.098	10.693	12.6	11.722	12.274	10.868	10.668	11.421	11.37	11.546	12.575	11.948	10.467	10.191	10.743	12.349	10.291	11.37	11.37	11.973	11.471	11.998	11.496
14	12.726	10.165	7.982	10.165	9.337	9.99	12.65	12.675	8.961	9.664	9.864	13.328	13.278	13.78	13.68	13.278	12.751	12.199	13.403	13.152	12.199	13.604	11.973	13.077	13.579	13.127	13.353	12.098	12.55	13.353	13.152	12.073	12.274	12.952	12.349	12.299	13.504	12.5	13.88	15.813	12.851	15.386	12.876	13.855	14.332	15.913	13.554	13.378	12.675
15	13.228	13.529	12.5	14.232	15.863	15.311	13.68	16.014	14.382	14.307	15.16	14.934	14.056	13.805	13.604	15.286	13.604	14.081	14.207	14.106	16.189	17.118	13.052	9.011	6.375	5.522	6.601	5.823	4.819	5.12	5.12	4.945	5.597	6.275	5.698	7.63	3.941	1.857	2.359	0.879	1.406	0.703	0.753
16	13.981	13.68	12.399	13.428	14.257	16.089	13.855	17.143	14.407	13.88	13.479	14.207	14.106	13.353	16.189	13.931	13.629	13.755	14.433	15.16	13.479	13.504	15.035	16.39	14.181	13.203	15.035	13.529	14.207	12.073	12.475	13.002	12.399	12.675	12.625	11.722	14.056	14.031	13.027	13.328	9.463	10.642	6.401	7.63	4.493	3.489	4.091	4.016	3.213
17	11.847	13.353	11.671	12.224	10.994	10.492	11.044	13.052	11.421	12.098	11.295	12.299	11.446	10.818	11.345	11.395	10.517	12.274	11.646	11.998	11.747	12.023	12.927	12.249	12.349	13.127	12.776	13.328	13.454	14.106	10.718	10.015	13.303	12.55	10.617	10.241	11.195	11.295	11.948	12.349	10.743	9.638	11.069	11.119	14.357	12.199	10.642	10.567	12.5
18	10.944	10.843	9.789	10.668	10.417	9.789	9.438	10.642	10.843	11.697	12.801	12.098	10.969	11.345	11.22	12.249	11.295	10.191	11.446	11.797	10.567	10.994	12.625	11.621	12.6	9.839	12.123	11.948	10.668	12.977	8.735	6.777	4.091	1.456	2.309	1.129	1.18	1.029	1.079	0.703	1.054	0.929	1.857	0.753	0
19	10.391	10.14	11.722	9.764	10.366	11.546	13.002	11.646	11.546	11.345	10.743	10.417	12.174	11.872	11.345	10.316	11.245	11.245	10.266	10.818	11.245	10.743	10.316	13.102	12.299	11.421	12.148	10.09	8.132	3.69	1.782	1.908	2.058	1.406	1.155	1.155	0.929
20	11.571	9.638	11.27	10.04	12.525	10.843	10.592	11.621	12.5	12.274	9.714	13.127	11.119	10.718	9.739	10.818	9.162	8.659	9.94	10.592	11.27	9.789	10.642	9.739	10.391	8.032	13.855	12.249	11.37	15.964	11.27	11.546	6.652	9.237	9.588	7.103	6.15	5.296	3.74	1.431	1.857	6.827	2.334	4.342	1.807	1.556	3.941
21	10.768	9.287	11.144	9.463	10.592	11.822	12.901	9.689	9.613	9.99	10.417	12.425	10.818	10.291	9.488	10.316	10.944	10.567	11.17	11.596	11.722	9.136	9.664	9.287	9.664	8.785	9.94	11.27	9.714	10.115	9.864	10.216	11.395	10.642	9.463	11.847	11.395	9.94	10.868	9.438	11.621	10.567	11.195	9.036	10.417	10.944	9.086	12.073	10.617
22	11.822	10.241	9.111	9.538	10.04	9.111	9.965	9.99	11.144	10.542	10.793	9.965	10.316	10.266	10.642	10.693	9.889	10.492	10.793	11.069	11.948	10.567	11.722	11.546	10.492	11.722	9.488	10.517	9.764	11.998	13.604	10.743	10.642	11.245	11.345	9.237	11.245	10.567	10.668	11.094	9.789	10.241	11.973	11.22	10.567	6.702	2.761	2.661	1.857
23	10.617	11.395	10.442	9.99	12.701	10.868	11.094	11.722	11.596	12.425	12.174	11.571	13.83	13.428	12.098	11.17	10.994	12.851	10.718	11.17	11.069	12.45	11.923	13.73	12.726	12.851	11.17	11.646	11.395	11.471	10.592	14.508	11.17	10.994	11.646	10.793	11.094	11.998	11.546	12.55	9.99	9.362	11.22	10.266	12.525	10.642	11.195	10.467	10.793
24	11.22	10.617	10.316	10.04	10.843	10.944	11.546	11.32	10.893	12.349	10.567	11.496	10.542	11.395	11.697	11.446	11.722	12.977	13.629	11.044	13.403	12.826	11.471	12.123	11.948	12.5	13.178	12.901	11.521	11.496	12.224	11.295	11.17	12.6	11.421	12.525	14.357	13.68	11.395	11.596	11.872	14.658	13.152	12.851	12.901	12.625	13.278	14.006	12.098
25	10.417	10.467	10.893	10.467	11.094	11.22	11.772	12.399	11.195	13.755	12.851	11.621	11.671	10.266	10.115	12.701	13.83	13.428	12.274	12.927	11.195	11.621	11.019	11.847	11.496	13.755	13.504	12.701	9.689	11.697	12.801	12.475	12.5	13.705	9.287	9.136	10.241	12.425	10.015	10.366	8.484	8.082	2.359	1.757	1.104	1.255	1.004	1.255	0.954
26	11.22	11.37	12.901	12.249	11.195	12.55	13.529	14.433	13.403	13.479	12.525	13.931	14.909	14.282	12.174	13.755	12.575	13.78	12.5	12.625	11.546	11.596	10.994	9.513	9.764	4.016	1.205	2.209	1.28	0.552	0.904	0.828	1.004
27	11.37	14.934	12.901	12.274	12.55	11.345	13.705	11.948	12.575	13.102	13.178	11.872	11.872	12.249	11.998	13.303	12.575	13.629	14.458	13.504	13.604	14.332	13.353	14.859	13.755	14.533	13.002	11.697	13.253	12.776	13.855	15.211	14.257	14.684	12.701	12.475	13.855	14.834	13.805	11.571	12.575	13.253	13.077	13.73	14.96	11.27	12.324	11.27	13.127
28	11.019	10.893	12.5	12.249	10.241	11.822	10.743	12.148	12.876	13.353	11.998	12.425	13.027	11.471	11.446	11.948	11.697	12.5	11.571	11.546	11.37	11.998	12.65	10.617	10.693	12.625	10.818	14.458	14.658	14.006	11.998	11.069	12.299	13.78	13.353	13.378	11.646	11.772	13.253	12.174	12.927	11.897	11.044	12.675	11.847	12.374	10.391	11.546	11.621
29	12.55	11.621	10.642	10.517	11.722	11.671	12.199	13.278	10.266	11.069	11.094	12.425	13.579	11.772	14.056	11.019	10.893	11.872	11.22	12.45	13.203	11.295	13.428	12.048	12.45	10.517	10.492	13.178	11.094	10.015	11.973	2.861	1.23	1.004	1.556	0.803
30	10.718	12.023	11.872	10.241	12.575	13.052	11.22	13.654	12.977	11.27	10.366	10.818	11.872	11.069	11.245	14.809	15.788	10.843	13.428	11.22	12.625	11.772	15.11	11.471	11.471	11.897	9.061	1.506	1.23	1.355	1.857	0.853	1.33	0.904	0.803
31	10.492	13.83	13.203	9.362	10.316	10.492	11.521	11.069	11.345	10.944	11.671	10.893	10.567	10.015	11.345	10.592	10.718	11.245	13.127	13.654	10.417	11.345	13.705	11.37	12.324	10.868	10.467	10.165	13.027	12.425	11.144	12.199	10.743	11.094	10.843	10.693	12.199	14.131	10.567	15.913	9.99	12.123	8.936	3.589	1.18	1.104	1.556	1.406	0.979
32	13.454	11.144	11.17	11.697	12.525	11.471	13.328	11.32	12.851	11.571	11.395	13.102	12.625	13.504	12.123	13.654	13.178	10.542	11.421	12.023	12.399	11.17	10.994	13.981	14.257	11.245	11.646	12.199	13.504	12.575	12.098	13.403	10.768	12.55	10.467	10.617	11.596	10.492	14.257	11.27	12.425	11.797	11.697	11.471	12.249	13.78	12.826	10.417	11.471
33	11.119	10.366	10.567	10.994	11.295	10.918	9.162	11.27	11.044	12.048	10.969	14.382	13.604	11.094	10.743	11.471	12.374	12.901	10.391	10.668	12.751	12.575	16.064	12.073	10.768	11.195	12.701	10.818	12.299	9.664	4.167	1.456	1.857	1.104	2.159	0.653
34	11.822	11.395	12.324	13.228	13.102	13.579	13.278	13.178	13.127	13.002	11.998	16.365	12.927	13.905	13.052	12.851	13.027	12.675	12.425	12.726	12.023	12.801	13.504	13.529	14.156	14.382	14.407	14.759	15.135	12.374	11.772	12.901	12.701	13.705	13.328	13.579	13.152	13.077	14.232	13.203	11.697	11.872	11.571	14.608	13.73	12.876	12.876	12.5	13.629
35	13.981	12.374	12.776	13.629	12.952	13.73	17.796	13.78	12.249	12.274	13.629	13.855	13.931	15.16	12.425	14.684	14.96	13.454	12.374	13.303	15.01	13.504	13.755	14.483	12.249	12.274	16.792	14.282	11.119	12.977	10.617	11.521	10.266	13.931	10.768	11.345	12.5	9.162	11.772	9.764	10.517	6.25	3.338	1.506	1.004	0.979	0.828	0.402	0.728
36	12.274	11.119	12.299	11.22	12.525	11.797	13.504	13.504	13.027	11.646	11.395	12.927	13.002	12.374	12.45	15.788	13.855	11.144	13.278	10.944	11.395	11.797	12.55	11.973	11.722	11.421	12.148	11.596	13.529	13.805	11.019	5.196	1.531	0.577	0.828	0.753	0.979	0.427	0
37	11.044	12.475	11.471	12.224	12.625	12.55	11.697	13.68	14.131	13.178	13.353	14.207	15.462	12.45	11.973	12.349	12.224	13.228	13.052	11.646	12.776	13.479	12.525	12.475	11.948	11.948	13.278	12.425	13.654	12.851	9.337	3.112	2.385	0.954	0.904	0.753	0.527	0.628	0
38	12.625	13.353	13.905	13.705	14.859	13.855	11.923	13.152	14.407	12.374	15.939	11.395	12.475	13.378	12.475	15.286	12.977	12.098	10.492	11.872	14.332	13.403	13.479	11.872	11.747	10.642	12.952	10.944	12.123	8.208	2.234	0.954	0.703	0.803	0.427	0.502
39	12.374	12.55	12.876	12.148	10.768	12.977	11.32	12.525	12.952	12.876	14.483	11.571	15.838	13.102	13.83	14.207	12.399	14.407	13.328	10.818	12.726	9.814	14.181	10.743	12.776	12.977	11.395	12.374	11.722	3.514	1.908	0.577	0.628	0.653	0.276	0.477
40	12.5	14.207	13.504	12.826	12.45	14.382	12.851	14.809	13.378	13.579	15.939	13.052	14.131	13.228	9.789	10.818	13.529	11.496	12.6	13.604	12.726	12.701	11.897	11.32	13.052	13.654	10.994	3.614	2.46	1.205	1.857	0.402	0.402	0.728	0.301
41	11.722	11.747	11.897	11.747	11.195	13.68	11.345	12.098	10.893	12.876	11.27	11.948	12.399	12.425	15.813	10.893	15.211	14.96	13.353	9.864	12.55	12.148	10.341	12.6	15.311	12.349	12.625	11.948	12.927	2.159	0.929	0.778	0.552	0.377	0.377
42	13.253	13.454	14.081	11.395	12.374	13.002	11.571	13.504	14.884	14.483	13.479	12.675	12.801	13.002	11.872	12.299	12.098	12.726	11.973	16.466	11.897	13.152	10.868	11.822	15.411	14.332	14.006	12.801	12.399	9.438	2.987	1.205	0.753	0.577	0.577	0.527
43	12.45	13.981	13.102	14.734	12.023	12.023	11.897	14.583	12.977	15.462	14.934	14.131	13.479	14.508	16.717	14.859	13.554	12.625	12.299	11.37	14.985	12.776	13.88	13.554	2.962	1.606	0.653	0.452	0.301	0.301
44	12.249	12.5	16.39	13.378	13.604	12.55	12.249	12.073	13.78	12.098	15.11	12.65	15.386	15.311	14.658	11.646	12.123	13.228	14.608	10.341	20.808	12.324	11.395	12.349	14.131	15.085	12.324	15.863	11.37	12.249	7.405	1.581	0.577	0.653	0.251	0.728
45	11.345	13.102	11.596	12.224	10.115	12.65	12.098	13.428	12.876	12.45	11.446	12.801	13.303	13.152	11.772	10.918	11.822	12.901	13.027	13.052	12.952	12.374	13.002	12.6	16.164	12.45	12.977	14.056	12.55	15.11	13.002	15.386	12.65	15.186	12.425	12.55	13.278	13.228	14.884	12.098	14.433	12.876	15.487	13.705	12.751	13.604	11.395	13.027	10.918
46	16.39	14.131	12.148	14.433	13.353	14.056	15.738	13.504	17.47	15.587	16.566	15.913	13.78	13.278	16.641	13.353	13.855	12.5	12.148	16.064	16.968	13.353	12.249	14.232	15.035	12.349	12.048	14.332	10.944	16.466	13.529	13.002	16.265	12.148	10.442	12.826	13.805	12.927	12.901	12.098	12.6	11.973	9.764	12.901	13.027	12.5	11.421	12.399	13.73
47	14.658	14.759	14.684	16.29	14.181	14.332	14.031	15.662	16.34	18.549	15.06	14.357	16.215	13.353	17.068	13.353	15.085	14.332	14.257	12.148	14.407	13.403	13.378	13.805	11.772	12.349	13.353	14.608	10.818	13.88	15.562	12.274	12.048	11.395	13.479	12.274	14.709	10.793	10.316	14.382	12.977	11.471	11.646	10.216	12.525	11.797	11.621	11.496	10.341
48	15.688	15.512	16.892	14.784	16.792	14.909	15.06	16.968	16.215	16.817	13.855	15.964	15.637	14.558	12.901	13.428	11.822	10.818	15.386	14.131	12.098	13.604	16.089	13.479	15.286	14.307	11.747	12.199	13.931	11.019	12.826	11.295	12.977	12.801	10.893	13.805	9.689	11.822	6.25	4.669	3.414	2.786	1.682	1.079	0.678	0.351	0.577	0.452
49	18.097	16.516	16.842	15.662	17.118	15.16	16.692	15.361	15.763	15.913	13.604	14.759	17.52	17.018	19.277	14.96	15.813	15.462	16.742	14.558	12.224	14.056	15.763	13.328	15.361	12.349	14.508	15.311	13.83	14.734	13.353	10.417	11.446	10.366	10.492	11.822	10.065	11.295	10.994	13.956	12.123	10.341	11.37	11.471	11.295	10.768	13.931	10.14	11.044
50	12.952	15.16	14.934	13.002	13.855	13.88	14.558	13.479	14.784	15.186	12.349	12.425	14.658	13.931	11.044	12.324	16.164	13.629	12.55	12.901	12.048	15.939	13.328	11.998	10.693	11.019	11.722	9.789	12.048	13.002	13.203	12.876	14.934	13.027	13.855	16.34	11.948	10.793	13.052	12.45	12.977	11.872	12.174	11.019	12.927	15.888	13.002	11.37	11.546
51	13.152	12.55	13.428	13.353	12.701	15.863	14.784	12.374	11.471	12.374	15.562	12.675	13.855	14.232	14.232	12.927	12.675	13.152	13.002	13.278	10.417	10.442	12.425	10.14	12.399	10.517	9.99	11.747	10.492	12.073	9.212	10.944	9.764	8.509	4.066	0.954	0.879	0.552	0.502	0.377
52	12.023	11.697	15.16	11.998	11.446	13.353	10.718	12.098	11.797	11.948	13.428	12.977	14.081	8.86	10.09	9.789	16.792	10.517	12.374	11.646	11.195	9.789	16.867	11.797	11.22	12.224	9.362	11.697	8.885	11.596	3.991	2.184	1.079	0.728
53	15.336	12.901	11.195	12.199	14.859	15.813	12.073	13.178	14.382	13.855	13.203	13.956	9.011	10.969	10.918	13.855	9.839	10.316	12.801	9.362	9.915	11.044	12.349	9.613	11.069	9.287	8.107	5.673	1.381	0.402	0.326	0.427	0.351	0.427
54	14.081	13.278	13.403	16.039	15.437	15.888	13.102	13.178	14.809	14.081	14.031	15.186	13.905	11.897	14.96	9.111	15.738	13.328	15.336	10.693	9.638	13.428	10.165	15.01	11.747	13.253	9.086	9.412	10.668	7.907	13.303	10.642	7.831	9.387	10.14	7.957	10.015	4.543	1.782	2.41	1.205	0.552	0.602	0.602	0.527	0.904
55	15.01	13.905	11.144	13.378	14.106	15.135	15.662	13.353	10.843	12.575	13.654	15.135	10.617	10.843	12.851	9.714	15.261	15.738	11.295	10.341	13.78	10.843	8.459	12.525	8.81	12.349	11.772	14.031	10.065	13.755	10.015	11.797	11.722	11.195	11.897	14.307	12.399	11.671	10.391	11.496	13.178	7.806	12.701	11.119	8.634	8.057	8.183	3.238	2.134
56	13.353	27.409	9.513	15.085	12.5	12.927	14.131	14.558	15.311	13.855	14.784	13.755	13.88	14.207	13.73	14.608	14.834	12.901	11.421	13.554	13.127	11.772	16.014	15.562	13.353	12.801	11.596	9.362	10.065	12.148	8.81	5.472	6.827	2.033	1.807	0.853	0.577	0.427	0.477
57	12.55	11.646	14.031	12.349	9.011	12.701	10.266	14.207	13.052	14.709	12.977	11.822	15.512	14.081	14.081	16.24	14.081	13.052	14.985	15.713	12.751	12.475	7.907	7.455	11.897	11.923	6.15	9.187	4.869	5.572	3.489	1.129	1.28	0.628	0.326
58	17.194	16.641	15.637	14.357	14.784	13.705	14.232	14.207	14.106	12.927	9.337	13.68	15.612	9.965	13.88	14.759	13.253	14.658	14.433	14.734	12.45	13.931	12.6	13.178	12.977	9.362	18.298	18.072	13.152	16.089	14.734	15.562	15.411	14.985	15.16	14.282	13.981	13.579	16.164	14.734	13.554	8.107	11.948	14.734	12.224	13.931	12.349	13.479	12.45
59	13.88	15.11	13.705	13.353	14.709	14.106	14.608	15.236	14.257	14.433	13.83	14.483	14.658	16.014	14.985	15.16	12.826	14.131	13.529	13.002	16.089	12.701	13.855	14.006	15.336	13.579	13.981	17.294	13.654	13.529	13.805	14.734	13.403	12.826	13.253	12.625	14.658	13.956	14.357	14.96	15.738	13.579	14.357	13.479	16.616	14.658	14.332	15.085	13.654
60	12.249	10.291	10.818	12.349	12.826	10.768	11.998	11.044	11.772	10.115	11.119	10.718	11.295	13.73	11.421	11.245	11.772	9.664	11.496	10.743	10.944	12.45	12.374	10.442	11.872	9.287	10.642	11.596	11.32	10.065	11.345	12.249	11.697	11.998	11.747	11.646	10.467	13.203	11.069	11.17	11.847	9.889	11.521	11.17	10.517	11.395	12.023	9.965	10.743
61	12.65	11.646	12.701	10.617	12.55	12.475	10.994	11.144	11.496	10.617	12.399	12.525	12.023	12.65	10.567	13.127	10.793	11.345	11.119	12.249	12.098	10.592	11.37	11.747	10.517	11.094	11.119	13.027	11.722	11.17	14.031	10.341	11.395	10.467	11.421	11.044	11.245	12.876	12.6	11.546	10.693	11.621	10.216	11.671	11.646	11.571	11.621	11.847	11.27
62	12.023	10.793	9.714	10.567	11.245	10.417	11.596	11.496	11.471	10.291	11.948	12.45	15.16	10.617	11.37	11.948	12.174	12.675	10.517	11.094	10.693	10.642	12.876	10.893	11.446	13.604	12.801	12.425	11.923	11.697	11.395	11.094	11.872	10.969	13.127	12.475	11.897	12.299	12.5	11.094	11.822	10.693	10.843	12.625	11.822	10.442	12.023	13.479	11.872
63	10.592	10.266	12.274	10.592	11.646	10.918	13.705	12.098	11.822	11.998	12.023	9.814	13.654	14.558	10.216	11.144	12.952	13.278	15.361	12.55	11.596	13.554	12.901	11.119	13.504	8.961	6.099	0.803	0.678	0.502	0.502
64	10.718	11.32	11.32	12.826	16.942	12.324	11.496	12.45	12.299	12.023	13.203	14.909	13.228	12.977	11.923	11.446	11.019	11.923	12.249	12.349	13.956	12.45	13.378	12.751	11.571	11.37	11.22	11.973	14.357	11.948	13.002	12.425	11.471	13.454	13.203	11.019	11.395	10.04	13.981	13.152	12.174	11.596	15.612	11.144	11.195	14.156	12.801	13.127	13.278
65	12.148	13.78	11.069	10.944	11.872	12.776	14.483	15.437	15.788	12.952	14.056	12.324	15.211	12.45	11.596	13.805	14.985	13.328	12.575	12.098	12.199	14.985	10.617	12.701	13.454	11.094	14.96	14.081	12.249	12.625	13.579	13.228	12.5	13.052	12.349	14.709	14.131	11.195	12.851	13.203	12.123	12.324	11.32	13.554	13.755	14.207	13.68	13.981	12.801
66	11.897	13.127	12.751	14.734	14.709	12.575	15.462	14.031	14.307	13.654	16.817	14.031	16.666	12.6	12.851	12.851	11.496	13.027	12.625	12.901	12.952	12.199	12.826	13.78	12.776	12.5	13.554	11.646	13.604	11.923	12.6	17.495	12.048	11.421	12.349	12.224	12.349	13.027	14.332	12.45	13.454	12.098	15.612	15.913	16.215	11.395	12.123	14.232	6.099
67	11.671	11.044	12.023	13.88	11.973	13.203	12.349	11.797	14.282	15.863	13.328	17.344	13.629	11.973	12.148	14.006	13.353	15.06	15.386	13.629	11.897	15.662	12.977	14.332	12.901	13.504	11.571	12.123	17.018	16.792	14.759	14.759	15.361	8.032	0.904	0.577
68	12.399	11.822	12.952	14.031	12.726	12.977	13.905	16.566	13.604	15.713	15.512	14.407	13.303	13.855	13.654	13.705	12.876	12.876	13.805	13.378	14.608	14.759	13.378	14.784	12.299	13.002	13.83	14.658	12.625	12.977	16.189	11.671	13.504	13.78	13.203	12.5	11.797	14.357	12.199	13.127	13.755	13.604	12.374	10.793	13.228	13.027	8.911	3.614	1.456
69	9.162	9.789	10.843	9.563	9.613	10.994	10.768	9.513	9.337	11.295	10.216	12.826	10.743	9.312	8.659	8.71	9.513	9.412	9.764	8.634	11.496	10.994	9.664	11.421	9.714	8.183	7.179	10.115	8.283	10.442	10.266	9.588	11.245	9.864	10.793	11.897	11.22	9.463	10.617	8.885	10.793	8.358	9.563	9.262	10.893	11.27	10.115	10.442	8.81
70	9.237	9.714	8.936	7.128	7.329	7.756	8.258	9.362	9.287	9.412	8.233	9.111	8.634	8.509	9.965	8.609	8.183	7.279	10.868	9.287	8.86	8.459	9.111	7.957	9.889	7.555	7.229	6.802	9.463	8.007	8.107	7.907	8.333	7.63	10.09	8.132	8.283	8.81	9.262	10.216	8.383	8.986	8.534	8.333	9.262	10.969	7.304	8.961	6.752
71	7.028	9.086	10.065	7.756	7.053	10.065	8.333	8.459	8.107	10.14	11.571	7.555	9.689	8.509	8.333	9.463	8.534	8.509	9.412	0	0	0	1.381	0	0	0	0	0	0	0	0.954	0	0	0	0	0	0	0	0	0	0	0	0	0	0	0	0.477	0.05	0.351
72	7.907	10.918	8.434	8.81	6.877	7.555	9.337	9.212	8.885	6.526	8.383	8.158	9.187	7.681	9.086	8.308	6.953	8.358	6.953	7.605	7.555	9.513	7.957	6.928	8.208	7.907	8.333	7.505	9.839	6.375	8.961	7.706	7.756	8.936	7.43	9.212	7.379	10.216	8.584	15.838	8.911	6.978	11.37	9.061	8.057	9.212	6.426	8.634	8.86
73	9.764	8.735	9.789	8.233	10.216	9.337	9.463	10.467	9.613	9.111	10.04	9.814	11.697	9.463	8.71	11.998	9.864	10.417	9.513	9.237	9.613	10.366	10.065	11.998	11.245	10.944	9.689	8.71	10.14	10.542	8.735	9.212	10.165	9.638	7.605	1.933	0.753	0.351	0
74	10.492	10.266	9.764	10.241	9.563	12.299	10.969	11.069	10.266	11.37	9.99	11.17	15.035	12.675	11.546	11.044	9.312	14.106	13.88	15.211	9.965	10.718	10.642	9.538	11.421	8.283	10.291	10.668	3.74	1.255	0.828	0
75	11.019	11.32	11.521	9.036	11.395	11.119	12.901	12.048	12.5	12.525	11.395	11.998	14.232	14.332	10.592	13.002	12.148	15.311	13.755	12.349	13.152	13.428	13.203	11.973	10.14	11.722	12.224	10.969	12.048	12.751	13.127	11.973	13.077	12.048	13.002	13.479	12.5	10.743	12.023	11.671	10.065	4.744	1.431	0.703
76	10.191	9.814	12.625	10.266	11.094	10.843	10.693	12.299	11.998	12.45	10.115	10.492	9.814	9.438	10.542	11.245	14.031	12.148	12.174	10.492	11.295	13.353	10.065	11.772	10.241	9.588	9.965	12.199	13.73	8.484	11.069	11.069	10.542	10.04	10.391	11.722	10.668	11.671	10.994	9.965	9.212	9.362	10.969	10.09	8.509	9.488	10.893	8.71	10.517
77	7.053	5.673	5.472	6.978	7.856	10.442	12.475	11.772	8.082	10.693	11.998	11.044	10.768	9.889	10.642	12.023	10.517	11.17	10.693	8.283	10.994	7.505	10.341	12.274	10.391	9.513	10.793	9.764	13.504	10.04	8.609	9.387	8.609	8.634	11.521	11.069	10.266	9.789	11.044	10.191	9.764	9.438	9.99	10.567	10.291	10.015	10.843	9.789	4.217
78	4.669	4.894	3.715	4.92	6.426	6.827	7.655	8.007	8.735	9.237	10.592	10.793	10.693	11.772	10.467	9.513	11.37	9.864	8.158	11.094	10.818	11.446	9.889	11.345	9.262	8.283	7.957	9.764	8.132	11.395	10.617	4.669	0.828	0.879	0.628
79	8.358	8.484	6.074	8.659	9.538	9.312	8.358	11.345	9.839	13.956	11.019	11.32	8.86	8.283	11.496	11.471	12.148	12.977	12.274	10.642	12.701	11.621	10.768	10.642	8.659	11.119	10.266	10.517	11.671	9.488	9.613	9.362	9.99	1.456	0.502	0.427	0.452
80	12.023	12.274	10.492	11.546	12.425	12.5	13.83	14.834	13.002	14.658	11.671	12.826	14.257	10.542	13.152	11.094	12.45	13.152	11.521	10.969	11.094	11.772	12.876	11.546	10.492	9.889	9.613	8.509	9.689	11.22	9.287	10.165	9.387	10.065	11.496	10.366	9.362	9.714	10.718	9.864	9.613	9.061	9.513	9.162	7.831	14.307	8.082	7.354	8.208
81	9.011	10.743	7.329	7.63	9.412	10.693	11.747	9.187	10.04	10.216	10.668	9.513	7.48	9.312	7.379	9.287	8.584	12.023	9.588	9.187	6.752	8.358	8.71	8.584	6.752	10.467	6.777	7.455	8.81	7.179	5.974	8.76	7.63	6.827	8.107	6.401	6.175	4.618	4.995	7.505	6.25	5.673	5.397	6.099	6.3	13.805	5.447	6.601	7.053
82	7.63	7.354	7.831	7.756	7.655	8.107	7.957	7.354	8.936	8.333	6.902	6.827	6.953	5.798	5.221	6.225	6.576	5.346	7.003	6.325	5.924	6.124	6.426	4.97	5.07	6.275	5.321	4.593	5.346	6.049	5.597	5.422	4.92	4.694	5.798	5.321	3.037	0.552	0
83	6.501	5.899	5.045	6.978	7.053	5.698	6.551	6.626	5.346	5.271	6.451	7.806	8.484	6.3	7.229	6.451	8.258	7.505	6.325	8.685	6.802	6.476	5.397	5.045	5.723	4.267	5.497	4.041	4.844	4.116	5.698	3.539	4.367	4.869	3.765	3.564	4.468	4.217	4.844	4.418	4.543	3.941	4.443	4.393	4.443	4.242	4.091	5.999	3.564
84	8.76	10.09	9.513	8.358	13.102	12.701	9.864	8.183	10.492	9.362	8.358	9.337	9.287	10.09	10.341	9.714	8.032	10.994	8.911	11.195	10.868	9.362	10.994	13.378	12.55	8.986	9.965	8.71	10.015	8.986	8.659	5.723	7.354	12.349	11.195	11.27	8.835	10.467	11.671	7.354	7.957	8.509	8.183	5.974	7.354	7.229	5.873	5.647	5.371
85	9.638	9.262	8.71	9.714	7.505	9.664	10.316	9.212	15.06	12.751	9.588	7.731	9.162	6.601	9.889	5.572	7.881	1.381	4.217	7.179	7.48	6.827	7.957	6.978	7.154	9.563	7.806	7.881	7.43	6.802	12.399	7.505	7.279	5.949	7.028	8.032	11.697	8.434	7.781	6.074	7.379	6.426	7.304	7.982	3.941	7.63	8.082	6.652	9.613
86	11.345	24.397	3.313	10.668	10.818	12.701	7.932	18.348	13.629	13.353	12.475	9.864	24.447	9.864	10.04	9.864	9.513	11.32	9.036	9.086	8.685	9.262	7.405	4.593	3.213	3.163	2.309	2.033	4.342	3.84	5.723	8.007	8.132	6.049	1.958	0.602	0.527	0.402
87	10.868	13.855	9.061	9.664	10.191	13.88	15.913	8.057	14.181	8.835	13.579	15.612	10.165	13.353	12.977	9.312	5.597	13.303	7.982	10.341	8.082	10.241	9.814	10.693	8.333	10.291	9.212	7.831	10.467	9.789	9.061	9.237	10.442	11.646	10.191	10.517	9.789	2.861	0.703	0.628	0.628
88	13.654	14.382	9.387	17.721	15.186	14.106	18.298	15.11	13.504	13.554	12.726	13.78	9.714	9.212	9.814	8.685	11.395	9.613	7.329	8.007	3.514	4.192	8.484	10.793	9.387	6.35	7.379	9.061	8.81	8.584	10.241	8.308	9.488	8.509	6.752	1.832	1.129	0.778	0.728
89	7.505	9.412	8.81	11.119	11.22	11.872	16.692	12.751	16.767	16.315	12.249	10.14	13.403	10.115	6.35	10.391	6.827	8.383	4.945	7.455	5.095	8.434	6.3	6.175	6.35	6.15	5.873	6.476	6.902	9.789	7.957	7.204	6.953	5.647	7.756	6.727	4.97	7.53	7.304	5.974	2.635	2.359	1.255
90	5.422	4.719	4.769	4.468	6.777	13.027	6.601	15.888	15.888	12.324	15.462	11.471	13.253	10.944	5.572	9.563	10.768	13.228	6.626	9.212	6.25	4.418	9.714	6.827	6.325	7.605	4.393	6.978	7.128	5.196	4.844	4.644	3.263	1.657	0.602	1.104	1.23
91	4.894	3.213	4.418	6.978	7.254	9.864	20.783	14.483	15.813	13.303	11.094	12.249	11.044	10.994	5.673	3.263	8.936	9.312	7.405	8.936	7.58	6.727	7.405	8.634	10.542	9.362	8.609	7.028	1.707	0.853	0.828
92	7.856	10.316	9.262	7.932	16.491	8.459	11.27	13.504	8.785	11.521	11.22	14.809	11.195	6.35	11.596	15.512	13.68	11.295	9.664	9.362	10.492	8.911	5.07	3.188	3.539	5.873	7.304	5.146	5.321	5.773	5.899	3.414	6.124	5.798	8.86	9.764	9.086	7.756	8.961	7.028	10.442	4.217	6.25	8.76	5.447	1.682	1.079	1.029	0.904
93	14.282	17.269	17.721	12.199	17.068	17.645	14.181	16.114	12.148	11.521	8.233	14.382	16.867	11.571	18.9	19.553	12.224	8.358	8.835	8.71	7.982	8.333	5.095	9.99	7.179	6.601	5.397	5.447	5.497	4.041	5.974	6.074	5.397	5.773	5.873	4.317	3.238	5.773	7.655	4.418	4.568	4.443	5.522	4.141	4.593	7.204	2.861	3.589	3.639
94	4.869	9.262	8.258	9.714	11.37	11.069	12.826	10.417	10.04	11.27	8.685	6.375	7.304	8.559	9.162	9.438	11.596	14.684	17.47	10.191	14.156	10.14	6.2	4.819	6.702	4.393	6.601	4.468	5.949	5.346	5.296	5.271	4.819	4.242	4.995	6.074	5.497	2.435	1.355	1.104	0.904	2.184	0.628
95	8.509	9.287	9.839	9.99	8.534	8.559	11.019	7.329	7.505	8.434	11.22	7.856	10.592	7.078	8.007	8.434	10.115	9.588	12.324	15.537	11.295	13.479	11.119	7.681	6.877	5.07	4.593	5.497	4.644	4.443	4.116	4.041	3.238	5.949	3.74	5.422	4.543	6.074	4.468	1.381	1.305	1.079
96	11.17	10.969	12.5	8.634	7.831	8.258	7.957	8.509	13.705	13.855	9.638	7.555	6.35	8.634	8.132	12.399	11.17	13.278	16.993	12.224	8.107	11.621	6.275	7.681	9.362	6.576	6.551	7.907	5.899	6.099	6.024	6.225	4.367	3.891	4.091	3.414	4.844	4.342	3.966	3.514	3.991	4.618	4.267	4.116	3.916	3.514	3.916	4.066	3.414
97	13.654	15.211	12.299	12.65	10.818	9.588	13.428	16.692	13.931	14.433	15.336	10.868	16.189	9.362	17.771	7.455	16.641	12.299	9.312	6.099	14.407	14.583	12.701	18.8	16.942	25.326	27.911	20.883	20.908	9.463	6.902	14.156	8.107	8.609	5.321	6.526	6.852	7.053	6.451	6.124	7.103	6.426	5.873	6.426	5.723	6.175	7.932	6.3	5.974
98	10.517	8.484	8.735	23.971	10.115	12.023	12.299	10.191	9.337	11.446	22.841	19.402	12.625	10.442	11.32	8.032	7.706	5.472	11.546	6.35	5.748	2.535	6.124	3.916	6.902	6.526	7.103	7.655	8.936	8.383	6.175	7.229	7.58	9.664	9.111	10.241	7.655	2.786	0.728	0.427
99	12.575	10.191	10.14	11.446	7.505	9.162	9.111	11.747	23.669	23.845	28.338	25.627	23.469	14.056	11.32	9.689	11.144	9.011	9.94	8.057	9.162	8.76	7.555	8.233	8.785	8.158	8.76	9.864	7.405	9.664	9.287	7.731	11.22	7.831	9.563	3.69	1.531	1.23	3.263
100	6.476	6.25	8.785	10.718	9.94	13.027	10.191	12.048	15.738	14.407	10.768	17.595	15.487	27.083	25.577	18.85	10.642	9.839	9.563	8.936	7.379	8.107	5.07	6.626	6.451	5.522	6.124	5.547	4.995	4.97	7.053	3.389	4.317	3.439	6.501	3.414	1.456	1.054	0.552
101	13.127	13.504	14.608	13.178	10.818	14.483	11.697	14.633	15.788	18.499	11.822	7.63	13.102	6.501	7.731	7.555	8.358	5.02	6.576	6.702	4.894	6.551	6.451	5.974	7.354	4.543	6.426	3.966	5.196	0.879	0.628	0.828	0.602
102	13.353	14.633	12.851	16.265	14.508	13.454	15.612	15.662	14.433	12.148	12.55	13.203	14.081	13.077	11.521	9.613	8.308	9.739	6.852	8.057	7.304	10.893	7.957	8.007	8.082	7.379	8.459	7.304	7.455	7.179	5.798	7.455	5.472	7.907	7.555	7.103	6.401	7.254	8.007	7.43	6.877	6.928	7.907	4.066	0.803	0.477	0.778
103	14.508	12.801	14.081	14.006	13.303	13.579	10.843	15.738	12.324	14.608	16.566	13.554	11.32	13.629	15.06	12.048	16.742	15.386	11.22	13.529	12.851	15.186	13.278	13.203	13.353	17.018	11.32	9.664	12.148	10.567	10.668	9.312	9.613	13.981	9.613	9.162	7.254	6.124	6.124	5.899	7.48	7.455	6.325	5.999	5.647	6.024	4.116	5.647	5.02
104	12.475	13.931	13.705	15.913	13.78	13.479	12.475	17.018	14.081	14.332	15.01	13.253	12.751	14.96	13.152	12.751	12.927	13.604	13.905	13.178	10.944	12.023	13.353	14.332	12.55	13.127	11.27	9.99	11.22	9.362	7.907	6.124	5.321	4.393	5.095	5.296	5.221	4.066	3.79	4.518	4.091	3.891	3.414	4.016	4.769	4.242	3.84	4.618	3.865
105	4.694	12.048	9.488	7.154	13.052	11.521	14.357	14.257	14.357	14.96	11.697	15.085	13.654	5.748	9.111	12.776	8.484	4.568	3.74	3.363	3.489	4.593	2.635	3.313	3.439	3.389	3.639	3.012	3.891	5.848	3.765	3.087	2.083	1.531	1.18	1.18	1.079	1.23
106	11.421	10.818	9.162	9.94	13.905	11.395	9.362	12.249	10.868	11.596	10.542	10.918	6.852	7.655	12.776	10.642	11.471	9.538	9.212	12.977	9.086	12.65	9.262	8.509	9.086	6.401	4.769	2.962	3.639	3.614	2.41	4.041	3.389	2.811	2.234	3.464	2.284	3.338	3.037	2.736	3.539	2.159	3.564	2.962	3.589	2.058	2.435	3.263	3.564
107	14.458	11.094	9.011	12.851	8.509	11.044	17.118	17.445	8.283	15.562	12.675	15.211	16.064	15.06	14.181	10.341	17.796	9.362	10.04	5.873	7.254	6.2	6.978	7.405	7.154	8.86	7.405	8.409	8.333	8.158	8.358	9.036	7.706	9.412	9.136	10.617	14.608	2.635	1.682	1.531	1.883
108	16.441	17.495	15.587	16.491	17.244	18.649	17.545	19.327	17.821	19.954	17.846	19.904	16.466	19.151	18.248	13.504	16.591	9.814	11.998	11.571	12.399	13.027	12.224	13.002	11.22	10.668	9.915	10.617	8.986	9.689	8.81	12.098	5.296	2.435	1.531	3.062
109	16.641	13.378	13.504	17.168	14.081	15.135	18.122	16.215	15.085	16.139	15.211	17.043	21.26	13.102	17.57	16.114	15.637	17.595	14.734	13.73	17.495	17.721	12.073	10.592	8.459	8.76	8.082	8.735	10.567	7.806	8.534	9.111	7.907	6.702	9.237	8.634	8.283	8.082	6.752	8.383	14.433	1.079	0.803	1.079	1.33
110	8.434	6.827	8.835	13.052	16.466	12.525	16.491	19.453	15.913	12.701	14.884	12.374	14.307	18.599	15.437	12.224	20.933	13.604	15.01	10.241	8.434	7.329	6.677	5.698	7.58	7.279	6.049	6.049	5.823	5.497	6.25	7.907	5.196	3.163	0.653	0.753	0.728
111	12.826	13.956	13.102	10.341	13.479	7.379	8.86	5.924	11.395	20.231	16.215	15.587	14.834	19.804	12.098	17.369	17.319	15.06	13.152	17.871	18.172	16.265	9.488	5.346	5.196	8.082	4.518	6.225	4.342	5.673	5.045	4.844	3.74	4.468	2.485	1.807	0.628	0.879	0.377
112	5.447	4.744	6.526	7.881	13.981	14.909	14.483	10.316	16.666	9.94	10.693	11.571	11.596	14.407	17.194	11.044	11.119	6.375	6.928	7.128	7.405	5.146	6.25	4.995	4.995	5.321	4.769	5.673	2.108	0.828	1.004	1.23	0.678
113	16.792	11.772	9.588	10.668	11.32	14.558	11.973	20.08	14.031	13.203	16.039	13.73	25.753	9.638	14.357	13.428	19.503	12.701	9.086	9.664	8.484	7.907	8.183	9.187	7.43	8.835	8.383	6.902	7.605	3.639	1.782	0.628	1.104
114	10.266	8.634	8.559	10.592	13.454	8.936	11.094	11.395	12.199	10.693	16.39	11.496	10.14	11.094	11.872	8.835	14.257	19.076	18.8	10.893	7.505	7.028	6.35	5.999	7.028	6.953	8.258	6.576	7.505	7.43	5.698	9.538	7.229	5.371	7.706	7.103	1.155	0.979	1.18
115	7.354	9.337	9.362	10.592	7.781	11.596	8.132	8.233	8.911	11.546	8.785	12.023	10.969	8.634	10.391	10.793	12.349	12.55	20.457	17.495	13.73	5.472	4.091	5.673	5.246	4.367	5.02	4.618	3.313	3.213	4.141	4.443	3.891	5.221	4.418	5.447	5.899	13.052	1.581	1.18	1.23	1.104	1.255
116	7.881	9.237	8.76	9.513	13.027	8.459	8.936	8.509	8.509	9.739	11.019	13.253	15.01	10.768	13.629	19.352	20.08	7.555	5.196	5.271	5.02	3.966	5.07	4.719	4.342	3.815	4.292	5.246	8.208	23.042	2.535	3.414	1.381	1.33	1.079
117	8.961	9.438	14.458	14.884	20.105	16.641	14.332	9.664	10.14	8.81	10.467	9.362	10.341	11.671	11.897	11.069	8.659	10.442	15.587	14.985	11.044	5.873	5.773	5.146	3.991	3.464	2.937	3.464	3.188	7.379	3.564	3.815	3.84	4.192	8.534	1.807	1.456	1.305	0.904
118	9.563	7.706	10.617	9.965	9.438	13.002	7.405	10.165	10.843	14.056	11.872	20.256	7.655	10.115	8.584	7.881	7.405	8.584	15.01	11.646	12.199	15.713	12.148	7.204	8.208	3.941	4.242	5.673	7.053	5.447	6.3	6.802	5.045	6.501	5.899	4.819	4.493	4.393	5.798	5.899	4.744	8.911	7.706	2.41	1.481	1.406	1.757	0.753	1.305
119	7.605	7.982	6.626	6.953	9.814	11.421	8.358	8.81	6.501	6.551	6.225	6.752	6.551	7.856	6.576	4.995	8.333	6.677	9.287	8.86	12.399	12.349	20.858	20.08	9.538	9.739	28.162	7.379	20.105	7.354	6.626	8.71	8.358	9.237	10.065	12.274	13.705	11.671	11.395	75.074	5.171	2.435	2.083	1.958	1.883	1.079
120	6.074	5.698	5.974	6.827	4.995	4.945	5.346	6.35	4.267	5.447	5.171	4.97	5.371	6.702	8.409	15.411	7.58	7.806	8.986	8.509	20.431	33.232	21.26	19.879	18.474	13.002	13.027	14.307	12.776	19.151	15.462	30.697	10.918	2.635	2.309	1.757	2.033
121	4.518	4.97	4.443	5.146	5.422	3.79	6.2	4.945	6.626	5.271	5.698	6.652	6.35	8.082	9.814	6.024	7.128	14.859	9.412	17.143	15.964	16.114	20.055	10.818	13.479	15.888	11.998	10.09	9.488	10.316	9.463	9.714	11.747	10.241	11.772	11.395	8.885	14.583	14.056	58.809	2.385	1.23	1.406
122	2.635	7.179	3.213	2.134	3.891	2.836	2.234	1.933	3.84	3.439	3.539	4.192	5.472	7.379	9.111	9.212	10.567	10.291	11.571	17.093	18.398	21.435	9.965	8.308	7.58	7.329	9.412	9.136	7.756	6.852	7.078	9.714	8.057	7.405	8.358	12.901	4.066	2.786	1.682	0.778	1.782
123	2.836	3.012	2.435	2.259	2.912	3.163	2.159	1.732	2.159	4.242	4.593	5.296	5.246	11.22	10.341	11.897	15.211	13.554	13.654	15.813	22.439	7.154	4.568	5.522	5.07	6.325	6.476	5.924	4.819	2.736	3.313	3.589	8.082	10.366	1.456	0.979	0.803	0.728
124	2.912	3.012	4.694	2.686	2.309	2.761	2.761	4.819	7.354	8.885	7.831	11.546	10.592	11.044	10.266	9.237	7.856	9.94	11.32	12.625	27.208	11.546	12.174	6.978	8.082	9.714	10.14	7.379	7.856	9.814	7.982	11.621	6.401	3.79	2.033	2.083	1.18
125	3.916	3.941	4.669	3.238	3.263	4.744	4.367	4.97	4.769	4.995	7.028	8.007	7.58	8.283	23.017	32.655	13.479	14.407	20.406	23.092	15.286	11.948	8.057	8.358	6.978	7.229	9.463	9.814	13.353	12.224	9.638	63.729	5.924	3.389	3.163	0
126	5.321	4.167	4.518	3.865	4.192	4.091	4.819	6.074	4.418	4.468	3.665	3.891	5.748	6.526	7.329	11.973	21.034	12.952	12.876	27.61	17.871	15.261	8.107	6.526	6.25	6.702	5.798	6.15	5.673	6.15	4.97	4.894	5.974	9.362	7.831	22.439	2.761	1.406	0.803
127	5.296	5.949	4.292	4.242	4.644	4.819	4.744	4.342	5.673	6.978	7.756	8.183	12.199	10.165	14.382	23.845	13.956	4.869	2.987	4.267	4.041	4.694	4.267	3.112	2.861	5.171	3.916	4.167	6.099	7.43	7.48	1.556	0.879	0.628
128	4.644	4.217	3.865	4.141	3.966	4.393	5.949	3.79	4.894	5.572	11.521	10.542	10.768	23.594	21.41	27.961	11.245	6.2	5.346	3.389	9.287	3.539	4.217	2.861	3.639	3.313	3.614	10.718	21.837	1.104	1.28	0.351	1.129
129	4.568	4.317	3.865	4.217	4.141	4.92	5.622	5.371	5.422	7.58	10.241	9.011	9.086	9.915	9.588	8.183	22.941	16.742	5.773	5.271	4.141	3.489	3.589	3.439	2.836	3.765	3.363	4.217	3.639	3.213	4.543	4.518	3.363	10.994	3.238	3.037	1.431	1.431	1.556
130	4.091	3.79	4.593	3.539	3.69	3.539	5.397	4.593	6.752	3.665	4.719	5.12	6.3	6.024	9.111	10.994	11.772	16.139	12.977	16.139	11.596	7.932	6.928	6.928	7.003	6.626	7.555	7.756	7.329	6.576	8.634	6.928	10.743	11.144	18.072	9.287	4.97	2.861	2.309	2.184	2.51	0
131	2.635	3.037	4.669	2.686	4.167	2.46	3.891	4.041	5.12	6.2	7.379	8.835	9.588	10.241	11.144	14.684	15.863	18.398	17.52	22.239	17.645	18.398	17.068	12.174	11.822	10.04	10.693	11.772	12.6	46.109	4.644	2.51	1.983	2.209	2.46	3.263
132	1.531	1.205	1.581	1.807	2.686	2.284	2.887	3.213	2.711	4.367	4.568	4.593	4.92	5.748	6.325	9.061	12.952	20.833	21.611	18.624	12.224	12.349	7.505	11.044	9.764	8.358	8.835	7.781	8.609	7.731	8.659	18.925	12.726	55.647	5.095	3.74	3.916	2.46	2.259
133	0.904	0.879	0.803	0.828	0.728	0.979	1.079	1.305	2.385	1.431	1.908	1.832	2.008	3.012	3.564	6.15	8.434	9.789	12.475	14.558	16.817	16.39	20.707	20.682	15.587	17.52	18.925	20.055	16.942	17.545	18.775	17.595	13.83	12.048	12.726	14.433	11.22	9.864	9.789	11.747	15.562	12.048	2.937	2.309	1.682	2.41
134	1.004	1.079	0.628	0.703	0.879	1.255	1.757	2.134	2.786	3.539	5.522	11.621	21.686	16.014	25.928	31.827	33.81	22.64	14.985	13.83	7.806	6.401	6.024	5.547	5.07	4.443	5.045	7.932	14.985	29.317	2.811	1.958	1.556
135	0.653	0.577	0.477	0.753	0.778	1.129	1.556	2.108	2.786	5.095	11.144	15.085	23.694	29.693	28.263	14.558	8.584	8.007	4.267	4.543	4.292	4.493	4.418	4.518	6.902	11.37	11.395	2.736	2.334	1.506	0.753
136	0.879	0.803	1.631	2.033	3.087	3.188	3.74	6.476	7.179	11.621	17.143	14.709	16.968	26.732	21.937	10.542	7.028	4.367	5.045	5.321	5.497	5.547	5.346	3.991	5.723	5.848	6.325	5.271	21.511	13.378	3.665	3.389	2.686
137	2.058	2.435	2.334	2.661	3.012	3.464	5.773	4.041	7.706	6.652	11.245	12.675	13.68	15.813	20.758	16.968	22.013	11.822	10.266	9.162	10.642	7.078	9.689	6.074	6.677	6.124	6.476	6.877	7.154	19.829	9.362	5.723	5.095	5.371
138	2.41	2.736	2.209	3.539	2.61	3.439	3.74	3.84	4.016	8.885	6.225	6.275	5.572	8.132	11.571	16.315	15.813	15.085	22.038	19.553	14.006	49.999	14.458	10.793	10.316	9.839	26.029	10.291	10.291	10.768	11.044	9.789	9.187	12.851	44.427	4.091	2.811	2.058
139	1.908	2.259	1.958	1.933	2.309	2.385	2.585	2.811	4.443	4.292	6.325	5.171	7.957	10.291	14.583	11.697	13.705	14.031	14.056	19.904	13.353	6.953	12.098	7.706	6.501	8.936	7.204	9.513	7.555	29.166	9.99	11.621	36.822	1.782	1.28	0.628
140	2.184	2.033	2.159	2.234	2.937	3.012	6.25	9.162	7.555	9.262	14.232	20.155	22.113	14.332	11.119	7.154	9.187	4.618	4.116	4.342	3.991	4.342	4.468	4.568	7.254	27.434	2.008	0.477	0.527
141	2.309	2.033	1.908	2.46	2.209	3.263	4.292	6.827	7.982	9.563	8.559	15.637	18.775	21.335	17.269	6.727	7.831	6.827	3.313	3.514	2.761	3.363	2.861	3.037	3.363	3.389	3.037	5.346	48.769	3.313	2.61	2.686	1.631
142	2.46	1.757	2.711	2.259	2.56	1.908	2.435	2.435	2.41	1.707	2.385	3.514	4.719	8.383	8.208	10.191	14.934	24.949	13.73	18.373	27.158	28.162	17.896	25.226	8.71	7.907	6.25	9.212	7.003	4.593	5.271	5.949	5.622	7.806	4.744	4.995	8.358	30.722	5.924	3.865	2.209	4.292	3.012	4.192
143	1.983	2.184	2.209	2.134	2.184	2.786	2.184	2.033	2.259	2.46	1.933	2.56	2.134	3.514	2.761	3.589	4.367	5.622	6.225	7.279	12.6	21.159	18.649	17.018	11.17	9.864	11.446	7.731	7.681	7.881	7.63	8.71	17.62	21.988	4.644	3.238	2.083	3.389	1.832	2.585
144	0.703	0.828	0.653	0.828	0.728	0.929	0.904	1.28	1.129	1.481	1.782	1.556	2.435	3.564	3.589	5.472	5.045	12.901	11.747	13.353	14.633	19.578	15.989	17.746	16.968	17.62	18.474	20.155	13.68	11.646	10.768	11.797	14.433	15.035	20.206	28.84	47.113	4.669	4.141	3.489	4.016
145	0.703	0.828	0.853	0.929	0.828	1.079	1.33	1.104	1.406	1.029	1.531	1.456	1.531	1.581	2.41	2.259	3.439	3.288	5.246	3.765	4.116	6.576	8.183	9.689	13.178	12.148	16.265	20.632	16.415	16.742	21.034	13.253	13.83	23.795	35.366	50.853	3.363	2.56	3.288	1.958	2.711
146	0.552	0.879	0.879	1.004	0.778	1.029	1.23	1.657	2.234	7.455	8.459	14.809	21.36	16.616	19.277	17.997	21.611	15.637	15.336	16.064	24.498	8.86	5.974	6.827	6.752	7.505	5.346	7.881	35.918	1.933	0.979	0.929	1.205
147	0.853	0.979	1.129	1.079	1.832	1.682	2.033	4.116	6.476	14.056	17.194	36.47	32.329	29.668	24.698	13.529	13.253	8.358	5.296	6.25	7.43	5.146	11.546	2.937	1.631	0.828	1.104	1.857
148	1.155	1.205	1.883	1.832	2.41	1.556	1.857	1.933	2.761	4.995	6.25	11.646	23.142	46.561	38.026	16.089	18.198	9.086	7.58	3.966	4.167	6.476	3.941	6.35	6.551	11.144	17.746	3.589	2.435	3.163	5.622	1.255
149	1.832	2.058	3.062	2.836	2.309	2.937	3.338	2.786	2.46	3.087	2.962	2.786	3.288	4.267	3.715	2.41	4.141	5.12	28.137	14.181	12.675	26.681	19.101	19.453	17.57	15.813	13.88	12.098	10.592	13.504	11.521	8.609	12.776	10.391	10.065	10.517	12.174	12.6	19.578	18.047	10.442	5.773	3.79
150	2.435	2.058	2.535	2.385	2.083	2.234	2.56	2.184	2.209	2.284	2.284	2.435	2.987	2.585	3.84	2.585	3.112	5.397	7.982	8.609	18.9	44.527	24.498	16.215	14.382	15.888	13.479	16.365	11.671	9.513	13.052	9.061	6.677	7.379	9.312	6.451	10.567	14.407	5.095	2.861
151	2.334	1.832	3.087	1.908	2.334	2.435	2.635	2.661	2.359	2.033	2.535	2.811	1.933	2.686	5.12	5.949	10.969	11.395	12.399	15.888	15.788	23.544	13.981	9.061	8.434	10.668	5.673	7.003	4.418	5.622	12.249	22.49	3.966	2.46
152	2.61	2.46	2.635	2.46	2.686	2.61	2.836	2.661	2.61	2.259	2.485	2.736	3.012	2.284	3.79	4.97	6.426	8.158	9.187	16.867	15.637	17.269	16.591	14.734	19.98	19.904	35.617	16.566	2.937	2.083	3.263	3.865
153	2.108	2.209	2.485	2.309	2.209	2.912	2.108	3.087	2.962	2.51	2.686	5.045	4.393	8.107	8.283	9.588	8.685	9.387	8.961	11.019	11.697	12.901	15.788	23.393	26.43	15.085	20.231	19.201	25.702	13.88	5.848	4.041	3.539	2.786	2.962
154	2.535	1.933	2.309	2.912	2.535	2.385	2.134	2.309	2.56	2.912	0.326	4.367	10.517	7.103	21.109	11.27	7.329	12.174	20.03	14.734	16.641	12.575	10.868	6.601	2.184	7.806	5.873	2.962	3.916	3.715	6.652	8.158	10.542	17.495	6.601	3.916	4.543	4.217	3.338
155	2.661	2.359	2.761	3.037	3.338	2.51	2.585	3.012	2.661	2.535	2.585	2.51	2.259	2.987	2.535	3.163	12.274	21.084	21.837	22.414	15.16	13.504	13.73	11.421	11.094	8.509	6.702	10.09	7.781	7.605	12.475	18.775	7.379	6.225	3.213	3.79	3.062	4.192	3.489
156	0.703	0.753	0.904	1.004	1.23	1.23	1.255	1.757	1.657	2.008	2.435	3.338	12.349	8.634	20.808	34.161	20.582	18.7	14.859	16.315	19.929	14.859	15.888	11.722	8.961	7.831	7.957	8.609	17.394	12.776	3.564	2.635	1.807
157	0.602	0.753	0.728	0.828	0.803	0.753	1.104	1.23	1.606	2.008	1.531	2.61	2.334	2.912	4.894	10.542	16.968	21.586	25.878	22.891	12.023	9.839	8.76	8.308	6.024	7.379	7.003	8.383	13.479	5.924	3.087	2.912	3.188
158	1.054	0.954	1.029	1.029	1.029	1.355	1.355	1.104	1.255	2.635	2.46	2.786	3.74	3.288	3.891	5.597	9.287	23.694	18.398	10.768	8.032	6.049	7.304	7.028	7.48	5.949	7.806	6.551	6.175	9.563	9.513	9.036	3.966	0.879	0.929	1.054	0.954
159	1.004	1.28	1.28	1.004	1.079	1.255	1.732	1.682	1.556	2.259	3.614	2.836	4.669	37.198	31.099	23.268	15.411	9.061	7.806	6.074	4.744	4.141	4.995	6.526	6.852	6.852	5.472	3.589	2.008	1.556	1.456	1.255	0.853
160	1.23	1.807	1.682	1.33	1.129	1.255	1.431	1.556	1.883	3.414	1.933	2.284	2.987	2.987	3.589	3.891	4.116	6.325	8.233	12.45	22.063	14.633	17.344	20.306	21.109	18.047	18.7	19.352	18.75	23.72	18.875	20.356	13.454	20.833	11.471	9.789	7.907	3.489	3.138	2.385	1.556	2.108	1.832	1.757
161	1.205	1.506	1.481	1.933	1.832	1.908	2.635	2.56	2.635	2.761	3.188	3.037	4.869	2.887	3.313	3.891	3.338	4.217	3.891	4.342	3.439	3.815	4.593	6.049	6.375	7.204	7.43	11.772	10.366	20.331	22.515	24.372	12.274	10.391	7.58	8.584	6.652	9.136	7.455	6.652	7.179	5.472	5.07	3.564	4.418	4.744	4.744	4.242	4.468
162	3.865	3.464	2.887	2.912	2.51	2.836	3.313	3.087	2.661	3.238	2.887	2.937	3.564	3.489	3.288	2.912	2.887	2.736	2.987	3.991	2.962	4.192	5.221	6.401	9.538	11.345	15.788	15.01	11.847	4.066	4.217	3.991	5.12	2.987	2.686	4.393	4.995	7.63	17.495	32.078	6.576	2.234	3.439	2.61
163	1.983	2.686	2.585	3.112	2.811	2.535	2.259	2.61	2.359	2.56	2.937	2.937	1.757	2.284	2.485	3.891	7.957	11.621	24.874	9.111	7.907	9.965	11.195	4.267	5.472	6.702	9.061	4.769	7.856	11.772	2.033	1.707	1.606
164	2.41	1.958	2.661	2.46	1.983	2.284	2.209	2.234	2.61	2.56	2.134	3.138	2.108	2.635	3.464	7.078	9.463	17.244	12.525	10.165	13.88	9.111	11.923	7.003	5.647	7.379	8.158	6.451	16.039	4.141	3.363	1.857	2.761
165	2.686	2.284	1.883	2.585	2.334	2.912	3.263	3.765	3.363	3.037	2.987	2.887	6.802	17.796	18.875	15.964	13.579	10.517	9.463	6.802	5.798	4.719	3.966	6.099	10.316	11.195	28.338	23.092	5.271	1.908	2.309	1.883
166	2.811	2.861	3.389	3.991	3.112	3.163	3.112	2.46	2.56	3.79	2.635	3.138	3.087	2.861	3.389	3.439	3.288	2.41	2.711	15.336	14.282	11.471	7.605	7.881	7.103	5.346	4.267	5.146	3.715	4.167	3.564	2.033	2.385	4.418	4.744	8.032	5.07	3.062	3.389
167	2.535	2.786	3.288	2.962	3.138	2.887	3.489	4.116	2.937	2.61	3.941	3.062	3.062	3.313	3.69	4.217	9.94	18.172	17.846	17.57	18.474	12.977	11.596	9.664	11.496	10.843	11.195	11.621	10.165	11.17	15.813	7.48	4.041	5.246	3.213
168	1.506	1.732	1.707	1.255	2.309	2.334	1.757	2.41	1.958	2.56	2.259	1.908	2.61	3.087	3.891	11.546	11.069	12.776	10.893	12.826	9.99	9.789	8.283	10.165	11.069	24.146	5.472	4.267	2.937
169	0.703	0.879	0.703	0.728	0.778	0.828	0.879	1.104	0.979	0.904	0.879	1.129	1.205	1.155	1.355	1.406	2.209	2.083	3.213	3.489	2.887	2.786	3.389	3.163	3.338	3.74	3.991	5.296	8.158	15.612	16.265	8.885	7.731	8.81	15.211	16.089	12.801	12.65	13.253	8.283	8.685	8.71	7.58	4.568	2.761	2.058	1.33	1.129	0.879
170	1.305	1.255	1.305	1.581	1.381	1.305	1.531	1.857	2.56	2.184	2.811	2.61	3.865	2.887	3.338	3.464	3.991	3.464	2.887	2.736	2.836	4.568	4.894	11.345	17.896	27.736	25.753	21.009	19.729	16.114	12.901	7.405	14.382	13.203	11.471	3.514	2.108	1.33	1.782	1.832	1.481	1.481
171	5.296	4.744	3.639	5.321	5.12	5.095	4.669	4.116	4.192	5.12	3.715	4.568	3.439	3.715	4.192	4.669	5.572	10.316	15.186	17.269	19.929	22.716	19.352	20.808	18.122	14.382	16.29	11.32	9.864	9.287	3.79	4.367	3.363	2.359	2.359
172	4.769	4.644	5.723	3.916	4.342	4.116	4.769	8.434	5.07	4.116	2.887	3.112	3.665	2.61	4.091	4.518	4.669	5.346	8.082	13.303	25.326	32.53	17.445	9.664	13.956	16.189	10.718	11.119	12.927	9.162	7.48	6.777	5.773	1.933	2.058	4.242	1.581	1.883	1.631
173	4.669	3.991	3.363	3.614	3.589	3.665	3.916	2.61	4.669	4.242	4.192	2.535	2.786	2.284	4.041	2.585	2.887	2.56	2.836	2.987	3.112	4.945	12.048	21.712	14.031	13.83	8.409	9.262	8.409	8.76	6.928	6.626	3.765	6.074	5.321	7.781	7.103	2.56	2.108	1.255
174	3.087	2.058	2.585	1.857	1.832	1.757	2.435	2.134	1.857	1.832	2.937	2.41	1.631	1.983	2.234	1.657	1.933	3.614	3.313	7.154	13.931	12.575	12.525	10.366	9.287	6.15	5.346	13.127	11.646	8.81	6.652	8.333	12.349	2.987	2.083	0
175	2.058	1.782	2.359	1.933	1.757	2.209	1.606	1.707	1.883	2.385	2.385	1.431	1.682	1.908	2.736	9.488	6.928	14.985	12.374	13.83	20.406	20.281	11.621	5.447	4.945	4.342	7.655	9.488	2.108	2.535	1.556
176	1.832	1.782	2.184	2.134	2.535	2.836	2.359	2.51	1.556	2.635	2.134	2.635	2.334	2.987	2.535	3.087	9.789	6.024	5.447	8.082	15.637	7.254	4.719	6.175	7.179	7.58	7.003	7.957	1.782	1.33	1.631
177	2.284	0	0	0	0	0	0	0	0	0	0	0	0	0	0	0	0	0	0	0	0	0	0	0	0	0	0	0	0	0
178	0.477	1.707	2.711	3.79	0.929	0.201	0.828	1.079	0.703	1.054	1.958	1.481	1.406	2.51	2.51	3.288	4.819	30.145	19.578	12.876	14.533	10.09	5.447	3.213	8.76	9.061	19.026	3.138	3.163	3.163	3.112
179	1.431	1.305	1.406	1.908	1.481	1.707	1.381	1.606	1.983	2.686	1.857	1.581	1.556	1.556	2.159	2.585	1.004	17.921	14.558	15.612	1.682	8.634	5.597	7.605	8.685	8.609	8.007	10.918	3.564	3.589	2.887
180	0.828	0.929	0.853	1.155	1.305	1.255	1.28	2.134	1.857	1.631	1.908	2.234	2.134	2.485	2.711	2.334	1.782	2.56	1.807	1.958	3.464	3.062	4.945	4.669	7.881	9.664	8.158	9.99	6.802	5.572	10.216	6.852	4.593	4.869	6.451	5.673	5.899	2.209	2.184
181	0.979	0.853	1.28	0.929	1.205	1.029	1.205	1.456	1.456	1.531	1.506	1.531	1.958	1.782	1.958	1.983	2.485	1.732	1.958	2.359	2.585	1.732	2.134	2.836	2.836	3.389	3.288	3.589	4.317	4.091	5.07	5.196	5.773	6.501	5.422	9.262	18.097	14.834	15.311	21.787	19.729	6.526	6.15	8.76	11.22	7.179	5.422	1.079	0.929
182	0.477	0.577	0.502	0.552	0.828	0.477	0.602	0.577	0.828	0.527	0.602	1.029	0.979	1.155	1.556	1.431	1.581	1.33	1.556	5.146	5.673	4.769	7.103	21.737	18.298	11.797	9.664	6.928	9.011	9.739	11.521	10.743	5.095	1.28	0.954	1.205
183	0.803	0.728	0.778	0.828	0.778	0.979	1.205	1.155	1.381	1.28	1.155	1.682	1.531	1.33	1.481	1.657	2.058	2.912	3.639	3.363	4.217	3.815	4.518	3.891	6.375	6.426	7.354	2.334	1.782	2.083	2.108	1.606	1.155
184	0.653	0.653	0.577	0.653	0.703	0.678	0.628	0.703	0.678	0.678	0.778	0.678	0.853	1.129	0.954	1.004	1.104	1.18	1.155	1.406	1.381	1.456	1.355	1.682	1.506	1.381	2.184	1.958	1.832	2.711	2.711	3.439	5.271	5.472	6.802	8.057	8.735	5.798	5.422	5.949	6.451	3.966	4.242	5.974	6.175	13.077	15.035	10.366	6.626
185	1.431	1.556	1.581	1.431	1.305	1.255	1.406	1.255	1.556	1.506	1.355	1.531	1.481	1.481	1.205	1.406	1.481	2.083	1.431	1.657	1.807	1.857	1.933	1.657	1.33	1.581	1.606	2.058	2.008	1.732	2.058	1.958	1.581	1.933	1.506	1.807	1.581	1.606	2.008	2.033	2.259	2.61	2.711	4.694	7.329	7.781	11.471	11.621	13.278
186	1.431	1.381	1.481	1.581	1.506	1.782	1.506	1.456	1.983	1.33	1.631	1.406	1.431	1.707	1.531	1.305	1.456	1.406	1.958	1.481	1.908	1.631	2.083	1.732	1.406	1.33	1.908	1.757	1.707	1.631	1.355	1.481	1.958	1.933	2.334	2.836	3.288	3.539	3.112	5.673	4.141	4.393	4.418	3.589	3.539	3.865	4.844	5.773	9.664
187	1.657	1.355	2.033	1.481	1.23	1.381	1.381	1.355	1.481	1.657	1.355	1.079	1.606	1.606	1.682	1.506	1.657	2.058	3.263	5.12	6.727	18.649	13.629	8.961	10.743	7.505	8.208	11.22	7.455	7.555	2.159	3.163	1.23
188	1.456	1.581	1.556	1.531	1.456	1.456	1.406	1.406	1.531	1.506	1.381	1.682	1.581	1.958	3.589	4.97	4.267	4.192	5.999	11.421	14.232	12.425	11.923	11.747	7.505	4.593	15.964	6.978	1.631	1.908
189	1.983	1.707	1.23	1.682	1.908	1.581	1.456	1.481	1.531	1.355	1.682	1.255	1.707	1.631	2.209	1.456	2.259	1.581	1.757	1.581	2.033	2.108	1.908	2.46	3.163	5.698	4.091	7.003	9.362	9.764	15.311	7.204	6.25	6.225	6.551	7.43	6.978	3.213	1.381	3.464	1.481
190	1.33	1.104	1.004	1.33	1.556	1.481	1.456	1.355	1.305	1.506	1.556	1.506	1.732	1.355	1.481	1.556	1.481	1.481	1.506	1.581	2.159	1.933	1.983	2.134	2.108	2.61	3.087	3.489	3.539	3.263	4.518	5.899	14.131	15.512	8.961	10.266	6.928	3.062	2.585	2.259	3.238	2.083
191	0.452	0.577	0.778	0.753	0.879	1.004	1.18	1.28	1.23	1.481	1.355	1.506	1.305	1.682	1.757	2.635	3.614	12.901	17.771	9.588	9.814	6.802	11.27	12.851	11.521	8.986	3.564	3.037	2.159
192	0.703	0.577	0.703	0.678	0.628	0.703	0.929	0.979	0.929	1.079	1.255	1.456	1.406	1.456	1.481	1.28	1.381	2.711	3.665	5.346	5.924	7.078	8.609	8.71	6.526	6.501	6.702	10.366	13.403	8.032	7.505	8.911	2.836	1.305	2.284	2.635
193	0.527	0.402	0.427	0.452	0.552	0.628	0.477	0.527	0.653	0.628	0.628	0.778	0.728	0.828	1.004	1.004	1.255	1.18	1.079	1.406	1.255	1.305	1.456	1.255	1.355	1.481	1.506	1.631	1.983	2.661	3.966	4.016	5.723	8.283	18.8	10.065	9.463	5.748	5.673	11.17	7.932	7.204	8.534	8.409	7.907	7.078	3.715	2.435	1.933
194	0.577	0.552	0.502	0.452	0.477	0.577	0.552	0.577	0.628	0.653	0.778	0.653	0.753	0.753	0.853	0.778	0.904	0.954	0.954	0.904	0.904	0.954	0.979	0.954	0.904	1.23	1.054	1.18	1.129	1.104	1.129	1.104	1.18	1.029	1.104	1.155	1.657	1.631	1.631	2.033	2.008	3.414	3.865	4.041	3.69	5.296	5.296	5.095	4.694
195	0.954	1.029	1.029	1.255	1.104	1.205	1.255	1.33	1.23	1.305	1.381	1.406	1.28	1.33	1.305	1.18	1.355	1.456	1.506	1.23	1.18	1.155	1.23	1.079	1.431	1.205	1.481	1.305	1.732	2.159	2.058	1.832	1.707	2.058	2.962	3.037	3.464	3.062	3.213	4.92	4.945	4.945	4.317	4.518	7.229	7.53	4.116	4.091	4.669
196	1.381	1.506	1.355	1.33	1.305	1.205	1.506	1.355	1.355	1.28	1.431	1.33	1.406	1.506	1.305	1.305	1.33	1.355	1.381	1.531	1.606	1.431	1.606	1.406	1.531	1.406	1.707	1.757	1.807	1.682	3.74	6.124	7.455	11.596	9.463	12.45	12.927	6.827	6.978	10.341	6.25	3.84	5.095	3.238	1.958	2.159	1.682	1.682	2.008
197	2.134	1.707	1.983	1.782	1.707	2.033	2.359	2.184	1.857	2.108	1.857	1.908	1.958	2.284	1.983	1.682	2.184	1.883	2.033	2.134	2.184	1.857	2.159	2.284	1.857	1.908	1.933	1.832	1.908	2.033	1.958	1.807	2.234	2.259	1.531	2.159	2.058	2.159	1.883	2.736	1.983	1.832	2.385	2.234	2.159	2.209	2.435	2.786	3.715
198	2.887	2.259	1.933	2.309	1.933	2.134	2.184	2.41	2.108	2.309	2.209	2.309	2.334	2.008	2.485	2.159	2.234	2.083	2.134	2.51	2.259	2.033	2.51	1.933	2.184	2.134	2.284	2.108	2.134	2.686	2.686	2.736	2.736	3.414	2.686	2.485	4.041	3.363	4.342	5.07	6.024	2.083	1.431	1.406	1.305	1.18	1.129	1.129
199	1.908	2.108	1.983	1.933	2.259	1.807	2.184	1.757	2.334	1.883	1.958	2.184	1.908	2.209	2.485	2.008	1.983	1.908	2.234	2.234	2.46	2.309	2.083	3.966	8.007	8.559	8.107	9.538	9.362	8.961	5.447	5.949	4.367	3.338	1.355	1.381
200	2.083	1.908	2.41	2.385	1.933	1.832	2.435	2.435	1.908	1.958	1.807	2.134	2.159	2.711	2.159	2.786	2.836	2.284	2.284	2.661	2.234	2.184	2.937	6.401	5.974	10.09	8.685	7.706	7.405	7.555	4.618	2.761	1.682
201	2.234	2.309	1.857	2.058	2.209	1.757	2.008	1.908	2.083	2.033	2.56	2.284	2.234	1.883	2.359	2.008	2.234	2.334	2.033	2.033	1.581	2.083	2.912	2.159	2.385	2.284	4.618	9.538	6.526	7.103	5.246	7.932	4.719	2.058	2.41	1.707	0.954	1.18	1.18
202	2.134	2.359	2.209	2.058	2.485	2.083	2.309	2.159	2.159	2.209	2.686	2.485	2.435	2.259	2.811	2.385	2.435	2.51	3.037	3.062	2.836	4.342	5.597	5.271	6.3	5.773	4.041	1.481	1.255	1.305	1.381	1.205	1.205
203	2.058	2.259	3.138	2.184	2.008	2.435	2.334	2.661	2.937	2.585	2.359	3.188	2.46	3.213	2.41	3.213	2.61	2.41	2.786	2.711	5.296	3.313	4.443	3.916	3.991	7.706	6.652	3.966	1.983	1.33	1.155	1.23
204	1.004	0.954	1.079	1.029	1.255	1.155	1.682	1.958	2.008	2.209	2.259	2.661	2.435	2.51	2.46	2.108	2.635	2.234	2.46	2.209	2.284	2.108	2.485	5.673	4.443	4.242	5.296	3.715	1.682	1.079	1.18	0.979	0.753	1.657
205	0.502	0.427	0.979	0.678	0.527	0.427	0.602	0.502	0.602	0.577	0.753	0.678	0.828	0.879	1.029	0.879	1.18	1.305	1.807	1.531	1.556	1.707	1.782	2.385	2.033	2.083	2.259	1.933	2.887	7.681	6.451	4.242	5.597	4.493	6.802	4.644	5.673	4.267	2.435	2.435	1.732	1.406	1.28	1.18	1.18
206	0.452	0.452	0.477	0.427	0.427	0.402	0.402	0.427	0.477	0.477	0.477	0.477	0.477	0.527	0.678	0.678	0.828	0.954	0.954	1.129	1.305	1.606	1.908	1.958	2.008	1.908	2.184	2.51	2.234	2.108	2.836	3.389	4.267	5.597	5.171	3.84	3.69	2.786	3.614	2.535	1.958	1.631	1.456	1.23	1.456	1.757	1.381	1.129	1.029
207	0.828	0.628	0.929	0.954	1.28	1.631	1.33	1.456	1.883	2.033	1.883	1.857	2.661	1.757	1.908	2.134	2.46	1.983	2.159	2.786	2.209	3.665	4.945	4.116	2.912	2.836	2.159	2.134	2.46	1.807	1.506	1.431	1.079
208	0.703	0.778	1.054	1.104	0.879	1.33	1.531	1.782	1.456	1.883	2.259	2.083	1.933	2.083	1.782	1.933	2.334	2.108	2.159	2.41	2.51	4.091	4.141	4.694	5.271	4.97	3.087	2.334	2.309	1.832	1.104	0.728	1.079	0.879
209	1.556	1.406	1.33	1.908	1.456	1.481	1.757	1.682	1.807	1.883	1.807	2.033	1.933	2.184	2.786	2.008	2.46	2.334	2.108	2.284	2.61	2.61	2.736	2.108	2.836	4.342	2.435	3.338	2.811	2.912	4.141	3.69	3.439	3.74	3.188	3.112	3.062	1.958	1.631	1.506	1.255	1.355	1.481	1.104
210	1.707	1.481	1.581	1.657	1.431	1.757	1.531	1.807	1.707	1.732	2.108	1.707	2.008	1.757	1.732	2.033	1.556	2.134	2.033	3.112	6.024	2.51	3.414	4.217	3.941	4.217	4.644	5.899	5.497	4.719	5.271	2.912	2.686	2.008	1.355	1.129	1.054	1.23	2.41
211	1.531	1.707	1.531	1.456	1.757	1.456	1.28	1.556	1.381	1.732	1.707	1.933	1.933	1.832	2.159	2.209	1.857	1.832	2.41	2.635	3.539	5.999	8.308	4.869	4.543	4.066	6.652	1.958	1.556	1.104	1.129	1.129
212	1.506	1.707	1.606	1.707	1.431	1.531	1.381	1.481	1.431	1.531	1.707	1.933	1.631	1.883	1.832	2.259	2.56	3.715	5.748	6.702	12.023	8.609	4.493	2.987	1.456	1.155	1.129	1.757
213	1.581	1.481	1.481	1.431	1.581	1.908	1.908	1.481	2.134	1.883	2.058	2.184	1.883	2.058	2.184	2.134	2.083	2.887	3.815	5.748	5.848	13.328	5.572	6.802	4.116	2.56	1.355	1.631	1.18	1.129	1.054	0.954
214	1.506	1.506	1.757	1.506	1.581	1.782	1.657	1.908	1.657	1.682	1.682	1.933	2.485	1.933	2.184	2.585	3.163	2.083	4.869	5.773	5.647	3.464	6.375	4.217	2.284	1.581	2.987	1.054	1.079	0.979
215	1.456	1.28	1.33	1.406	1.381	1.431	1.732	1.381	2.209	1.857	1.958	2.159	2.083	2.159	2.284	2.51	1.908	2.46	6.777	4.493	6.25	7.455	10.291	4.644	1.807	1.506	1.205	1.456	0.954	1.406
216	0.728	0.653	0.929	0.678	0.678	0.628	0.678	0.678	0.778	0.879	1.004	1.029	1.205	1.255	1.657	1.682	1.983	2.033	1.832	1.983	2.234	1.832	2.234	2.41	2.083	3.414	2.962	3.665	3.037	3.665	4.066	4.091	4.242	3.715	2.159	1.883	1.807	1.355	1.155	0.904	1.155	1.23	1.029	1.054
217	0.402	0.527	0.628	0.577	0.628	0.628	0.678	0.678	0.552	0.954	0.979	0.803	1.079	1.33	1.406	1.406	1.406	1.506	1.782	2.033	2.083	2.535	2.184	2.46	2.41	2.761	2.385	2.435	1.707	2.46	2.134	2.736	1.908	3.389	2.359	2.259	3.188	2.887	3.288	3.188	2.761	2.435	2.686	1.807	1.782	1.255	1.054	1.104	1.155
218	0.853	0.904	0.377	0.728	0.803	0.879	0.879	0.954	1.079	1.18	1.255	1.481	1.757	1.556	1.782	1.983	1.832	1.933	2.41	2.309	2.535	2.46	2.887	2.359	3.414	3.865	3.916	4.041	4.317	1.18	1.305	1.205	1.983	0.929	0.577	0.477	0.251	0.276	0.427
219	0.879	2.61	1.079	1.155	1.581	1.506	1.381	1.205	1.481	1.23	1.531	1.883	2.184	2.962	1.481	2.635	2.385	6.501	7.329	4.568	8.107	1.406	2.033	1.581	3.79	2.811	2.485	1.305	1.355	2.259	1.606	2.309	2.786
220	1.707	1.129	1.305	1.732	2.585	1.707	4.066	2.184	1.883	2.033	1.958	1.883	2.134	2.259	1.355	1.958	2.585	1.832	2.535	2.485	3.037	2.61	2.184	2.736	1.807	3.765	1.556	0.653	1.657	1.631	0.803	0.602	1.104	0.904	1.556	0.678	0.753	0.477	0.326	0.552	0.301	0.326	0.502
221	1.079	1.606	2.008	2.485	3.012	3.941	2.008	2.008	2.686	1.707	6.928	1.406	5.422	3.665	3.639	6.601	8.71	4.091	2.209	3.414	1.883	1.782	2.159	2.61	1.983	2.309	2.259	2.058	2.435	2.41	2.786	2.535	2.309	6.426	7.505	2.083	5.447	2.912	3.715	4.242	3.188	3.037	3.389	3.539	3.815	4.644	3.238	3.112	2.61
222	2.485	1.832	2.159	1.581	1.305	1.381	1.205	1.23	1.33	1.355	8.584	1.657	1.406	1.481	1.631	3.112	1.631	10.442	1.28	3.087	1.707	5.647	1.556	1.908	2.284	2.259	2.61	2.937	2.912	2.56	3.138	1.933	2.234	2.435	1.556	2.736	0.728	0.552	0.477	0.527	0.502	0.853	0.828
223	1.406	6.3	1.129	1.079	1.155	1.079	2.385	1.581	1.757	1.832	3.614	2.234	1.933	1.958	3.213	3.338	3.815	12.475	2.987	2.485	3.037	2.786	7.706	2.761	3.238	1.506	0.979	1.255	1.406	1.255
224	1.908	1.33	1.305	1.707	1.255	1.28	1.104	1.431	1.381	1.33	1.456	1.782	2.184	2.485	2.485	2.736	3.087	3.037	2.56	2.711	2.51	1.857	1.556	1.33	0.803	1.707	1.431	1.054
225	1.355	1.28	1.606	1.506	1.506	1.431	1.305	1.33	1.506	1.456	1.631	1.556	2.083	2.033	2.033	2.41	2.761	2.635	3.037	3.087	3.188	3.012	3.389	2.987	2.033	1.481	1.104	1.506	1.255	0.979	0.979
226	1.255	1.23	1.431	1.255	1.33	1.381	1.33	1.757	1.782	1.732	1.983	2.61	2.61	2.711	3.263	3.263	2.786	2.962	2.008	2.786	3.012	2.585	1.908	1.381	1.054	0.979	0.803	1.104	0.452
227	1.004	0.828	1.18	1.28	1.33	1.255	1.23	1.305	1.556	2.058	1.908	2.46	2.761	2.786	2.786	2.711	3.363	4.016	3.564	2.987	2.686	2.159	2.736	1.481	0.828	1.431	1.004	1.054
228	0.628	0.552	0.502	0.452	0.753	0.778	0.879	0.904	1.004	1.079	1.355	1.631	1.581	1.456	2.083	2.41	1.832	3.213	2.61	2.635	2.686	2.184	2.284	2.284	1.431	2.209	1.682	0.954	1.481	0.879	0.879	0.954	0.904
229	0.678	0.602	0.828	0.728	0.828	0.954	0.929	1.079	1.155	1.381	1.431	1.481	2.108	1.732	1.958	2.41	2.485	2.41	2.711	2.736	1.908	4.116	3.188	3.062	2.987	2.661	1.908	2.284	2.083	2.008	1.857	2.008	1.481	2.259	1.556	1.28	1.079	0.954	0.979	0.828	0.778	0.678	0.577
230	0.879	0.803	1.029	0.904	1.129	1.28	0.904	1.129	1.305	1.255	1.883	1.506	2.033	1.732	2.083	2.033	2.334	2.259	2.184	2.912	3.363	2.661	3.313	3.564	6.576	4.894	3.263	3.313	3.539	2.46	3.313	2.635	2.46	1.782	1.757	1.531	1.305	1.305	1.28
231	1.381	1.857	1.606	1.556	1.908	1.631	1.757	1.732	1.983	1.732	1.933	1.908	3.338	2.51	3.138	3.037	2.661	3.539	3.765	3.062	5.095	3.439	4.116	2.259	2.058	2.811	2.134	2.058	1.381	1.682	1.079
232	1.481	1.556	1.732	1.631	1.732	1.531	1.682	1.807	1.657	1.757	1.606	2.309	2.51	2.159	2.435	2.61	2.736	3.966	3.313	3.213	3.363	3.69	4.393	5.271	4.141	4.217	4.167	3.589	2.46	2.46	2.836	2.058	2.234	1.782	1.305	2.083	0.879	0.879	1.054	0.778	0.753
233	1.606	1.556	1.481	1.506	1.606	1.481	1.506	1.832	1.581	1.581	1.682	1.406	1.506	1.456	1.707	1.431	1.556	1.556	1.556	1.807	1.506	1.832	1.556	1.456	1.657	1.556	1.606	1.732	1.807	2.033	2.159	1.807	2.159	1.732	2.108	2.435	2.41	2.711	3.389	2.861	3.765	2.887	3.288	2.836	3.138	2.61	2.51	2.209	1.707
234	1.18	1.28	1.255	1.155	1.305	1.104	1.104	1.155	1.305	1.28	1.606	1.406	1.531	1.556	2.334	2.083	2.635	2.811	2.134	2.711	3.238	2.083	2.686	2.359	2.108	2.159	1.631	1.857	1.205	1.004	0.728	0.728
235	1.481	1.581	1.305	1.18	1.28	1.129	1.155	1.255	1.255	1.129	1.255	1.732	1.782	2.184	2.083	2.435	3.012	2.761	2.51	2.134	2.836	2.535	2.284	2.259	2.284	2.761	2.41	1.406	2.51	0.904
236	1.155	1.18	1.23	1.23	1.155	1.18	1.33	1.205	1.305	1.255	1.381	1.431	1.857	1.782	2.159	1.908	2.46	2.134	2.134	2.41	2.711	2.61	2.485	3.163	2.912	2.033	2.033	1.958	1.531	0.703	0.803	0.803
237	0.954	0.853	1.079	1.155	1.054	1.28	1.129	1.205	1.18	1.079	1.33	1.155	1.28	1.205	1.807	2.134	2.058	2.359	2.108	2.259	2.46	3.163	3.464	2.159	2.309	2.209	2.234	2.359	1.481	1.381	1.054	0.879	0.778	0.853	0.954
238	0.653	0.778	0.828	0.929	0.879	1.129	1.129	1.23	1.305	1.406	1.606	1.657	1.631	2.184	2.761	3.564	3.263	3.79	2.209	1.757	1.933	2.234	1.707	1.23	1.481	0.628	1.029	0.552	0.577
239	0.728	0.678	0.853	0.879	0.929	1.205	1.381	1.18	1.255	1.355	1.406	1.531	1.531	1.531	1.481	1.581	1.481	1.933	2.033	2.987	3.865	3.715	3.916	4.192	3.916	3.138	3.313	2.861	2.41	2.259	1.556	1.054	0.828	0.703	1.029	0.527
240	0.803	0.853	0.954	1.054	1.205	1.33	1.481	1.556	1.406	1.506	1.682	1.682	1.807	1.908	1.832	1.958	2.108	2.108	2.083	2.887	2.786	3.389	3.865	4.443	4.819	3.112	2.385	2.535	2.259	2.435	2.334	2.51	1.581	1.28	1.054	0.979	0.979	0.803	0.728	0.803
241	1.506	1.28	1.305	1.205	1.431	1.506	1.807	1.606	1.682	1.933	1.933	1.908	2.033	1.908	1.983	2.108	1.958	3.062	3.614	4.317	4.342	2.962	2.134	2.209	2.033	2.058	2.209	1.631	1.908	1.581	1.129	1.054	1.054	0.954
242	1.732	1.832	1.707	1.832	1.707	2.334	1.581	1.958	1.883	1.832	1.883	1.857	1.883	2.058	1.983	2.058	2.184	2.56	2.56	3.238	3.614	3.941	3.941	4.217	4.091	3.338	2.535	2.359	2.585	2.284	1.732	1.581	0.979	0.778	0.653	0.703
243	1.556	1.958	1.606	1.857	1.782	0.778	1.531	1.481	1.757	1.606	1.857	1.456	1.958	1.757	1.883	0.703	1.983	1.757	1.908	1.857	1.33	1.782	1.355	2.108	2.309	1.983	1.933	1.682	1.883	2.284	1.782	1.481	3.414	2.435	2.259	1.757	2.134	1.832	1.657	0.778	0.728	1.054	0.828	0.577	0.552	0.502	0.552	0.527	0.602
244	1.531	1.28	1.581	1.18	1.506	1.255	1.506	1.381	1.456	1.782	1.556	1.355	1.506	1.33	1.33	1.381	1.456	1.456	1.657	1.631	1.506	1.657	1.883	2.259	2.033	2.736	2.761	2.937	2.937	2.234	1.431	1.305	1.481	1.456	1.657	1.832	1.23	1.255	0.879	0.728	0.954	0.577	0.628	0.628
245	1.431	1.355	1.381	1.33	1.305	1.305	1.305	1.18	1.657	1.305	1.381	1.28	1.28	1.381	1.381	1.732	1.305	1.381	2.058	2.962	3.138	2.359	2.134	1.782	1.983	1.28	1.481	1.431	2.435	1.381	0.828	0.828
246	1.33	1.431	1.355	1.406	1.255	1.531	1.456	1.28	1.054	1.381	1.381	1.305	1.381	1.305	1.28	1.381	2.61	2.61	2.912	2.887	3.514	2.083	2.359	2.033	2.435	1.556	1.18	0.678	1.18
247	0.929	0.803	0.904	1.004	1.079	1.104	1.155	1.255	1.079	1.079	1.079	1.155	1.054	1.28	1.255	1.305	1.406	1.707	2.435	2.51	2.385	3.012	2.284	1.355	1.732	1.908	1.782	1.23	0.853	0.728	1.104	0.879	0.728
248	0.502	0.427	0.377	0.452	0.452	0.502	0.527	0.577	0.929	0.728	0.778	0.853	1.33	1.205	1.205	1.305	1.33	1.28	1.732	1.857	2.159	2.686	2.736	3.539	3.715	1.682	2.033	2.159	1.355	0.853	0.803	0.728	1.255	0.728
249	0.326	0.326	0.377	0.402	0.402	0.427	0.527	0.477	0.628	0.628	0.678	0.853	1.054	1.18	1.355	1.556	1.581	1.908	2.284	2.937	4.418	3.037	2.686	3.163	2.887	2.209	1.807	2.309	1.581	1.406	0.954	0.954	0.929
250	0.477	0.452	0.502	0.552	0.527	0.577	0.753	0.703	0.803	0.979	0.929	1.029	1.104	1.079	1.18	1.23	1.28	1.531	1.657	1.732	1.707	1.682	2.058	2.46	2.887	2.912	4.292	4.744	3.966	2.686	2.786	2.535	2.334	1.883	2.309	1.255	0.904	0.803	0.577	0.678	0.653	0
251	0.628	0.828	0.653	0.778	0.853	1.079	1.406	1.406	1.406	1.581	1.631	2.234	1.355	1.707	1.782	2.033	2.108	2.435	5.07	3.589	4.041	3.263	3.338	3.288	2.736	2.585	2.962	2.435	1.631	1.305	0.753	0.728	0.728	0.803	0.853	0.703
252	1.029	1.054	0.929	1.029	1.205	1.28	1.205	1.255	1.531	1.456	1.381	1.506	1.732	1.857	2.485	2.485	2.937	2.811	3.891	3.991	3.112	2.686	2.861	2.184	2.184	2.033	1.205	1.104	0.753	0.753
253	1.355	1.406	1.406	1.431	1.381	1.481	1.606	1.431	1.305	1.531	1.631	1.431	1.381	1.481	1.23	1.481	1.581	2.209	2.134	2.008	2.41	3.012	3.087	2.836	3.489	2.46	1.908	1.807	1.431	1.33	1.958	2.56	1.682	1.456	1.28	0.803	0.753	0.577	0.602	0.577
254	1.305	1.381	1.355	1.556	1.28	1.33	1.431	1.355	1.255	1.28	1.456	1.205	1.079	1.305	1.908	1.431	1.355	1.33	1.556	1.481	1.757	1.732	2.058	2.234	2.334	3.665	3.464	4.041	2.861	2.61	2.711	1.908	1.556	1.556	1.406	1.355	1.807	1.506	1.581	1.305	1.255	0.703	0.728	0.602	0.552	0.577	0.477
255	1.054	1.155	1.23	0.979	1.054	1.155	1.155	1.205	1.004	1.104	1.054	1.129	1.129	1.004	1.029	1.079	1.155	1.054	1.104	0.753	1.029	1.104	1.205	1.205	1.129	1.757	1.029	0.577	0.803	0.402	0.226	0.452	0.301	0.427	0.351	0.351	0.326	0.251	0.276
256	0.853	1.129	3.062	0.979	1.732	0.929	1.029	1.782	0.929	1.104	1.355	0.879	1.004	1.23	1.054	0.879	0.778	0.879	1.054	1.029	1.28	1.531	1.732	1.657	2.535	2.108	1.757	1.732	1.657	1.28	1.104	0.703	0.703	0.628	0.628
257	1.631	0.552	0.954	0.527	1.28	0.678	0.778	0.602	0.778	0.778	0.753	0.879	2.661	0.979	1.732	1.004	0.653	1.155	2.309	1.606	1.983	2.309	3.514	3.389	3.138	1.732	2.184	1.883	1.28	0.803	0.703	0.728	0.703
258	1.205	0.477	0.753	0.602	0.502	0.527	0.628	0.628	0.527	0.778	0.778	0.828	0.879	0.954	1.155	1.255	1.355	1.28	1.406	2.334	2.786	2.46	3.263	3.865	1.732	2.485	1.757	2.184	1.004	0.979	0.753	0.552	0.628	0.703
259	0.452	0.402	0.301	0.326	0.427	0.276	0.402	0.427	0.502	0.477	0.527	0.628	0.753	0.828	0.929	0.929	1.23	1.381	2.033	1.883	2.46	3.263	4.418	2.134	1.581	2.51	1.606	1.355	0.703	0.602	0.602	0
260	0.326	0.276	0.326	0.326	0.301	0.301	0.377	0.226	0.402	0.326	0.251	0.301	0.377	0.402	0.226	0.326	0.377	0.477	0.628	0.477	0.402	0.577	1.305	1.983	1.531	1.782	2.41	4.041	3.639	3.012	1.958	1.18	1.581	1.305	0.678	0.753	0.653
261	0.301	0.251	0.351	0.301	0.276	0.326	0.251	0.201	0.276	0.226	0.226	0.251	0.276	0.251	0.351	0.377	0.427	0.427	0.602	0.602	0.628	0.778	1.104	1.33	1.782	1.933	2.786	2.987	0.879	2.008	2.41	1.908	1.908	2.309	1.983	1.155	0.828	0.678	0.653
262	0.301	0.251	0.351	0.276	0.301	0.301	0.201	0.276	0.301	0.301	0.301	0.326	0.276	0.301	0.201	0.326	0.251	0.326	0.201	0.326	0.351	0.351	0.351	0.301	0.351	0.477	0.452	0.427	0.527	0.602	0.853	0.904	0.703	0.828	0.954	0.979	1.18	1.406	1.381	1.556	1.933	2.134	2.259	2.811	3.363	2.836	3.966	3.966	7.706
263	0.477	0.301	0.929	0.326	0.402	0.402	0.377	0.351	0.452	0.452	0.703	0.502	1.079	0.778	0.728	1.029	1.004	1.129	1.28	1.355	1.456	1.506	1.732	2.108	2.61	3.037	2.686	5.999	4.543	3.564	1.682	1.355	1.631	0.703	0.678	0.552	0.577	0.753	0.527
264	1.004	0.628	0.853	0.853	0.929	1.255	0.929	1.355	1.18	0.929	1.129	0.979	1.23	1.28	1.205	1.33	1.18	1.782	1.983	3.138	1.908	2.912	7.982	5.02	1.782	1.857	1.406	1.18	0.803	0.803	0.753
265	1.054	0.929	1.155	1.004	0.904	0.879	1.029	0.954	0.929	0.828	1.004	1.18	1.004	1.104	0.853	1.054	1.23	1.104	1.155	1.456	1.18	1.406	1.18	1.606	1.732	2.058	2.635	2.585	2.209	2.635	2.711	2.736	2.987	2.937	1.581	1.28	1.104	1.631	1.305	1.33	0.753	0.678	0.527	0.502
266	0.828	0.879	0.828	0.954	1.029	0.828	0.954	0.879	0.803	0.879	0.803	0.828	0.879	0.904	0.728	0.853	0.929	0.879	0.853	1.029	1.054	1.004	1.079	1.079	1.079	1.029	1.255	0.954	1.18	1.456	0.954	1.079	1.33	1.556	1.657	1.531	1.581	1.707	1.581	1.707	2.535	1.606	2.711	4.317	3.941	2.51	1.933	1.33	0.276
267	0.703	0.828	0.728	0.803	0.703	0.879	0.703	0.778	0.929	0.728	0.828	0.803	1.054	1.004	1.255	1.029	1.28	1.355	1.531	1.908	2.184	4.016	2.309	1.531	1.631	1.079	0.527	0.703	0.502	0.477
268	0.527	0.402	0.427	0.452	0.477	0.527	0.602	0.602	0.703	0.828	0.929	0.954	0.979	0.904	0.954	1.18	1.28	1.155	1.531	1.908	3.138	3.489	5.422	3.338	1.933	2.535	2.635	1.657	0.929	0.552	0.628	0.527	0.527
269	0.301	0.326	0.326	0.276	0.326	0.351	0.527	0.477	0.653	0.653	0.577	0.753	0.929	0.929	0.979	0.929	0.979	1.355	1.18	1.481	1.631	2.937	2.836	3.489	5.271	4.468	1.581	2.635	1.431	0.979	0.628	0.577	0.728	0.552	0.427
270	0.226	0.276	0.251	0.276	0.276	0.251	0.326	0.326	0.377	0.402	0.477	0.552	0.628	0.678	0.803	1.004	1.079	1.28	1.381	1.531	1.933	2.61	3.439	3.865	4.644	1.581	1.255	1.908	1.606	1.18	0.954	0.853	0.527	0.753	0.427
271	0.226	0.276	0.201	0.276	0.251	0.126	0.176	0.201	0.351	0.377	0.477	0.577	0.577	0.678	0.728	0.828	1.155	1.355	1.531	1.506	2.234	1.807	3.464	2.56	1.983	1.581	2.811	2.359	1.104	0.728	0.577	0.628	0.552
272	0.201	0.176	0.251	0.126	0.151	0.176	0.1	0.201	0.151	0.276	0.201	0.326	0.276	0.301	0.452	0.477	0.502	0.602	0.653	0.853	1.029	1.23	1.506	2.309	2.56	3.865	3.865	4.242	2.159	1.707	2.033	1.004	0.853	0.602	0.628	0.502
273	0.226	0.176	0.226	0.226	0.251	0.251	0.326	0.301	0.326	0.276	0.377	0.351	0.427	0.477	0.527	0.552	0.628	0.678	0.879	0.904	0.853	1.205	1.481	1.707	1.958	2.41	2.56	2.912	4.894	5.798	1.983	1.782	1.431	1.28	1.079	1.33	1.305	0.778	0.678	0.552	0.728	0
274	0.326	0.276	0.301	0.326	0.301	0.377	0.402	0.326	0.351	0.477	0.477	0.452	0.577	0.628	0.653	0.753	0.879	1.054	1.004	1.155	1.381	1.381	1.431	1.556	1.657	1.631	1.983	2.234	2.184	2.385	3.414	2.46	2.134	1.506	1.908	0.979	0.678	0.577	0.552	0.653	0.577	0.602	0.502	0.577
275	0.728	0.628	0.653	0.653	0.778	0.778	0.828	0.728	0.853	0.979	1.079	1.155	1.28	1.657	1.707	1.707	1.807	3.188	2.284	2.711	2.209	2.134	1.431	1.079	1.33	1.23	0.778	0.853	0.552
276	0.828	0.753	0.778	0.853	0.778	0.778	0.803	0.552	0.778	0.753	0.628	0.803	0.853	0.828	0.904	1.004	1.029	1.28	1.456	1.631	1.606	2.259	2.836	2.083	1.556	1.732	1.606	1.381	1.33	0.803	1.129	0.552	0.477	0.427
277	0.653	0.577	0.653	0.678	0.577	0.628	0.552	0.678	0.577	0.728	0.653	0.728	0.703	0.703	0.778	0.678	0.628	0.653	0.653	0.703	0.753	0.678	0.678	0.602	0.602	0.628	0.628	0.678	0.728	0.778	0.753	0.879	0.879	0.954	0.979	0.853	1.029	0.954	1.381	1.481	1.431	1.305	2.033	1.983	2.987	3.062	2.912	1.807	1.406
278	0.577	0.552	0.678	0.577	0.577	0.678	0.678	0.653	0.452	0.628	0.753	0.753	0.552	0.803	0.753	0.753	0.728	0.954	0.853	0.853	1.079	1.004	1.18	1.18	1.23	1.506	1.381	1.506	2.033	3.941	2.51	1.657	1.481	1.054	1.004	0.628	0.377	0.377	0.452
279	0.577	0.577	0.552	0.502	0.552	0.628	0.653	0.753	0.728	0.753	0.803	0.879	0.803	0.853	0.904	0.853	1.104	1.205	1.33	1.381	1.707	1.481	2.937	2.711	2.786	2.008	1.255	1.155	1.18	1.406	0.778	0.477	0.477	0.527	0.577
280	0.176	0.201	0.226	0.351	0.251	0.251	0.276	0.226	0.301	0.326	0.377	0.402	0.502	0.527	0.628	0.703	0.803	0.778	0.904	1.18	1.18	1.305	1.807	1.707	2.234	4.769	3.941	2.234	1.28	1.381	1.23	0.828	0.527	0.477	0.427	0.452	0.427	0.527
281	0.226	0.151	0.201	0.251	0.151	0.226	0.326	0.351	0.452	0.402	0.477	0.527	0.577	0.527	0.678	0.828	1.054	1.205	1.481	1.28	1.682	2.008	1.908	2.334	2.334	4.819	1.908	1.581	1.355	0.527	0.502	0.527	0.402	0.251	0.427
282	0.226	0.151	0.151	0.151	0.251	0.251	0.301	0.251	0.276	0.351	0.477	0.452	0.502	0.602	0.778	1.054	1.155	1.355	1.23	1.883	2.234	6.124	8.685	3.163	1.556	1.732	1.255	0.728	0.552	0.377	0.452
283	0.276	0.251	0.326	0.151	0.301	0.251	0.326	0.326	0.301	0.301	0.251	0.301	0.301	0.527	0.502	0.552	0.853	1.104	1.33	1.28	1.33	1.857	2.861	5.522	1.381	1.255	0.703	0.377	0.402	0.402
284	0.301	0.326	0.326	0.377	0.301	0.276	0.326	0.251	0.326	0.351	0.301	0.402	0.351	0.502	0.628	0.753	0.904	1.104	1.155	1.33	1.205	1.28	2.083	3.313	2.912	10.191	5.572	2.108	1.079	0.628	0.427	0.527	0.351	0.477
285	0.452	0.477	0.452	0.402	0.351	0.452	0.502	0.527	0.502	0.577	0.527	0.628	0.602	0.602	0.703	0.753	0.803	0.904	0.954	0.853	1.029	1.23	1.255	1.23	1.832	1.707	2.334	2.359	1.908	1.857	1.657	1.355	0.803	0.803	0.879	0.678	0.326	0.678	0.728	0.502	0.552
286	0.628	0.602	0.728	0.628	0.678	0.653	0.703	0.728	0.602	0.653	0.577	0.703	0.653	0.728	0.703	0.753	0.778	0.879	0.929	1.28	1.581	1.983	2.058	2.008	3.439	4.694	3.891	2.585	1.983	1.28	0.628	0.628	0.653	0.828	0.427	0.402	0.527
287	0.577	0.703	0.828	0.703	0.552	0.653	0.602	0.904	0.803	0.728	0.803	0.954	0.778	0.979	1.029	1.381	1.757	2.359	3.941	3.263	3.112	1.908	1.908	0.728	0.477	0.527	0.552	0.402	0.402
288	0.703	0.703	0.653	0.452	0.577	0.678	0.703	0.828	0.879	0.879	0.929	0.979	0.979	1.23	1.431	1.33	2.635	2.008	1.606	1.481	2.385	2.108	2.058	0.653	0.879	1.155	0.753	0.628	0.577	0.477	0.477	0.477
289	0.753	0.728	0.753	0.678	0.828	0.778	0.803	0.828	0.703	0.728	0.879	1.004	1.004	0.929	0.979	0.904	1.054	1.079	1.029	1.155	1.406	1.481	2.259	2.861	5.271	6.15	6.049	1.857	1.556	0.853	0.803	0.628	0.602	0.477	0.502	0.377
290	0.678	0.728	0.803	0.602	0.728	0.778	0.653	0.703	0.703	0.853	0.778	0.929	0.979	1.004	1.129	1.255	1.205	1.481	1.707	2.736	3.037	2.485	1.832	1.129	0.753	0.477	0.402	0.577
291	0.477	0.577	0.602	0.653	0.602	0.653	0.628	0.678	0.778	0.728	0.803	0.803	0.778	0.904	1.079	1.129	1.205	0.979	1.129	1.581	1.983	2.41	1.506	1.732	1.908	3.138	2.786	1.556	1.23	1.456	1.255	0.853	0.853	0.653	0.703	0.552
292	0.276	0.201	0.351	0.276	0.351	0.326	0.351	0.477	0.552	0.477	0.602	0.628	0.728	0.753	0.954	0.853	1.004	0.853	1.054	1.054	1.054	1.832	1.732	1.807	1.33	1.707	1.782	1.757	0.803	1.28	1.255	0.954	0.979	0.477	0.452	0.351
293	0.201	0.251	0.251	0.276	0.326	0.477	0.427	0.427	0.477	0.552	0.552	0.703	0.778	0.853	1.079	0.979	1.004	1.33	0.929	1.606	0.527	0.929	1.832	1.531	1.255	1.104	1.004	0.602	0.502	0.527	0.477	1.18
294	0.452	0.527	0.276	0.728	0.527	0.452	0.502	0.502	0.602	0.678	0.728	0.803	0.803	0.904	1.23	0.979	0.904	1.18	1.079	1.406	0.602	1.004	4.869	1.381	0.527	0.678	0.653	0.427	0.427
295	0.502	0.452	0.427	0.452	0.427	0.527	0.452	0.653	0.628	0.803	0.728	0.577	0.828	0.954	0.904	0.954	1.079	0.879	0.904	1.129	1.129	1.556	1.506	1.18	1.682	5.095	1.657	0.628	0.477	0.502	0.527	0.452	0.577
296	0.628	0.602	0.778	0.577	0.778	0.653	0.703	0.803	0.653	0.703	0.653	0.803	0.778	0.778	0.753	0.929	1.029	1.029	1.004	0.979	0.904	1.004	0.954	0.954	1.029	0.879	1.381	1.23	2.56	1.908	1.431	1.933	3.539	2.008	1.431	1.054	0.502	0.853	0.351
297	0.728	0.728	0.728	0.678	0.678	0.703	0.703	0.803	0.703	0.803	0.929	0.728	0.753	0.778	0.828	0.828	0.828	0.954	1.23	1.531	1.732	2.259	2.334	2.711	3.865	6.501	5.321	4.192	2.46	3.238	2.535	1.355	1.355	0.904	0.628	0.577	0.527	0.703	0.452	0.477
298	0.778	0.803	0.853	0.778	0.879	0.828	0.778	0.879	0.853	0.879	0.828	0.828	0.853	0.803	0.954	0.954	1.079	1.205	1.556	2.033	2.962	3.74	3.564	1.079	1.054	0.929	0.602	0.527	0.477	0.402	0.477	0.452	0.502	0.602	0.402	0.427
299	0.879	0.803	0.853	0.803	0.803	0.828	0.803	0.828	0.803	0.929	0.853	0.828	0.803	0.879	0.828	0.728	0.753	0.853	0.853	1.155	1.23	1.079	1.23	1.155	1.757	1.079	0.929	0.853	1.004	1.029	1.029	0.853	0.979	1.029	0.803	0.502	0.402	0.377	0.402
300	0.879	0.879	0.853	0.853	0.828	0.879	0.879	0.879	0.929	0.803	0.879	0.979	0.929	0.929	0.904	0.979	1.004	1.004	0.904	1.029	1.104	1.054	1.079	1.18	1.23	1.205	1.23	1.581	1.029	1.933	2.485	1.682	0.879	0.778	0.452	0.628	0.477	0.502	0.502	0.552
301	0.653	0.552	0.703	0.653	0.653	0.653	0.728	0.678	0.753	0.753	0.703	0.703	0.678	0.753	0.778	0.853	0.728	0.728	0.778	0.753	0.803	0.753	0.753	0.853	0.678	0.803	0.828	0.803	0.954	1.104	1.28	1.205	1.305	1.682	0.653	1.456	1.381	1.606	1.556	1.581	1.556	1.732	1.581	0.828	0.954	0.728	0.828	0.828	0.527
302	0.602	0.602	0.552	0.653	0.653	0.753	0.803	0.728	0.753	0.728	0.853	0.904	0.853	0.879	0.879	0.879	1.004	0.853	0.853	0.853	0.853	0.879	0.904	0.879	1.155	1.129	1.255	1.28	2.209	3.112	2.962	2.209	2.259	1.581	1.481	1.155	1.155	1.079	1.054	1.255	0.602	0.653	0.552	0.577	0.502	0.552	0.452	0.351	0.402
303	0.577	0.653	0.602	0.678	0.778	0.803	0.929	0.879	0.904	0.879	0.853	0.904	0.979	0.979	0.979	1.129	0.929	1.004	1.054	1.079	1.079	1.104	1.054	1.079	1.556	1.155	0.904	0.904	2.108	0.351	0.427	0.452	0.402
304	0.527	0.502	0.502	0.502	0.602	0.602	0.527	0.703	0.703	0.853	0.954	0.954	1.205	1.079	1.255	1.029	1.129	1.104	1.104	1.079	1.004	1.255	1.431	1.531	1.782	1.456	1.431	0.477	0.326	0.427	0.427	0.427
305	0.678	0.703	0.828	0.853	1.029	0.954	1.054	1.205	1.004	1.079	1.155	1.104	1.104	1.28	1.004	1.155	1.104	1.054	1.205	1.054	1.079	1.079	1.129	1.355	1.129	1.556	1.104	0.703	0.778	0.628	0.527	0.477	0.653
306	1.18	1.104	0.954	1.129	1.079	1.155	1.205	1.129	1.255	1.155	1.18	1.129	1.28	1.205	1.104	1.104	1.255	1.205	1.129	1.23	1.129	1.255	1.104	1.079	1.205	2.284	1.456	1.406	2.259	0.602	0.979	0.653	0.527	0.477	0.477	0.377
307	1.029	1.079	1.255	0.828	1.079	1.104	1.054	1.079	1.155	1.129	1.155	1.079	1.305	0.979	1.029	1.255	1.205	0.954	1.155	1.129	1.029	1.029	1.631	3.112	1.28	0.929	0.979	0.904	0.728	0.427	0.477	0.502
308	1.104	1.129	0.954	1.155	1.104	1.155	1.18	1.054	0.979	1.155	1.029	1.054	1.104	1.104	1.205	1.054	1.104	1.029	0.979	1.456	2.711	2.234	1.581	0.954	0.904	0.452	1.305	0.602	0.402	0.351	0.326
309	1.18	1.079	1.079	1.205	1.205	1.155	1.23	1.18	1.104	1.129	1.205	1.155	1.18	1.104	1.054	1.205	1.205	1.23	1.029	1.004	1.155	1.004	1.029	1.054	1.079	1.029	0.979	0.904	1.029	0.728	1.305	1.355	1.606	0.828	0.778	0.954	0.577	0.602	0.552	0.552	0.577	0.351
310	1.255	1.205	1.054	1.079	1.129	1.155	1.18	0.979	1.18	1.129	1.18	1.004	1.054	1.129	1.079	1.104	1.33	1.079	1.129	1.23	1.18	1.255	1.029	1.029	1.029	1.079	1.104	1.079	0.828	0.929	0.929	0.527	0.427	0.402	0.276	0.276	0.351
311	0.929	1.104	0.853	1.054	1.104	0.979	1.104	1.104	0.929	1.155	0.979	1.18	1.004	1.28	1.079	1.054	1.28	1.104	0.803	1.28	0.954	1.079	1.129	1.707	1.355	0.853	0.879	0.828	0.552	0.703	0.427	0.427
312	0.628	0.628	0.678	0.678	0.653	0.853	0.803	0.929	0.954	0.929	0.954	1.104	0.879	0.954	1.004	0.929	1.079	1.104	1.054	1.104	0.979	0.929	1.004	1.004	0.979	1.004	0.979	1.029	1.104	1.054	1.029	1.431	1.18	1.155	1.18	1.255	1.129	0.653	0.577	0.427	0.477	0.628	0.427	0.477
313	0.377	0.502	0.427	0.552	0.502	0.527	0.552	0.552	0.552	0.502	0.527	0.653	0.577	0.703	0.678	0.653	0.778	0.828	0.904	0.853	0.954	1.079	1.104	1.004	0.979	1.054	1.054	1.054	1.104	1.129	0.879	1.004	0.879	0.904	0.904	0.904	1.004	0.853	0.954	1.029	1.004	1.079	1.155	1.355	1.18	1.481	1.506	1.606	1.129
314	0.301	0.276	0.301	0.377	0.351	0.326	0.452	0.377	0.427	0.527	0.728	0.653	0.753	0.728	0.879	0.879	1.004	1.079	1.079	0.904	0.979	0.979	0.853	1.104	1.305	2.41	2.46	1.883	1.23	0.577	0.527	0.753	0.326	0.427	0.577	0.276
315	0.301	0.301	0.301	0.251	0.351	0.351	0.452	0.377	0.452	0.552	0.653	0.803	0.853	1.029	1.104	1.155	1.104	1.23	1.054	1.054	1.004	0.954	1.129	1.28	1.004	0.929	1.481	1.155	0.678	0.653	0.477	0.377	0.502	0.527
316	0.326	0.301	0.326	0.351	0.377	0.326	0.301	0.351	0.427	0.452	0.552	0.602	0.628	0.728	0.828	1.104	1.054	1.155	1.104	1.18	1.155	1.129	1.104	1.18	1.129	1.205	1.18	1.129	0.853	0.602	0.477	0.402	0.477	0.351	0.653	0.477
317	0.577	0.653	0.778	0.753	1.054	1.079	0.954	1.155	1.18	1.155	1.079	1.23	1.18	1.155	1.33	1.782	1.28	1.255	1.305	1.18	1.431	1.104	1.054	1.23	0.853	0.954	0.552	0.502	0.452	0.402	0.577
318	0.954	0.828	0.929	0.879	1.029	0.929	1.054	0.954	0.879	1.004	0.954	0.979	1.029	1.129	1.155	1.28	1.23	1.255	1.205	1.28	1.18	1.18	1.255	1.23	1.28	1.205	1.28	1.129	0.602	0.527	0.351	0.552	0.602
319	0.904	1.807	0.828	0.929	0.653	0.828	0.954	0.753	1.054	1.029	1.33	1.079	1.28	1.155	1.155	1.23	1.355	1.28	1.381	1.079	0.803	0.954	0.929	0.477	0.377	0.427	0.351	0.452
320	1.054	1.029	0.979	0.954	0.954	0.929	0.904	0.853	0.979	0.954	1.029	0.954	0.803	0.954	0.828	0.879	0.979	1.18	1.155	1.129	1.155	1.205	1.205	1.28	1.205	1.255	1.406	1.456	1.129	1.406	1.079	1.23	0.753	0.502	0.326	0.527	0.276	0.301	0.377
321	0.979	1.129	1.18	1.004	1.004	1.029	1.104	1.029	1.104	0.979	1.129	1.004	0.979	0.954	0.954	1.18	1.079	1.129	1.18	1.305	1.381	1.305	1.255	1.33	1.255	1.255	1.431	1.18	1.406	0.527	1.707	1.155	1.606	1.631	1.456	0.703	0.301	0.326	0
322	0.879	0.828	0.979	1.004	0.904	1.004	0.929	0.879	0.828	0.904	0.929	0.879	1.079	0.954	1.104	1.205	1.33	1.205	1.205	1.355	1.33	1.606	1.456	2.184	1.33	1.33	0.377	0.452	0.326
323	0.753	0.778	0.828	0.778	0.929	0.828	0.879	1.029	0.803	0.979	0.879	0.929	0.904	0.929	1.129	0.979	1.004	1.129	1.029	0.979	1.255	1.079	1.23	1.205	1.406	1.305	1.28	1.255	1.23	1.23	1.406	1.431	3.389	2.134	1.757	0.904	0.678	0.477	0.326	0.326	0.251	0.402	0.351
324	0.402	0.402	0.427	0.477	0.452	0.502	0.427	0.527	0.527	0.502	0.527	0.577	0.577	0.703	0.728	0.678	0.828	0.803	0.828	0.753	0.979	1.029	1.054	1.029	0.979	1.004	1.004	1.004	1.079	1.029	1.104	1.18	1.104	1.23	1.205	1.054	1.18	1.205	1.054	1.054	1.104	0.904	1.079	1.004	1.029	0.979	1.004	1.155	1.104
325	0.326	0.301	0.326	0.351	0.377	0.452	0.452	0.452	0.502	0.728	0.778	0.778	0.929	1.155	1.129	1.104	1.155	1.129	1.104	1.129	1.155	1.155	1.305	1.305	1.381	1.355	0.979	0.879	2.284	1.732	1.581	1.129	0.628	0.653	0.628	0.452	0.402	0.502	0.452
326	0.326	0.402	0.427	0.452	0.502	0.452	0.653	0.904	0.954	1.18	1.155	1.155	1.255	1.205	1.305	1.33	1.406	1.456	1.004	0.979	1.18	0.979	1.18	1.631	1.506	0.377	0.402	0.351	0.427
327	0.251	0.301	0.251	0.201	0.301	0.326	0.377	0.377	0.402	0.477	0.628	0.803	0.803	0.778	0.828	0.954	1.054	1.255	1.18	1.406	1.456	1.581	1.456	1.381	1.255	1.205	1.18	1.129	1.054	1.004	1.029	1.054	1.531	1.381	0.251	0.351	0.402	0.628	0.326
328	0.276	0.351	0.351	0.377	0.301	0.326	0.402	0.502	0.527	0.577	0.728	0.929	0.979	1.28	1.431	1.506	1.506	1.682	1.531	1.481	1.556	1.531	1.431	1.406	1.431	1.581	1.406	1.481	1.581	1.255	1.431	1.531	1.456	1.782	1.707	1.908	1.757	1.355	2.058	1.205	0.301	0.402	0.402	0.452	0.377	0.402
329	0.653	0.753	0.653	0.703	0.703	0.728	0.753	0.728	0.728	0.653	0.803	0.828	0.828	0.753	0.879	1.004	1.104	1.054	1.205	1.205	1.28	1.481	1.456	1.406	1.606	1.581	1.657	1.506	1.631	1.456	1.33	1.606	1.381	1.355	0.904	0.377	0.351	0.602	0.427
330	0.803	0.803	1.029	0.803	0.728	0.678	0.728	0.753	0.803	0.853	0.904	0.879	1.054	1.104	1.155	1.18	1.33	1.406	1.531	1.406	1.406	1.481	1.506	1.556	1.481	1.355	1.456	1.406	1.33	1.104	0.678	0.678	0.377	0.452	0.427
331	0.828	0.879	0.778	0.753	0.803	0.828	0.803	0.879	0.803	1.18	1.33	1.481	1.28	1.531	1.506	1.682	1.456	1.23	1.381	1.832	1.857	1.883	1.255	0.577	0.452	0.377	0.427	0.326	0.427	0.427
332	0.753	0.728	0.778	0.803	0.879	0.879	0.828	0.879	0.552	0.602	0.402	0.552	0.628	1.431	0.276	1.606	0.828	1.355	0.452	0.151	1.406	0.276	0.402	0.377	0.427	0.377	0.502	0.226	0.176	0.276
333	1.305	1.004	0.728	0.703	0.778	0.703	0.803	0.803	0.728	0.828	1.079	0.853	0.828	0.853	0.879	1.606	0.853	0.954	0.904	1.18	2.058	1.28	1.33	2.159	1.506	1.33	1.456	1.506	1.28	1.079	1.23	1.18	1.381	0.703	0.778	0.904	0.276	0.402	0.477	0.452	0.326
334	1.707	1.23	0.778	0.728	0.778	0.728	1.155	1.506	0.778	1.004	0.778	0.904	0.803	1.933	0.803	0.828	0.853	1.054	1.355	1.381	1.531	1.381	1.406	1.406	1.506	1.606	1.757	1.104	1.23	1.28	1.606	0.703	0.577	0.377	0.452	0.452
335	0.377	0.452	0.452	0.402	0.477	0.577	0.502	0.527	1.029	1.18	0.879	0.602	0.653	0.678	0.753	0.929	0.728	1.832	0.803	0.803	0.703	0.803	0.828	0.853	1.054	1.029	1.832	2.058	1.506	1.255	1.33	1.381	1.782	2.259	2.209	1.908	1.355	1.682	1.657	1.631	1.33	1.456	1.205	1.481	1.305	1.506	1.18	0.452	0.527
336	0.904	0.653	1.757	0.477	0.427	0.427	0.678	0.452	0.502	0.502	0.527	0.527	0.979	0.502	0.628	0.552	0.552	0.477	1.079	0.753	0.502	0.954	0.577	0.678	0.653	1.004	0.628	0.628	0.904	0.778	0.879	0.803	0.853	0.778	0.753	0.853	0.879	0.979	0.853	0.778	0.828	0.828	0.954	0.803	0.778	1.255	1.531	1.129	0.853
337	0.577	0.577	0.477	0.527	0.552	0.678	0.552	0.703	0.628	0.728	0.678	0.703	0.653	0.753	1.807	0.753	0.828	0.929	0.929	1.481	0.904	0.979	0.929	0.954	1.255	1.079	0.979	1.129	1.029	1.104	1.054	1.104	1.205	1.104	1.18	0.979	1.23	1.155	1.983	1.129	1.707	1.28	1.381	1.983	1.807	1.406	1.406	1.657	1.381
338	0.828	0.502	0.552	0.602	0.703	0.803	0.954	1.832	1.28	1.104	1.18	1.18	1.129	1.406	1.531	1.431	1.581	2.108	1.431	0.828	0.979	1.933	1.104	1.104	1.079	0.577	0.828	0.427	0.452	0.527
339	0.502	0.552	0.552	1.657	0.703	0.828	0.828	0.979	1.581	1.079	1.104	1.18	1.205	1.506	1.456	1.33	1.456	1.381	1.581	1.606	1.506	1.381	1.23	1.054	1.004	1.205	0.753	0.954	1.205	0.954	0.452	0.502	0.276	0.326	0.402	0.377
340	1.18	0.703	0.678	0.728	0.628	0.602	0.602	0.628	0.728	0.552	1.004	0.778	0.803	0.653	0.803	0.904	0.853	2.309	1.531	1.004	0.954	1.556	0.929	1.029	0.929	0.979	0.954	0.954	1.029	1.029	1.682	1.28	1.305	1.33	1.481	1.431	1.606	1.506	1.431	1.631	1.606	1.732	1.556	1.305	1.456	0.954	0.778	1.004	1.029
341	1.23	0.753	0.828	0.853	1.104	0.853	0.879	1.406	0.853	0.904	0.879	0.828	1.155	0.853	0.929	0.879	1.129	0.904	1.28	0.954	0.929	0.879	0.979	0.502	0.979	1.054	1.205	1.28	1.305	1.33	0.954	1.355	1.305	1.205	1.305	2.385	1.079	2.761	1.581	1.431	1.506	1.18	1.431	1.23	1.933	1.305	0.904	0.753	0.502
342	0.979	0.904	0.803	1.104	0.979	0.828	1.23	1.029	0.929	0.954	0.929	1.004	1.205	0.979	0.979	0.979	0.904	0.954	0.929	1.205	2.585	1.205	1.305	1.506	1.481	1.355	1.28	1.832	1.33	1.456	1.456	1.054	0.803	0.577	1.556	0.477
343	0.929	1.33	0.954	1.004	1.054	1.129	0.929	1.28	0.879	1.004	2.184	1.029	1.381	0.929	1.029	1.004	1.28	1.606	1.33	1.832	1.431	1.506	1.682	1.556	1.807	1.054	0.552	0.377	0.427	0.502
344	0.879	0.879	0.803	0.929	0.904	1.054	0.979	0.904	0.879	0.979	1.481	0.979	1.104	0.853	0.904	0.904	1.054	1.18	1.381	1.732	1.381	1.531	1.456	2.234	0.879	0.427	0.853	0.527	0.402	0.427
345	0.828	0.904	0.853	0.904	0.828	0.879	0.904	0.828	0.853	0.853	0.879	0.929	0.879	0.803	0.979	0.979	0.929	1.029	0.879	0.904	0.828	0.803	0.904	0.853	0.427	0.778	0.402	0.477	0.703	0.954	0.377	0.351	1.029	0.778	0.552	0.628	0.728	0.577	0.954
346	0.527	0.703	0.552	0.628	0.954	0.703	0.728	0.753	0.778	0.628	0.728	0.803	0.904	0.803	0.753	0.853	1.004	0.728	0.954	0.879	0.929	1.205	1.381	1.255	1.606	1.732	1.381	1.556	1.18	1.506	1.355	0.954	0.628	0.502	0.552	0.452	0.326	0.402
347	0.502	0.753	0.502	0.577	0.502	0.527	0.527	0.602	0.377	0.803	0.778	0.778	0.753	0.979	0.954	0.853	1.054	0.778	0.929	0.879	0.452	1.029	0.678	1.933	1.631	2.159	1.506	0.979	0.527	0.828	0.502	0.427	0.452	0.201	0.552
348	0.377	0.351	0.402	0.351	0.377	0.351	0.402	0.402	0.377	0.402	0.477	0.477	0.477	0.452	0.653	0.602	0.602	0.778	0.828	0.853	0.828	0.828	0.929	0.954	0.954	0.929	0.979	0.979	0.879	0.979	0.979	0.879	0.879	1.079	1.255	1.381	1.657	1.531	1.431	1.631	1.631	1.531	1.682	1.857	1.782	1.481	1.581	1.581	1.255
349	0.326	0.326	0.326	0.326	0.276	0.276	0.301	0.351	0.276	0.301	0.351	0.326	0.402	0.301	0.351	0.427	0.377	0.452	0.527	0.477	0.552	0.552	0.552	0.602	0.678	0.678	0.728	0.703	0.803	0.778	0.853	0.904	0.979	0.929	0.979	0.879	1.004	0.979	1.104	1.129	1.129	1.054	0.276	0.879	1.079	1.255	0.979	1.054	0.803
350	0.251	0.276	0.351	0.377	0.402	0.427	0.427	0.377	0.452	0.427	0.502	0.552	0.653	0.728	0.803	0.853	0.979	1.054	1.18	1.205	1.33	1.28	1.23	1.506	1.381	1.531	1.23	1.255	1.305	1.004	0.929	1.029	1.682	1.908	1.18	1.23	1.104	1.029	0.904	0.803	0.653	0.452	0.452	0.452	0.427	0.452
351	0.276	0.351	0.301	0.226	0.402	0.402	0.351	0.351	0.301	0.427	0.452	0.678	0.577	0.577	0.728	0.954	1.255	1.431	1.431	1.506	1.732	1.456	1.355	1.155	1.079	0.602	0.778	0.954	0.477	0.628	0.377	0.602	0.377	0.377	0.477
352	0.602	0.527	0.602	0.653	0.703	0.628	0.653	0.753	0.753	0.778	0.678	0.828	0.879	0.577	0.853	0.828	0.853	0.904	0.979	0.979	1.054	1.029	1.029	1.129	1.155	1.205	1.18	1.205	1.33	1.18	1.556	1.456	1.506	1.606	1.481	1.657	1.531	0.929	1.18	1.029	0.929	1.054	0.879	0.929	0.728	0.703	0.628	0.803	0.402
353	1.104	1.054	1.004	1.054	1.054	1.029	0.929	0.853	0.979	0.879	0.879	1.004	0.954	1.029	1.029	1.004	1.029	1.004	1.104	1.104	0.954	1.054	1.129	1.355	1.255	1.205	1.28	1.355	1.481	1.732	1.933	2.083	2.259	1.782	2.134	2.159	2.159	2.209	1.732	1.883	1.807	1.682	1.431	1.104	1.305	1.606	1.029	0.904	1.707
354	1.205	1.054	1.079	1.029	1.004	0.904	0.954	0.904	0.778	0.879	0.803	0.904	0.929	1.029	0.879	1.054	1.104	1.104	1.456	1.657	1.581	1.606	1.631	1.381	0.879	0.452	0.251	0.803	0.753	0.602	0.602	0.351	0.502	0.427	0.427
355	0.904	0.979	0.929	0.979	1.004	1.004	0.778	0.853	0.803	0.879	0.979	0.803	0.929	1.004	1.079	1.305	1.155	1.255	1.305	1.682	1.531	1.883	1.883	1.456	1.33	1.004	0.653	0.552	0.452	0.427	0.301
356	0.954	0.929	0.904	0.879	0.929	0.853	0.853	1.004	0.803	0.828	0.803	0.929	0.929	0.979	0.879	0.904	1.079	0.954	1.255	1.305	1.355	1.406	1.581	1.23	1.029	0.678	0.427	0.452	0.427	0.452
357	1.054	0.828	0.853	0.879	0.954	0.954	0.879	0.678	1.004	0.879	0.778	0.904	0.628	0.879	0.828	0.803	0.828	0.728	0.853	0.803	0.929	0.929	0.728	0.778	0.853	1.18	1.481	0.753	0.552	0.502	0.477	0.251	0.326	0.251	0.251	0.276
358	0.728	0.728	0.853	0.803	0.577	0.879	0.879	0.853	0.728	0.778	0.879	1.079	1.079	1.18	1.079	1.305	1.456	1.757	1.782	1.355	1.355	0.979	0.552	0.452	0.427	0.477	0.477	0.377
359	0.678	0.703	0.502	0.678	0.728	0.678	0.828	0.753	0.803	0.728	0.803	0.904	0.904	0.703	0.828	0.929	0.904	0.904	0.853	0.929	0.929	0.853	1.029	0.929	1.104	1.104	1.129	1.305	1.406	1.456	1.682	1.506	1.456	1.581	1.581	1.029	0.929	0.628	0.502	0.502	0.402	0.477	0.377	0.402	0.377	0.301	0.326
[truncated: 96 more columns]

## Sheet: prawler_time
profile_number/sample_number	0
2	2016-05-04 18:37:30
3	2016-05-04 20:18:45
4	2016-05-04 22:03:45
5	2016-05-05 00:11:15
6	2016-05-05 02:07:30
7	2016-05-05 04:03:45
8	2016-05-05 06:03:45
9	2016-05-05 08:07:30
10	2016-05-05 10:00:00
11	2016-05-05 12:07:30
12	2016-05-05 16:11:15
13	2016-05-05 20:11:15
14	2016-05-05 22:07:30
15	2016-05-06 02:03:45
16	2016-05-06 04:07:30
17	2016-05-06 06:11:15
18	2016-05-06 10:03:45
19	2016-05-06 12:00:00
20	2016-05-06 14:00:00
21	2016-05-06 16:07:30
22	2016-05-06 18:11:15
23	2016-05-06 20:11:15
24	2016-05-06 22:11:15
25	2016-05-07 00:03:45
26	2016-05-07 02:03:45
27	2016-05-07 04:03:45
28	2016-05-07 06:07:30
29	2016-05-07 10:03:45
30	2016-05-07 12:03:45
31	2016-05-07 14:07:30
32	2016-05-07 16:00:00
33	2016-05-07 18:07:30
34	2016-05-08 00:15:00
35	2016-05-08 02:26:15
36	2016-05-08 18:33:45
37	2016-05-08 18:41:15
38	2016-05-08 18:52:30
39	2016-05-08 19:00:00
40	2016-05-08 19:07:30
41	2016-05-08 19:18:45
42	2016-05-08 19:26:15
43	2016-05-08 19:33:45
44	2016-05-08 20:03:45
45	2016-05-08 22:03:45
46	2016-05-09 01:33:45
47	2016-05-09 02:11:15
48	2016-05-09 04:07:30
49	2016-05-09 06:00:00
50	2016-05-09 08:00:00
51	2016-05-09 10:03:45
52	2016-05-09 12:03:45
53	2016-05-09 14:03:45
54	2016-05-09 16:07:30
55	2016-05-09 18:07:30
56	2016-05-09 20:03:45
57	2016-05-09 22:07:30
58	2016-05-10 02:11:15
59	2016-05-10 02:33:45
60	2016-05-10 06:07:30
61	2016-05-10 09:07:30
62	2016-05-10 10:03:45
63	2016-05-10 12:00:00
64	2016-05-10 16:03:45
65	2016-05-10 18:03:45
66	2016-05-10 20:07:30
67	2016-05-10 22:03:45
68	2016-05-11 00:03:45
69	2016-05-11 02:45:00
70	2016-05-11 04:00:00
71	2016-05-11 06:11:15
72	2016-05-11 08:07:30
73	2016-05-11 12:00:00
74	2016-05-11 14:07:30
75	2016-05-11 16:07:30
76	2016-05-11 18:03:45
77	2016-05-11 20:07:30
78	2016-05-11 22:03:45
79	2016-05-12 00:07:30
80	2016-05-12 02:07:30
81	2016-05-12 04:11:15
82	2016-05-12 06:11:15
83	2016-05-12 08:07:30
84	2016-05-12 10:00:00
85	2016-05-12 12:07:30
86	2016-05-12 14:07:30
87	2016-05-12 16:11:15
88	2016-05-12 18:07:30
89	2016-05-12 20:07:30
90	2016-05-12 22:03:45
91	2016-05-13 00:07:30
92	2016-05-13 02:11:15
93	2016-05-13 04:07:30
94	2016-05-13 06:07:30
95	2016-05-13 08:03:45
96	2016-05-13 10:15:00
97	2016-05-13 12:22:30
98	2016-05-13 14:11:15
99	2016-05-13 16:11:15
100	2016-05-13 20:03:45
101	2016-05-14 00:07:30
102	2016-05-14 02:07:30
103	2016-05-14 04:15:00
104	2016-05-14 06:07:30
105	2016-05-14 10:00:00
106	2016-05-14 12:15:00
107	2016-05-14 14:11:15
108	2016-05-14 16:03:45
109	2016-05-14 18:11:15
110	2016-05-14 20:03:45
111	2016-05-14 22:15:00
112	2016-05-15
113	2016-05-15 02:07:30
114	2016-05-15 04:00:00
115	2016-05-15 06:15:00
116	2016-05-15 08:07:30
117	2016-05-15 10:15:00
118	2016-05-15 12:07:30
119	2016-05-15 14:11:15
120	2016-05-15 16:15:00
121	2016-05-15 18:07:30
122	2016-05-15 20:15:00
123	2016-05-15 22:11:15
124	2016-05-16 02:11:15
125	2016-05-16 04:03:45
126	2016-05-16 06:15:00
127	2016-05-16 08:07:30
128	2016-05-16 10:00:00
129	2016-05-16 12:15:00
130	2016-05-16 14:07:30
131	2016-05-16 16:03:45
132	2016-05-16 18:00:00
133	2016-05-16 20:03:45
134	2016-05-16 22:07:30
135	2016-05-17 00:11:15
136	2016-05-17 02:07:30
137	2016-05-17 04:03:45
138	2016-05-17 06:03:45
139	2016-05-17 08:07:30
140	2016-05-17 10:00:00
141	2016-05-17 12:07:30
142	2016-05-17 14:03:45
143	2016-05-17 16:00:00
144	2016-05-17 18:07:30
145	2016-05-17 20:07:30
146	2016-05-17 22:03:45
147	2016-05-18 00:07:30
148	2016-05-18 02:03:45
149	2016-05-18 04:07:30
150	2016-05-18 06:03:45
151	2016-05-18 08:07:30
152	2016-05-18 10:00:00
153	2016-05-18 12:03:45
154	2016-05-18 14:00:00
155	2016-05-18 16:03:45
156	2016-05-18 18:07:30
157	2016-05-18 20:07:30
158	2016-05-18 22:07:30
159	2016-05-19 00:03:45
160	2016-05-19 02:07:30
161	2016-05-19 04:03:45
162	2016-05-19 06:00:00
163	2016-05-19 08:00:00
164	2016-05-19 10:07:30
165	2016-05-19 12:00:00
166	2016-05-19 14:03:45
167	2016-05-19 16:03:45
168	2016-05-19 18:03:45
169	2016-05-19 22:07:30
170	2016-05-20 00:03:45
171	2016-05-20 02:07:30
172	2016-05-20 04:03:45
173	2016-05-20 06:11:15
174	2016-05-20 08:00:00
175	2016-05-20 10:00:00
176	2016-05-20 12:00:00
177	2016-05-20 14:03:45
178	2016-05-20 16:07:30
179	2016-05-20 18:07:30
180	2016-05-20 20:07:30
181	2016-05-20 22:03:45
182	2016-05-21 00:07:30
183	2016-05-21 02:03:45
184	2016-05-21 04:11:15
185	2016-05-21 06:03:45
186	2016-05-21 08:11:15
187	2016-05-21 10:07:30
188	2016-05-21 12:03:45
189	2016-05-21 14:00:00
190	2016-05-21 16:03:45
191	2016-05-21 18:00:00
192	2016-05-21 20:03:45
193	2016-05-21 22:00:00
194	2016-05-22 00:11:15
195	2016-05-22 02:03:45
196	2016-05-22 04:07:30
197	2016-05-22 06:11:15
198	2016-05-22 08:07:30
199	2016-05-22 10:03:45
200	2016-05-22 12:03:45
201	2016-05-22 14:03:45
202	2016-05-22 16:03:45
203	2016-05-22 18:07:30
204	2016-05-22 20:07:30
205	2016-05-22 22:00:00
206	2016-05-23 00:03:45
207	2016-05-23 02:03:45
208	2016-05-23 04:07:30
209	2016-05-23 06:11:15
210	2016-05-23 08:07:30
211	2016-05-23 10:03:45
212	2016-05-23 12:07:30
213	2016-05-23 16:00:00
214	2016-05-23 18:00:00
215	2016-05-23 20:00:00
216	2016-05-23 22:07:30
217	2016-05-24 00:15:00
218	2016-05-24 02:03:45
219	2016-05-24 04:03:45
220	2016-05-24 06:03:45
221	2016-05-24 08:07:30
222	2016-05-24 10:11:15
223	2016-05-24 12:00:00
224	2016-05-24 14:07:30
225	2016-05-24 16:03:45
226	2016-05-24 18:07:30
227	2016-05-24 20:07:30
228	2016-05-24 22:03:45
229	2016-05-25 00:07:30
230	2016-05-25 02:11:15
231	2016-05-25 04:03:45
232	2016-05-25 06:07:30
233	2016-05-25 08:07:30
234	2016-05-25 12:03:45
235	2016-05-25 14:03:45
236	2016-05-25 16:00:00
237	2016-05-25 18:03:45
238	2016-05-25 22:03:45
239	2016-05-26 00:07:30
240	2016-05-26 02:03:45
241	2016-05-26 04:11:15
242	2016-05-26 06:07:30
243	2016-05-26 08:11:15
244	2016-05-26 10:07:30
245	2016-05-26 12:07:30
246	2016-05-26 14:11:15
247	2016-05-26 16:07:30
248	2016-05-26 18:03:45
249	2016-05-26 22:07:30
250	2016-05-27
251	2016-05-27 04:00:00
252	2016-05-27 06:00:00
253	2016-05-27 08:03:45
254	2016-05-27 10:07:30
255	2016-05-27 12:03:45
256	2016-05-27 14:11:15
257	2016-05-27 16:11:15
258	2016-05-27 18:11:15
259	2016-05-27 20:11:15
260	2016-05-27 22:00:00
261	2016-05-28 00:03:45
262	2016-05-28 02:37:30
263	2016-05-28 04:11:15
264	2016-05-28 06:07:30
265	2016-05-28 08:07:30
266	2016-05-28 10:15:00
267	2016-05-28 14:07:30
268	2016-05-28 16:07:30
269	2016-05-28 18:11:15
270	2016-05-28 20:07:30
271	2016-05-28 22:03:45
272	2016-05-29 00:07:30
273	2016-05-29 02:07:30
274	2016-05-29 04:18:45
275	2016-05-29 06:07:30
276	2016-05-29 08:11:15
277	2016-05-29 12:30:00
278	2016-05-29 14:03:45
279	2016-05-29 16:07:30
280	2016-05-29 18:03:45
281	2016-05-29 20:11:15
282	2016-05-29 22:03:45
283	2016-05-30 00:07:30
284	2016-05-30 02:07:30
285	2016-05-30 04:03:45
286	2016-05-30 06:15:00
287	2016-05-30 08:03:45
288	2016-05-30 10:03:45
289	2016-05-30 12:11:15
290	2016-05-30 14:03:45
291	2016-05-30 18:07:30
292	2016-05-30 20:07:30
293	2016-05-30 22:07:30
294	2016-05-31 00:07:30
295	2016-05-31 02:07:30
296	2016-05-31 04:07:30
297	2016-05-31 08:03:45
298	2016-05-31 10:07:30
299	2016-05-31 12:00:00
300	2016-05-31 16:07:30
301	2016-05-31 18:11:15
302	2016-05-31 20:03:45
303	2016-06-01 00:03:45
304	2016-06-01 02:00:00
305	2016-06-01 04:03:45
306	2016-06-01 06:07:30
307	2016-06-01 08:03:45
308	2016-06-01 10:03:45
309	2016-06-01 12:11:15
310	2016-06-01 14:03:45
311	2016-06-01 16:07:30
312	2016-06-01 18:07:30
313	2016-06-01 20:00:00
314	2016-06-01 22:07:30
315	2016-06-02 00:03:45
316	2016-06-02 02:07:30
317	2016-06-02 04:03:45
318	2016-06-02 06:00:00
319	2016-06-02 10:07:30
320	2016-06-02 12:11:15
321	2016-06-02 14:03:45
322	2016-06-02 16:11:15
323	2016-06-02 18:07:30
324	2016-06-02 20:15:00
325	2016-06-02 22:11:15
326	2016-06-03 00:03:45
327	2016-06-03 02:11:15
328	2016-06-03 04:11:15
329	2016-06-03 06:00:00
330	2016-06-03 08:03:45
331	2016-06-03 10:03:45
332	2016-06-03 12:03:45
333	2016-06-03 14:03:45
334	2016-06-03 16:00:00
335	2016-06-03 18:07:30
336	2016-06-03 20:03:45
337	2016-06-03 22:11:15
338	2016-06-04 00:03:45
339	2016-06-04 02:03:45
340	2016-06-04 04:03:45
341	2016-06-04 06:03:45
342	2016-06-04 08:03:45
343	2016-06-04 10:03:45
344	2016-06-04 12:07:30
345	2016-06-04 14:00:00
346	2016-06-04 16:00:00
347	2016-06-04 18:11:15
348	2016-06-04 20:11:15
349	2016-06-04 22:26:15
350	2016-06-05 00:07:30
351	2016-06-05 02:03:45
352	2016-06-05 04:07:30
353	2016-06-05 06:11:15
354	2016-06-05 08:03:45
355	2016-06-05 10:07:30
356	2016-06-05 12:11:15
357	2016-06-05 14:07:30
358	2016-06-05 18:00:00
359	2016-06-05 20:15:00
